# Supplementary material for: Fulminant fatal pneumonia and bacteremia due to Aeromonas dhakensis in an immunocompetent man: a case report and literature review
Source: Front Cell Infect Microbiol. 2024 Jul 15;14:1359422. doi: 10.3389/fcimb.2024.1359422 (PMC11284091; doi:10.3389/fcimb.2024.1359422)
Supplement: Supplementary file 1 [file DataSheet_1.zip]

Archive with 6 entries (5 files):
- Supplementary material 1/
- __MACOSX/._Supplementary material 1
- Supplementary material 1/19S0267028_D.Aeromonas_dhakensis.assemble.fa
- __MACOSX/Supplementary material 1/._19S0267028_D.Aeromonas_dhakensis.assemble.fa
- Supplementary material 1/19S0267028_R.Aeromonas_dhakensis.scaffold.fa
- __MACOSX/Supplementary material 1/._19S0267028_R.Aeromonas_dhakensis.scaffold.fa
