# Supplementary material for: Fulminant fatal pneumonia and bacteremia due to Aeromonas dhakensis in an immunocompetent man: a case report and literature review
Source: Front Cell Infect Microbiol. 2024 Jul 15;14:1359422. doi: 10.3389/fcimb.2024.1359422 (PMC11284091; doi:10.3389/fcimb.2024.1359422)
Supplement: Supplementary file 1 [file DataSheet_1.zip › Supplementary material 1/19S0267028_D.Aeromonas_dhakensis.assemble.fa]

>NODE_1_length_336770_cov_0.609820
GCGGCTTTGCGGTGGTGGCCGACGAGGTGCGCATGCTGGCGGCCCGCACCCAGGACTCCA
CCAAGGAGATCCAGGCCATCATCGAGCAGCTGCAGAGCCAGTCTCTCTCCGCCAACAGCG
GCGTGCAGGATACCCTGGCCATCCTGGCCCACAACCAGCAGCTCTCCGGCCAGGTGCAGG
ATCTGCTGGGCGGCATCACGGAGGCGGTCAACCAGATCAACGGCGCCAACGCCCAGGTGG
CTACCGCCGCCGAGGAGCAGTCCTGCGTCACCGCCGACATCAACCGCAACATCACCAACA
TCCACGAGATCGTGAACCAGAACGCGGCCGGTATCAGCCAGAGTGCCGCCGCCAGTCACG
AACTGTCACAGCTCGCCGAGCAGCAGCGCAAGCAGCTGTCCCAGTTCCAGCTGTGACGCC
GACCCGCTGACCAGACAGAGAGGCCCCGCACGCGGGGCCTCTCTGTTAATGACGCTGACG
ACTTGTTATTGTTTTAAACGCTATTTTTTATGATCAGGCTTCATTGGGGGCTGGGCTACC
TCACCAAATATGGGTATGGTAGAGGCACGTCACTCCCCCTCATGCGAGATCATCATGAAG
CTGTCCTTCAAGAAACCGGCCTTCATCGGCCTCGGGCTCATCGCCCTCGTCACCGCCATC
TGGCTCGACTACTACCTGCCGGAGCACACCATCGCCACCATCACAGGGGTGGAGGTGAAA
CGCACCGACAAGGATGGCCCCATCAGCCAGAAGAACCCGGCCGACGGCCCCACCACCGAC
GTCTACTACATCTATACCGAGCGTCCCGGCGAGAAGATCCGCGTGTTCCGCAACGAGGAC
ACCGAGTGGGGCTGGCCCTTCTACTTCAAGTTCAACGCCGCCGACGTGCAGGCCAAGGCC
AAGTCGATGGAGTTCGAAAAACGGCTGGCCATCATCACCTCCTACGGCTGGCGCATCAAC
ATGTTCTCCATGTTCCCCAACGTCACCAAGATTGAGAGCACCGAGCCCGACGCCTCCACC
TGGAGCTTCTTCCGCTGGTTCTGGTTCGGCATCTGGGCCCTGGTGATGGGCAAGGCAGCC
ATCGCTACCTGGCGCTACTTCGATCGTCTCGAGGACGAGATATGAGTGAGCCGAGCAAGA
CGCGGACCAGCTTCTATCGCCGGCTCTACGTGGCCTGGCTCATCAGCCAGGGCACGGATA
CGGTACCGGCCATCATGGAGGCGACCGGCATGCCGCGCCGCACCGCGCAGGATACGCTCA
GCGCCCTGGCCGAGCTGGACATCAGCTGCGGCTTCCAGCAGACCGAGGGGGCTCGCCATC
TGCAGGGGCACTATCGCATCAGTGACTGGGGACCCATCAATCCGGCCTGGATAAAAGCCC
AACTGCCGGTTATCAAGGAGACGCTGGGTTACCCCTAAAAGTGACTGGGGGGCAATCCGA
GCCAATCCACCAAATAGAAAGAGGGCCAGCCGACAAGGCTGGCCCTCTTTTTATCTCTGC
CAAGGCGTCGGCCTTGTTTCTACTCGGGGAAAGGCTCCTCCGGCAGCGACTCCTGGCTCT
CGCCCCGGGTGCAGTCGATGATGGAGCGCTTGGGGTTGTTGGGATCGCGCAGCAGCAAAG
GGACCAGCCCCTCGTCGTGCTTCTGCTCGTCGGAAAACTCGCTGCCGTAGGCATTGTGGG
TAAGCCGGCGCGCGTTGGCGATGGGGGTATCCACGAACAGGGCGTGCACCTCGAAGGTGG
AGGCCGGAATGAGAAAACCACTGATGGGCAGGCCGTGCAACTCCTGGCGGGTCTTGTACC
AGGCGAAGCCGTCCGCCACCTTGTAGGGGGTGTAGTGGTTGAGCTGCGGGTGCGCCGGCT
TGCCGGTCTCGCTGTCGAGATAGAGATCATCCAGCTCGCAGGTCGCCAGCCCCTGCCACA
TCGACTCGAACGGCGTGGCACACCCCGTCAGTTGCAACCCGGCCAACAGTGCCAGCCCTG
TCTTCCACATCGCTTCGCCCCTTCTTGCAAGAGTGGAACTGCGTTCAGTCAAAGGCCCGC
AGCCGCGTGACCAGCAGATCGATAAAGCCCGCCCGATCCAGCCCCAGCAGCACCAGCGCA
TTGGCCGGCTTACCGGTCAGACCGTAGCGATCCACCACCGTCATGCCGCTAGTATGGGTG
CCGCCTGTCTCGATATCGACCCGGCACTCGACCCCGTGGAACAGCGCGGGAGCCAGCAAC
CAGGCAATGGTACAGGGGTCGTGCAGCGGCGCGCCAGCAAATCCCCACTTGGGATCCCGG
TGGTAGATCATGAAAAAGTCGAGCAGACCGGCCACGCACTGGGCCACCGGATTGGTGATG
GCGCGCACCCGTTCGATGTCTTCGTCCATCACCTGTGCCTGATGGGTCACGTCCAGCCCG
CACATGGTGATGGGGATGCCCGACTTGAACACCATATCGGCCGCCTCCGGGTCCACATAA
ATATTGAATTCCGCCGCCGGGGTCCAGTTTCCGGCCCCTGCGGCGCCCCCCATCAGCACG
ATGCGGGCGATCTTGGATTTGAGCTCGGGGTGGGCCGCCAGCAGCAGGGCGATGTTGGTG
AGCGGGCCGGTCGGCACCAGGGTCACGGGCTCAGGGCTCTCGCGCAGGCAGCTGGCCATC
AGCTCGAGGGCGGTCATGGACACGGGGGCAAAGGCGGGATCCGGCAATTTGGGGCCATCG
AGACCCGACTCGCCATGGACGTTGTCGGCGATGATAAGCTCGCGGGCCAGCGGCTTGGGG
GCCCCCGCCGCCACCGGAATGTCGTCACGCCCCAGCAGGGTCAGGATGCGCAGGGCGTTG
GTGAGGGTCTTGTCCGGCGTCTGGTTGCCCGCACTGGTGGTGACCGCCAACACCTTGAGC
TCGGTGCTGGCCAGCGCCAGGATAAGGGCGATGGCATCATCGTGGCCGGGATCGCAATCG
AGAATAACGGGCAACGCCATGGACAGGCTCCTTACAACATGACAGGGAGCCATACCTTAG
CAAGCCGCGGCTGCATTAACTCTGGAAGGGGTCACAAAATGGCCCCTTCCCTGCGTTATC
AAGCAGTTAGTCACAAGACGAAAGTCGCCCCTGCAGTTATTCGCCGCGCCCCGCCGGTTC
GGGTATGATCCCCCTCCCTTTTCAGACCGTGCGCCCCATGTCCGCCATCATCGACACCTT
CATCGCCCCGCCCTGTGCGGCCGCCATCGAGATCCTGTTTGAGGATGAACATCTGCTGCT
CATCAACAAGCCGAGCGGCCTGCTGAGCCTGTCGGGCAAGAACCCGCAGAACCTCGACTC
GGTGCACCACCGGCTGGTGCAAGATTATCCCGGTTGCGCCCTGGTCCATCGCCTCGATTT
TGGCACCTCGGGGATCATGCTGGTGGCCAGGAACAAGGCCATCAACGCCCTGCTCTGCCG
CCAGTTCAGCCAGCGCACGGTGAGCAAGGCTTACAGCGCCCTGCTGTGCGGCCATCTGGC
CGAAGACGAGGGGGTGATCGATGCTCCCATCGCCAAGGATCCGGCGCTGTTTCCGCTGAT
GAGCATCTGCGCCGTCAGCGGCAAGCCCGCCCGTTCCCGCTATCAGGTGATTAAGCGGCT
GGAGCAGCAGATGCAGGGACAGACAGTGCCGCTGACCTCGGTGCGGCTGGTACCGGAAAC
GGGTCGCACCCATCAGCTGCGCATTCACAGCCAACAGCTGGGCCATCCCATCCTGGGTTG
CGATCTTTATGGCGGCCTGCTGCCGCCCGGCTGCGCCCAGGCACCGCGGCTGATGCTGCA
CGCCAGTGAGCTCGATTTTGTTCACCCGATCAGTGGCGAGCCGATGCAGATCCGCTGTGA
GGCACCCTTTGAGCAGGCGCTGGCGGCCATGACGGGGCAACAGGGGTAACGCGGGAAAGA
GGGGACAAGGAGAAGGGGAAAAGCGGTCAACGGCGGATAAAGATAGGGGCCGCGCTTTCG
CAACGGCCCCCACCCCCCACTCGGTACTCTTTGTTACAAAGAGGGCTATCAGATCAGTTT
GCGGGCAGCGCCCAGCACGATCTTGATGGCATCAGATTCGGTCTTCGCCATGGTCTCGGC
GTTCGGGATCTCTTGCTGGGTACGGTTCACGATGACACCGGCCACCATGCCGGCGCGCAG
GCCCTGGCTGGAGCACATGGTCAGCAGCGTCGCGGACTCCATTTCGAAGTTCAGCACGCC
CATGGATTGCCACTCTTTCATGGAACCCTGGAAGCGTTGTACCACGCGGCCGGAGAAGGT
GTCGTAGCGCTCCTGACCCGGGTAGAAGGTGTCAGAAGAGGCGGTGACGCCCACGTGCAG
CTTGGAACCCAGCTCCTTGGCGGTGTTGACCAGCGCAGTGGTGCAGTCGAAGTCGGCCAC
GGCCGGGAACTCCATCGGCGCGAAGTGCAGGCTGGCACCGTCGAGGCGCACGGAGCCGGT
GGTGACGATCACGTCGCCCACGTTCAGGTGCGGCTGGATGGCGCCGGTGGTGCCGATGCG
CAGGAAGGTACGGATGCCCAGCTGAGCCAGCTCTTCCACCGCGATGGAGGTGGACGGGCC
GCCGATACCGGTGGAGCAGATGATCACGGCCTTGCCGTCCATCTCGCCGCGCCAGGTAGT
GAACTCACGATGGCTGGCCAGGTGCACCGGGTTATCCAACAGCTCTGCGATGCGCTTCAC
GCGCTCGGGATCACCAGGGACGATCGCCAGGGTGGCGCCTTGCAGATCCGCTTTTTTCAA
ACCCAAGTGAAATACATCAGACATAGTGGACTCCTGGTTGCACCCCACCAGCATGGTCAG
GGGCAAGTTAAGGTGATTCTTTATGGTACTTTCAAGCCTTCACGCCCCTCGTCGGGGAGG
CGCCAACTATGGTCGAAAGCGCTTTCCAATTCCTTGAAGCATCTCACACTTCCTTGCATT
GACAGCCACAAATTCGGCGCAAAACGTTTGCTAACTTGATGAATTAATTGAAAAACGTTT
TTCTGCTCGCGAACAGGCTAGCGCGCTTGTCAATCCCTGTCGCGGCCCATGTTTCCGGTA
CGTGATCGAGTCCATAAAGTTGCAAAGCAGATACTATTGACCCCTTTTCATCCCCCCTGA
CGGTGCTATGTTGGCGCCCGTATACCACTTAATGGCTAATCATACGGAGTCCATCATGGC
GACATTCAAGTTCTACATTCCCGCAATCAACCTGATGGGAGCAGGCTGCCTGCAAGAAGC
GGCAGCCGATATCAAGGGTTATGGCCATCGCAAGGCGCTGATCGTCACTGACAAGATCCT
CAATCAGATCGGCGTGGTCGCCAAAGTGGCCGGCCTGCTGGCAGAACATGGCATTGAAAG
CGCAGTTTTCGACGAGACCAAACCCAACCCGACCATGACCAACGTGGAAGCGGGCCTGGC
CATGCTCAAGGCCAATGGCTGCGACTGCGTCATCTCGCTGGGGGGCGGCTCGCCCCACGA
CTGCGCCAAGGGGATCGCCCTGGTGGCCGCCAACGGTGGCAGCATCAAGGATTACGAAGG
GGTGGATCGCTCCGCCAAACCGCAGCTGCCGCTCATCGCCATCAACACCACCGCCGGCAC
CGCCTCCGAGATGACCCGCTTTTGCATCATCACCGACGAGGCCCGCCACGTGAAGATGGC
CATCGTCGACAAGCACGTCACCCCGCTGATGTCGGTCAACGACCCCGAGCTGATGCTGGC
CAAGCCGGCCGGCCTCACCGCCGCCACCGGCATGGATGCGCTGACCCACGCCATCGAGGC
TTATGTCTCCACCATCGCCACCCCGGTGACCGATGCCAGCGCCATCATGGCCATCCAGCT
CATCGCCAAACACCTGCGCACCGCGGTCAACCACGGCGACGATCTGCACGCCCGCGAGCA
GATGGCCTACGCCCAGTTCCTGGCCGGCATGGCCTTCAACAACGCAAGCCTGGGTTATGT
GCACGCCATGGCCCACCAGCTGGGCGGTTTCTACGACCTGCCGCACGGGGTGTGCAACGC
CGTGCTGCTGCCCCACGTGCAGGCCTACAACGCCCAGGTGTGCGCCGGCCGCCTGAAGGA
CGTGGCCCGTCACATGGGGGTGGACGTGAGCGCCATGACCGATGAGCAAGGGGCCGCCGC
CGCCATTGCCGCCATCCAGCAGCTGGCCCGCGACGTCAAGATCCCGGCCGGACTGGAGCA
GCTCGGCGTCAAGGCTGACGACTTCAACCTGCTGGCCGAGAACGCCCTGAAAGACGCCTG
CGGCTTCACCAACCCGAAACAGGCGAGCCACGACGAGATCGTCGCCATCTTCCGCGCCGC
CATGTAAGGGGGCAATGGGCAGAAAGGGTCGCATGGCGGCCCTTTTTATTGGCTGATGGA
TCAATGGCTTTTTACTTCCGTAGAGGGAGCCGGTATGATTTGCCGAGCTTAAAAAGACTT
GAATGGATGATCTGAACTCGATATGCGGATGAAACACCTGATTGCCGCGGCCCTGACCGC
CCTCACCCTGTCCGGTTGCAGCCTGGTCTATCGCATCGATATTCCCCAGGGCAACTATGT
GGAACAAAAACAGGTCGACAAACTGCGCCAGGGCATGACCCGCGAGCAGGTCGAGTTCGT
GCTGGGCTCCGCCATGCTGCGCGATGGCTTTGACCCGAACACCTGGTACTACCTCTATGA
ATTCCAGCCGGGGCGCGGCGAGAAAGAGCGCAAGGAGCTGACCCTGACCTTTGCCAACGA
CAGATTGGCCACGGTCACCGGCGACTTCCCGCTGCCAGCGGCCTTCCATACCCCGCTCTG
ATCCCATCCACAAAACCGGCCTCGCGCCGGTTTTGTTTTATTGCCGCCGGCCACCCATTA
TCCCCTTGCAGAGGGCAGCCCCTCGTCCAATACTGGCCTCGATTCAATCACACAGGGAGA
GCAGCATGAGCCGGATCCTGATCGCCGGAGCCACTGGCCTCATCGGCCGCGAGCTGGTGC
GGCAACTGCCCGCGGAGCATGAACTGACCCTGCTCTGCCGCAAGCCCGGAGAGCCGCAGC
CCACCCATCATTGGCTGCCGGTCAATTTCGATGAACTGGCCGAGGTGAATCTGCCCGAGC
CGGTGGATCTCGCCTTCTGCTGCCTTGGCACCACCCGCAAGGAGGCGGGCTCCGCCGAGG
CCTTTCGCCGGGTCGATCTCGACTATGTGCTGGCCTTTGCCGAGCTGGCCCGCCGCCACG
GCTGCCAGCGGCTGGTAGTGGTCTCGAGCCTGGGGGCCAACCCGCACTCCCCCGCCCTCT
ATCCCCGTACCAAGGGGGAGATGGAGCAGGCCCTGCTGGCCCAGCCCTGGCAGCGGCTCG
CCATCGTGCGCCCCGCCATGTTGCTGGGGGATCGCCAGCCACCGCGTCGCTCGGAGCAGT
TTTTCCAGGCCATCTACCCTTTGCTGAAACCACTGCTGGTAGGCAGGTTGCGCCGCTGGC
GCGCCATCGAGGCCGGCCAGGTGGCCCGCGCCATGATAGCCCTCTCCTGCCAACCCACCG
GCTGCGAAGTGGTCGAGAACGAGCGGCTGCTCCAGCTGTAACGAAGCGCCCCGCTTGGCG
GGATGACGGGATCAAAAAAGGCGCCAAGGCGCCTTTTTTAGATGCGGTGTCGAGCCAGAG
GCTCTCAGTCGGACTGTTTGCGATTGGCATTGGGCCGACCGCCGGTCACCACGTCGGCAC
GCCCCTCCTCCTTGGCCTTCTCGGCGCGCTTCTTGCGCATCTCCTTGGGATCGGCGATGA
GCGGACGGTAGATCTCGATGCGATCGCCATCTTGCAGCAACTCGGAACCTTTGACCGGCC
GGCTGTAGATGCCGAACTTGTTGACCGCCAGATCGATCTCGGGGTGCTTGCTCATGATGC
CGGACTGCTCGATGGCTGCCTGCACCGTCGTGGTCGGCGCCACCCGCAGCCGCAGCACTG
TCTGCTGCTGAGGCAGGGCATAGACCACTTCGATATTGAGTTGATCAGGCACCGTACACC
ACCTTGGCGCGGTTGGAGAAGGCCAGCACCATGGAGCTCACCAGGTCGCGGAAGATCTGG
CCAAACGCCAGCTCGATGAGTTTGGAGGTAAATTCGAAATCGAGGTCGAACTCCACCTTG
CAGGCATCCACGTCCAGCGGGGTGAAGGTCCACCAGCCCGCCAGCTTGCTGAAGGGCCCC
TCCACCAGCTCCATCTTGATCTGCCGGTTGGCCTCGAGCAGGTTGCGGGTGGTAAAGGTC
TTGGCAATCCCGGCCTTGGCCACATCGACCGATGCCGTCATATAGTCATCGCCGGTCTCG
TGGACACGGCTGCCAACACAACCGGGCAGGAACTCCGGATAGGCGTGAACATCATTGACC
AGCCTGAACATCTGTTCTGCGCTGAACATCACCAGGGCACTGCGAGTAATACGGGGCATG
GCTTTTCCTCATCCAATCGCCGCGATTTTATCACCATGTTTGCGCTTTTGGAGGTAAAAC
CTCGGTCAAACTGCTCATAAAGCCATCAGTTGACCCGCTGCGCGTTTTACAGCCGCCCTT
GCCCACGTATAATGCCCTCCTCCCAGTCATTGCCGGAAATCGCCCGTCATGAGCAAAAAA
AACAGTAAAAACAAAGCCGGGTCCAACACCATTGCACTCAACAGAACCGCGCGCCACGAA
TACTTCATCGAAGAGAAGATCGAAGCGGGTCTGTCCCTGCAAGGGTGGGAAGTCAAATCC
CTGCGGGCGGGCAAGGCCAACATCAGCGAAGCCTATGTCATCTTCCGCGATGGCGAGGCC
TACCTGTTCGGCTCCAGCTTCCTGCCACTGCAGGCTGCCTCCAGCCATGTGGTGTGCGAC
CCGACCCGGACCCGCAAACTGCTGCTGAGCCGTCGTGAACTCGACAAGCTCGAAAGTCTG
ATCGCCCGTCAGGGCTATACAATCGTGCCGCTCGCCCTCTACTGGAAACAGTGCTGGGTC
AAGGTCGAAATCGGCCTGGTGAAGGGCAAGAAAGAGCACGACAAGCGCGAAGACACCAAG
GCCCGCGAATGGGATCGGGAAAAAGCGCGCATCATGAAGAACAAGCACCGCGGCTAATCC
GCTTGATGCTGCAAGGTCCGGGCTCCTGCCCGGACTTTTTCTTTTCCGGCCCGCCGCTTG
CCCGCTCCCGCCAGGCGTGCGCACAATAAATCGGCAAACGGAGCAGCTCCCTGCGGGAAT
GACCATCAACGCCTTGCCATGGCAGGATTTTTGCGTACAATCCCTCTTAACAACTTGGGG
CTGATTCTGGATTCGACAAGATTCACGAAACCCAAGGTGCATGCCGAGGTGCGGTAGGCC
TCGTTAATAAACCGCAAAAAAATAGTCGCAAACGACGAAAACTACGCACTGGCAGCTTAA
TAACCTGCGCAGAGCCCTTCTACCCTAGCTTGCCTGTGTCCTAGGGAATCGGAAGGTCAT
CCTTCACAGGATCGTGTGGAAGTCCTGCTCGGGGCGGAAGCATTAAAACCAATCGAGCTA
GTCAATTCGTGGCGTGTCTCTCCGCAGCGGGTTGGCGAATGTAAAGAGTGACTAAGCATG
TAGTGCCAAGGATGTAGTAATTTTGGACGGGGGTTCAAATCCCCCCAGCTCCACCAAACG
TTTGGAAAGGGCCACCTCGCAAGAGGTGGCCCTTTTTATATCCGGCATCCTGACGCTTAA
AAAGATTCACGCCTCACCAAGAAGGCATGGAAATATCCAACCCAGGCACAGTAACGTCAA
CAAACTCGTCAATGCCCCGCCACAACCTAACCTGCTCGCGAACGGCCTGCTGATAGGCCC
AGGTCACAATAGCGGTAGAACGGTCGGCATCAACCCCCACCAAAAGCCCGAGCTCGTCGG
TGAGGAGTGTTCCATACATCACAATATTCTGCTCATACCAGGCATCCCTGTGCTCTGGCG
CTGCGAGGAAGTCTCGCTTGCTACGATTGCAGTTGGCATGTGCCAGCACGAAGTTGTGAC
CCAGATCGAGAGGATAGCGGCGCCAGGGGATGAAGTGATCCACCTCGCCAGCCCCCTGTA
TCGCCTTGCGGCAGTAAAAGCAGGTTCCCCCCTGCAACTCTCTCAGTACTTTCCCCACCC
GTCCCAGCCCCTGCCGGCGTGAACCAAAGAGAAAATCTTCCAGCCCCACTCTGGGGCCAA
TCAGCCCCTGATTGCCCTTTATATCGCAGATAAGTTGCAACCAATGTTGTCGGGAGAGGG
AAACCACCAGATCGTAAAAGCGATGAAGACAGTAGAGAATACCGGGATTCAGGCAAATGT
GATCCGCCCCCTTGCGATGAGGATAGAGGTGGCACACCTCCTGACCTCCCAGGATCTGCA
AACGCCATAACGGGCCTTCAATCAGGATACGCCGCACTCGGGCAATGAGAGGCCGCCAGG
CAGAATGGTCCCGCAAAGCGGTCACCGAACTCACACCCTCTTCACGCAGCCGAGACAACT
CCGTCAGCATGATTGCCTGACGCCCGCTGCTCTGCTTGAGCAAGGCAGCACTTTCTTCCG
TTGCCGAGTAAGGTAGAGAGTGCTGCCAGTAGAGCTCAACAAACTTGGCTGCAAGCTCGT
CCAGCGTGATGGTACGGGCCGCTGCCAGTTCATGGTTATCGGCATTGCGCCCGATGGCGA
TATCTGCAATCCCGTGCAGCAAGGCACACTTGTAAGTAGCCACAAAATCGCCTTCGGTGA
AAATGCGTTGCAGATAAGCGATAAAGGCAAGTTGTTGCTCAGGGGAGGCGTGCATGTGTT
CCCCCCAGGATCAGGCTCTGCCAACTTAGCTCACCACGAGCCATGACATCCTGTTGTAGG
GCCGAGGCGTGGAGGATCGTCAACCCCTCCTTCCATGCCAGACATTCAACTTCCTCGAGG
CTCACCGGGAACATAGCCCGCTCCCGCATCTCCTGCTCTGATACAGAGAAGCGAAGACTC
AACACCAGATAACCCTGTGGCGAGAGCAGCTCACCAAGACGAGCCAAGGCCAGCGGGCGA
TCCGCCAAAGACAAATGCATCCAGACCGCACTGAGCAGGATCAGATCAAAAGGGCCGATT
ACATGAGAGAGTGCTGGCATGGAATCATTAACCCACGTCACCGCTAGCGTGCGAGTATAG
CGTTGACCCAACGCACTGAAGGCGTGACAAGGCTCGACCGCCACCACATGGTGGCCAGGG
TTCAGGCCACCCAAAAAAGCTGCATCCCGTCCACTGCCCGCCCCTACGTCAAGCAGTCTG
CGTGGGGCCACCATCAGCCAAGGTTCCAGCAATGTGAGCCAGTCACCATGAACGGCACGG
GCCGGGAGCTGCTGATAACGGGCTGCCAGTTCGTGGGCATGGTACTGGTAGTAAGCGAGA
GACACGATGCGTTCCAATCGGGAAAGGAAGAAAAATAATCTCACAGAATCAGTAGGTTGG
CTATTCCTTCATATACAGTACAGGCGAGGCTCAATCCCTCTCCCCCGCCTGCTGGCAGGC
CCAGTCAATGAAGGCTTGCGCCTTGGGGTTCTGGCAATTGGGTAGGGTGGCGATGTAGTA
GCGCTGGGCGCAGCGCACCGCCATGTCCGGGAAGGGGGCCACCAGCTCGCGCCGTGCCAG
TCGCTGGCTCACCAGGTTCTGGCGCCCCATGGCCACCCCGGCGTGGTTCATGGCGGCGAT
GATGGCGAGATCGGAGCGATCAAACCCCATGCTGGCCCTGCATGCCGAAAGCGACACGCC
GGACTGCTCGGCCCAGCCGGACCACTCATCATCGTTGGAATCCTGGCTCCAGGCTTGCCG
ATCGTGCAGCAGGCGGCAGTGGGCCAGGTTGGCCGGGTTGCCGAGCAGGCCGTGCTGTTC
GGCGTACTCGGGGCTGCACACCGGCACCATGTACTCGTCCATCAGCGGGTGGATGGCGAG
CCGCGCAGGCGTCTTGTCGTCGAAATAGAGGGCGAGATCGATGCCGTAACCATGCAGGTT
GATGTTCTCGTTGCCGGTCATGACGTTGAGCTCGATCTGGGGATGCAGACGGGCGAAATC
CGCCAGCCGTGGCACCAGCCAGCACTGGGCGATGGAGGGACGTGAGAAGACGGTCAGGGG
GCCCGACAGCTCCTGATGACGGATCTCCAGGATCTCCTGGTTGATGAACTCCAGCGATGA
GGTGAGCGCCCAGAACACCCGCTGCCCGTCTGCCGTCAGCGCCACCTTGCGGTGAAAGCG
CTGGAACAGCTTGAAGCCAAGATCCTCCTCCAGGGCGCTTATCCTGTGGCTCACCGCACT
CGGGCTGAGCGCCAGCTCGTCAGCCGCCAGCGCAAAGGAGCCGTGTCTGGCTGCCGCCTC
GAAGGTGTGCAGCCTGGCCAGCTGATAGCCGTTGAGCAGCTTGTTGCCCGCGATGCGGCT
TCTCGCCACCTGGTGATCCTGCTGGTACATGACGCCCTCATTGCTACCCCTTCAACACGT
GCGCCGATGATACCGAAAAAGCGCCCCTTGCATCAGCTCACACCACCCAATATCGCCATC
TGGTCAACAATGTGATGAATGAAGCGTTCTTGCATCAATTCAGCTCATCCAAGACGCTCA
TTTCATCATTTGTCACGGCCACCTCATTGGCATTGAATAACACCAAGCTTATTCCCATGC
CGGGGTGCGCCATGAGCGCCTCAACAGGGCTCGATGCCCCCGGCCGACAGCCATCATGGA
CCCCATGGCTCTGTGCCAGCTCTGCCATGGTGGGCGTAACCCTGCTGGCACCTGCATGCC
CGAATTCAATGACGAAGCCGAAAACACCATGAAAAACATCGACGTATCACAACTCACCCA
GCAGTTTCCGCTGCTGCACTCCCTGATCGCGCTGGAACCGGTCAGCTGGTTCAACCCCAA
GGCCACCACCCTGGTGGAAGGTCTACCCTATGTGGGGCTCGATGACCGCGATGTGGCGGA
TGCCTCCGCCCGCCTGGCCCGCTTCGCCCCCTACCTGTGTGAAGCCTTCCCCGAGACCCG
CGCCAGCAAGGGCATTCTGGAGTCCGAGATCGCCGCCATTCCGGCCATGCAGCGCGCCCT
GAATACCCGTTACGGGGTCAAGGTGAGCGGCCGGCTGCTACTCAAAAAAGACAGCCATCT
GCCCATCTCCGGCTCCATCAAGGCGCGCGGCGGTATCTACGAGGTGCTGGCCCACGCCGA
GCAGCTGGCCATCAAGGCCGGTCTGCTCTGCGAAGAGGACGACTATCGCAAGCTGTTCAC
GGAGGAGTTCCGCCACTTCTTCAGCCAGTACAGCATCGCGGTGGGCTCCACCGGCAACCT
CGGCATGTCCATCGGCATCATGAGCGCCCGCCTCGGCTTTCGCGTCACCGTCCACATGTC
GGCTGATGCGCGGGAGTGGAAGAAGCGCAAGTTGCGCGAACATGGTGCCATCGTGGTGGA
ATACGCCGAGGATTACGGGGTGGCGGTGGAGCAGGGACGCAAGGAGGCCGAACGCAACCC
CAACTGTTTCTTTATCGATGACGAGAACTCCCGCACCCTGTTCCTCGGCTACGCGGTGGC
CGGTGAGCGGGTGAAAAAGCAGTTTGATGACATGGGGATTGTGGTGGACGCCGACCATCC
GCTGTTTGTCTACCTGCCTTGCGGTGTCGGCGGCGGCCCCGGCGGGGTGGCCTTTGGCCT
CAAACTCGCCTTCGGTGACCACGTTCACTGCCTGTTTGCCGAACCAACCCACTCCCCCTG
CATGCTGCTCGGGGTGCACACCGGCTTGCACGATGCCATTGCGGTGCAAGACCTTGGCAT
CGACAACCTCACCGCGGCCGACGGCCTCGCGGTGGGGCGCGCTTCCGGCTTTGTCGGCCG
TGCCATGGAGCGGCTGCTGGCAGGTTTCTACACCCTGAGCGATCAGGAGATGTACGACCT
GCTGGGACTCTTGGCCCGCGCTGAGCAGATCACGCTGGAACCTTCTGCGCTGGCTGGCAT
GGCAGGCCCGTGGCGCGTCGCGACTGACCTTGAGTGGCAGGCCGGTCAGGGGCTGGATGT
CGCCAAGATGGCCAGCGCCACCCACCTGGTGTGGGCCACCGGCGGCGGCATGGTGCCCGC
CGAGGAGATGGAAAAGTACCTGGCCAGCGCCCGCCTCTGATCTTTTTTTCAGCCATAAAA
CCCGCCAGACTGGCGGGTTTTTCTCGTGTGAGATCAGCAAGATGGGGTGCATGCTTAGGA
GTATCGAATGTAGACGGCCAGACAGCTGGACACCCTGAATTGCTGACAATCCCCCCAAGC
TGGTTATTTTGTGATACGATAGTGACCGTTTTTTGACATCTGCACCCACGTTGGCGCCCT
GTTCGGGCGAGATCGCGACCCAATCCGTCGATCACAACCATCAAGGGCATGCAGAAAAAC
CGTGGCCTGATGGCCCGTCCGGCACAAAGCCTGGCGGCGGTCAGCAAGACACACGAGATA
AGGAGATCGGGCAATGAAACAATATCAAAGCTGGCTGGGACAATATCTGATGAGTCGCCG
CGATGGGGACCACGCCATGGCATCCGAACTCGCCAGCTCCATCTGCGAGTTCTGGCAGAC
CCAAGGGGACGAGGCCGAGCAGGACAAATGGCAGCAGATCTACCAGCACCATCTGGAACG
AACCACCTAATCATCCGAATCCTTGCCTTGCAGCCCCAAACTGCAAGGCTCTCTTTTATC
CAGCCCCTTCCTCCCCTCGCCTCCTTTGTTCTCTCGCCATGACAGTGCGGATCTGCCTGC
TTCATATCGTTACCCGCATCGTTTCAACAGGTTACCGCGCAAGGCCGCCTGCCATGCGCA
ATTAGGCGTCACATCGACCCGTTCGCGCCTTGCCCCTGCCCCTCCCCTTTGTTAGAGTCG
CGCGCCGCGCGGCCACCGCGCCCATAACGACAACGCGCGCCCAGGGCGCCAGCAACGAGC
GAGAACAATCCATGCGTGAGCGCATCAGACAAGAGTGGTTTGGCAACGTCAGGGGGGATC
TGCTGTCGGGCACGGTCGTGGCCCTGGCCCTGATCCCGGAGGCCATCGCCTTCTCCATCA
TCGCCGGCGTCGATCCCAAGGTGGGGCTCTACGCCTCCTTCTGCATCGCCGTCATCATCG
CCTTCACCGGCGGTCGCCCAGCCATGATCTCCGCCGCCACCGGCGCCATGGCCCTGCTGA
TGGTGACCCTGGTACGCGAGCACGGCCTGCAATACCTGATGGCCGCCACCCTGCTCACCG
GCTTGCTGCAGATCATGGCCGGCTACCTGCGCCTCGGCGCCCTGATGCGCTTCGTCTCGC
GCTCGGTGGTGACCGGCTTTGTCAACGCCCTGGCCATCCTCATCTTCATGGCCCAGTTGC
CGGAGCTGACCAACGTCAGCTGGCAGGTCTACGCCATGACCGCAGCCGGGCTTGGCATCA
TCTACCTGTTCCCGCGCCTGCCGCGCATCGGCACTTTGCTCCCCTCGCCGCTGCTGTGCA
TCGTGCTGCTCACCGCGGTGAGCGTCGGCCTCGGCCTCGAGGTGCGCACGGTCGGCGACA
TGGGCGCCCTGCCGGACACCCTGCCGGTCTTCATGTGGCCCGAGGTGCCCCTCAATCTCG
AGACCCTGGCCATCATCTTCCCCTACTCCGCCGCCCTGGCCGTGGTGGGACTGCTCGAAT
CCCTGATGACCGCCGCCATCGTCGACGAGATGACCGGCACCCGCAGCGATCGCCACCGCG
AGTGCAAGGGCCAGGGGCTGGCCAACATCGCCGCCGGCCTGATGGGCGGCATGGCGGGCT
GCGCCATGATCGGCCAGTCGGTCATCAACGTGAAATCCGGTGGCCGCGGCCGTCTCTCCA
CCCTGGTGGCAGGGGCCCTGCTCATCGTCATGGTGGTGTTCCTGGACGAGTGGATCCGCC
AGATCCCCATGGCCGCCCTGGTGGCGGTGATGATCATGGTATCCATCGGCACCTTCTCCT
GGGGCTCAGTGCTGCGCATGCACAAGACGCCGCTGGCCACCAACCTGGTGATGCTGAGCA
CGGTGGCCGTGGTGGTGGTGACCCACAATCTGGCCCTCGGGGTGCTGACCGGGGTGCTGC
TGGCCTGCCTCTTCTTCGCCCACAAGGTGGCGCGTACCCTGCTGGTGCACAGCGACAGCG
AGCGCCACGGCGCCACCCGCACCTACCGGGTGCACGGCCAGGTCTTCTTCGCCAGCACAG
AGCAGTTCTGCGCCGGCTTTGACACAGGTGAATCCCTCGAGCGGGTGGTGATCGACTTAA
GTGACGCCCACTTCTGGGATCTCAGCGCCGCCGAGGCCCTGACCAAAGTGCGCCGCCGCT
TCGAGGCTGCCGGCACCGAAGTGCAGCTGACGGGGGTGAGCGACACCAGCGCCGCCCTGC
TCGGCCGCTTCGCCCCGGCGACCTGACCGAACGCCGCTTCTGGAACCAAACGCCCATAAA
AAAGGCCAGCCCCCTGGGGCTGGCCTTTTGCATCTCTACAGACTTACATCTGGTCGACCA
TGTCCTGGGCGAACTGGGAGCAGGAGCGCAGGGTTGCCCCTTCCATCAGACGCTCGAAGT
CATAGGTGACGGTCTTGTTGCGGATCGCCGCTTCCATCCCCTTGATGATGAGGTCGGCCG
CCTCAACCCAGCCCATATGACGCAGCATCATCTCGGCAGAGAGGATGAGGGAACCCGGGT
TGACCTTGTCCTGACCTGCGTATTTCGGCGCGGTGCCGTGAGTTGCTTCGAACAGGGCGA
CGCCGTCGCCGATGTTGGCGCCCGGTGCGATGCCGATGCCGCCCACCTGGGCCGCCAGGG
CGTCGGAGATGTAGTCACCGTTGAGGTTCATACAGGCGATGACGTCATACTCGGCCGGGC
GCAGCAGGATCTGTTGCAGGAAGGCGTCGGCGATGACGTCCTTGACGACTATGGTCTTGC
CGGTTTTCGGGTTCTTGAAGGAGCACCAGGGGCCGCCGTCGATGAGCTGGGCATCGTACT
CTTTCTGGGCCAGGGCGTAGCCCCAATCCTTGAAGGCACCTTCGGTGAACTTCATGATGT
TGCCCTTGTGCACCAGGGTCACGGAGTCACGATCGTTGTCGATGGCATACTCGATGGCGG
CACGCACCAGACGCTCGGTACCGGCCTTGGACATGGGCTTGATGCCGATGCCGCAGGTCT
CGGGGAAGCGGATCTTCTTCACGCCCATCTCGTTTTGCAGGAAGGAAATCACCTTCTTGG
CTTCATCGCTGTCGGCTTTCCACTCGATGCCGGCGTAGATGTCTTCGGCGTTCTCGCGGA
AGATCACCATGTCGGTCAGATCAGGACGCTTGACCGGGCTCGGGGTGCCCTCGTAGTAAC
GGACCGGACGCAGGCAGATGTAGAGATCCAGCTCCTGACGCAGGGCCACGTTGAGGGAGC
GAATACCGCCGCCGACCGGGGTGGTCAGCGGGCCCTTGATGGCGACGCAGTATTCACGAA
TGAAATCCAGGGTTTCGGCCGGCAGCCAGGCACCTTCGCCATAGACATGAGTCGATTTCT
CGCCGGTGTAGATCTCCATCCAGGCGATCTTGCGCTCGCCTTTGTAGGCTTTCTCGACCG
CGGCATTCACCACATTCAACATGGCCGGGGTCACGTCCACGCCGATGCCATCCCCTTCGA
TAAACGGAATGATCGGATGGTTGGGAACCTGCAGCTTGCCGTTGGCATCGACTGTGATTT
TCTGGCCCTGGGTCGGGATAACTACTTTGCTTTCCATCGGCATCTCCTAACTTCCGTTTG
TTATCAATCTGTAAGTTGCGCGCGGCCATCTTAAGCCCATCCATTGGCAGAATCAAATGG
CGAGCACGCATGTCAGACCATAGTCGCGCACTGGATCACAATGCGTCCATTCAGCCTGCG
CCGGATCCGAAGCAGCCCCGCCGGCGCCTGAGCTGGGCAGGCTCCGGCGGCATCCCTGCT
TATCCCGCCAGCCCCTCGGCCTGCCCCTGCGGCTGGCTGAGCGCCCGGTACTGGGAGGGG
GTCAAGCCGGTCTTTTGCTTGAACACCCGGCAAAAATAGTTCACATCGCTGTAACCACAG
CGGCTGGCCACCTCTTCGAGGCGAAAGCGGTATTTCTTGAGCATGAACTTGGCCCGATCG
ATGCGCACCCAGCTGATGTAATCGGCCAGGCGCATGTGCCCCTGCTCGCGAAACAGGTGC
GACAAGTGGCTGGCCGAGACGTTGAAGCGATGGGCGATCGAATCCCGGCTGATGGGGCGG
TGAAAGTTCTCCTGGATATAGATGCAGATCCCGTGAAACAGTTCGGCCCCCCGCGGCCGC
TCGAAGGTCGACTCGGCCAGCAGCTGGCGCACGCTGGTGAGCAGCGCCTGCAGCAGGTGA
TTGTCGGTGGGGGAGCGCGCGGGATCCTCGGTCAGCACGTTCAGTGCCGCCAGTATGTGT
TCGTTCACATGGCCGGCCCGGGCCATGATGCTGTGCTTTTGCACGTCAAAGAAATCGGGG
TCTTCCCGCCGCTTGCTCACCAGACTGAAGCCAAGCTGGCGCTTGCCGAACAGCAGGCTC
AGCACCGAGCAGTCGGTGGTCCAGAGCGGCTTGTTCCAGCCGTTGGGGGGGATGTAGAGC
GCCTGCCCCGGGGCGATGCAGATCTCCTGGCAGCCCTGCTCCCTGTCCCAGATCTGGTTG
CGGTACTCGCCGCTGAACACCAGCTCGAGGCGGGGAAAGTTGACCTGATAGCTGAAACCG
GGCGGCACCCCCTGATCCTGGGCAAACCAGATCTGGTCGAAGGGGGCCTGCTCGTGGAGG
GCGCCATCGAGCAACTGGCTGAAGACAAGAGACATGCTGATCCTGATCAAGAGAGAGGCA
AGCGGTTGCGGTGCCCGCGACCGCCCATGTTATAGTCCGGTCCACGGCAGCAATGCCACC
CTTTTCTGCACCCGATTTTCTGCACACCAAATGAGGCATCCCTTATGAGCAGTCGCGATC
TGCCCTCTTTTTTGTCAATGCAAAATCCGATTCAAGGCTACGACTGGGGCAGCCATGACG
CCCTCACCACCCTGTTCGGCATCCCCAATCCGGCGGGCAAACCCCAGGCCGAGCTGTGGA
TGGGTGCCCACCCCAACGGCTGCTCCGAGGTAGTGCTGGCCGGGCAGACGCAAAAGCTCT
CGACCCTGATAGAGCGCGCCCCCGCCGCCGTGCTGGGTGAAGCCACCCAGACCCGTTTTG
GCAGCCTGCCGTTCCTGTTCAAGGTGCTGTGCGCCGAGAAGGCCCTCTCCATTCAGGTGC
ACCCGAGCAAGGCGCAGGCCGAAGTGGGCTTTGCCAAGGAAGAGGCCGCCGGCATTTCGC
CCAAAGCCGCCAATCGCAACTACAAGGATCCCAACCACAAGCCCGAGCTGGTGTTTGCCC
TCACCCCCTATCAGGCGATGAACGGCTTTCGCGCCATCCCGGCCATCCTGGCACTGTTCG
AGCGGGTCAAGCTGCCTGCCCTTGCCGAGCTGGTTGCCGCCCTCGCCGCCAGCCAGAATG
AAGCGGGTCTGCAGCACTTCTTCCACCAGCTGCTGGTGCTGGAAGGAACGCGCAAGGAGG
AAGCACTGGCGGGCCTGCTGGCCTTTGCCACCAAGCATCAGGATGAAGAGACCTTTGCGC
TGATCACCAACCTGGCCGCCCAGTATCCGGGGGATGTGGGGCTCTTCTCGCCGCTGCTGC
TCAACGTGGTGACCCTGCAGCCCGGTCAGGCGATGTATCTGGACGCCTGCACCCCGCACG
CCTATGTGCGCGGCACTGGCCTCGAGATCATGGCCAACTCCGACAACGTGCTGCGCGCCG
GGCTCACCCCCAAGTACATAGACGTGGCCGAGCTGTTGGCCTGCACCCGCTGCCTGCCCA
AGCCGGACGACCAGATCCTGCTTGCCCCCCGCCTGGACGGGGCGGTGCAGCACTTCGAGG
TGCCGGTGCCGGACTTCACCTTCAGCGTCTATCCGGCGGGCGAGCACCAGCTCACCACCA
CCAGCGCCGAGATCCTGTTTGCCATCGACGAGGCCGTCATCCTCAAGCGCGGTGACGACA
CCCTGCGCCTCGAGAAGGGTCAGTCCGCCTTCATCCCGGCCGCCACCGGCCGCTACCAGC
TGCTGGCCGAGGGCCGGGTCGCCCGCGCCGGCAACCGCTGCTAAGCCGGTTCAAATCGAG
CAATGACAACAAGGGCCATCCAGGATGGCCCTTGTTGCTGGCAGTGACCGCCACTGTCCA
CTTCCGCCTTTGCCGACTAATTTCTTGATGTGCGGCATAAAATCATCAGATCCTGCTGTC
GCCCTCTGCCGGGTTGGCTATCATGCCCGTCTGGCTATCACACGCCTTGATACCCGCCGG
AGCAGCACTGCCAGCCGGCCCCAGTTCAGGAAGAACATCATGAAAGGCTACTGTGGACTA
TCCGTTTTACTGCTGGCGCTGCTGGGCGGCCCGGTGCACGCCGCCTGCGACAAGGGGGTG
GCGCTCAGACTGGCCAAGGCGTTCTGGAACGAGCACAAGGATTTCTATTACGCCGATCCG
GCGCCGCTCAAGGCGCTGCTCACCCCCGACTTCTTTGCCGTGCTGAGCAGCGAGGCCGAG
TGCAATGCCGACGGCGAGGTGTGCGCCATCGATGCCGACCCCTGGATCAACGCCCAGGAT
GGCGAGGTGAGCGAACCCGTCAGCTTCACCCTGGCCAAGGAGCAAGAGCAAGGGGTAACG
GTCAGGATGCACTATCTGTTCGCCCTCTCCGACGCCCAGAAAGAGCCGCAGACCGTCAGC
CTCCACTTTCAAAAGAGCGGCGACAACCGCTGCTACCTGATGGATGACTTCATCCCCCCT
GGCGATGGCTCCCTCAAACAGCGCCTGCGCCAGTGGCAGAACCACAACGCCATCGAGTTG
CAATAAAAAACCCCCGCCATACAGGCGGGGGTTTTGCATTCAGCCGGGCCACACGCATCA
GCGCCGGGCCCATGGCGAGGTCACTCCTCTACTGCCTCCGACTGAGGCTCTTCAGCACGG
ATCTGCTGCAGCTCTTCGACCCTGGCCTGCCATTTGTCGTGGGCCTGTTTGCGCTCCTGT
TGCTTGAACTCTTCGCGCATGGTGTCGATATTTTGGGCCAAATTTTCCATCAGGATGTCT
CCTTACATCTGGGTGAACATGACAAGTAAAACGGGTTGACGGCACACTCCGCATCAAGGG
CGTTGGCCTGTCGGTTCATCAAGTTTGACTTCCGGTTTGCCAAAACTGTCCAACTAAATA
AACGATTGGATATGCACAAAGCAATCTAAAAAATGATTAAACGTCTCTCGTAAAACCATC
TAAAGGCGGTCAGCGGGCCCTCTTTTCGCTCTTACGAATGAGATGAAAACCATTAAATAT
CAGCAACTTAATTTAACATCATGGCAAGTGCATACGCCCTTTTCAGGCCGCCGATTATGC
ACTGATTTTTCACGCCCCGTGTTTGCATCCCTTGCAACCCCGCCATCATGAGCGCCGCCC
AGGGCCAGGCAGCCGCTTTTGCCGAGCGGCTCACAGTTTTGCTGACCACGTGAGCACATA
AATCTCCATCCTTCAGCCCACAAAGAGCAGGCCCCCCAACCGCCGGCTGGTGATCAACCT
CCCTCAAACCAAGAATAATCATCTGTTTTTAAAACTGTTTTTGTTCATCACCCGCAACCT
TTACCAACCGAACAAAATGCGAGTAGGGTCACAGGTGAGCGCCATCAACACAAAAATCCA
GTAAAGGGCACATATGTCCGATTTCGGCCGAGGCACTTGGGAGAAACAATAGGCAGGTCA
ACCCGTTGCACCACCGTTTTCAACAGGGCCAGTTCCATTCGGACGGCACCAGCCAGGAGA
GAACCATGCTCACCACCCTGATAGATGAAGGATTGATCTGCCTCGATCTTGCGGCCCGCG
ACAAGCAGGCGCTGTTTGTCGAACTGGCCGAGAGGCTCAAGGCCAGCGGCAAGATCGCCA
GTCAGGATCAGTTTGTCCGCGACCTCTGGGCGCGAGAGGCGCTCGACAACACCGGCTTCG
AGCAGGGGGTCGCCCTGCCCCACGCCAAGAGCGAGGCGGTGCGAGAGCCTGCCATCGTGG
TCGGCATCAGCCGCCAGGGCATCGACTACGGCGCCGAAGATGGCGAGCCCTCCAAGCTGT
TCTTCATGATTGCCTCACCGGCGGGCGGCGCGAACCACCATATCGAGGTGCTGGCCGAGC
TCTCCACCAAGCTGCTGGAACCCGGTTTCATCGCCAGCATGCAGGCGGCCATCAGCCGCG
CCGAGGTGCTCGCCTTGCTGGCCGCATCAGGGCCGTCCGCAACCCCTGCCGCCCCCGCCC
GGGAGCGACCCGCCCAGCCGGCAGAGCCGCAGGAGCGCGGCATCAAGGCCCAGCTCAACA
CCCTCAAACAACACCTGCTGTTTGGCACCTCCCACATGATCCCCTTTATCGTGGCGGGGG
GCGTGCTGCTGTCGCTGTCGGTGATGATCAGCGGCAAGGGCGCCGTGCCCGAGGCGGGCG
TGCTCAAGGACATGGCCGACATGGGGATTGCCGGGCTCACCCTGTTTACCGCCGTGCTGG
GCGGCTACATCGCCTACTCCATGGCGGACAAACCGGGCCTGGCCCCCGGCATGATCGGCT
CCTGGATTGCCGTGCAGCAGTTTCACACCGGCTTTCTCGGCGCCATCCTGGTGGGCTTTA
TCGCCGGTCTCATCGTCAACCAGCTCAAACGCATCAAGCTGCCGGACTCCATGAGTTCGC
TCGGCTCCATCTTCATCTATCCGCTGATCGGCACCTTCCTGGTGTGCGGTATCGTCATGT
GGGTCATCGGCGCCCCCATCGCCGCCATGATGGAGGGGATGAACCACTGGCTCTCCGGCA
TGGCGGGCTCGGGCAAGGTGATGCTGGGGGCCATCCTCGGTGGCATGACCGCCTTTGACA
TGGGCGGCCCCATCAACAAGGTGGCCACCCTGTTCGCCCAGACCCAGGTCAACACCCAGC
CCTGGCTGATGGGCGGGGTCGGCATCGCCATCTGCGTGCCGCCGCTCGGCATGGCGCTGG
CCACCCTGCTCTCGCCCAAGCGCTACAAGAAAGAGGAACGTGAAGCGGGCAAGGCGGCCG
CCATCATGGGTATGATCGGCATCAGCGAGGGGGCCATTCCGTTTGCCGCCGCCGACCCGG
TGCGGGTCATCCCGGCCATCGTCGCAGGCGGCATCGTCGGCAACATCACCGGCTTCATGA
TGCACAGCATCAACCACGCCCCCTGGGGCGGCTGGATCGTGCTGCCGGTGGTGGAAGGCA
AGATGGGCTATATCCTCGGCACCCTGCTCGGCGCCCTCACCACGGCCCTTATCGTCAACC
TGCTGAAAAAGCCGGTCAGCGACACGGAAGAGAGCAACGAGCGCCAGGAGGAGTACCAGA
TCATCGAGGCGGAAGGGGAAGCCGAAGTGCTGGCCATCACCGCCTGCCCCTCCGGCGTGG
CCCACACCTTCCTGGCCGCCAAGAGCCTGCAAAAAGCGGCCGCCAAGGCCGGCATCAAGC
TGAAAGTGGAAACCCAGGGCGCCAACGGCATCATCAACCGCATTACGCCCAAAGACGTGG
CCAACGCCCGCTGCGTCATCCTGGCCCACGACGTGGCCATCAAGAACAGGGAGCGTTTCG
CCCATATCGAGGTCATCGACGTCAAGACCCGGGAGGCCATCCACAACCCGGAAGGGCTGC
TGGCCCGTACCCGGCCGGGGCGCCAGGTGGCCTGACAACGACACTTGAGAGTACCTACGA
CAGAAGGGGCCAAGGGCCCCTTCTGTTATCCCGGCATCAGGCGGCAGCAAACCCCCTCGT
CAGCCGCCCGAACGGGGATGGCGACCTCACCCACAGGATCGATAAGATAGGAGCCATATT
GTGCCTTCGCCTGCCAGCCGGCCTGGCGACCACATATGGACTGAGCCTTGCACAGATGGA
TCTGACGGACGTACGGCTCACCCTGCCCGCGTGCCTCGCCCGCCATCCCGAATAAACGCC
AGTTGCTGTACCTGCGGTTCGCACAAGGTTCGGTTTCGAAGCCGCGCTATTCTCTGACAG
ATTCATATATCAACTAGATGAGTGAAGGGACGCCCAGTGAGTAATCGAACAGCCGCTGCC
CGTTGGCGCTGGCTTCGCCAACATATAAAAACATTGCGCAATTCTGAGCTGGAACCCGAA
GAAAAGGGGACAACTTGGCGCTTTGCGGGATTAGTCGTGGCGGCCATTCCTGCCCTGACA
GCAGCAACCTATCTCCTGGGGATGGCCTATCACTATGGCTATACCTTGGCGTTTAACCTC
GACTATGCCGAATTTTCTCCACCGGCGGATTATCTGCTGGCCCTTAGCCTTCTCACGACT
CTCAATATGCTCAAGCCCTGGATGTGGCCTGTATTGGGTAGCATGCTCACGATTTTTTCA
GTGGCGATCACCCTACTCATCTGCGCTCGCTGGCGAATTCATCTCACATGGCTGTGGCAA
AGCTCAATGTTCTATCGTTGGCTGATCAAAAGAGCGAAAAAGATTGGGCGCTACCCAGCC
CCCTCTCTTTTCAGAGCATTTGTTTGGATGGGGAATAGCTATGACAAATTTGCCTTCTTG
TTGTTATCCGTATTGATCCCCGTCATGGGTGCGCTCTGGTTCTTTGTGAAAGGTGTCGAA
GAGGCACAAACACAGATCTCCCGCCTCGAACAAGGCAAGTGGCCGCAGACAGAGGCCCAT
AGTCAGTCTCCCCTGCTGGGGGATGAGCCTCATATTCGCATCGCCTGCAACACTCCCACT
GCGCCTATCGCCTCAAGGGGGGTGATACCCTGATCCTGCGCTTTGATCAGATAGAAGAGA
CCCGCTATCGGCCTGACAAGGCCGCCTCGAAATAGCAGCCGCCGCCCGAGGGCGGCGGCG
CGCTATCCAGCCAGCAGCTCTTGCAGTGCGCTGATCAAGGCGTCTAGGCCTTTATCTACT
TTCGAGCGAGGACAGCCGACGTTGAGGCGAAGATAGCCTTTGCCTTCGGGACCATAGGTG
TCGCCGCGCATGATGGCGACCCGGTATTTCTCCACCAGCAAGCGTTGCAGCGCATCCATC
CGCTCGGTGGAGTCGATGCCGAGGCCGCGCAGGTCAATCCAGGCGAGATAGGTCCCCTCG
GGCACCCGATAGTCGATGGCGGGGAAGGCTGCGTTGAGCCGCGCCGCAACCTGGACGAGG
TTGCCGTGCAGATAGGCTTTCAGGGCATCGAGCCAGGCAGCGCCGTCTCGATAGGCGCTG
ATATGGGCCAGCACCCCGAGAATGGGCGGCGATGAGAGGCCATGGGCCGCCTTGAGCCGC
TGCAGATAGCCGGCCCGCGCCTCGGCGTTGGCGATAAAGGCGTAGGCACCGCCAAGGGCC
GGAATATTGAAGGATTTCGATCCCGAGCTCACCAGTGCCCAGTTGTCATCCGGCGCCACC
TCGCTCCACGGCAAGTAAGGGGCAAAGCTCATATCCATATGGATGTCGTCCGAGATGACC
CTGACCTCGTGACGCTGGCAGATGTCGGCCATCCGGCCCAGTTCATCCCGCGTCCAGACC
CGGCCGGTGGGATTGTGGGGGCTGCACAGCAGCAGGATGCGGCAATCGGGGCGGGCCGCT
TGCTGCTCGAAGCAGGCCCAGTCGATGTGATAGCTCCCCTCCCCCTTTATCAGCGGGCAA
GAGAGCAGTACACGATCGTTGGCAGCCAGCATATTGCCGAAGGCGTCGTAGGCGGGGGTA
TGCACCAGCACGCCTTCGCCGGGCGCAGACCAGAGGCTCACCAGCTGGGCGATGATGTAG
ATGACCGAGGGGCCGTAGACCAGCGTCTCGGGGTCGAGGATCGAGCCGTAGCGGCGGGCA
AACCAGTCGCTCACCGCCCCCTTGAAGTCGTCGTGATTCCAGCGACTGTAGCCAAAGACC
CCGTGCTCCAGGCGCTTGGCCAGGGTCTGGCGAATGCAGGGGGCAGTCTCGACATCCATG
TCGGAGATGGTAAAGGGGAGCAGGTCGGCGTGGCCAAAGCGGTCGGCCACATAGTCCCAC
TGGGTGCAGTAGGTGCCGTGGCGATCGACCAGGCGGTCAAAATCAAAGGATTCGGTAGTG
GGCATCTATTTCTCGCCAGTAAAAACAGCAATGAACAAGGGGGCTAGGCGCCCCCCGAGG
CAGGGTAACAGAGGGCCGACTCAGGCCCCCATCAGGCTCTGCAGCTGGTTTTTCACCAGA
TGGACCTGGGGCCCGATCACCACCTGCAGGTTGTGCTCGTCGAGCTTGATCACCCCGATG
GCGCCGTTCGCCTTCAATACCTTGTCATCGACCCGGCTCATGTCCTGCACCGACATCCGC
AGGCGGGTGATGCAGTTATCGAGCGCCAGAATGTTGCCGGCGCCGCCCAACGCATTGAGG
ATCACCTCGCCGTTGTAGCCGCTGTTGCCTGCCTTCTTGCCTGCGGGTTGAGCCGCCTCG
CTGGTCTCGATTTCACGGCCGGGGGTTTTCAGGTTGAAGCGCACGATGGCGAAGCGGAAC
ACGCTGTAGTAGATGGCAAACCAGATAGCAGCAGCGACCGGCACCAGATACCACTTGGTG
GCGGTACCTTGCAGCACGCCGAACACCAGAAAATCGATGAGGTTGCCGTCGGTGTTACCG
ATGGTGACGCCAAGCAACCCCATGGTCATAAAGCCCAGACCCGTCAGGATGGCGTGAATG
ACATAGAGCACGGGCGCCACGAACAGGAACAGAAACTCCAGCGGCTCTGTGATGCCGCCG
ATGACGCAGGCCACCACGCCGGAGACCAGCAGCGCCTTGATCTTGCCGCGATTCTCCGGG
CGGGCGCAGTGATACATGGCGAGCGCCGCCCCCGGCAGGCCGCCGAGGAAGGCCGGCATC
TTGCCCTGGGAGAGGAAGGAGGTGGCCGACACCGAGAACTGGGTGGTGTCGGCGCAGGAG
AGCTCGGCGTAGAAGATGTTGAGCGCGCCGCTCACCTCGTTGCCGCACACCAGTTGGGAG
CCGCCCGCCTCGGTAAAGCGAATGAGCGCCACCAGGATGTGGTGCAGGCCCAGCGGCAAC
AACAGACGCTCACCGGTACCGAACAGGAAGGGGCCGAAGGGACCGGCGTGGGAGATGAGC
GCCCCTATGCCGTTGATGCCGGCGGCGAACCAGGGCCAGACCAGGGGCACCACCAGACCG
ACCACCCCCAGCACGATGGCGGTGATAATGGGCACGAAGCGGGCGCCGCCGAAGAAGGCG
AGCGCATCGGGCATCTTGTAGGTGTAGAAGCGGGCGTGCAGTTTGGCGACGATCACCCCG
ACGATGATGGCCCCCAGAATGCCGGTGTCGATGGAGCTGATGCCGAGGATGGCTTTCACC
CCGTAGGCCTTCTCCGCCGCTGCGTCACCGATGACGTTGGCCACGGTGAGGTAGAAGTTG
ATGGAGAGGTTGAGCGCCGCATAGCCGACGAAACCGGCAAAGGCCGCCACCCCCTTCTCC
TCGCGCGCCAGCCCGAGCGGAATGGCCACCGCGAACATCACCGGCAGGTAGATAAAGGCC
ACCAGCCCCACCTTGGTCATCCAGAGGAACAGCAGCTGCAGCACGGTATTGTCGAGGAAG
GGCATGCTCTGCTTGACCGCATCGCTGGTGAGCGAGCTGCCGACACCGAGCAGAATGCCT
GAGAAGGCCAGCAGGGCGACCGGCAACATGAAGGTCTTGCCGAGGCTCTGCAGGAACTCC
CAGATCGTAGATTTGGCGGGTGACTTGGCCATGTGTCAGATCCTTGTGAGGTGAGGGTCA
TTCGATACGACTGCCCGGCACCGCTCCTGACGGATGGCAACGGCGAGCCGTATCTGGTTT
TGTTGGATGATAAAACGTTTTATCAATTCACAAGTGCCGACAGAATCACAGAATATAAGT
GCTGTCAGGGAAGCGCTTGCAAAACTGTGAGCCGGATCGGCCCGAGGGTGATGTAACGTT
TCACTCAGGCATATGAACAGGTATGCTGGGGCCTCGCTCTCAACTCGCCGTCGCCCGTTC
GCCCTATGTCGCCCAAATCCCTCTCTGCCAAAGCCACCAAGATCACCGACGTCGCCCAGT
GGGCGGGGGTGTCGGTCACTACCGTTTCCATGGTGCTCAACGGCAAGGGGCGCATCTCGC
CGGCCACCGCCGAGCGGGTACAGCAGGCGATCAGGGCGCTCGACTATGTGCCCAACAGCG
CCGCCGCCAACCTGCGCAGCCAGCAATCCAACCTGGTGGGGCTGATCCTGCGCGACATCA
CGGACCCCTTCTATACCGAGGTGACCGCCGGCGTGAGCGAGGTGCTGGAGCAGCAGGGCT
ATCTGCTGTTTCTGACCCAGTGCGGCCACAGCCCAGAGCGGTTGCAGCAGAGCATCCAGT
CCCTGTCGCGCCAGGGGGTGGCCGGCATCATCTTCAACCCGGTGCGCGGCGCCGCCGCCA
AGCCGCTGGAGCACCTGCTCGACTCGGCGCTGCCGCTGGTGTGCGCCGCCCGCTCCTACT
ATCGGGACGACGTGGACTTTATCGGCCCGGACAACACCCACGCCGCCCAACAGGCCACCA
CCTACCTTATCGAACAGGGTCACCGCCACATCGCCTACGTCGGCGGGCGGGCCGACTCCC
TCACCCGCGCCGAGCGCATCGGCGGCTACTGCGCCAGCCTGCTGCAATATGGCCTGCCCT
TCAAACCCGAGTGGGTACTGGAGTGCGAACGCACCCAGCGCAGCGCCGCCGACACCATCG
CCCAGCTGCTGCACCAGCACCCCAAGGTGACCGCCGTGCTCTGCCACTACCCCGAGGTGG
CCCTCGGTGGTATCTACGGCGTCGAGGCAAGCGGGCGCAGCGTGGGCAAGGACAACTACA
TCGGCCAGCAGGTGGCCCTGCTCGGCTTTGACGACGTGGCGGAGGCCGAGCTCACCTCCC
CCGCCCTCACCTTTGTCAGCTCGCCAGCCCGCGAGATAGGCCGCCAGGCCGCCCTGCGCC
TGCTGACCCGGATGCAGCAACCCGAGCTCGCCCCCACTCGCCATATCATCACCCCCAGCT
TGCAAAAGCGGGCATCGGCCTGAGTTGGCAAGGCTGGCAAATTCACGAGCCGCTACCTCT
TCACTTTTCCTGCACCTTGATCCAGCGTCGATAGCGGGCGTTGCCAAGCAGGGTCTGCCA
CTGCTGGCAGGCCAGCGCCAGGGCGGGCGCGATCTTGGGGCGGCTCGGCTGGCCGTGCCC
CAGCCGCCGCAGCTGGTATTTCACCATCGCCATATAACCTACCGAGGCCAGCACCTTGTT
GCGCCAGGGAATGGGCCTGAGCTCGGCACTTGCCGCCTGCTCATGGTGCCATCTGGCGGG
CAGATCCGGGGCGATGGCCAGCGCAGTGGCCATGCCGGCGACCGCCACCCCGCTGCCAAG
CACCTGCTCCACCACCGGATAGCGGCGAATTCCCCCGGTCACCATCACAGGCATATGGGC
AACAGAGACGATCTCCCGAGCAAACTCCAGAAAATAGGCCTCCCGCGCCAGAGTCCGACC
ATCACGGGCCTGGCCGTGCATGGCGGGCGCCTCGTAACTGCCGCCGGAGAGCTCCACCAG
ATCTACCCCAAGCGGGTTGAGCATCTCCACCACCGCCTTTGCATCCTCGGTGCTGAAGCC
GCCACGCTGAAAGTCGGCGGAGTTGAGCTTGACCGACAGTGCGAAGCCGCTGCCCGCCTG
CTGGCGGATCCCTTCTACTATCTCCAGCAGCAAGCGGGCTCGATTCTCAAGGCCGCCGCC
CCAACGATCACGGCGCTGGTTGGTGAGCAGCGAGAGGAACTGGCTCAGCAGATAGCCGTG
CGCGGCGTGGATCTGCACTCCGTCAAAACCGACACGCTGTGCCAACAGCGCCGTATTGAT
AAAGCGCGCCTTCACCTCGGCAATGTCGGCCTCGCTCATGGCTCTGGGCGGGGCGAACTG
CCTCGAGAAACTGCCGAGCGCCATGGGCACGGCGGAAGGGGCCAGGGTGGGCTGCCCCAG
CGCCGCCGGCATCTGGCGACCGGGGTGGTTGATCTGCATCCAGATCTGGGCGCCCCCGCT
CTTGGCCGCCTCGGCCCAGGCACTGAAACGCTCGGCCAGCTCTGGGGAGAGATCGTGGGA
ATCGAGTACCACGCCCCCCGGCCCCGTCATGGCGTGGCCGTCCACCATCACATTGCCGGT
GATGAGCAGGCCGGCGCCACCCTCTGCCCAGGTACGATAAAGCTGGATCAGCGCCTCTGA
GGGGGCATGGTCACGGTCGGCCATGTTCTCTTCCATGGCCGCCTTGGCGAGGCGGTTGAT
AAGCTGGCTGCCATTGGGCAGAGTCAGGGGAGTAAATGGGTTCATGGCGATCTCCTCGGT
AATGAGGACCCCACCATAAGTTTGAAGCTGACTTGAAGGTCAAGCCCCTTTATCGGGATG
CCGTCGCGATGGGAGAAATGCTATCCACCCGCACAGTCCCTGCTCAGTGCCGTTGACATT
CAAGCGGGCTTTAACCCTAGAATTCCCCTTGATCCCGCCGTTTGGCGGGCAGACCCGCTA
ACCCGCAGCCCAGGAGGCAAGATGAAGATCGGTGAACTGGCCAGACAGACCGGCATGGCG
GCCTCGGCCATCCGCTTCTACGAAGCCAGAGGCCTGCTCAGCAAGGTACGGCGGGGTACC
AACGGCTATCGCGACTACCCGCCCGAGACGGTACCCTTGCTGACCATCATTGGCCAGGCG
CAGCAGGCAGGCTTCTCCCTCGACGAGATCAAGCAGTTGGTGCCCGCAGATATCAGTTCT
TGGCAACACGCCCCGCTACTGGCGGCGCTCGAGGCCAAGGTGAGCGACATAGAAGCGCTG
GAGGCAAGACTTGCCCACAGCAAGCAGCAATTGCAGGCCCTGATCCGGCTGGTGGAGTCC
AAACCCGACGAGATGCCGTGTGAAGAGAACGCCGCCCGGGTTTTGGCCAGCATGGGTATT
CCCTCCCCCGAGGGCATCGCAAAAAACACCATCGCAACCAAGCCCGTTACGCACCCCAAA
AAGTGATCCCGCTCGCAACCAGCACACGCCCCCAGCATGGGGGATTGAGAGCCAACTGAA
GAAGACTATGATGGGCGCGCCATCCATAACAGGTCATCATCATGACAACAGAGTGCACCG
CCCAACCCCAAAGCGAGCCACCAAGCGAAATCCATCGCTGTGACAAATGCCGGGAGCGCA
CCCGCCATATCGTGGTGCTGGTCGCCCGCGATCACACTCAGGACATCATGCCCAAGGATC
CGCGCAAAGCCTTCTGGCAAGCCTTTCGCTCCAGCAGCCTGACCAACGCGGTATTCGGCC
AGACCCTCGCTTATCAGGCCACCCATGTAAAGCACCTGATCTGCGAGCGCTGCGGCGAGA
AGTTTCTGGAGTATTGAGGCCCAGAAGACGGCGCACCCCAGACAGTCAGAGCGAGATAAA
AGAGAGAAAGATGAAGTTTGTCGAGATGGCCCCTGGTCAACTACCGCTAGCGCTGCTGCT
GGAGGCAGATCCCGCAGAACAGCGCATTGCCACCTATCTGCCCGGCGCCTGGGGCTTTGC
CGCCCTGGCGGATAACGAGGTAGTGGGCGCCTGTGTGGCGGGTCTGGTGGGGGAGCAAAC
GGCCGAGATCTTCAATATCGCCGTTGCCCCCAATCGCCAGCAGCAAGGCATCGGCTCCGG
CCTGCTGCGCTTCGTGCTGGCGAACCTGGCCGGGAAAGGAATACGCCGCGTCGAACTCGG
CACCGGCAGCTTCGGCCACCAGCTCACCTATTACCAGCGCCACGGCTTTCGCGTGGATGG
CGTCATCAAGGATCACTTCCTTACCCACTACCCGGAGCCCCTGATGGAGCACGGCATCCA
GCACAAGGATATGCTGCGGCTATCGCTGGCGCTGAAACCCAATAACCCGCTCCATAGCGG
CCAGTAACCTATTGCTACCGGTGGGCGGCAGACACTCAACCGCCTTCCTTATTAGATAAT
TTTTTGATCTGAGGCTGATTTTGTTCAGCTTCCTGTTTTGCCCTCCCATCACCTTGGTTA
AGATGCCCACTTGGAAACCATTCTTGCAGAGACACATCTGTGCAGCCGTTTCGCCATCCA
CCACATCGCCGGACAACCGCAGCAGGATGGAGGCTGTAATCCACGGGCGGTAGCATGCCC
AGGTTGGATCTAATGATAAATCCCTTGCGATCGTCTGATTACGCTTTATGCGCCTCAGTA
ATCTACAAGAGTATTTATTTATACAACCAAGGCGCGTCTAAATTCCCCGTGTTATTACAT
ATATATCAATTAATAAGAAGGCATCATAAAAAATGATTGGCACGAATTTAATTTATAAAT
TCTTCCCCTATAACCCTCATGACTTAGGCGCCCTTGCAAATAATTATTTATGGTTCAGCA
ATTACAAAGATTTCAATGATCCATTTGAGGACATCTTTATTGACAATGTTCTTAATGTTG
ACATTGATAGCTATAGTGAAACAAAAGCCATTGAGTTTTACAAAATGCTGCACAAAGAAC
AACTTCCTCAATATAAAATTGAGGAGGCGTTACTTCAATTAAAGATTAACAATCAATTAG
AAAGCCATTATATAAATACAATATATTCAACCTTGACTTTTGCAAAAAGAAAGTTCTCTG
ATTTAGTAAAGAACTCACGAATGACATGCTTTGCTAAAGATAATATTGAAAAAAATGAAT
TTGCTATAAAAAATAGATTAATGTGGTCACATTATGCCAATGGGTTAAGAGGGTTTTGTA
TTGAGTACGACACCCTGGCCTTAATCGAAGGTATATCTAAAGAGATTGGTCATAAGGTCG
GTTATAGCACGATACAATATGGAAAGTTGAAGAAATATGGTGCAGAAGAACTGCTACTTA
ATACACTAAGAAATATTCAAGAAGATCACAATTCACTAGGAATTGGCACACTAACAACAT
TAAAATCATCTGAATGGGAATACGAAAGAGAGTTTAGGCTTTTTGTGCCAGAACAGTCTT
TAGTAACTATCCCGCCAGAAGCCATAAAGTCAATTACCATTGGTTGTAAAATGGACGAAA
TTAAACTCAAAACTCTCCTTTCAATTATAAGAGGCAATCCACGAATAAATTGTAAAGTAA
ATTACGCACACATTAACCCCAATACTTTTGAGATAGATTTGAATGAATATAATGGAAACT
AGAACATTTTCGCATATATCAGATATGCATCCGTAGGTTCGAATAGCGGAGCGTATTCGG
ACGTTCGCGTTATCACCTCTATTTTTTCAGCCATCCCCTCTCCACCACACTCTCTGCCCA
GACAAGCGGTGCAATTCACTTCGTTCATTGCACCCTACGGGACCAATGCCTGTGGTTTCA
CCCCGTGCGTTGTGGTGAGCTGTCTGGCACCGATGGCGCAACCCATTTTTCCACCTATTC
CCTCGCCTGCCTCCCCTTATCAAGCGCCCCATCACCGCCATTTATGTGCGACAGCTCACA
CCTCGCCCGCACTTTTCACCTCACAAATTTATAGTTTTGCTCCGATTCCTGGCCGGATAA
CATCACTCTCCATCATAAAGGCACGTTGAAAAAATCAACATCAAGATACTGATTATTAAA
GACAAAAAATAACTCATCGATTCAATCCAGACCCATTTTTTTAGCTAGTCTGCTGTGCGA
TCGGGGTCACACTCGGGGTGATATCGCACAAAAATCCAGTATTTCGCAGTTTTGTCCGAT
AGGTGCGCTGCCCTGCGGGCGGGATAATAGTGGGGTCACTTTTGTCTGCATGTCCTGGGC
GCTAGCCCAGGAAAAGATGCCAACAGGCTCCGGCCAGGAGCAGGGAGAACGCCATGATCA
CCACCCTTATCAACGAGCAGCTGATCGCGCTCGATTTAAAGGCCACGCGCAAGGAGGAGG
TCTTCACCGAGATGACCCGCTTGCTCGCGGCGCAAGGCAAGGTCAGCGACGAGCAGCAGT
TCATCAAGGACTTGTGGGCCCGGGAAGAGCTGGACAACACCGGCTTTGAAGAGGGCGTTG
CCCTGCCCCACGCCAAGAGTGCGGCAGTGAGCACCCCGGCGGTGGCCATCGGCATCAGCC
GCGCCGGCATCGAGTACGGCGCCGAAGATGGCAAGCCGTCCAAACTGTTCTTCATGATTG
CCTCCCCGGCCGGTGGTGCCAACCACCATATCGAGGTGCTGGCCGAGCTCTCCGCCAAGC
TGATTGAAGAGGGCTTCATCGATGCCCTGCTGGCAGCCAAGACGCCTACCGATGCGCTGG
CGCTGCTGCTCGAGAAGAAAGAAGAGACGGTGGTCACCCCGGCCGCCGACAAGGGGCTGA
TTATCGGCGTCACCGGCTGCCCGGCCGGCATCGCCCACACCTATCTGGCGGCGGAATCCC
TGGAGCGCGCCGCCAAGGAGCTGGGCTTTGAGGTGAAGGTGGAGACCAACGGCTCCATCG
GCGTCAAGAACAGCCCAACTGCGGCCGAGATCGCCCGCGCCAGCGCCATCGTGGTGGCCT
GCGACAAACAGGTGGACATGGCCCGCTTCAACGGCAAGCCCCTCATCAAGACCGGCGTGA
AGGCCCCCATCAAGGATGGCAAGGGGCTGATTGAGCAGGCGCTGAAGGCCCCCGCCTATG
TGGCGGACAAGGATGAGCGCAAGAGCGAAGAGAAGAGCTCAGGCGGCAGCTCGGATCTCT
ACCGTTATCTGATGAACGGCGTCTCCCACATGATCCCGTTTGTGGTCACCGGGGGCCTGC
TGATCGCCTTGGCACTGGCCATCGGCGGCGATCCGACCCCGAGCGGCATGCAGATCCCGG
CAGGGAGCATGTGGAACCAGATCCTCAACGTGGGCGTCGCCGCCTTCACCCTGATGATCC
CCATTCTGGCGGGCTATATCGCCTACGCCATCGGTGACAGACCCGCACTGGCGCCGGGCT
TTATCGGCGGCTGGATCGCCAACAACGGCAGCTTCTACGGCGCCGATGCCGGTACCGGCT
TTATCGGTGCCATCATTGCGGGCCTCTTGGTCGGTTATCTGGTGCGCTGGATTGCCACCC
GTCACTACCACAAGATGGTGCAGCCGCTGGTGCCTATCCTGATCGCCCCCATCGTCGGGT
CGCTCTTTATCGCCGCGGTCTTCATCTTCATCATCGGTGCCCCCATTGCCGACATGATGA
CGGGTCTGAACGCCATGCTGCTCTCCATGAGCGGCGGCAGCCTGGTACTGCTGGGGATCG
TGCTGGGGGGCATGGCCGGCTTTGACATGGGTGGTCCGGTCAACAAGGTGGCCTTCCTGT
TCTCGGTGGGCATGATCGCCTCCGGCCAGACCCAGTTCATGGGCGCCATGGCCTGCGCCA
TCCCGGCCGCGCCGCTCGGCATGTCGCTCGCTACCGTGCTCGGTCGCAAGCTCGGCATCT
TCGATGCCACCGAGATTGAAGCGGGCAAGGCTGCCGGCGCCATGGGTCTGGTGGGGATCT
CCGAGGGGGCGATTCCGTTTGCCGCCCGTGATCCGCTCGCCGTCATTCCGGCCAACGTGC
TGGGCAGCATGACCGCCGCCGTGATGGCCTTCCTGTTTGGCATCACCAACAGCGTTGCCC
ACGGTGGCCCCATCGTGGCCCTGCTGGGCGCCGTCAACAAGCCGCTGCTGGCCCTGCTCT
GCATGATCTGCGGCGCCATCGTCACCGGTGTGGTGGCGGTTGCCCTGAAAAAACTGCGGG
TCAAGAAGAGTGACGAGGTGAACCTGGCCAAGGCCGCCTGATCCCCGCCCAACCAAGCCG
CCCCCTACGGGGCGGTGACCAAACCAAATGAGGCCACCTGCGGGTGGCCTCCTCTTTTGT
CAGGTTCGAGAGAGCCCGTTCACCTCTGCCGCACGACGACAGCTTGTGATCCTCTTCACG
CTTCGCGGCCGGATCCCGCCAAACTAGGAAATTTTCCTACCCCCCCTAGGGATGGCTCTC
ACGCCATTTGCAGCGCGCCTCATTAAAGTCACGCTACCTGATGTGGTTACCCGACCCGCG
CCATGGCGCAAGGGACGGGCATGGGTTCAATCGACAGGGGCTCGCCGCGCACCGCGCCCG
CTTCCTGTTGTTCTTTCCGTGGCGTGACCTCCAACACCAATCAAAAAGGGTGGAACGCGG
CGGAAACAGCGTCTATCTCGCAGAGGATGAACGAAGATGTTTAAACTGCTCGAACAGGTC
CGGGTCCCCACCCTGAACCTGCCGGTCGAAGCCCGGCGCAAGCTCTGGTTCAAACCGTTT
ATGCAATCCTATCTGGTTGTGTTCATCGGTTACCTGACCATGTATCTGATCCGCAAGAAC
TTCAACATTGCGCAGAATGACATGATCCAGGAGTACGGTCTCTCCATGACCGAGCTCGGC
ATGATCGGCCTTGGCTTCTCCATCACCTACGGGGTGGGCAAGACCATCGTCTCCTACTAT
GCCGATGGCAAGAACACCAAGCAGTTCCTGCCGCTGATGCTGATCCTCTCCTCCCTCTGC
ATGCTGGGCTTCAGTGCCAGCATGGGCGGTACCGGTTTCAGCCTCTACCTGATGATCTTC
TTCTACGCGGCCAGCGGTTTCTTCCAGAGCTGCGGCGGCTCCTGCAGCTACTCCACCATC
ACCAAGTGGACGCCCCGCAACAAGCGCGGCACCTATCTGGGCATGTGGAACCTCTCCCAC
AACGTGGGCGGCGCCGGTGCGGCCGGTGTGGCGCTGTTCGGTGCCAACTACCTGTTCGAT
GGCAACGTGCTCGGCATGTTCATCTTCCCCTCCATCATCGCGCTGATCGTCGGCTTCATC
GGCCTGCGCTTTGGTAGCGATTCGCCGGAGGCCTATGGCCTTGGCAAGGTGGAAGAGCTG
TTTGACGAAGTGGCGAGCGAAGAAGATGTTGCCACCGAAGAGCAGAAGCTGACCAAGTGG
CAGATCTTCGTGAAGTACGTGCTGCTCAACAAGGTGATCTGGCTGCTCTGCTTTGCCAAC
ATCTTCCTCTACGTGGTGCGTATCGGTATCGACCAGTGGTCTACCGTCTACGCCCACCAG
GAGCTGGGCTTCTCCAAGGACGTGGCCATTCAGGGCTTTACCTTCTTTGAAGTGGGCGCC
CTGGTCGGTACCCTGATGTGGGGTTACCTCTCGGATCTGGCCAACGGTCGCCGTGGTCTG
GTGGCCTGCGTGGCACTGGTGCTGATCATCGCCACCCTGGGGCTCTACCAGCACGCCACC
ACCCAGTTCATGTTCCTGGGCTCTCTGTTCCTGCTGGGCTTCCTGGTGTTCGGTCCGCAG
CTGCTGATCGGCGTGGCAGCCGTGGGCTTCGTACCCAAGCAGGGGATCAGCGTGGCCGAT
GGCGTCAAGGGCACCTTCGCCTACCTCATCGGTGACAGCTTCGCCAAACTGGGTCTGGGC
ATGATCGCCGACGGCACCCCCATCTTCGGCCTGACCGGCTGGAGCGGCACCTTCGCGGCG
CTGGACATGGCAGCCGCCGCCTGTCTGGTGCTGATGGCCTGCGTCGCGGTCGCCGAAGAG
CGCAAGATCCGCCGCATCAAACGTGAGCTGAAAGCCGCCACCCTGGCGACCCAGTCCGCC
TGAACCCCGGCATCCACCCAAGCAGACCGGGCAGTCACTGCCCGGTCACACGGTTTCACT
CCGTAGTGTGCATTCGGCCCGCCCTCTGGCGGGCCGTTTTTTATCCCCTCTTTTCCCCAC
GTGTCCCTTTTGGGACCGTGAAAATGCTCACCCCTTGCCCATCCCTTCAGCAGAGCGCAG
TCGGGATCCCATTTTTGCCTCCGCCCCTTTGGCAAGGCCGCCCCTTGGCGCTATCTTGTT
GCCCCACCCGAATTTGCCGTGAGAGCCCATGAAGATCCTCGCCGTCACCGCCTGCCCCAC
CGGCATCGCCCACACCTACATGGCCGCCGAGGCGCTGCAAAAAGCCGCCGACAAGCTGGG
GCTCAAGATCAAGGTCGAGACCCAGGGAGCCATGGGGCTGGAGAACATCCTCACCGCCCG
CGACATCGCCGGCGCCGATCTGGTGCTGATCGCCTCCGATATCGAGATTGAGCAAAAAGA
TCGCTTCCTCGGCTGTCCCATTCACCAGGTGGCGCTGGAGGCAGTGCTGCTCGATGCGGT
AGCCGTGCTCAAGACCGCCGCCCCCGGCGTCTGAATGCTGATCCGCGAGATCTCCTTTCA
CTGCCGGCTGGGGCTCACCATCACCCAGGCCAAGCAGTTGAGCCGGCTGGCCGGGCTGTT
CAAGTCCCATATCCAGTTCATCAACGTCACCCGCCGTCAGGCGGTGGAGGCGACCAACCA
GCTCTCCCTGCTCACCCTGGCCACCCAGCCCGGCGATCTCTGTCTGCTGCTGATCGAGGG
GCTGGATGCCGAGCTCGCCCACATGGCCTTCACCTGCTGGTGCGTGGAGCTGGGCCAGCC
GCTGGGGCGCCCGGGCAGCGCCGCCCTGGCCGAGCAGCGCCTCGCTCAGGCACTGCCCGA
CTATTGCTTCACCCTGGCCCAGCTCGGCCATGCCACGGCTCCCCTCGACAAGACCCAGGC
ACTGGCGGTGCTGGTGGATCTACTGCCCGCCGCGCTGATAAGCGACAGGCCCATGCTGGA
GCGGGCCATCGCCGCGCGTGAGCAGCTGGCCGCCACCATCATCCGGCCCGGCCTCGCCAT
GCCCCACGTCATCTGCCCCGCCATCCGCCGCCCCGCGCTCTCGCTGCTCAGCAGCAGCGA
ACCCATCGAGTGGGGCTCCGCGCTCGGACCGGTGCAGGCCCTGATTTTGCTGGCGGTGCC
CACCAGTCTTGCCCCCGAGCAGTTGCGCCCCCTCACCCGGCTGGCCCGCGCATTGATAGA
CGAGCAGGTGGGCACCGCGCTGCTGCACGCTGGCTCCGCCCCCGCCCGTCAGGCCATCGT
CATCGACGGTCTGCTCGGCTGAGCTGCTAGCCCCGTCGTTCATGCCCGTGACAGCCCCCT
GTGGTACACTCGCCCTTCCCCTGTTTTTGGTATGCATGCGATGAAATCAGCCCGTCCCCG
CCTCTCCCTCTCCGCCCGCCCTGACACCGAGCACAAGGCCAAAGGGCCCGCCACGGCGCG
CCCATCCCAGCGCAGGGAGGCGCAGCACGCCATGAGAGACAAGGAGGGCGAGCGCAAACC
GGCACCGGCGCCTGCCGATCGCAAGCTGCTGCTCTTGAACAAACCCTACATGGTGCTCTG
TCAGTTCACCGACGAGGCGGGCCGCGAGACCCTCAAGGATTACATCACCGAGCCCGGCAT
CTATGCCGCGGGCCGGCTCGATCGCGACAGCGAGGGGCTGTTGCTGCTCACCAACGACGG
CAAGCTGCAGGCGCGCCTCACCCAGCCGGGGGAGAAGACCCCCAAGACCTACTGGGTACA
AGTGGAAGGCGTGCCGAGCGAGGAGAAACTGGCCGCCCTGCGCGCCGGGGTGGAGCTCAA
CGACGGCATGACCCTGCCCGCCGGGGCGCGCATCATGGATGAGCCCACCGTATGGCCGCG
CAACCCGCCTATTCGCGAGCGCAGGGAGATCCCCACCTGCTGGCTGGAGATCAAGATTGT
CGAGGGGCGCAACCGCCAGGTGCGGCGGATGACCGCCCATATCGGTCACCCCACCTTGCG
CCTTGTCCGCTACGCCATCGGGGAGTGGACCCTCGATGGTCTGGCGCCGGGGGAGAGCCG
CGCCCTGCCCGCTCCCGAGCTGGCACCGGCGCCACGGCATTCTGCAACGCACGGCAAGCC
GCGCACATCCGCCAGGCCACAGGGGGCCGGCAGCAACAGCAAGGCCCGGCCGACCCGTGA
CGCTCAACACCAGGAACAACGCCAGAAGCGGGACAGCCGCGAAGCAAGCCCCCGCCCGGC
CAATCGCAGCGGCGGCCGTGGCACCGCACGCCGTCCGGCCCGCAGCAAGCCATCGGAATA
ACACGAGCAAGCCATTTGGCCAGCGTGCCGCAACATAGATGGCGCAACCTGATCGAGTGC
CCCGCCGGGGCACAGTCAACCTGACAAGGAGTCCCAATGAGCGATCATCCCCCCCTGCCC
GCCCGCCTTACCGTGGCCGCCCTGGTACACTGGCAGGGCCGCTTCCTGCTGGTGGAAGAG
GAGATAAAAGGCCAGCGCCGCTTCAACCAGCCCGCCGGCCACGTGGAGCCGGGGGAAGAT
CTCATCCAGGCGGCCTGCCGCGAGCTGAAAGAAGAAACCGGGCTCACCGCCGCTCCCACC
GCCTGGCTCGGGGTCTATCTCTACAAGCCGGCGGACAGCGAGGCCACCTTTGTGCGCATC
GCCGTCATCTTCGACCTTGAAAAGGCACCGGGTCAGCACCATCCAGAGGATCCCGACGGC
GACGTGCTGGCCTGCCACTGGCTCACCCTGGAGGAGATTGCCGAGTGCAAGGCGGCCCTG
AGAAGCCCTCTGGTGTGGCAATGCATTCAGGACTATCTGGCGGGTACCAGGCTGCCACTG
TCGGCCCTCAAGGCCTTTATCTAAGAGCCGTTGGAGGCTCTTTTTTACGCCGTGAGGCCG
AGACAAGAAAAACGATTTCCTGCTGCCGGGTTCCTGATGGGAACGGCGGCATGGATATGT
GACCGGGGGCGCGAAATTCTGGTAGAATACGCCCCGTTTAAACGAACTGGTAACTTCGAC
TAATGACAGACAACAGCCAAATCAAGGTGATCGTCGGCATGTCCGGCGGCGTGGATTCTT
CCGTCTCGGCCTACCTGCTCCAGCAGCAGGGCTATCAGGTCGAAGGCTTGTTCATGAAGA
ACTGGGAAGAAGACGACACGGACGAGTACTGCTCTGCCGCCCAGGATTTGGCTGATGCCA
AGGCCGTCTGCGACAAGCTGGGGATGAAACTCCACACCATCAACTTCGCTGCCGAGTACT
GGGACAACGTGTTCGAGCACTTCCTCGAAGAGTACAAGGCCGGCCGTACGCCGAACCCGG
ATATCCTGTGCAACAAGGAGATCAAGTTCAAGGCGTTCCTGGAGTTTGCCGCCGAGGAGC
TGGGGGCCACCTACATCGCCACCGGCCACTATGTGCGCCGTGACGACAGCACAGGCCGCC
CGCGCCTGCTGCGCGGTCTCGACACCAACAAGGATCAGAGCTACTTCCTCTACACCCTGA
GCGAAACCCAGGTGGGTCAGAGCCTGTTTCCGGTCGGGGATCTGGAAAAACCCGAGGTGC
GCCGCATCGCCGAGCAGCTGGATCTCATCACCGCCAAGAAGAAAGACTCCACCGGCATCT
GCTTCATCGGTGAGCGCAAATTCAAAGACTTCCTGGCCAAGTTCCTGCCCGCCCAGCCCG
GCCCCATCGAAACCGTGGACGGCAAGGTGATCGGCGAGCACCAGGGGCTGATGTATCACA
CCCTGGGCCAGCGCAAGGGGCTTGGCATCGGCGGGCGCAAAGATGCCACCGAAGAGGCCT
GGTACGTGGTCGACAAAGCGGTCGAGCGCAACACCCTGATAGTGGCGCAGGGGGAACATC
CCCGCCTCTACTCCGATGGCCTGATCGCGAGCCAGCTGCACTGGGTGGATCGCACCCCCA
TTCGCGAACCGCGCCGCTGCACCGTCAAGACCCGCTATCGGCAGGAAGATATTCCCTGCC
TGATCCAGCCCATCGACGATGAGACCATCCGGGTCATCTTCGACGAGAAACAGGCTGCGG
TGACCCCGGGTCAGTCCGCCGTCTTCTACGACGGGGAAGTGTGTCTGGGCGGCGGCATCA
TAGAGCAGCGTTTCAGCCATCCGGTGTAAGGGCTGGACGCTCACAAGCGTCCGCGCTCTA
CTCCCTTCTCCCCTCGCGGGGAGAAGGGACAAAGAAAAAACAGCACAAGGCAGTGATACA
TGATTGGCAACTTCCAGGCCGGATCATGGCATCGGCCGGTGAATGAACAAAACAGGGCTG
TGAAGATATGAGCGACAAATTCCAAGACAGAACCATGGCCTTTGCCGGCATCTGCCAGGC
CGCCTACCTGGTGCAGAAGGTGGCCCGCGACGGCACCTGTGATGAGGCCTCCCTGCGCGA
GAGCCTCTCCAGCATCCTGGTCACCGACCCCAAGCAGCCGCTGGACGTGTTCGGCAACCA
CCTGGCCATTCGCGACGGCTACCGCGCCCTGGTCGAGCAACTGGGCGCCGACGGCAGCCA
GAAGAATGCCGAGCTGACCCGCTACGTGGTGAGCCTGATTGCGCTGGAGCGCAAGCTGGC
CAAGCGCAAGGACATTCTCAACATGCTGGGTGAGCGGATCGGCCAGATTGGCCGCCAGCA
ACAGCATTTCGACCTGCTCGACGAGCAGATCCTGGCCAACATGGCGAGCATCTATAGCGA
TCTCATCAGCCCGATCGGCCCCAGAATCCAGGTGGCGGGTACACCGCTGTTCCTGCAGCA
GCCGCTGGTGCAGCACAAGGTGCGCGCCCTGCTGCTGGCCGGCATCCGGGCCTGCGTGCT
GTGGCGCCAGCTCGGCGGAAGCCGTACCCAGATCATCTTCGCCCGCAAGAAGATGGTGGA
ACTGGCCAAGCGTTACTAATCATTGGCTCGCGCAAAGGCAGAGGGAGAACAGGGTGAACA
GCCGCACATCAGCCTTGATAGCCCCCGGCCCGCGCGCGAGTGGATACGAATCCCCCACAC
CAATCATCAGGAGTTCACCCCATGGAGCTGTCCGCGCTGACTGCTGTTTCCCCGATTGAC
GGTCGTTATGGCGACAAGGCCGATGCCCTGCGCCCTATCTTCTCCGAATTCGGTCTGCTG
CGTTTTCGCGTCGAAGTCGAGGTCCGCTGGTTGCAAAAACTGGCCAGCCACGCCGGGATC
CCGGAAGTCCCTGCCCTGAGCGCTGCCGCCAGTGCCCTGCTCGACGGTATCGTCAGCAAC
TTCAACGAGAGCGACGCCGCCCGCATCAAACAGATCGAGCGCACCACCAACCATGATGTG
AAAGCGGTGGAGTACTTCCTGAAAGAGAAGGTGGAAGTGAACCCCGAACTGGCCGCCGTC
AGCGAGTTCATCCACTTCGCCTGCACCTCCGAAGACATCAACAACAACTCCCACGGCCTG
ATGCTGAAGACCGCCCGCGAGGAGGTCATCAAGCCCTACTGCGAGAAGCTGATTGCCGAG
ATCAAGCGCCTGGCCGCCGAGTACCGCGACATGCCGCTGCTGTCCCGCACCCACGGTCAG
CCGGCCACCCCGAGCACCATGGGCAAGGAAATGGCCAACGTCGCCTACCGTCTGGAGCGC
CAGCTCAAGCAGATCATGGCAGTGGAGATCTTGGGCAAGATCAACGGCGCCGTGGGCAAC
TACAACGCCCACATCAGCGCCTATCCGGAAGTGGACTGGCACCAGTTCTCCGAGGAGTTC
GTCACTTCTCTGGGCCTGACCTGGAACCCCTACACCACCCAGATCGAGCCGCACGACTAC
ATCGCCGAGCTGTTCGACGCCATGGCGCGCTTCAACACCATCCTGATCGACTTCGACCGC
GACGTGTGGGGCTACATCTCCCTGGGCCACTTCAAGCAGCGCACCATCGCCGGCGAGATC
GGCTCCTCCACCATGCCGCACAAGGTCAACCCCATCGACTTCGAAAACTCCGAAGGCAAT
CTGGGTCTGGCCAACGCCGTGTTCCAGCACCTGGCGAGCAAACTGCCCATCTCCCGCTGG
CAGCGTGACCTGACCGACTCGACCGTACTGCGCAACCTAGGCGTGGCAGTGGGTTACTCC
CTGATTGCCTATCAGGCGACCCTGAAGGGCATCTCCAAGCTGGAAGCCAACGCCGATGCC
ATGGCCGCCGATCTGGATGCCAACTGGGAAGTGCTGGCCGAGCCGATCCAGACCGTGATG
CGCCGTTACGGCATCGAGAAGCCCTACGAGAAGCTGAAAGAATTGACCCGTGGCCGCCGC
GTGGACGCCGAAGGGATGCGTACCTTTATCGACACCCTGGAATTGCCGGAAGCCGTCAAG
GTCGAGCTGAAGAAGCTGACCCCGGCCAACTATATCGGCGACGCCCAGCGTCTGGTCGAC
CTGCTGAAATAAGCGGGCGAGAGAGTATCGGGGGCCCTGGGCATGCTCTGCCACAGGGCC
CCCTGTTGTTTTCCCTGCCAAGGCAGGGCCATGAGTGGCGTTGCCCAAGCCCGTCTTGGG
CAACACCTCTCTCACAGAGACACGAGAAGACCATGTACCAACTCAATCTGGATATCGCTC
ACTTCCTCGAGCACTACTGGCAGAAGCGCCCGCTCCTCATCAAGGGCGGTTTCACCGACT
TTCAGGATCCCATCAGCCCGGACGAGCTGGCGGGTCTGGCCATGGAAGAGGTGATTGAAT
CGCGCCTGGTGACCCGCTTCAACAACAAGTGGGAAGCTGCCCACGGCCCCTTCGAATCCT
ACGATCACCTGGGCGAAGAGAACTGGACCGTACTGGTGCAGGCCTGCAACCACTGGGCCC
CCGAGGTCAACGAGCTGGCGCTGCCATTCCAGTTCATCCCGGGCTGGCGTTTTGACGATG
TGATGGTGAGCTTCTCCACCCCTCACGGCGGCGTCGGTCCCCATATCGACAACTACGACG
TCTTCATCACCCAGGGCCAGGGCAAACGCCACTGGCGGGTCGGCGATGCCGCACCGCTCA
ATGAGTTTGCCGCCCACGCCGCCCTGCTGCACTGCGAGCCGTTCGAGGCGATCATCGACG
TCATCATGGAGCCGGGCGACATCCTCTACATTCCGCCTGGATTCCCCCACGAGGGCTACG
CCATCGAGCCCTCCCTGAACTTCTCGGTGGGCTTTCGCGCGCCGGATGCCAAGGCGCTTA
TCTCCTCCTTTGCCGATCACCTGATCGACAACGAGGTGCGCACCGAGCGTTACGGCGACG
CCGATCTCAAGCCCCGCGCCCGCCACGGCGAGATCCAGCCCCATGAACTGCACCGCCTGC
GCGAGCTGATGCAGCAGGCACTCGATGACGAGACCCTGTTCAAGGAGTGGTTCGGCACCA
TGATCTCCGAGGCCAAGCACGATCTGGACGTCAATCCGGTGGAGCCTGACTACAGCGCCG
AGGAAGTGGCCGACCTGCTGACCCAGGGCGAGCCCGCCATCAAGGTGCCGGGGCTGCGCT
CTGTCTGGTTCAGTGGCGAGAGCCAGACCTGCTACATCGACGGCGAAGCCTGGACCCTGC
CGAGCGAGGATGCGGCGGCCATTTCGCTCTTGTGCGACAAGGACATGGTCACCCAGGCCG
ACATGGTGGAACTGGCCGATCAGGCCGGCTTCCTGCAGCTGCTGACCCGGCTGGTCAACC
GCGGCTACTGGTTCTTCAACTGATCCCCTCGCGGTGACAGAAGGCGCCCTCGGGCGCCTT
TTCTATCTCAGCTGCCCGACCCCACCGTCTCTGCTGCCGACCAGGCCACCCCGGCTGCGA
GTTTCACTTCTTGCCTTGTCCACAACCTGCTTTCGAAGCTGAACCCACTCTTGACGGCAC
ACCTGATGATGCTTTTTTGCGCAAGTGAAAGCTCGTATCATGCGGCCATTGCTCAAGCAG
CCAGGTTTAGCAGAGAGGTATCCCATGCAGATCAGCACTCGTCCCATGCCGTTGCCCGGT
TATGGCAACACCTATCCCAAGCTGACCCCGGTGCAGCTCAACCAGGGCCGTGACAAGGCG
CTGGACAAGAGAGATGAATACGTGGCGACGCAGGAGGAGAAAGAGACCACCCGCCGCACT
CTGGCCGTCTCCTACACAGAGCAGCAGCAGGACAAGGCCGCCGTGGATCGCTATCTGCAA
GCCAGTGGGCAGGAGAGCGATGATAAAAGCGCCCCGACGGCTGTCGATCTCTACCGGATG
GAAGAACGTCTCCAGCAGCAACAGCAGCTCGGCGACTACCTGCAATACCGGCAGAGCCCC
CTTGGCAAACAACTGGCGGGCATGACGGGGGCTGAGGATCGCAAGGGCAACCTGCTCGAT
ACCCGCGCCTGAGCAAGCCCTGTACACGCAAGGGGATGACATAAAAAAAGCCCTCGCTGA
GGGCTTTTTTTATGGGTCAGGATGCCGTCTCTTCCGGCAACTCGTCAAACAGCGGGTGGT
AGAGCACCTCCCCCTGCACGCCAGCCAGACCGCCCTCCTGCAGCTCCATCGCCATGAAGC
AGTCGGCGGGCACTTCATAGATGCAGTGCAGGCCGAACTCGCTGGCGGGACGAAAACCGA
AGCGGCTGTAATAGGTCGGGTCACCCAGCACCACCACCGCCTTCCAGTCCATCTCCAGCG
CCGTATCCAGCCCCTCGCGCACCAGATCCGAGCCGATCCCCTGCCCCTGCCAATCCGGGT
GGACCGCCACGGGCGCGAGACCAAGCCAGGGCCCCTCCACCCCGTTAATGGTGATCGGGC
TCAGCATCAGGTGCCCCATGAACTCGTACTCCTCCTCCTCGACCATGGTCACCACGGCGG
CGCCGCATTCGCGCAGGCGGTTGACCAGTTCGGCCTCGTCGGTACGGCCAAAGGCGGCAC
TCACCAGGTCATAGACCGGCAGCATGTCGCCAGGGCGCTCGGTTCTCAGCATACAGCGTT
ACTCCTCGTACAGCAGAGCGGGCATTATTCCACAAACTGCCCGCCGCCCTGAGCACCTTT
GTCCAGAAATGGGAGGGTGGACTCAGGAAAACGATCCGCCACCTGCGCCAGCAACTCATG
CAGATCGGCCGGTTGCAGGCTGGTGATGGCGGTTCGATAGGCATTGAACAGCAGTGGTTC
GGCCCGTGCCAGCCAGGCCAGAGTGTCGTCGGCATCCCGATGCCAGCGACCGGCCAGCTC
ATCAAGCAGAGCGGGCAAGGCCACCAGCAAGTCGAGCAGATGATAGCGATGGGGGAGCGG
CTCAGCGGCCAGCAGGGCAAGCCTGGACTCCTCCCTTGCGAGCCAGCGCAGGCGCTGGCG
CCGCTCCGCCAGGGTCAGCAACAGAGGCCCATGGCGCTGCAGGCTGGCCAGCTGCAGCAG
ATAGTCCAGTCCCTGCTCTTCGGCGTCTTTCAGCAGCAGGCCGCGCAACAGATGGAGCTG
CTCCGGCTCGGCCTGCGCCAGCGCATCCTGGTCGTAGTATTCCACCGCCAGCGGCCCGTC
AGAATCCAGGGAGCGTGGCGGCGCGGCGGCGGGCTCGCCCTCTTCTGCCTCATCCCGATT
TGTCATGAACAGCGTCAGCCGCTGCGGCGCCCCCTCCCCGACCTGTGTCTGCAGGATGGC
CGCCACCACCCGCTCGTCGGCCAGCAGGGGGGCCAGCTGCCGTTCGACCGGCGCCGCCAG
CGTCAGGCTTCGCGCCAGCTGCCAGTAGCTCACCTCGCTTTGGCTCTGGCTTAAGCCCGG
GCGCTGGCCACTCAGTGCCCGTCGGCCGCAATAGCGCATGCCCAGCTTGGCCATTACCCG
GCCGGAGGCATGGTTGTCCGGCATGTGGCGGGCGGTGAGCACCGGCAGCTGCAGCCGGTC
GAACGCAAAGGCCTTCACCAGCCGGGCGGCCCGGGTCGCCAGCCCGCGGTTTTGCCAGGG
CACACCCACCCACCAGGCCAGCTCGCCGTTCCAGTTCAGCGAGATCACCCCCACCAGCGT
CGCATGGCCCTCGCCAGTCGGCAGGGTCAGCGCCCAGCTCCAACCCAATCCGAGCGCCGC
CTTGCGCCAGCAGCCGGCCAGCCAGTCGCGGGCGGCCTCCGGCGGATAGGGGTGGGGAAT
GTTGAGGGTGTAGCGGGCGAGCGCCGCATCGCTGCAATAGCGCACCACCTCGGCTTCATC
GAGCGCCAGCAGGGGGCGCAGCTGCAGAGCGGGCTCCGACCGGGAGGAAGGCTCGGCCAG
CACGGGCACCGTCAGGCGGCGGGCCAGCAGGCGATTGAGCACGGCGCCCAGATCGTCCTG
CGCCGTCAGCGTCAGATCGGCGCCCTGTGGCCCTAGGGTCAGCAGCCCCTCCTCTCGCGC
CAGCGTCAGCAGGGAAGCCGAGCCGCTGATGAGGATCTGCCGGCTCGGATCAACGGCCTG
CTGATCGGGCAGATCGCCGTCCAGCCAGGCCGCCAGCAGTGCGCTGGCCGAACGCACGCC
ATCGGGCGGACAACAGGACCAGAGTCCGCCGGCATCGCTCGGCAAACGCTCATCGACCTT
GCTCTGCAGCAACTGCCAGCAATGGCCCTGCCGCTGCCAGGCCTGCAACACCAGCACCCA
GTGGGGCTGCCACAGGGCGCGCTCGATCAGCAGTTCCATCAGCCGGCCTGACAGGCAGCA
GGCAGGCTCAGGTGGCGGGGATGCGCCTCGATTCGAGCAATCCAGGCCCGGATGGCGGGC
CAGCCTTGCAGCGAGAAGATCCCCTCCTCCGCCACATGGGTGTAGGCGTACAGTGCGATG
TCGGCAATGGTCGGCGCCTCGCCACACAGGTAGGGGCTCTGCTTGAGCTGCTGCTCCAGC
ACCGCCAACGCCTTCTCGCCGCCGGCTTTGAGTCCGTCGAGGCGCGCCTCCTGGGACTCC
GGCCGCCCCAGATAGTGAACAATGAAACGAGCTACCGCGATATAGGGCTCATGACTGTAC
TGCTCGAAGAACAGCCACTTGAGCACCTCGGCCTGCTGACGCGGCTCGGCCGGCCACAGG
GGCGACCCTTGCGCCAGGTAGAAGAGGATGGCGTTGGACTCCGCCAGGGTGTCGCCCTGG
GCCAGCTCCAGAACCGGGATCTTGCCGTTGGGGTTCAGGGCCAGAAAATCGGGGGTGCGG
GTCTCCCCCGCCAGCACATCCACCGGCACCCATTCGAGGGGCAGCTCAAGCCAGCGGGCC
AGCAGCCAGGGCTTGTAGCAGTTGCCGGACTTCAGATCGCTATACAGACGCATACAGACT
CCTTGTCAGCAGCAGAGGACTCGCGGGGTGCTCAGGGCGCCAGCCGCTCGATGTGCCACC
CTTCCCCTTCGCGGGTGTAGTAGAAGCGGTCGTGCAGGCGATGCTCGCCCCCCTGCCAGA
ACTCGACCGTGTCGATGCGCACCCGGAAACCGCCCCAGAAGCTCGGCAGCGGCACCTCGC
CATTGGCAAACTTCTGCTTGAGTTCGAGGAACTTGGCCTCCAGCACGCCGCGCGCCGAGA
TGCGGGTCGACTGTTTGGAGACCCAGGCGGCGATCTGGCTGTCTTTGGGGCGGCTGTGGA
AATACTTCATCACCTCGAAGGTGCTCATTTTCTCCACCCGGCCGGTCACGTGCACCTGTC
TGTCCAGGGTGTGCCAGGGGAAGAGCAGGCTGATGCGGGGGTTGCCCTCCAGCTGGTGTG
CCTTGCGGCTGCCCATGTTGGTGTAGAACACCATGCCTTCGGCGTCGTAGTGCTTGAGCA
GCACGGTGCGCTGCCAGGGCTGGCCGTCGGCATCCACTGTGCCCACCACCATGGCGGTGG
GGTCGGTCAGCCTGGCTTCGCACGCCTGGGCCAGCCACTTCTCGAACAGGGCGAGGGGCT
CGGCCGGCAGATCGGCCCTGTGCAGTCCACCCCGGGTGTATTCACGGCGCAGATCGGCTA
CATCCATCATCTTGATTTTCCTTCTCTCTTTGCCGCCCATGCGGCCATGCGTGCAGGCAT
TGTGCGACGAGCACGCCATGGGTACAAGCCTTGTGACCGGCAAATGACAGCCGTAAAAAA
GAAGGAGGCTCGCGCCTCCCCCTGTTGACCTTGACGGCCCTCTGTCACTGCCGATCCGTC
GCCGGTAGTGACGGGCAGTGCGCCAGCATGCGCCGGTTGTAGTCGGCCGCGTAGGCCGCC
AGTTTGGCCTGGGCCTCCTGCTGGCCTGGCTTGATCACATCCCCCAGCCCCTCCAGATAG
CGCACGCCGCAGCGGGCCTTGGCCGAAGCCTGCTGCTCCGGCGCTATGCCGGGCGCCACC
TCGCCTCGCCCGGCCCGCACGATCAGCCGGTAATCCTGCTTGGCCAGGCTGGCGCTAACC
GCCTGCTCCAGGGTATCGGCGTCAGCCTGACAGCCGCCGAGCAGGGACGCCAGCACCAGC
CAGGCCGCCCTCATCCGCGCCTCCGCTGCCAGCCCAGCAGGGCCAGCGCCAGGGTCCAGA
GACCGAGGGCGCCACCGCCACCACCGCCCGAGCTGCCGCCGCTTTGGACGACCGGCAGCT
TGGCCGGGCTGATGGCGAAGAAGATGTTGTCGCTGCAAGCCACCTTCAGACGGGCGGCGC
TGGCCAGATCCGCCGGCAGGGTCACGGTGGCCGAGCCGCTGTTGGGCTGGCTGACCGCCA
GGCTGCTCCAGCTGGCTCCCTCGCTCTGGGTCAGGAGCAGGTCCACCTTGCTGCAGCTGA
TCGGCGCCAGGTTGGTGCCGGCCACATCCCAGCTGACCGCCTGACTTGCCCCCGGCGTCA
ACGACACCCCAAGCGGCGCAGTCAGCCGGAAGGCGCTGCCGGTATTGACCACCTGTACCT
TCATGTCGTCGCTGGCGACACCGCCCTTGCCGTCACGCACCGTCAGCCGGAAGTTGAGAT
CCCGGTTGGTGGTGGGCCAGGCCTCGCCCTTAGCGAGCGTGCCCGAGAGCAGGGAGGGCA
AGCTCGGCAGGATCCGCTCCGGTGAGCTGGTGGGGGAGACGAAGCGAAACAGCGGCCGGC
TGCCGTCGTCCACCATGGTGGCCAGGCTGCTCGACTCAGTACCCAGATCGATCTGCTCCC
AGGTGTAGGTCAGGGGATCCCCGTCCAGATCGGCGCCGGCCCCCTTCAGCACGAACGGCG
TGTTGGCCGGAATGATGCGGCCGGCCCCGGCCGCCGCCTGGGGCGCGTTGTTGACAAGAT
CGATGGAGGTGCCGCAGGTCGGCACGGTCGCCATGTGCGCCCGCATCTGCTCGATGGACT
TGCTGTGGAAATAGGGGTCGCCGTGGGGCTGGATGTTCTCCTCCCCGCAGATGCCCGCAT
AGGCCATGATGGAGGTGCCGCTGCCCGGCTCCCAAGCCTGATCCGCAACACGGTTACCGC
TGCCGCAGCTGTTGGTGGTGCCATTGAAGGTGTGATCGGCGCCGAACTGGTGGCCGATCT
CGTGGGCCACATAGTCGATAAAGAAGGCATCTCCTTGCGGAGTACTTGAACCAGTCACCC
CCCGTGAACGACCCGTAGTACACAGCACCCCTAACCCAGCCAACCCACCGCCACCGGTAT
TGACCACATGGCCGATGTCAAACGCGCCTAAAGGCTCGCTGGGCAAGGCCTGCGCATTAG
ACTGAACGGTAATATTGAGCGCTGCATCGCTGTCAGTATTGGTAAAAGGATCACTGATGG
GATCGGTAAAGATGATGTTGTCGTTGCCGCTGGCCAACTGAAACTCGGCCCCCACGTCGC
GCTGGTACACCTCGTTGACCCGGTTGAGCAGGGTGGCGATGGCCGCGGTGGCCAGCACCT
TGGAGCCACCGTGGAACTGGGTGTACTCCCCCGCCGCCGAGATGGCGATGACGTAGCGCT
TGCGCACGTTGCCATCCACCTGCACCTTGTGCGCCAGCGCCTTGCTCGCATCGCTGCCGA
TAACCTTGTCCGCTTCCTCCCCCAGCCGGCTGTAGGCGTCCTGCTGGTAATAGACGGCAT
ACCCTTCGGCATTGCTGAGGGGATCGACGAACACCGTCTTGCCCTGATGGGTGAACATGG
CGTGGAAGCCCAGCGGCCCCAGATCAAAACGCCCCGTCTCTACCGGCGCCGCCGGGTTGT
GACCCTTGAAGGTCTTAATTTCGGGGAATTTGGCCGCCTGATCGGCCGGCAGCAGATCAT
AGGCCTGCAGGGTGAAGGTCACTTCTCCCCCGTCTGGCAGCGGCAGGGTCAGCGAACGCG
CCCCGGCTTGCAGTCCGGCAAAATAGTCGATGGGCACCTTGGCCACCCGAAACTGGTTGG
CCCGCACTTCATAACCGTCGGCGGCGGTGGCGCGCGCCGCGACCGTATCCCACTCCTTGG
CCGCAAGGCCGCCCGAACTCATCAAGCTGGCAACCACCAGCGCCAAAGGAGAAAATTTCA
TCAACTGCATCTTTTTAGTCCTTTTAAAATGCACTCACCTGAACTGCAACCGGCATCATT
CGCCTGCAGCCCTGTTTAGTCCAGTACCACCTACCGGATATTCCCCAAATGAGGAGTGTT
GCACCAACCCTGTCTAGCCCCTATCATTGCGCGGATTTATCAGTTTTTGAGCCGCGTCAC
CATGGCGACGGTTCGTCTTTTTCTGACCAAGGTTAATCTCATGCTCAAATCCCCACTGTT
GCCCCGTCTCGGGGACCTGGTCGTTGCCATTGTTGACGATGTGCTGGGCCAGGGTCTCAC
CCTGGATCGCGCCTATGCCCGTCAATTTTCCGGCATCGAACTCAAACCGCAAGAACAGGC
AAGGATTGCCCTGGTCACCGGCGATCTGCTGCGCCGCCTCAGCCTCTACTGCGCCCTGAC
CGGTATTCAGGTCCGCCAGGCCGAGAAGCACGTCTGGCCGCTGCTGCACAGCTGGCATGC
TTTCCACAAGATAGCTCAACCCAACCACCCGACCCTGGATCGCTTCAATGAAGAGGCGTT
TCGTCGCCGCCTGACCGAAGCCAAGAAAAACCCGGTACTGATGGATGGCTGCCCGACCTG
GCTGGAAAAGCTCGGCAGCGAGCAGCTGGGCGATGCCTGGCCGGCCGAGCGTGCCGCCCT
GACCGCCATGCCCAAGCGTTACCTGCGGGTCAACACCCTCAAGTGCACCCGTGACGAGCT
GCAGGCGGCGCTGGCCAAAGAGCAGGTCACCACTGTACCGGTGGAAGGGGTCGAGAGCGC
CCTGGAAGTGACCTCGGATGCCGCCCTGTTTCGTACCAACGCCTTTGCCGACGGCTGGTT
CGAGCAGCAGGATGCCGGCTCCCAGCACATCGCGGCGGCGCTCGACGTGGCCCCCGGCAT
GCGGGTGATCGACGCCTGTGCCGGTGCCGGCGGCAAGACCCTGCATCTGGCCGCCATGAT
GAAGGGCAAGGGCCGCCTGCTGGCGATGGACGTGGAAGAGTGGAAGCTCGAAAACCTCAA
GCAACGCGCCCGCCGCGCCGGTGCCCACAACGTGGAGACCCGGGTCATCACCAGCAGCAA
GACCGTCAAGCGCCTCAAAGAGAGCGCGGATCGCCTGCTGCTGGACGTGCCCTGCTCCGG
CCTTGGCGTACTCAAGCGCAATCCGGATGCCAAGTGGCGCGATACCGCCGAGCGGCTGCC
GGTGCTGGTAGCCCTGCAGGAAGAGATCCTGCAGCGCTACAGCCAGATGGTGAAAGTGGG
TGGCATGCTGGTCTACGCCACCTGCTCCATCCTGCCCGAGGAGAACCGCCAGCAGGTGGA
CAAGTTCCTCGCCGCCAACGACAACTTCCGCCTGCTCGGTGATCACACCGTGAGCCCGGC
GGCCACCGGTTTCGACGGTTTCTATCTGGCGCGCATCGAGCGCATCGCCTGATACCGTCT
TGCAGCATAAGAAAAGGGGAGCCGATGGCTCCCCTTTTTGCATGATGCGATAGCGGCCTT
ATTCGGCGGCAACGTCATCCTGCTTGTGTTTGGCGGCAGTTTCCTTGATCAGGGTTTGCA
GTTCGCCAGCCTGGAACATCTCGATCATGATGTCGCAGCCGCCGACCAGCTCGCCCTCGA
CCCACAGCTGCGGGAAGGTGGGCCAGTTGGCAAACTTCGGCAACTCGGCGCGGATGTCCG
GGTTTTGCAGGATGTCGACGTAAGCAAACGGCTCGCCACAGGACATCAGGGCCTGGGAGG
CCTGGGCAGAGAAACCGCAGCTGGGTAGCTTGGGGGAGCCCTTCATGTACAGGATGATGG
GGTTTTCAGCCAGCTGCTGTTTGATCTTTTCAATAGTTTCCATAGGTGCCTCACTAGAGC
GATTTCGGCGGCCATTCTACTGCAATCCCGGCAGACCACAAACTGGCAAACCGCGGCAAC
AGCAAGAAGTGACGAATCAATACGCCGCAGCTTGATCCGGATCATGGCGAGAATCAAGAG
TTGTTAGGCCATCTTTGATGCTGGTACAATCGATGGGCTTTGGGCCAACTGGCCCCATCA
CTTCAAGAACAATTCTTTTCAAAATAGAAAAGAGTACGCAATGTCTTGCAACCGTCGCCT
TCGCACGGCCAGCCAATGGAGAGTAGAAAATGGCATTCGAACTTCCCGCTCTGCCCTATG
CAATCAATGCTCTGGAACCGCACATCTCCCAGGAAACTCTGGAATACCACCACGGCAAGC
ACCACAACACCTACGTGGTCAACCTGAACAACCTGGTGCCGGGTACCGAGTTTGAAGGCA
AGTCTCTGGAAGAGATCATCAAGACCTCCACTGGTGGCATCTTCAACAACGCCGCCCAGA
TCTGGAACCACACCTTCTACTGGCACTGCCTCTCCCCGAACGGCGGTGGCGAGCCCACTG
GCGCCCTGGCCGATGCCATCACCAAGGCGTTCGGCTCCTTCGCCGAGTTCAAGGATGCGT
TCACCAAGTCTGCCATCGGCAACTTCGGCTCCAGCTGGACCTGGCTGGTGAAGAAGGCTG
ACGGCTCCCTGGCCATCGTCAACACCTCCAACGCCGGTTGCCCGCTGACCGAAGCCGGTA
CCACCCCGCTGCTGACCGTCGACCTGTGGGAGCACGCCTACTACATCGACTTCCGCAACC
TGCGTCCGAAGTACATGGAAACCTTCTGGGCCCTGGTCAACTGGGAATTCGTGGCCAAGA
ACCTGGCTGCCTGATAGCGCCACACTCTTGCCAAAACGCCCCGCTCTTGCGGGGCGTTTT
TTATGGCGCAAGGGGCGGCCAGCGCAGCAAAAAGGCGCCCGCAGGCGCCTTTGTCATTCG
AGCCGGGATGCACAGGCATCACTGGTCGATCTCGTCCAGATAGTCATCCAGATTGCTGTC
GTCTTGCTTCTCCTGCTGCTCTTGCTTGAGCTCGGTCTGACGACCGGTCACCTTGTTCTG
GTTGTACTGCAGATAGAAGTCCTTGGTCAGGGCGTAAGGATCGAGCGCGTTGTCGATGAT
CCGCTCCTGATCGATCAGCTTGGAACGGGTACCCAGACCATCTAGCGCCCAGTGCACCAC
TTTCAACGGGAAAGTCAGCAAGGCATAAGGGAAATACAACGTATCCACGGTATCCCCCAC
CAGCTTGCGTGTGGTTGTCGGGCCGTAGACAGGGACCATCAAGTAGGCGCCATCCCCGAT
ATCGGCCCGACCCAGCACGGTATCAAGCTCCAGCTTGTTGCGCGCAAGGCCCGCATGCTT
GGCCACGTCGAAGATCCCCAGCAGACCCACAGTGGTATTGAGGGTGAAGCGGCCCAGGTT
GGTACCCGCCCCCTTCAAATCGCCGGTCAGCAGGTGGTTGACCATGCTGCTCGGTTCGTT
GAAGTTCTCCACCAGATTCTCGATGCCATCCTTCATTCCCTGCGGAACGTAGCGGGCGTA
GCCGTGCACCACGGGGCGAGCCACGTAGGGCTCCAGCACATCGTAGTTGACGGCCCACAT
AGCCCGGTTGGCACCCTGAAACGGGTCACGGCTATCACTGGCCGTGCTGGTCGCTTCGGG
CCGGCTCGGCGTCTCCTTGAGGTCAAGGCTCTCGGGGCCCGGCTTGGGCGGGCCGCCAGC
ACAGCCACCCAGCAACAAGGCCACCGTCAATGCCCCTACACGCACATGCATATGGAAGTC
CTAGCTTTTTATTGTGATTAATCTGAATTATAGGCAGCCCGGCCCCATCGAGGGCCGGGC
CAGAGGCGTATTAGAGGGCGTGATCGATGCGGATGTCAATCGGCGCTGAAGGAATTGAGC
CGGTGGCGACCGGGACCGAGGCCCCTTCGAACGCCCCTTCCTTGTTCATGACGTTGCCGC
CACGGGAGAGGCGCGCCTTGAACTGCAGCTCGGGATAGGCAGACAGCTTGTTGCCCTCCA
TCATGGCATCGCCGTCACCCAGCGACAGCGTCACCGGGAAGTGCGGGCCCGGGATGCGCT
TGACCGCGATGGGCATGGGCGGCCCGTTGGGGATCACCGCAAACACGAACAGATGGGCAT
CTTCCGGCAGCGCAATGCCATCGGCCAGCGTCACCTTGAGCGGGAACTCGCCGGCCTTCA
CTTCCAGCACCTGGGCGGAGGCGGTGCCCTGTCCGCTCGCCTCTGCCGGCACGACCGCAC
TGGTCATGCCACGTTTCTTCAACTGCTGCTCGGCATAGTCGATGGAGCGCTCCACCATGG
TGTAGCGGGTCGAGCCCTTCTCCATCAGCGGCAGCATCTCGTGCCAGCGTTGCAGGGCGG
TCTTGAAGTCCTCTTTTTGCAGGGCCATGAAGGCGTAGACGGAGCGCGCCTCTATATTGG
CCGGATCCTGGGCGATGGCTCCCCGCAGCAGCTGATCGGCCTGCGCGTCATCCCCTGTCA
TCATCAGCGCCTGGGCATAGGGCACCGCCACCATCCCCTTCTGCGGTGCCAGAGCGTAGG
CCCGCTCCAGTGCCTCGCGGGCCATATCGGGATCATTGCCATCCAGCGACAGTCGGCCCA
GCAGCAGCCAGCCGCGGTAATCGTTCGGTTCCTCTTTCAGGCGGGTACGCAGGGCCAGGG
TGAAGTCCAGCAGATCCTGCTCGGTGACCTCGGCATTGCGCTCTACCAGGATGCGGTTGC
TGAGCTCGCCCAACCGGCTGCTGGCGTCCTGCCAGCGGCTGACCTCCTGCCAGGCGCCCA
GCTTGTAGTAGAGCCCCAGGCTCACCACCAGCAGCACCAGCACCCCCGGGATCCAGATCA
GACTCTTGCCGCCGCGAGCGGTCTGCTCCACGTCGGGGATGTCGTCCAGCAGGCTGCGCT
GCAACTCGATCAGGGTGTCCTGCTCTTCCGCCAGCACCCCCTGTTCGCGCTCTTCGCCGA
TCTCCAGCAGACGCTGACGATAGAGCTGTTTGTTGAGGGCCGAGCGGCTGATGCTCTGCC
GGCCCTCTCCCCGCCACAGGGGCAACACCAGTGCCAGGCTCACCAGCACCAGCAGGGCCG
CGATCACTATCCAAAATGCGGTCATTGTTTCTCTTCCTCTTTGAGCAGGGCAGCCAGACG
ACGCTGCTCCTCCGCGCTCAGGGCGCTATCCGCCGGCGTAGCAGCCGCGGGACGACGGCG
ACTGCGCACCACCACCAGGACTATGCCCACCACGATCACCAGCAGGGGCCCAAGCCAGAG
GATCAGGGTGGAGGCCATCAACGGCGGGTTGTACAGGATGAAGTTGCCGTAGCGGGCCAC
CATGTAGTCCACCACCTCCTGCTTCTCCTTGCCCTCGCGCACCATCTGGTAGGTCTTGTC
ACGCAAGTCCTTGGCCAGGCCCGCATTGGAGTCGGCGATGTCCTGGTTCTGGCACTTGGG
ACAGCGTAGCTCCTTGGTCAGTTCACGAAAGGTCTGCTCCTGAGCGTCGTTGTCGAAGGT
GTAGACATCGATGGCGGCCAGCGCCTGGCCCGCCCCGCCCAGTCCCGCCAGCAGCAGCAG
GGATGCAATCAAGATTCTCATCGGGTTCTCCCTCACTTCATGGCGTCATAGATGGGTTTG
AGGGTCGATGCCCACACCTCGGGGTTGACGTCACCCACGTGGCGATAGCGGATGATGCCC
TGACTGTCGATGAAGAAGGTCTCCGGCGCGCCGTAAACCCCCAGATCCAGCCCCAGCATG
CCGTCGGGATCATACAGATTGATCTGGTAGGGATTGCCGAGCTCCGCCAGCCAGTTGATG
GCCTTGGCCCGCTCATCCTTGTAGTTCATGCCGACGATGTAGATCCCCTGCCCCGCCAGT
TGCTTGAGGTAGGTGTGCTCCCCGTAGCAGGTCGGGCACCAGGTGGCCCAGACATTGAGC
AGCATGGGGCGCCCCTTGAGGATGCTCCTGTCATGCTGCTTATTGAGGTCATAGATATCC
TGCAGGGTGAACACGGGCACCTCCTTGCCCACCATCACGGATTCGAGCTTGGTGGGATCG
GAGTAGAGCCCCTTGAACAGAAACACGGCCCCCAGCAGAAAGACGATGAAGGGGATCAGA
AACAACCAGGTCTTCTTGCTCATGCCTTGGCCTCCTCTTCACGACGACCGAAACGGTAGC
GCTTGTCCAGCATCGCCAGCACGCCGCCAATGGCCATGAAAACGCCGCCGAACCAGATCC
AGCGCACGAAGGGTTTGTAGTAGATCCGCACCGCCCAGGCGCCGTTGTCGAGCTGCTCGC
CAAGGGCCGCATAGAGGTCACGGGTAAAGCCGGCATCGATGGCCGCCTCGGTCATCGGCA
TCCGGGTCACCTTGTACATGCGCTTCTCCGGCTTGAGCAGGGCCACCTGCTTGCCATCCT
TGTGCACTTCCAGCACGCCCTTGAAACCGTCGTAGTTGGGGCCGTTCTTCTCCTTGATAC
CGGTGAAGACGAACTCATAATCGGCAAAATGAACCCGATCGCCGGCCTGCATGCGCAAGT
CCTTCTCGATGCTGTAGTTCTGGGTGCAGGCGATGCCGATAATGCTCACCGCAAGACCCA
CGTGGCCCAGGATCATGGCCCAGTGGCTGTTGCCAAGGCGCTGCACGCCGACGGCAAAGC
TGTGTTTGTGGGTGGCGCGTGCCCAGGTCTCCTGCACGCTGGTGACGATGATCCAGGCGC
CAAGCCCGATACCGAGCGCAGCCCAGGGCTTGAACTCCTCGGCCAGCAGCAGCGGCAGCA
GGATGGCGGCGGCCAGGCTCAGCAGGAGCGCCAGGACCACCTTGCCCTTGAGCTCGCCCA
GCTCCTGACGGCGCCAGCGAAACAGCGGGCCGACCCCCAGCAACAGGGCGAACGGGATGA
TCAGCCAGCTGTAGATGTGATTGAAGAAGGGGGTGCCGATGGAGATGCTGCCCAGCCCCA
GCTCCTTGTGCACCAGCGGCAGCAAAGTGCCGAGCAGCACGGTCAGCAGGCCCGCCACCA
GCATGATGTTGTTGCCAAGCAGCAGGGTCTCGCGGCTCCACAGCTCGTGCTTGCCATGGC
TTCTCACCTGGGAGCCCTTGAAGGCAAACAGCAGCAAGGATGAACCGATTACCGCCAGCA
GGAAGCCCAGAATGAACAGGCCGCGGGTCGGGTCGGAGGCAAACGCATGCACCGACACCA
GCACGCCGGAGCGCACCAGGAAGGTACCCAGCAGGCTCAGAGAGAAGGCGGAGAGCGCCA
GCAGCACGGTCCAGGCCTTGAAGGTGGCGCGCTTTTCACTGACTGCCAGCGAGTGCAGCA
GGGCGGTGCCGGCCAGCCAGGGCATAAAGGAGGCGTTTTCCACCGGATCCCAGAACCACC
AGCCGCCCCAGCCGAGCTCGTAATAGGCCCACCAGGAGCCAAGCACTATACCCAGAGTGA
GGAAGACCCAGGCGGCCATGGTCCAGGGACGGGACCAGCGCGCCCAGGTGGCATCGAGCC
GGCCGGTCATCAAGGAGGCGATGGCGAAAGCAAACGCCACCGAGAAGCCCACATAACCCA
TGTAGAGCATGGGCGGGTGGAAGATGAGACCCGGGTCCTGCAGCAGCGGGTTGAGATCGC
GCCCATCCACCGGGAAATAGGGCAAGGTGCGGGTGAAGGGGTCGGAGGTAAACAGCACGA
AGGCGGTGAAACCGACCGAGATGAGGCCGAGCACGCCGAGCACCCGCGCCACCGCGTCGA
GCGGCAGGCGGCGGCTGAACATGGCGACCGCCGCGGTCCAGCCCCCCAGCGTCAGCACCC
ACAGCAGCAGGGAACCCTCGTGGGCACCCCACACCGCGGAGATGCGATAGGCCAACGGCA
GCAGGCTGTTGGAGTTGGTGGCCACGTACTGCACGGTGAAGTCGTTGTCGATGAAGGCCC
AGGTCAGGCACAGGAACGACAGCAACAACAGCAGGAACTGGGCATAGGCGAGCGGACGGG
CCGCCGACATCATGCCAAGGCGCCCCCATTTGGCCCCGAGCAGCGGATAGCTGCCCAGCA
GCAGGGCGGTGGCAAAGGCCAGGATCAGTGAAAACTGTCCTAATTCCGGGATCATTGCTT
GCTCCCCTTCAACTGCGCGTCGGTATATTCCGGCTTGAAGTGCATGCCGTTGGTGGCATC
GGCCACTTCCGGCGGCATGTAGTTCTCATCGTGCTTGGCCAGCACCTCGAAGGCGGCGAC
CGTGGTGGCATCCTTGAGGGTGCCCTGGGCGACGATGCCCTGCCCTTCGCGGAACAGATC
CGGCAGGATGCCGTCAAACTCGACGGTCACCAGATGCCCACCGTTGTCCACCAGCTTGAA
GGCCACCTTGAGGCTCTGGGGATCGCGCTGCACCGAGCCCGGCACCACCAGACCCCCGAT
GCGCAGGCGCTGCCCCTCTTCCGGCTTGATCTTGTCCGGTCCCTTGCCTTCCACCAGCTC
GCTCGGGGTATAGAAGAGATCGATGTTCTGGCTGAGGGCATAGAGCACCAGGCCAATCAC
GGCGGCGAGGCCGGCACTGATCGCCAGGATGATGGTGAGGCGTTTTTTGCGTCTCGGGTT
CATAGGGTGTTCTCCATCTGCTGGGCCGCCTTGCGACGGGCCTCGCGCGCCTGCTTGCTG
CGCAATTCGCCAAGCAGGCTGCGGGTTTTCATACGGGTGGAAATGACGATGCCGACCAGG
CAGAGCAGGGTCAGACCGAAGGAGAGCCAGACGTAGAAGGCGTAACCGCCCATCGCCAGA
AAGTCACTGAATGAGGCAAAGTGCATGCTTACTTCTCCTGCTCGGCTATCTCTTTGACCC
AGGGGCGGTGCCACTCCCGCATCAAGAGCTCGTTTCGAAAACGCATCAGGGAGAGGGCCC
CGAGGAAGGCGGCAAAGGCCAGGATCATGATGAGCAGCGGCCACAGCATCTCGGGGGAGA
TGGAGGGCTTGTCAAACTTGGTGATGGTGGCGCCCTGATGCAGGGTGTTCCACCACTCCA
CCGAGTAGTGAATGATGGGCAGGTTGATCACCCCCACCAGCGCCAGGATGCCGGCGGCCC
GGCCGGCCAGCACCTTGTCGCTGAAGGCGTTGTAGAGGGCGATGACCCCCAGGTAGAGGA
ACAGCAGGATCAGCTCAGAGGTGAGCCGCGCATCCCACACCCACCAGGTGCCCCACATGG
GTTTGCCCCAGGCGGCGCCGGTAAACAGCGCAATGAAGGTAAACACGGCACCGACCGGCG
CGATGGCGGCCACCGTCATGTCGGCCATCCGCAGCTGCCACACCAGACCGATGAAGGCCG
CGACCGCCATGGTGGAGTAGGCCCCCATGGAGAGAATGGCGGCAGGAACATGGATGTAGA
TGATCCGGAAGGAGTCACCCTGCTGGTAATCGGCAGGGGCGAACGCCAACCCCCAAAGGG
TGCCGATGATGAATGCCAGCAGGCTGGTCACGGCAAACCAGGGCAACAAGGCCCCTGCCA
GCTGGTAAGCGCGCTCGGGTTTAGCGTAAGGGTGCAACCATTTCCACATAGCTCACAAAA
CCTTTCTGTTATTAATATCGTGGCGAGGCCTACCTTACCCACTGCCGGAAAACATCACAT
CCCCCGAAAGCAATAAGCAGCCATCCTCTTGATCTATCTCAATTATATTTTTTATAACGG
CCCTTCCATGGCCACTTTTTCAGACGCTTTCATCAATTCACGCTGACCCGCAGCGCCGCC
GAGACCGCCAACGGGGTCAGGGTGAGCGCACCGGCCAGCATGGCCCCCAGAATCGCCAGC
TGCCCCGAATAGGGCAGTCCCATCCCCGCCGCATCGATGGCGGAGGTGGCAAAAATCAGT
ACCGGAATATAGAGCGGCAGGATCAGCAGACTGAGCAACACTCCCCCTTTGCGCAGACCC
ACGGTGAGGGCCACCCCGATCGCCCCGAGCAGGCTCAGCACGGGTGTGCCCAGCGCCAGG
GTGGCGACCACCGCCAGATAGGTGTTCATGTCCAGCGACAGCAGGATGGCGAGCAGCGGG
GAGATGAGCAACAGCGGCAGGCCGGTCAGCAACCAGTGAGCGATCACTTTGGCCAGCGCC
AGCAAGCCCAGCGGATGGGGCATCAACATCATCTGCTCCAGTGCGCCATCGCCGAAGTCG
TCGCGAAACAGCCGCTCCAGGGAGAGCATGGCCGCCAGCAGGGCCGCCACCCAGATGATG
CCGGGGGCAATGCGGGCCAGCAGCTTGGGCTCGGGGCCGATCCCCAGCGGAAACAGGGTG
ATGACAATGAGGAAAAACCAGAGCGGGTTGAGGATGTCGGAGCGCTGGCGCAGGGCCATC
AGCAGCTCACGGTGGATCAGGTGCATTACGGCGCGCAACATCAGAACTACTCCTGCAGCA
AGGGCGTGAGAGAGAGGGTCTTCAGCCGTCCCTGCATCAGGGTCATGTCCTGATGAGTGG
TGAGGATCACCATGCCCCCCCGCTCGGCATGGGTCAGGAACAGCCGCTCCAGCACCTTCA
CCCCCTGCTTGTCGATGGCGGTGAACGGCTCGTCCAGGATCCAGAGTGCCGGCTGGTCAC
TCAACCACAGACGGGCCAGCGCGACGCGGCGCTGCTGACCGGCGGAGAGCTGACCGGTGG
GGTTGTCTTCAAAGCCAGCCAGACCGACCTGGGCCAGCACCCGCCACAGGTCCACGCTGG
TATCGGCCGCATGGTGCAGTTTCTGGTAGAAGGCGAGGTTTTCAAGCGGTGTCAGGGCAG
CCTTGACGCCTGGCTGATGACCGAGATAGAGCAGATTGGCGTGATATTCGTCGCGGCAAT
GGCGAATATTCTCGCCATTCCAGCATACTTCACCGGCAAAAGGCTGAGACAGGCCGGTCA
GCAGGCGCAGCAGGCTGGTCTTGCCGACGCCGTTGGGGCCTTCAATTTGCACCAGATCAC
CGGGAGCCACCGCAAAGGAGAGATGTTCAAACAGAGTGCGATCTTCACGCACGCAGCTCA
GGTTGTGAATTTGAAGCAGCATGAGGATGTAATCAGTGAAAAGAAGCGGCCTGCATATTA
ACACAGTATCGGGAAGCGTCTTTTCAAAGATGCCAATTATCAGCAGGATTTGTGGGGGAG
ATCCCGCCTTGAAGAGCCGCAAAGCGGGGCGGGAAAATCAGGAAGGCAGACGCCTTCCCG
ATCGATCATGAGCGGCCTTTTCGCAATGAAATCAACAATTCAGCCTCGGCCTTTGGCAAT
TCACACTCGTTCATGACCTCGTCGAGGTCGGCACCGAGCTCCACCATCTTGGCGGCCCGG
CTGTACAGGCGGCGTTCCGGATCCTGCAGGGTCAGCTCCTGCTGGCGGTCATTGACCTGC
TGCATGGCCCCTTCGACGGATTGCAGACGCTGGCCCATGCCGATGGCTCCGGTATGCAGC
TCCATCATCTGCTTGCGCAGACTCTCGAGCTGACCCTGCAGCAGCTCCACCCTGGCCTCG
GACTCTCGCTGGCCACGTCGGCTGCCTAACACCCCGTACAGGGCCAGCGCCAACGCCAGC
AAGGACACCCCCAAGGCGGCAATTTCAATCATCAACACATCATCTTCCTATCAGAGGGAA
CCGATATCTTCCCACTCTTCATCGGAGAGCAGCTTGTTCAGATCGACCAGGATCAGCAGC
TGGCCATCGCGATTGCTGACCCCCTGAATGAACTTGGCGCTCTCTTCGGTACCCACGGCA
GGGGCCGCATCGATCTCGGACGAACGCAGATAGACCACCTCGGCCACGCTGTCGACCATG
ATGCCGATCACCTGCTTCTCCGCCTCGATGATAACGATGCGCGAGTTTTCACTCACATCG
CCAGAAGGCAGACCGAAGCGGGAACGGGTGTCGATGACGGTCACCACGTTGCCGCGCAGG
TTGATGATGCCCAGCACGTATTCGGGGGCACCCGGCACAGGGGCGATCTCGGTGTAGCGC
AGCACCTCCTGCACCTGCATCACGTTGATGCCGTAGGTTTCATTTTCCAGCTGGAAGGTA
ACCCATTGCAGCACTTCGTCTTCGGCCAGATTCTGTGCAATATTGCGCTTTTCTGTCATG
TTTTTATTCCTTTTATGAAAACGTCTACTGGTAAAACTAGCAATAAAACAGCCCGAGTGC
AGAAGTTATCAGCGACCTTCTATGTTGACCCCGCGCTCCAGCAACAGGAGCAATTCCTTC
ACGTGCAGCAGGGCACACATCTTCTCCTTGACCATGCCGGCCAGCCAGGGACGTTTGCCC
TCCTGATGGCGCCATTTGACCTGATCACGGTGCAATAACTCGGTTCCCTTCAGATGATGG
CAGGCCAGTCCCCAGGGGGATTCACCCAACATGATCAGATACTTGTAGTCATCTATTTCC
AGATGCTGGCCCGGCATGACCCACTGCGCCGTGTCCACCACGTTCATCTTCTGCTCGCGG
GACGTCATGATCCCCTTGTACCAGCCGGGCTGGCCAAAAAGGGATGACACCTCCCCCAGC
TGATGAATACCGCCAAGCTCGGTCAACGGCACCGCAAAGGTGACGCCGGCCACTTCAAAG
AACAAGGCCTGAAACTCCTTGCCGGTATCGATGTTTTCCCAGGTGGAGGGGGCAACTTCC
TCCTGTGGCGCCAGCGCCACCTCGGTCTCCGTCACCACCAGAGTCGCGGGATCCGCCGCC
ACCGGTTCGGGCATCTCCTCGGGCCAGACCGGCTCAACCGGCAGCAAGGCATCTTCGGCC
TCGATCTGCAGCGGTTCAGTGACCACCTCTTCATGGCTCAGGGCGTCGATTTCATATTGT
ACCTGACCGACCTGGGCCAGCAGTTCACTCAACTGTTCCAGCCGCTGATCCGCCTCCAGA
TAGGGCTGGGCCACTTTCTCGGCAACCGGCTGGGGCTTGCGCTGCAACTGGATGACGGGC
GCGGAGTCAGACTCGTCGGCATCCAGCAGCAGGGCATCCTCCAGCAGCAGGGAGTGGAAG
TAATCATCCATGGCCCGGACTTGGGTGGTATCTCTCATGATGTCACCTCATGAGCACGCT
GGCGCTCTTGCGCATCAAGATAGTTGAGCAGCGTCTCATAGGCGTAGGTGCCGCGGCTGC
TCGGCGAATAGATGGAGGGGGGAATGTGAAGCAAACTGGCATCCCGGAACTTGGTATCTA
TGGGTATGACGGCATTCCATACCGCACTGCCGTGCTGCTCCTTGATGGACTGCAGGGTCA
TCAGCGAGGCGCGGGTTCGCTTGTCAAACATGGTGGGAATGACGGTATAGCGGAACTTCT
CCCGCTTGGAGCGCTGCATGATCTCGAAAGTCTTCATCATCCGCTCCAACCCCTTGAGCG
CCAGGAACTCGGTCTGCACCGGCACCAAGATCCGGTCACAGGCCGCCAGCGCATTCACCA
TCATGACCCCCAGCACGGGCGGGCAGTCGATCAGCACGTAGTCGTATTGATCCTGGATGC
GCAGCAGTGCCCGCTTGAGCACCAGCCCCATCCCTTCCCGATTGCCCATCACCCGATCCA
GCGTGGCCAGGGTAATGGAAGCGGGCAGCAGGTGGATGTTCTCAAACTTGGTACGCAGCG
TCAGTTTATTGACGAGCTCCGCCGTGGGTTTGACCGCCTGGAACAGCTCATAGAGGGTGC
CATCCAGCCGATCGGAGTCAAAGTCGAGATATGAGGTCAGGGAAGCATGAGGGTCGGTGT
CGATCAACAGCACCCGCTGACCACGCTGAGCCAGAATACCGGCCAACGAGACCACCGTGG
TGGTTTTACCGACCCCACCTTTTTGGTTGGCAACCGTCCAAACAATCACTGTATCAATCC
TGCCTCGTTGTTATGCGTATGCCACCACCTGGCAGCGAGATCACCTTGACCTCTCCTGCC
TCGACCGCCTGCTGAACTGCCGGGACCGGCTCCTCCGTCACTGGCTGAACGGGAGGAGTC
AGCGTCGGAGGTGGTACCCAGGCGAACTTGGAAATAGCGACCACCACCTTGCGATTCTGT
AAACGCCCCTGCTCGGTACTGTTGTCCGAGAAGGGAGAGAACTCCCCGAACGCCTCGTAG
GCAAGTCGCTGCGGGGCTATCCCCTTGACGATCAGGGCAGTGAGTACGGCCTCCGCCCTT
GCTGCCGACAACGTCCAGTTGGAGCGAAAAATTTCATTATTTATCTGCTGGTTATCCGTG
TAACCCCGCACTCTCACATAGTTATCGACCGGTTTCAGGATACTTGAAAGAGTATTGAGC
ACCGGATCTGCATTGGAGCTCATAAACGCGCTGCCACTGCCAAACAGCAGGCCGGAACTC
AGCTCCACCGTCAGCCAGTTGTCATCCTGTGTCAACTTGACGACCCCGGCATCCACCAGA
GACCCCATGTTCTCCTGCAGTTGCGAATCTATCTTCGCAAGAGTCATACCATCTTGCAGA
ATGGGAACACCAGAAATAGGAGCCTGCGAGGGTGAACGGGCCTTGGCACTCTCCAGCACA
GAGGTTGCGGCGGACACTTCATTGTTCAGCAACGACTTTCCCTGCCCCTCCAGCAAGCCA
TCGCTGCGGGGCTGCATCACATTGAATGCCTGGGTCATGCCGTCGATGACGGCGCGATAC
TTGTCCTTGTTGACCAGTGCCACCGAGTAGAGCACCACGAACAAGGCGAAGATCAGCGTC
ATGTAGTCGGCGTAGGAAACCAGCCAGCGGTCGAGGTGTTCCCGACCTTGCAGATGCAAA
CGATAGCGCTTGCGCATGGCTACTCTCCCTTCAGATAAGCCTTCAACCGCCGTTCAACCT
GGGGGCCATTCTCGCCATGGGCGATGGCCATCAGGCCTTCCAGCGTCATCTCCTGAAACA
GGGCGTAATGATAGTGAAAAGCACGCAGGCGATTGGCGATCGGCAAGTAGAGCAGGTTGG
CAAAGCCGACCCCGTAAATGGTGGCAACGAAGGCGACGGCAATACCGGCACCGAGAGCGG
CGGGCTCCTCCAGATGAAACATCGCCTGGATCAGCCCGATGACGGCACCTATGATGCCGA
TGGTCGGACTGTATCCTCCCATGGCCTCGAAGACCCTGGCAGAGTGCTCGTTGCGCTCCT
GCTCGATATCGATATCCGCTTCCAGCAACATGCGAATGTCGTCTACCGAAACCCCGTCCA
CTATCATGGTGAGGCCATGACGGGTAAATTCGTCACTCTCCTGCTCGGCCTGATTCTCCA
GCGCCAGCAACCCTTGCTGGCGTGCAAAGATAGCCCAGGATTGCAATCTCTCGGCCTGAG
CGACCAGATCCCAGTCCGGCGGCAGCACCATCCAGCGGGTCTGCCTGAGCGCTTCCAGCA
GGAACTTGCGCGGCGTCTGCAAAATGACCGCCCCCCAGGTTCCCCCCACCACGATGACAA
ACGCGGGTCCATCGAGCAGGGTCAACAGGTTGCCGCCATGCCACAATTGGGCAATGGCAA
TGGCTCCCAGTGCCAGGATCAGGCCAAACATGCCCATCGTTAGCGGCCCAGCTCAACCAG
GATACGTTGTGCGACCCGATCCAGCGGCAGCGATTCAGTGGCAATACCGGCTTTGGCAAC
CGCCTGCGGCATGCCATAAACCACGCAGGACGCTTCATCCTGCGCCCAGATGGTGGAGCC
CTGCTCCTTGAGCAGGCGCGCGCCATCCCGACCGTCCGCTCCCATCCCGGTCAACACGAT
AGCAAGCACCTTATCGGCATAGGTCTTGGCGGCAGAGGCGAAGGTAATGTCGACACACGG
CTTGTAGTTGACCTTGTCATTACCATCGACGATGCGGATGCGGGCACCGGCACCACGGCC
TTCCAGCAGCATCTGTTTGCCACCGGGGGCCAGGTAGGCGTGACCGGGCTTGAGCACATC
CCCATCTTCCGCTTCCTTGACACCTATCTGGCACAAGCCATTGAGACGTGCGGCAAAGGC
CGCGGTGAAGGTCGCCGGCATGTGCTGGATAAGCAGGATCGGATGCGGGAAATCGCCGGG
CAGCTTGGTCAACACATTCTGCAGGGCGACCGGGCCGCCGGTAGAAGTACCAATGGCCAC
CAGCTGATAACTCTTGCCGCTGCGCTTGAATGCGGCCACCGGAGCAGCACGCTGCGGCTC
TGCCTGACGTTCTGCCGGACGTGGCGCATTCAGAGGTGCCCTGGCCACAGGCTCGGGCGC
CTTCGGGCGTGCCGGCGCAGACATCAGGAAGCGCTTGCGTGAAATCTCCTTGACCCGCTG
CTGCAGCAAACGGACGGCTTCATCCTTGTCACGGGCAATGTCTTCGAATTTCTTGGGCAG
AAAGTCGAGCGCCCCTGCATCGAGCGCATCGAGCGTGGCTTTGGCCCCTTCATGGGTCAA
AGAAGAGAACATCAGGATCGGCGTGGGGCACTTGGCCATGATCTCACGCACGGCACTGAT
GCCATCCATCACCGGCATCTCTATGTCCATGGTGATCACGTCAGGACGCAACTGCTGTGC
CTTTTCTACCGCTTCCCGCCCATTTTGGGCCGTGTCGATGACCGTCAGCATGGGATCCTG
AGTGATGATCTCGCTGACCCGACGACGGAAGAAGCTTGAATCGTCGACAACTAATACCTT
GATTGCCATTGTTATTCTTCTAACTCCTTGAGCCTGGGGTATCAATGTCTACGGGCGTAC
GCCTTGAGCAGACTCGGCACATCCAGAATGAGCGCAATACCGCCATCGCTGGTGATGGTC
GCCCCGGCCATGCCGGGAGTCCCCTGCAACAGGCTGTCCAGCGGCTTGATCACCACCTCT
TCCTGGCCAATCAGATTGTCCACGACAAAACCGATCTGCTGGGTACCAATCTGGACAATC
ACCACGTGGCCCGTATCCTGACGCGATTTTCGGTTTTTGCCTCTGACCAGCCAGTTGTGC
AGATAGAACAACGGGATGGCCTTCTCGCGCACTATGATAGTGAGCTGTCCATCCACCATG
TTGGCCTTTTTCAGATCCAGATGGAAAATTTCGTTCACACAGCCCAGCGGCAGCGCGAAC
GTCTGCTCGCCCACTTCCACCATCAGGGTCGGCAGGATCGCCAGGGTCAGCGGCACCTTG
ATCTCGAGACGGGTGCCCTTGCCCCAGGTCGAATCGATATGCACCGAGCCATTCAGGCTG
ACGATGCTGGTCTTCACCACATCCATCCCGACGCCACGGCCGGAGATATCGGAGATCTCT
GACTTGGTCGAGAAGCCGGGAGCAAAGATCAAGTTGTAGGCATCGTTGTCGCTCATGCGG
GCCGCGGTATCGGCATCCAGCACACCGCGGCTAATGGCGATGGACTTGAGCTTCTCGGGA
TCCATCCCCGCGCCATCGTCCTCAATGCAGAGCAGGATATGATCGCCCTGCTGGGACGCG
CTCAGGGTAATGGTACCTTGCCGTGGCTTGCCCGCCTTCTCGCGGACATCCGGCATCTCG
ACGCCGTGGTCGCAAGAGTTGCGCACCAGGTGAACCAGCGGGTCGGCAAGGGCCTCCACC
AGGTTCTTGTCGAGATCGGTCTCTTCACCCACCATCACCAGCTCGATCTCTTTCTTGAGG
GTACGAGCCAGATCCCGTACCACCCGTGGGAAGCGACCAAATACTTTCTTGATAGGCTGC
ATGCGGGTCTTCATCACCGCACCTTGCAGATCCGCCGTCACCACATCCAGGTTGGCAACG
GCTTTTGACATGTCTTCATCGTTGCTGGCGATGCCGAGGCTCACCAGACGGTTTCGTACC
AGCACCAGCTCACCCACCATGTTCATGATGACATCCAGCGTCTTGGTATCCACCCGTACC
GTAGTGTCGCTTTGCACCGCACTGTCGGCGGGCGCTGGCGCAGCCTGCTTGGATGGCGCC
GGAGCAGGAGCCGGTTTTGCCGCGGCCGGCGCGGCGGCGGGCTTGGCCGCAGCAGGCGCA
GGAGCTGGTTTTGCCGCTGCCGGCGCCGGAGTAACCGGTGCTGCTGGCGCTGGAGTCTGG
GGCGCCGCCGGGGCTGACATGCTGCTCTGCGGACTCTGACCGCGACCGTGCAGTTCATCC
AGCAGGCGTTCGAACTCATCGTCATCGATCAGCTCGTCCACCTCTTTCTGTACCGATTTC
AGCGGGTTGACTTCGGGGGCACCACCGTGCTGACCTTGGCCATGGAGCTGGTCAAGCAAG
GCTTCAAATTCGTCATCCGTGATGTCGCCGGAACTCGGCGCAGCAGGGCTAGCCGCTGCG
GTAGGTGCTCCACCGACGCCATGCAACTCGTCAAGCAGGCGTTCAAACTCATCGGCCGAG
ATCTCATCGATGGAACCACCACCGCTGACCACGGAGGCCTCCTGCGCGGGTTCCGGCACG
GCCGCAGGCTCCGGCTCGGCAATCACAGCCACCTCTTCAGCCACGGGAGCGGCAGCCTCC
ACCGGCGCACTGCTGCCTGCAGAGGCGGTCAACAGCTGCTCTTCCCCTTCGGGTTTGCAG
AGCTCGTGTAGATCATGAAGGATTTCGGCGGACGCAGGGCTAGGCGGTTCGCGATTCTGC
ACCTGGGCGAACATCACATTGATGGCATCCAGGGCCTGCAGGATCACATCCATCAACTCG
GCGGTCACGGTCCGCTTGCCGTTGCGCAAGATGTCGAACACGTTCTCGGCACCGTGGCAG
ACGTCAACCAGTTCGGTCAGCGAGAGAAAACCGGCGCCGCCCTTGACAGTATGGAAGCCG
CGAAATATGGCATTCAACAGATTCTTGTCATCGGGTCGCTTTTCCAAGTCGACCAGTTGT
TCAGACAACTGTTCCAATATTTCGGATGCTTCGACCAAAAAGTCTTGCAGTATGTCTTCA
TCAACTTCGAAGGCCATGCGTCACTCCATTAAAATCCCAGGCTAGACAGCAGATCGTCCA
CATCATCCTGACCATTGACCACATCGGAACGAGTCTCAGGGTTCATGATGGGGCCTTCGG
CTTCAATCCCGCTTACAGGAAGGCTGCGAGAAGAATGCTCGGCAGATGCCTCACCAAACA
TAGTCAGCATTTCTATTAATTTAGTTTCAACTTCCTGGACCAACTTGATGACCTTGCGGA
TCATTTGGCCGGTCAAATCCTGAAAATCTTGCGCCATCAGGATTTCTGTCAGCAGTTGCC
GTAATTTATCGGCATCAGATTCAGAAGCCTTAATAAAATCATCCAGTTGGTGACACAAAG
ACTTGAATTGCCCAACACTCATGTCTCTGCTCATCAGGGCATTCCAGTTGGGCAGAACGA
GTTGAATGTTGTCATTTAACCGATCGGCAATGGGCAGACTGGCTTCCACCGCATCCATGG
TGCGATTGGCAGCCTTGTCCGTCATGTCGATGACATAGCTGAGGCGCTCCCGCGCATCGG
GAATTTCATGGGTGGCCAGATCGGGGATCCTGGGATCCAGCCGAAAATCTTGTAGGGAAT
CATGCAGTTGTCGGGTCAACTGACCCACTTTGTCAAACAGGGCCGCCGCATTGGGTGCAC
ACGCATCGGCGATGAGAGTGTCGGCCTGTTCGAATTCACCTTGCTCAAGATGGGCAACAA
GCATCCTTGCCTGATCGAGCGAAATCATTGCACTCGTTTTGGCCTTCATCCCTGCTGCTC
CTTAGCCGATTCGTTCAAAGATTTTGTCGAGTTTCTCTTTGAGCGTTGCAGCAGTGAAAG
GCTTGACGATATAACCATTGACGCCGGCCTGGGCGGCTTCAATGATCTGCTCGCGCTTGG
CTTCAGCAGTCACCATCAGTACCGGCAGGTGTTTGAGCTTGTCATCGACGCGAATAGCCT
TGAGCAAGTCGATGCCTTGCATGCCGGGCATGTTCCAGTCGGTCACGACAAATTGAAAAT
CGCCATTTTTCAACATTGGCAAGGCCGTGTTGCCATCGTCTGCTTCGTGGGTGTTGTTGA
ATCCCAAGTCACGCAGCAAGTTCTTGATAATCCGGCGCATCGTTGAAAAATCGTCAACAA
TGAGGATTTTCATGTTCTTGTCCAAAATTCCCTCCTAAATAGCCGCCAGAGCGGCTCACT
TACATGATGCAGATCGCAGGTTTTGTTTTGCGGATTATGCCTTAGAGTTTTGTTTCAGTG
TAGCCAGTACAAACACTTATACATGCCAATCTCTTAAACGCGCGCGTAATCTGTGCATCG
CCTGACTGTGTATCTGGCTCACGCGAGACTCGCTGACGTTCAATACCTCGCCTATTTCAC
GCAAGTTCAGTTCTTCATCGTAGTAAAGGGAGAGCACCAGCGCTTCCCGTTCCGGCAGGC
GGGCAATGTGTTCGGCCAGTGCCCCCTGGAAACGTTCGGCCGCCAGTTCATCAAAGCCGT
TGCTGCCCGACTCGTCATCGGGGTGACCGATGACGTCCTCGCTGACACCAAGATCCTCGA
TGCCGATGATCTTGCCGCAGGACACATCCTGCAGCATGGTGTGATACTCGGCGAGGCTGA
CCCCCATCTGGGCGGCCACTTCGGTGTCGCGAGCATCACGACCGTGGGTTTGTTCAACAT
TTTCGATGGCTTCGGCTATGGTGCGGCTGTTGCGGTGCACCGAGCGCGGCACCCAGTCAC
CGCGCCGGATCTCGTCCAGCATGGAGCCGCGGATGCGGATCCCGGCGTAGGTTTCAAAAC
TGGCCCCCTTGCTGCCATCAAAGTTGCGAGAGGCTTCGAGCAGCCCAATCATACCTGCCT
GGATCAGGTCATCCAGCAAGACACTGCTTGGCAGGCGAGCCAACAAATGCTGGGCGATCC
GCTTCACCAGCGGAGCATGGCGCTCGACCAGCACGTAGGAATCCTGATGACGCAAGTACG
CTTGGGCTTTATTCACGGGAACCTTCCTGTGCTATGACCGGCTTTTGCAGCAAATTTTCC
AGGAAAAATTCGAGATGACCGCCGGGTTGGTTAGGAATGGGCCAGCTTGCCGCCTTGTTG
GCCAGCGCTCTGAATGCCAGTGCGGCCGGAGACTTGGGGAAGGCTTCGACAATCAGCTTC
TGCTTGCGCACGGCAGCCCGCAGATTGGTGTCATAAGGCACGCAGGCAACCAGCTCCAGT
GAGGTATCCAGGAAGCGGTCGGTCACCCGGGTCAGCTTGGCGTAAAGCTCCTGCCCTTCG
CGCAAGGAACGCACCATGTTGGCCACCACCTTGAAGCGAAACACTCCGTGCTCCTTGGAG
AGGATCTTGATGAGCGCGTAGGCATCCGTGATGGAGGTCGGTTCATCGCAGACCACCACC
ATGATGTCCTGGGCAGCGCGGGTGAAACTCAGCACCATGTCAGAGATGCCTGCCGCGGTA
TCCACCAGCAGGATGTCGACCTGGGTCTTCATCTCGCTGAAGGCGCGGATAAGCTCGGCG
TGTTGCACCGGCGAGAGCTCGACCATGGACTGGGTGCCCGAGGTCGCCGGCACTATCATC
ATGCCGTAAGGGCCTTCGACTATGATGTCGTCGATGGTGCATTCGCCCGCCAATACATGG
GAGAGGTTGCGATGCACCCGCAGCCCCAGCATGACGTCCACGTTGGCGAGGCCAAGGTCG
GCGTCCAGCACCATCACCCGTTTGCCTTGTGCGGCCATGGCTCCCGCCACGTTCAGGGTT
ACGTTGGTCTTGCCGACGCCCCCCTTGCCACCAGACACGGCGATCACTTTTACTCGATTG
TTTTGACGCATTTTGCGCAGACCACTCGCCTGATCCATATACATGTTACTCATAAAACTC
CGAATCTTCGGCCTCGCCAAAGCCTGTGCCCCAGAAATAGGGTTCTTCTGTTTCCCGCTC
CAGCGAGCCCATGGCAGCTCCGACGAGCTGCGCCGCATTGGCGACCTGAATATCTTCCGG
AACCCTTTGTCCATCAGTGATATAGCTGATGGGCAACGCATTCTGGATACACACGTTAAT
CACTTCGCCCAGATTCAGACTCTCATCCAATTTGGTAAGTATGCAGCCGCTCAATGGAAT
ACGCCGGAAATGGTCCACCGCCTCCTGCATCACTCGACGCTGGGAGGTGGCCGACATCAC
CAGGTAGCTGCGGATGCGCACCTTGGCATTCTTGACCAGGGTATCGAGCTGCTCGGTCAG
CCGGATATCCCGCTGCCCGACCCCCGCCGTGTCGATCAGCACCAGCCGGCGGTGGCGGAA
CTGATAGAGGGCATTGGCCAGCTCCTCGGCATCACGCACCTGGCGCACCGGGCAGCCCAT
GATACGACCATAGGTCTGCAGCTGTTCATGGGCCCCGATCCGGTAGTTGTCGGTGGTGAT
GAGTGCCACCTGCTCGGCGCCGTACTTCATGGCAAACCGCGCCGCCAGTTTGGCGATGGT
GGTGGTCTTGCCCACCCCGGTCGGCCCGAGCAGGGCAACCGCCCCGCCCTGGCGCAGAAT
CTCGTCTTCGCTGATCTTGAGCTGGGCCGTCAGCACCTCGGCCAGCTGGGCCATGGCTTG
ATGAATTGGCATATCCTCGGGGATCATGCCGGCCAGCTGATCGGCGAAGGCATCGTCGAA
GCCCATCTTTTTGAGCTCCTTGATGAGCAGGGCGCGCATCGGCTCGCGGCGTTCCACCTC
CTGCCACATCAGACCGGAGATCTGGTGCTCCAGCAGCTTGCGGATGCTGGCCATCTCCTT
GCGCATCCCTTCCATCTCCTGATCCCGCTGAGGGGATTGGGGAGCACGACCGGGCGCGGC
AGCCCTCGCCTTCGGCTTGGCCGGTTCGGGAGCATTGCCCCACTGTCCCTGTTCGGCCAG
AGTGCGGGGAGCACCGCTGGCAGCTGCTGGCGCGGCGCCGTTGAGCCCCTGACCGGCCGG
GTTCAGTTTTTGCTGGCGAGCCAGCAGGGCGGCCAGGGTATCGGCATAGTGTTCATTCTG
CTCTTTGGCCGGGCTCGGCGCGGAGCGCGTCATCTGCCGGCCGGCAGACGAGATATTGAC
GCTCTCATCGTTCAACTGACGGCGAACCGGCGCGTCCTTGGGTCCCGGCACCTGGGACTG
ATAATCGACAGCGGCGACTATCTCCACCCCACCGGTGACCTTCTTGTTGGACATGATGAC
GGCATCGGGCCCGAGAGTCTCCTTGACCTCGGCCAGAGCCGTTCGCATGTCCTTGGCAAA
AAACCGCTTAATCTTCACCCGTCATCTCCGCTAACTAGTTCTGTCCTACCGCACTGACGA
TGCGGATTTGCTTGTCATCAGGCACTTCCTGATAAGACAGAACGCGCAATCCAGGAATGG
CATTCTTGACAAATTTCGCCAGGGTATTGCGCAGTATCCCTGATGTCAGAAGCACGGCCG
GCTGGCCTTCCAGTTCTTGTCGTTGTGTGGCTTCCACCAGCGAGCGCTGCATCCGCTCCG
CCAGTCCCGGCTCGATGCCGGCACCATCACCACCCCCTGCCTGCAGGGATTGATGCAATA
TACGTTCCAATTCAGGTGCCAAGGTGATCACCGGCAGTTCTGGATCCGGTCCGGCAATCT
CCTGCACGATCAGGCGCCGCAGGGCGATACGGCAGGCGGCCGTCAGCACTTCCGGATCCT
GGCTGCGCGGGGCATATTCCACCAGGGTCTGCAGGATAGTGCGCATATCGCGGATTGGCA
CGCCTTCATTGAGCAAATTCTGCAATACCTTCACCAGGTTACCCATGGAGATGACCTCAG
GAACCAACCCTTCCACCAGCTTGTTCTGATGCTTCCCTATCATGTCGAGCAGTTGCTGCA
CTTCATCGTGACCCAGCAGCAGGGCGGCATGGTTGGAGAGGATTTGGCTGAGGTGAGTGG
CCACCACGGTCGCGGTATCCACCACGGTATAGCCCAGAGTCTGCGCCTGGGAGACCTGCT
CCTTGGCAACCCACACCGCCTCCAGTCCGAAGGCCGGGTCCCGGGTGGCAATCCCCTGGA
TCTGGCCGAACACCTGACCCGGATTGATGGCCATTTCCTTATCATGGTAAACATTGGCCT
CGCCGGTACTGACCCCCATCAAGGTGATGCGATACTGGTTCGGGGCGAGATCCAGGTTGT
CACGGATATGCACCGCAGGCACCAGAAAACCCAGCTCCTGGGAGAGCTTCTTGCGCACCC
CCTTGATCCGGTTGAGCAGCTCGCCGCCCTGATTGCGGTCCACCAGCGGGATAAGCTGAT
AGCCCACCTCCAGTCCGATGATGTCCACCGGCATCACGTCGTCCCAGCTCAAGTCTTTCT
GCTCGTGAGGCTGCTCCGCGTTCGCCGGCATCAGCTCGCCCTTGGCGGCCTTGGCGGCCA
GCTGTTTCTCGCGGCGCAGCAGCCACCAGGCACCGGCAGCGGCGACGCCACCCAGGCTCA
GAAACGCCAGATGGGGCATACCGGGCACGCTGCCCATCATCAGCAGGATACCGGCCGAGA
TGATGAGGGCTCTGGGGTTGTCGAACAGTTGACCCAGCACCGCGGTACCCATGTCCTGAT
CGGTATTCTGACGGGTGACGATGATGGCGGCGGCGATGGAGAGCAGCAGCGACGGGATCT
GGGCGACCAGACCGTCACCTATCGCCAGCAGGGTGTAGATCTGGGCCGCTTCGCCGAAGC
TCAGCTGATGTTGCACCATGCCGATGATGAAACCGCCCAGGATGTTGATGAAGAGGATCA
TGATCCCCGCCACCGCATCCCCTTTCACGAATTTCGAGGCACCGTCCATGGAGCCGTAGA
AGTCGGCTTCCTGAGTCACGTCCTGACGACGCTTCTTGGCCTCTTCCTGATTGATGAGGC
CGGCGTTCAGATCCGCGTCGATGGCCATCTGTTTGCCGGGCATGGCATCCAGGGTGAAGC
GTGCACTCACCTCGGAGATCCGGCCCGCACCCTTGGTAACCACCACGAAGTTGATGATCA
TCAGGATCATGAAGACGATGATGCCGACCGTGTAGTTGCCGCCGATCACCACGTTGCCGA
AGGCCTCGATCACGTGGCCGGCCGCCGCACTGCCGTTGTGGCCTTCCAGCAGCACCACCC
GGGTGGAGGCGACGTTGAGGGCGAGACGCAGCAGGGTTGCTATCAGCAATACGGTCGGAA
AGGCGGCAAATTCCAGCGGCCGGCGGGTATAGACCGCCACCAGCAGCACCACGATGGAGA
GGGCGATGTTGAAGGAGAAGAGGATATCCAGCATCAGCGGCGGGATGGGCAGCACCACCA
TGCCAAGGGAGGCCAGCACCAGCAGCGGCGTCCCCACGCCCTTGGTCAACAGCCACTTGT
ACTCTTTGATACGGCCCAATGATGCCTGGAGTTTCATCGTTTTTCTCAATCTCAAACCGC
TGATGCCAGATTAAAGCAAACATCAAGCCAATAATACAACGCATTGAAATACAATGATTT
TATTTTGACTGTGTCAGAAGTTTGTCATTTGCGAAATTCGGGCGGGATGGGCAGATCCTT
GGCCAGCGGGTTGGGGCGACGACCACGGCCACGGCGGAACTTCCTGAGCTGATAGACATA
GGCCAGCACCTGAGCCACGGCGGCAAATAGCCCCTCCGGGATCTCGTGGCCAATCTCGGT
AGCGTGGTAGATGGCGCGGGTCAGCGCCGGAGAGGGCATCACAGGGATCTCGTACTCTCG
GGCTATCTCCCTGATCTTCATCGCGATTTCATCGGTGCCCTTGGCCACCACCTTGGGCGC
GCTACCGGGCTTGGCGGAATCGTACTTGAGCGCCACCGAGTAGTGGGTCGGGTTGGTGAT
CACCACGTCCGCCTTTGGCACGTCCCCCATCATGCGGCGCATCGCCATCTCCATCTGCAG
GCGACGGATCCGCCCTTTCACCTCGGGTTTGCCCTCGCTGTCCTTGAACTCGTCCTTGAC
CTCCTGCTTGGTCATCTTGAGCTGGCGCATGTGGTTCCACTGCTGGAACGGCACGTCGAT
GGCGACGATGGGAATGAGGGCACAGCAGAGGATGATCAGCATCCACAGCAGCAGATCCAG
CGCGTCTATGATGCCGCCCGGGTAGCCCTCGAGGGAGAGGTTGAGCAGGTGGTTGAACTG
GCTGGAGAGCATCCACCAGGCGAACAGGGTGATGAACACCACCTTGGCGATGGACTTGAT
CAGCTCGACCAGGGACTGCACCCCGAACATCCGCTTGATGCCGTTGAGGGGGCTCAGCTT
GCTCCACTTGGGCAGCATGGCCTCGGAGGAGAAGTTCATCCCCCCCATTAGCACGTTGCC
GACGAAGGCCGCAATGGCCACCAGCATGAACAGCAGACCAAGAGGCTGCAGCAGTTCGCG
CAGCAGGGCCGGCAGCATGGTCATCATGGCGTTGGGATCGAACGCCTGCTCCCTGTCCAG
GGTAAAGCCCATGGTGAGCACCTTGACCATGGCGCCGGCCAGGCTCTCCTTGACCATCAG
CAGGCCGAATACGGCCGCCAGCAGGACGCTGGCGGTGCCCAGCTCCTTGGATCGTGCAAT
CTGCCCTTTTTCCCGGGCTTGTTGCAGTCGTTTGCCCGTGGGTTGTTCGGTACGTTCCTG
ATCAGTATCAGCCATGCTGACCCCCGCACAGGTTGAGTGGGCGAGCCGAAACGCCCGCCC
GCTCGCCGCCGTTCAGCAGAGCGAATGCAAGGCCGCAGGCCAGCGCGGCCTGCGGCAGAT
AACGGCGCCCCACTGCCATCTTACTGGCCCCCCAGACACTGGGTGCCGATGAGGGTGCAA
CTGGTCTCCTGCACCCGCTCCCACATGCTGTCGAAATGGCCAAGGAAGCCGCCGATGGTG
AGCCAGAGGATCAGCAGGCCCGACATCATGCTGACCGCAAAACCGATGCTGAAGATGTTG
AGCTGGGGGGCGGCGCGGGTCATGACGCCGAAGGCAAAGTTGATGAGCAGCAGGGCGACG
ATGGCGGAGAGCGCCATCACCAGCGAGGCCTGATACATGACCCCGAGAAAACCGATCAGA
TCGCGAATGGAGGGCAGGCTGAGGCCGCTGTCAGACACCGGCAGAGTCTCGAAGCTCAAC
ACCACCATGCGCAGCATGATGAGGTGGCCATCCACCGCCAGAAACACCAGGGTCGCCAAC
ATCAGATAGAACTGACCCACCACAGGGGCCGACTGGCCGTTCATGGGATCCACCAGAGTA
GCGAACCCCAGGCTGGTCTGCATGGCGATGATCTGGCCGGCCATCACGAAGCTTTCCATC
AGAAACTGGGTCATGAGGCCGAGGGCAATGCCGATGAGCAGCTGCTGCCCCAGCACCAGA
AAACTGCCGACGGAGAAGAGCTCAATCCTGGGCATGGCGGGCAAGAGAGGGGCGATCATC
AGGGTCAGCGCCAGCGCCAGGCTGATGCGAATGCGGGCCGGGGTCAGCCGGCTGCCGAAT
ACTGCCATCACCATCAGCAGCCCGCTCACTCGCGCCAACGGCCAGACGATGGAAGACAAC
CACTCCATGATGAGAGCGGTTGTATAGGTCATGCGGGCACCTTGCCGGCCTGCGGCAGCG
GCAGGCGCACGGCCTGGCTACTCATCCCACCACCTCGGGTATTTGACTCACCATCAGCAT
GAAGAAGTCCATCAGACTCTGCAGCCCCCAGTGCGCCCCCGCCCCCAGCGCAAACAGGGT
GACGATGAGACGGGGCAGAAAGCTCAGGGTCTGTTCGTTGATGGAGGTGGCGGCCTGGAA
GATGGCCACCAGCAGACCGACGCAGAGGCTCGGCAGGATCACCGCACACACCATGATGGT
GACCAGCCAGAGCGCCTCGCGAAACACGTCGATAAAGGTTTCAGGACTCATGCCATTCGC
TCCTTGCGTCGTTCGCCCTTAACCACCGGCACCCAGACCGAAGCTGTTGGCCAGGGATCC
CAGAATGAGGTTCCAGCCATCCACCATGACGAACAGCATCAGCTTGAACGGCAGCGACAC
CAGCATCGGCGACAACATCATCATCCCCATCGCCATCAGGATACTGGCCACCACCAGGTC
TATTACCAGGAAGGGCAGAAACAGCATGAAGCCTATCTGGAAGGCGGTCTTGAGCTCGCT
GGTGACAAACGCCGGGATAAGCACCCGCAGCGGCACGTCGGCGGGCTTGTCCACCTGCAC
GTTCGCTATCTCCATGAAGGTGTTGAGATCCTTGATCCGGGTCTGGGCCAGCATGAACTG
GTGGATGGGCAGCTCGGCCCGCTCCAGCGCCTCCTTGGCCTGAATGGTCTCGGCCAGATA
GGGTTGCAGCGCCTCGTTGTTGATGCGATCCAGCACCGGCGACATGATGAAGAACGACAT
GAACAGGGCGATGCCGATCAACACCTGGTTGGAGGGGCTCTGCTGCAGGCCGATGGCCTG
ACGCAGGATGCCGAGCACTATGATGATGCGGGTGAAGGAGGTCATCATGATGACCATGGC
CGGCAGGAAGGAGAGCGCCGTCATCAGCGCCAGCACCTGCAGGGTCAGGCTGTATTCCTG
GCTGCCGTCCGCCATGGTCTTGATGGTGACCGCCGACATGCCGTCCTGGGCCAGCGCCAG
CGGCGAGCAGAGGATCAGGAGAGATAACAGGCCGACCAGCAGCCGACCGTGCGGCCGTGA
GCCGTTAGCTTTTTTCATGCTTGCCCATCAATTTGCCAAGCTGCTGGGAAAATGCCTGGG
GCTGGCTCTCGTCCAGCGGCTCTTCCAGGCGATAGAGAAAGTTGACCTGCTGCGGCGTCA
CCCCGAGCAGCAGTTGCTGCTCGCCCACCTTGACCACCAGCAGCTTCTCCTTGTAGCCCA
CCGGCAGGCTGGCGATGACGCGCATCTGGCCGCCGCCCATGGCGGTGGCAATCTTGCTTT
TCTTGAGCAGGAAACCGAGCACCAGGATGAGGCCAATCACCATCAGACTGGAGAGCAGCC
AGGAGGTGAGGCTGGGCGGATTGGCGCCCGCACCGGGTTCGGCCAGTGCGGGGAGGGAGA
GCAGCCACAGCGACAAGAGACGGATCATTTGAGTTTCTTGATCCTTTCAATCTGACTGAT
GACGTCAGTCAGTCGAATACCGAACTTGTCGTTCACCACCACCACCTCGCCGTGGGCGAT
CAGGGTGCCGTTGACCAGCACGTCGAGCGGCTCGCCTGCCACCCGATCCAGCTCCACCAC
CGAGCCCTGGTTGAGCTGCAGCAGGTTGCGGATGCTGATCTGGCTGCGGCCCACCTCCAT
GGCGATGGTGACCGGGATATCCAGAATGGTATCCAGCTTGCGCCGCTCCTCGGCACTGAT
GGGGGCATCGTCCTTGAGCTCCTCGAGAGGAGCGGGCTTGGCTTCGGCAGTCACCTGCTC
TTCCAGCGCGGCAGCCCAGGCGTCCGCCATCAGATCCTCTTCCTCAGTTCCGCTCATCTT
GAATTCCTTATGCTGTTTTCGTGACGGTCTGCCCAGGCAGGCCGTCGTTTATTGCTGTTG
GTCTCCGATGCTGCGCTCGAGCTCTTCCAGCTCGGCCTCGCCATCGATGCGTACGCCGCC
CCGGGTCACCAGATGCATCTCTGTCTTGACCCCTTCCGGGCGTTTGAGTTTGTCGGTGAT
CTTGAGCGCCACATTGTCCTTGGTGCGGCCCATCTTGGCGTGGAAGGTGGGCAAGTCCTC
CACGAACACCAGCAGGTTCTCCGGCATCTCCACCGGGATGATGTCGCCAGGCTGCAGCTC
CATCAGCTCTCGCAGGGTGAGCTCGGTCTCCAGCAACTTGGCCCGCAGCTCCACCTTGAC
GTCCATGATCTCGTCGCGCAGCGCCTTGCTCCAGCGCACGTCGGTGTCGCCCTTGTCGCT
CTGCACGCCGGCATCCAGCAGCTCTCGGATCGGCTCCAGCATGGAGTAGGGCATGGCCAC
GTGGAAGTCGCCACCGCCGCCGTCCAGCTCGATGTGGAACGAACTCACCACGATCACCTC
GGTGGGGCTGACGATGTTGGCCATGGCCGGGTTCACCTCGGAGTCGAGGTACTCGAAGCC
CACGTCCATCACCGGCGCCCAGGCATCCTTGTAGTCCTCGAACACCAGCTTGAGCAGCAT
CTGGATGATGCGTCGCTCGGTGGGGGTGAACTCGCGCCCCTCGATCTTGGCGTGGTAGCG
GCCGTCACCACCGAAGAAGTTCTCCACCAGGATGAAGACCAGCCGCGCCTCCATGGTGAT
GAGTGCCGTCCCCTTGAGGGGGCGGAAACGTACCATGTTGAGACTGGTCGGCACGAACAG
GGTGTGGACGTATTCACCGAATTTCAGCATCTGCACGCCGTTGATGGAGACCTCGGCGGT
GCGGCGCATCATGTTGAACAGGCTGATCCGCATGTGGCGGGCGAAACGCTCGTTCACCAG
CTCCAGGGTCGGCATGCGACCACGGACGATGCGGTCCTGGGAGGAGAAGTCAAACTGGGC
GACACCGGGATCCCCCGCCGCGCCTATCTCCTCCTCTTCGACATCATCGACCCCGTGCAA
GAGGGCATCAATTTCGTCCTGACTTAACAGATCGCTCACGCTTCACCCTTATTGCATGAC
AAAGCCGGTAAACAGCACTTGTTCGATAACGGGGGAAGAGACCAGGTCATTGAGCACCCG
ACGGCACTCTTCCAGTGAATCCTTGCGCAGCTTCTCCTTGCCCTCGAAGGTCATCAGCTG
CTCGCTGGTGGCCGCACTGAAGACCCGCAGCAGGGTGCCTTCGATGAGGGGGATATTCTG
CTTGGCCAGCGTTTCGTCGGCGGTACCGCGCACCATCAACTGGATCTTGATCTGCACCAG
CCGGTCGCGCTGACCGCCGGAGACGTTAAACACGAAGGGGCGCGGCATGCCCACGTAGAG
CGAGGGCTGAGGCGCCGCCTCCTTGGGTTTGGCATCCTTGCCCTCCCCCGCAGCTTCCGC
CGCCGGCTTGTCACCGCCGGCCAGCATGAACCAGGCACCGGCGCCACCGCCGCCCAGCAC
AATCACGGCCAGGGCGATAATCATGATCAGCTTCTTTTTCTTGCCTGCCGCCGGATCTTT
CAGCGTCAGTTCGTTATCGTCTGCCATCCCTTGTCCACCCTAGTCTCAAACTTGTTCGAT
ATCATAAACTTACTCGGGCTGGCATCAAGCATAGAAATCAATTCCGCGGTCGTTTGTCGA
TTCCCTCGACAAACTCATGCCGGCGCCCGTGACCTCTGCCTCAGTTTGGCCTGTTTCGGC
AAAAGATCCGCTGCCTTTTTGTCCCTGCTGGCCCTGACCGGAGAAGCCAGACTGCCCCTG
TGACTGCTGTTGCGGCTGTTGCTGCACCTGGGTCTGGCCAAGCTGGATGCCCTGCCCTGC
CAGCATATCACGCAGCCGGGGCATGGCCTGCTCCAGCATTTCCCGGGTCTGGCCGTGCTG
GACCACGAAGTGCACGTTGGCCTGGTTGGAGGAGTCTATCTGGATCTGGATCTTCATCTT
GCCAAGCCCGAGCGGGTCGAGCTGGATCTCCGCCTGCTGCAGCTTGTCCGCCAGCATCAG
GTTCACCTTCTGGTGCAGCTGGGCCGGCGCCTCCGGGTCGGCCAGCTTAAGGTGGGGCAG
ATTGGCGGGATCCCGCCGCGCGGCCAGTTCGGCGGTGGCAGGCCGGTTGTCATGGCCAAC
CGCCTGGGGCTGGCTGTTCTGTTGTACCTGCTGGCTGTGGCTGCTATCCGGGGTGGCGGT
CGTCTCACTGCTGCCCTGGCTGGTGCCGCGAGCCAGCTCTGCCGCCTTCTGTTTCAGGTC
AACCTTGACCTCGCTTCTGCCTCTGGCGCTGTCGCTGCGCTCGGTGGCTTCCATCTGCTT
GAGTCCGGCCGACAGGCTGGCCAGGGAGGCTTGCGGGCCCTGGGGTTCACTGCTGGCCAG
CACTTGCTGCGGCGCCACCAGCACGGGTTCGTTCGGGGTGGCGGCCGGCGCCGGCGTGCT
GCCGGCTGCAGGCGCGGGCTGACTCTCCGTCTTGGCCGCCGTGGCGGGTCTGGAGTGGCC
ATCCCCCTCGACAACGCTCTGCGGCTGCGCCTTTTCAGAGGTCAGGTTCGCCTCGCCATC
GGCCCGGCTCATCCCCTCGGCAAACGCCCTGGCGGCGCCCGGCTGAGCCGCCACTGTGCT
GTGGGTGGTCTGCAGCGGGGAAGGCTTGGCAGGTTCATCCTTGCCGGCCATGGGCGGCAC
CACAGGCTTGGCTGCCTTGCCGGTACCCTCCACCTGGATTTGGACGTTCTCCTTATCCTG
CCCGCTTACCGCGGCAGCGGCTGGCACCTTGCTCTGCAAGGCCGCCCGCTCGGCGGCGGA
GAGCTCGCTTTTGCTCCCCTTGATATCCTTGCCATTTTTATCGGCATGCTGGTCGGCATT
GGCGCCACCGGCGCCGCTCTCCTTGCCACTGCCCTCTTTCCCGGCTTCCTGCAACTGAGC
CGCCAGGGCGGCGTCATCCGTCACGACGGCATCCGGCTGCGCGGCTTTCGCATCAACCGG
TGCACTTGTTTCGCCCGTGAGCAAGCTGGCAGCCTGACGGGCCAGCGCGGCGGCAGCGGT
CGTCACCCCCTGCTTGTCACCGCTGCCGGCGAGCGGCTCGGTGAGGGTGGTCGATGCCTC
GGACGACGCAGCCTGCGCGTCATCCGGCGGCAACATCTTGCCGTCCGTCTCGACCACGGG
TGCGCTGGCGACCAGAGTGATGGCCGCCGGGGCGACCAGAGAGGTGTCCTGTTTGAGAGC
ATCCTGCAGACGCTGCAGGAAGTCGTTGGGGGCGAGGGTGGGGTCGGGATCGCTCCCCTT
CTGTGGCTTGTCGTCGGCACCAGCGGCCTCTTCGGCTTCATTCGCCAAAGATTTGGCTGC
CTCGCCCTTGGTGTTCTGCAGCGGCTTGTCGCTCTCCACGGCACCGGCACGCTCCGGCCC
GGTACCGGGCCGCGACGTGGCCTTGCCATCAGCATTGGCAACATGGCCATCGGCTTTGGC
ATTGCCCTTGCCAGCCTGCTGTACCCGGTTCATCACCTCGGAAAAGCCGCCCTTGCCGTC
GCTCTGCAGGGCTCCTTCGCTACCATCCTGACTCGCCGTCAGCACCGCACTCTTGTCGGC
AGCGGCGGCTGTCGGTGCGGCGGAAGAATTGGTTAACAGTGTCTGCATCATGGTGAAGAT
TCCTGACGGCATTCGGCTTCGGGTTTCTCCTCAGCTCCCCGCAGGGAGTGAGGCGCACAC
GGGATGGCAAGAAGAAAGCAAGTTACAGGCCAGAATGGTGGAAACGGCGCAGCGTGGCGT
ACTCATCCAGCATCTTCTGCTCCTGGCGCAGGGCTTTAAGCTGCTCGCGCCCCGCCTGCT
TGGCCAGCAGCAGCTCCACCGCCTTGCGCCGCTGCTGGGCGGCCAGCCACTCTTCACGGC
GCAGCTCCAGCGCCTGGCGTACCTGCAGCACCCCTTCGTACTGCTGGGTCGCCGCCTGCT
CGAGCTTGTTGATGAAGGCGTGATACTGGCTGTTCTGCTGGGCACCGATCCCCTGCAGAC
CGCGGTCGGTCCACTGCTGGTGGTAGATCTGGCGGTACTGGTTGAGCGCATCCTGCTGCT
CCAGGAAGATTTTCAGATCCTGCTGGGCCTTGGCCAGCGCCAGCGCGGCCTGCTGCTCGG
CCTCCACCAGCCGCTCCGACAACATCATCAAGCCTTTACTCATGGTCACGCCTCCCCTTC
ATCTTCTCGTCAACGCATCAGCGGCATGGCCACCAGTTGCAGAGCCTGCAGGCCGGCATC
GTAGTGAATGACCTCGCGCATTCCCTGCTGCAAGAACTGATCCAGATAGGGTTTCTGGAT
GATGGCCCGGTCGATGCGGGGATCGGAGCCCTGGCTGTAGGCACCGATGGTGATGAGATC
CCGGTTCTGCTGGTAGAGGGAGTAGAACTGCTTGAGGGTGCGCGCCAGCTCCATGTGCTC
CGGCGAGGTCACCATGGGCATGACCCGGCTGATGGACTTCTCGATGTCGATGGCCGGGTA
GTGGCCGGAGTCGGCCAGCTCGCGCGACAGCACTATGTGACCATCGAGGATGGCCCGCGC
CGCGTCGGCGATGGGATCCTGCAGATCGTCCCCTTCCGTCAGCACGGTGAAAAACGCCGT
GATCGAGCCCTGGCCGTCGCTGCCGTTGCCAGCCCGCTCCACCAGCGCCGGCAATTTGGC
GAACACCGAGGGCGGATACCCCTTGGTGGCCGGCGGCTCGCCCACCGCCAGGGCGATTTC
GCGCTGGGCCTGGGCGTAACGGGTGAGCGAGTCCATCAGCAGCAGCACGTTGAGCCCCTG
ATCGCGGAAGTACTCGGCGATGGCCAGCGCCGTTTCACACCCCTTGAGCCGCATCAGCGG
CGAGGCATCGGCCGGCGCCGCCACCACCACGGCGCGCTCGCGCCCCTCCTCCCCCAGGAT
CTCCTCGATGAACTCCTTCACCTCGCGGCCCCGTTCACCGATGAGCCCCACCACCACCAC
GTCGGCCACCGAGCCGCGGGTCATCATGCCGAGCAGCACGGATTTGCCGACGCCGGAGCC
GGCAAACAGCCCCATCCGCTGGCCCTGCCCCACGGTCAGCACGGCGTTGATGGCGCGCAC
CCCCACGTCCATCGGTTGATGGATCGGGCGGCGAGAGAGCGGGTTGATGCGGTGCTGGGC
AAACTGCACCGTCTGGGAAGAGAGGATGGGACCGAGCCCGTCCAGCGGCTGGCCGATGCC
GTCGATGACCCGGCCCAGCAGGTTCATGCCGACAGGAATGCCGTGCTCCTCGGTGATGGG
CACCACCCGGGCGCCGGGAATGACCCCCTTGAGCTGTTCGCTCGGCATCAGAAACAGGCG
ATCGCCGGAGAAGCCGACCACTTCGGCCTCAAGCGAACCGTCCTGGGTATCGATGCGACA
GAGTGCCCCGATGGCGGCGCGACAGCCGATGGCCTCCAGGGTCAAGCCCACCACCCGGGT
GAGCTTGCCGGCCACCGGGGGTTTGGGGGCGATATCGCGTACCCGATACCCCTGCAACCG
ATTGAGTAACGAGCCGCTCATCCGGCCTCCTGAAAGCTGGTGTTGAATGCGTTGAAAAAT
AGGCAGGGCAAGCAGGCAAGGCCGCTAGCCGCGGCCATCCTGGCCGGCGTTGTCCCGCAG
AAAGTTGCGCAGCAGCTGGTCGATGCGCCCGGAGAGGGTCAGATCAATGCTGGAGAGCTC
GGTGGCCAGTTGCAGATCGCCGGGGGAGAGGGTGGGATCGCTTTGCAGTCGCCAGTGACG
CTTGGCGCACTCCTCGGTGCCGAATGCCTGCTCGACCCGGGCCAGATCGTCCGGATGCAG
CATCAGGGTGACCCCCAGTTCGGCGGCGGGCAGCAGCGCCAGCCCCTGCTTGAGCGCTTC
GAGCAGCAGCCTGGGCGAGGTCTCGGCTTCGTGACGGATGAGGGCGCGGGCCAGTTGCAT
CACCAGTGCGATGAGCTGCCGCTCCACCGCGCTGTCCAGCTCCTTGAGCGGGTTGGCGAG
GCGATCGATCAGTTCCTGCCAGTGGTTCATCTGCTGCTCCACCAGCTCGCGGCCGAGGGC
CAGCCCCTCCTCCTTGCCCTGCTCCAGTCCGGCGGCATGGCCCTGCTGCAAGCCTTCCAG
CTTGCCCTCCTCGAGCCCCTTGGCGTAACCGGCGTCACGCCCCTCGGCCATCCCCTCTTC
CCAGGCGGCCTGGCGAATGGCTTCCAGCTCCTCGGCGGTGATGCTGGGGGCCGGCTCCTC
GGCCGGCTCTTCGACCGGCACCTCTTCCTCCTGCCGATACCAGTCCGGGGTCAGCCCGAG
GGCATTGGTCTCGACCTCGGCCTCGACCTCCATCTCAGGCCAGCCCCAGGTCTGAACCTG
GCTCTCGTCCCCGTCGGGTCTGACATAGCCGCGCAGTTTGTTGTTGTTCATCTGGCTGCC
GCACTCCTCGTCATCACGCTGCCGGGAGTGCTATGCACGTCGAAACGAGCGTTCATCAGA
GGAACTCCTCGCCGCCACCGGCACCCAGCATGATCTCGCCGGCATCCGCCAGACGGCGGG
CGATGGAGAGGATCTCCTTCTGGGCGGCCTCCACTTCGGAGACTCGGATCGGCCCCATGG
CCTCCAGATCGTCTGCCAGCATCTCGGCGGCCCGCTTGGACATGTTCTTGAAAATCTTCT
CGCGCATCTGGTCGTCGGAGCCCTTGAGGGCCCGCTGCAGCAGATCGCCAGGCACTTCCC
GCAGCATGGTCTGGATGCCGCGATCGTCCACGTCGATGAGGTTCTCGAACACGAACATCA
AGTCCTGGATCTGCTGGCTCATCTCCTCGTCCGACTCGCGGATGGAGTCCATCAGCTGAC
CCTCGATGTTGGTGTCGAGGTAGTTCATGATGTTGGCCGCCGCCTTCAGGCCGCCCATCT
TGGCTGCCTGGGCACCCGCCGCACCGGCGAACTGTTTCTCCATGATGTCGTTGAGCTCTT
GCAGTGCCGCCGGTTGCACCTCTTCCAGGTTGGCGATACGCATCACCAGATCGAGGCGCA
CCTGCTCCGGGAACTGGCTCAGGATCTCGGCGGACTGCTCCGGCTCCAGATAAGAGAGGA
CGATGGTCTGGATCTGCGGGTGTTCGTTCTGGATGATGCTGGCCACCTGGCGGGCATCCA
TCCACTTGAGGGAATCGAGGCCGCGGGCACCGGACCCCAGGATGATCTGGTCCACCAGGT
TGCTGGCCTTGTCTTCGCCAAGGGCGGCCACCAGCGCCTTGCGCACGAAGTCTTCGCTGC
CGATACCGATGTTGGTGTACTTCTGGATGTCGTCGATGAATTGACGGTGTACCGCCGCCA
CCCGGTCGTGACTGAAATCCGACATGGAGGCCATCGACATGCCGAGCCGCTGCACCTGCT
TGGGCTCGAGATGGCGGAAGATCTGGGCGGCGTCCTCTTCGTTGAGGCTCAGCATCAATA
CCGCCGCCATCTCCATGCCGCTCATCTGATCCAGGATCTGGCGCTGACTGTCGGTGATGT
CATTGCCGGTGACCTGTGTCTTGTTTTCGTCAGCCATCTTTGTTCGCTACCCATTCTTTA
ATGACCTGTGCGGCCAGATCCGGTTCGTTCGCCACCAGGGCACGTACCGCCTTGAGCAAG
TCTTCGTCACGGTGCAGATCCGGCAGTTTCAGATGGCCGTCACGTACCCCGAACACCGGC
TCGGCTTCGGCCTGAGCCGCCAGCAGACTGAGCTCGTCATCCCCACCCAGCACGGTGTGG
TTGTCGAAATCCAGTTCCCCTTCCGGCTTGGCATCCGGATAGAGCAGGCGCTTGAGCATG
GGGCGCACCACGGTGACGATCAGCACTATGATGACCAGCACGGAGGCGGCGATGCGCACC
GCGCGCCAGAACCAGGGCTGCTCGTAGAGCGGCGCCTCGGCCACGTTTTCGAGCTCGGGC
CGGTTGAACGGGATGGCGACCACCTCCAGAGTATCACCACGGGTCACATCAAAGCCAAGG
CCGCCGCTCAGCAGACGACGCAGGGTATCGAGTTCGGCCTGGGTGCGCGGCTCGCGGCTC
ACCTTGCCATCGGCGGCAGTGGCCGACTTGTAGTCCACCGCCACCGAGACGGTCATGCGG
CGAATGCCACCCATCTGGCGCCGGATATGGCTGACGGTGGTATCCAGTTCGAAGTTGCGG
GTCGCCTCCTTGCGGGAGCGGCCGGAAGAGGACGCGGTGGTTTCGGCGTTGGGGCCGGTC
GCCTGCTGCGGAATGTTGGAAGCGGCAGGCGGCTGGTTGGAGAGGGCGCCGGGCACGCCA
CCGTTGCTGCCGTTGGCGCTGTTCTCTTCCATGGTCATTTCGGAGCGCACCGCCGGCAGG
TCCGGGTTGTAGGTCTTGCGGGTCTGCTCCTGCTGGGAGAAGTCGAGGGAGAGGTCGACC
TCCGCCGTATAATTGTCGGCGCCGAGCACCGGGATCAGGATGGCGTCAATTTTTTGTTTG
TATTCCAGCTCCTGCTTCTGCTGCATCGCAAACTCCTTGCGAGTCTGGGCAGAGACGGGA
TCCTGGGAGCCGGAGTTGAGCAGGCGGCCGTTCTGGTCGGTCACGGTGACGCGGGTCGGC
TCCAGACCGTGCACGGCAGAGGCCACCATGTCGACGATGGAGTCCACTTCCCCCTGACCG
AGGGCATTGCCCTTGAGGCTCAGCACCACGGTGGCGCTGGGCTTGCGTTCGTTGCGGGCA
AACACGTTGTCTTTCGGGATGGCCAGCAGCACCTGGGCCTTGGCCACGTTCTGGAACTGT
TCGATGGCGCTGGCCAGCTGGCGCTCGCGGCTCAGCTTGAGCCGTTCGCTCTCCATCCGC
TGGCTGACCCCAAAGCTGGAGTCCTTGAGCAGGATGTCTTCCCCGTCGGTGCTGGCGTCA
GTGGCGTTGGCCAGACCGGCACGGGTCAGCGCCAGCCGGATGTTGGAGAAGTTTTCGGCA
TTGACCAGCACGCTCTTGCCATCCACCTGATAGGGGATCTTCTGCTGATCGAGGAAGTCG
AGGGTCTTGACCAGCTCCTGGGTGGTGTAGGTGCCAAGGGGACGCATGTCCGGCTCCTTG
CCCCACAACAGGATGAAAACGGCGATGGCCAGACAGATGGCCAGCCCCAGGATCAGGGTG
ATCTGGCGCAGCACGTCCGTGTTGGAGAGGAAGCCTAGTGCCGAACTCTTCTGCTCATTC
TCATCGAGGGCGGCGGTGCCCTCATCGTTCATCAGCAGTTCGCCGTTTTGATCAGTAGCC
ACGATTTATGTCCTTATTGCTGACATGTTCATGATGCTCAGTCGCCATGGGCCTGAGTTA
CACCGGCATGTTCATGATGGTCTTGTAGGCATCGACCATCTTGTTGCGCACCTGCACCGT
CGCCTCGAAGGCGATGGAGGATTTTTGTCCGGTGATCATCACTTCGGACAGGTCGACCGA
GTTGTCGCCCATGTCGAAACGGGTGCGCAGATCGTTGGCGGCCCCTTGCAGCTCGTTGAC
GTTGCCAAGGGCCTGCTGCAGCAGTTGACCAAAATCGGAGCTGACCTGACGGCCAGGCTG
GGTGAGCGGCGTGGCGCCGGCTTCCACCTTGAGGGCCTGCATCTCTTGCATCAGGCTGCT
TGCACTGATTTCCATATTTCATCCCCAGACAAATCATTGACACTGACAGGCTCCAAGCAA
TAAGAGTGCCAATTAGGGAGAAGTACCCTCGAAGCTGGGGTTCTTATGGTCGCCGGGATG
ATGAGCCGGCCCCTCAGGGGCGTGGCACGGCCCCCTCCCCCAGCAGCAGCCTCAGATAGC
TCAGGTGGAGATCGTAGTGCTCCCCGGCGGGCAGCTTGACCAGCACCTCGTCATGCAGGT
AGCCCGCGCGGCTCGCTGCCAGCTCGGGGGGAACCAGTCCTACCGCCACCAGCCTGGCGA
CGATGGCTTGCGCCAGAGCCATGGTCGCCTCGTCGGCACGCCCCCAGCCGAAGTGGCCCT
GGTATGCCACCCCCTCGGCGCCGAGCTCGAGGGGGGAGACCAGATCCCCGCTGACCCAGA
AGGCCGTGGGGATCCCCTCCTGCAGGCGCAGATAGATGCTCTGCTTGTCCCACTCCCGAC
GCAGGGCTCCATCCGCCCCGTCCTGTGCTGATGCTTGTGTCATGCCACTCTCCTTGTCTT
GCTGACGAACCTGGCTGCGCCCATAAAAAAGAGGGCCTAAGGCCCTCTTTTTACTGTAAT
TCGCACCAATTAAACAGACGGCAATCCGCGCAGTATGAAGAAAAACTGGCGGTTGCTCAC
CCTCTGCTCAATCAGCGGGTCAGATCCTTGTCCACCCAGTACTTGGAGCCCGAGATATTG
GCGTCCAGCAGCAGCCCCTTCTCGCCGATCTGGTAGATGGCCATGCCGCCGTTGTACTTG
GCGGTCAACTCGGCGCTCTCCTTGCCCGCCACGGCACCCACCTCGGAGGTGGCCTCCCAG
CCCTGGCTGACGAAGGCATCGAACCTGGCCTTGTCCTCAAACAGGATCACCTGCTGATAG
AACTTGCCGCCCAGCCCGGCCGCCAGCCCGGCACCGAACATCTTCATGTAGGTGTGCTTG
CCGGTGGAACGGTTGACGGCCACCCCGGCCCCTTGGTTGGTGTGCAGCATCAGGGAGAAC
TTGCGCGAGTCGAACACCGCATAGCCGTATGCCTTGTCAAACAACAGCTTGGCCGAGGGC
TGTTCGTTGAACAGCCGCACCAGCGCGGTGTCGGCCATGGTATTGAGGGCAAGGCGCGCC
TCGTCCGCCGTCTTGGGCTCCAGCATCTCGTCGAGCTTCTTGTCGGCCACCGCCAGCCAC
TCCTTGCCGGTGGCCACGCTCTTGTCGGTCCAGGCGCCGGCAGTATTGAACGCCTCCGAG
CCCCACTGGGAGACCGAGGCCCATGTCGCCTTGGAGAAATCGGTGACGCTCTGCCACGCC
TCCTTGCTGGTGTCGCTCACCGCGTTGCCAAGCTCGGTCGCGGCCGCCTTCACCTTGGCC
CAGTCGGCCAGGCCAGGGGCCGAGGTCAGCGCCAGAGCCGTGGCTATCACCAGGAATCGA
ATCTTCATGCTGTTTCCCCCGCTGTGATGAGTCGAGGGTCACAGTAGCAGATCCGGCGCC
CACCCGGTAAGTGCATCTGCACCGTCCGGGTCAGCCGGTGACGCTCGGCCCCGCTCCCTG
TCAACGCAGCCGCTTGCCGTGCTCGTCCACCACCTGCTCGCCATCTTCCTTGGCGAAGGC
CCCTTTTTGCTGATCGGGCAATATATCGAGCACCAACTCCGAGGGGCGGCACAGTCGGGT
GCCAAGGGGGGTGACCACTATGGGACGGTTGATGAGGATCGGGTGGGCCAGCATGGCGTC
GATCAGTTCGTCATCGCTGAAGCGATCTTCTGCCAGAGCGAGCGCCTCGTAGGGGGGCAC
GTTCTTGCGCAGCAGCTCGCGCACCGGCATCCCCATGGCGGCGATCAGCGCCACCAGCTC
ATCGCGGGAGGGGGGCGTCTCCAGATAGTGGATGACGGTCGGCTCAACCCCGCTGTTGCG
AATAAGCTCGAGGGTGTTGCGGGAGGTGCCACATTCCGGATTGTGATAGATGGTGATTGC
ACTCATTGGCATGTCTCTCATGGCTTAAGTGAATAAAAACATTGGATAAAAAGGGTTAGC
GGCCATCTGTTAACGGCTTAGCCCCGCTTCGTACCAGGGTTTGCTGGCGTTGACGATGCG
CACCACCAGCAGCATGACCGGCACCTCGATCAGCACCCCGACCACGGTGGCGAGCGCCGC
GCCGGAGTGGAAGCCGAACAGACTGATGGCGGCGGCCACCGCCAGCTCGAAGAAGTTGGA
GGCACCGATGAGGGCGGAAGGGCAGGCCACCGAGTGCTTCTCTCCCACCTTGCGGTTGAG
CCAGTAGGCCAATCCTGAGTTGAACAGCACCTGGATCAGGATCGGCACCGCCAACAGGGC
GATAACCAGCGGCTGCTCGATAATGGCGTTGCCCTGAAAGGCGAACAGCAGCACCAGGGT
GAGCAACAGGGCCGCCACCGACCAGGGCTGGATGCGGGTCATGACGCTGTCAAAATGGGC
CTGCCCCTTTTGCAACAAGGCCTTGCGCAGCAGTTGGGCGATGATGACTGGAATGACGAT
ATAGAGTACCACAGAGGTGAGCAGGGTATCCCAGGGCACCACTATGCTGGAGACCCCGAG
CAGCAGCGCCACCAGCGGAGCGAAGGCAAACACCATGATGAGGTCGTTCACCGCCACCTG
CGACAGGGTGAAGTAGGGATCGCCGTTGGTGAGACGACTCCAGACAAACACCATGGCGGT
GCAGGGGGCCGCCGCCAGCAGGATCAGCCCCGCCACGTAACTGTCGAGCTGATCCGCCGG
CAGCCAGTCGGCGAACAGCACCCGAATGAAGAGCCAGCCGAGGAAGGCCATGGAGAAGGG
CTTGACCAGCCAGTTGATGAAGAGAGTGACCCCAATCCCCTTGAGGTGCCCCCTCACCTG
AGGCAGGGCACCGAAGTCGATCTTGAGCAGCATGGGGATGATCATCACCCAGATAAGCAG
TCCCACCGGCAGGTTGACTTTGGCCACCTCCATGGCGCCGATGGCCTTGAAGAGTTCAGG
CAGGCCCTGCCCGAGCCCAATCCCCACCAGAATGCAGAGGGCCACCCAGGCGGTGAGGTA
ACGTTCAAAAAAGCCAATCGCCGGTTGGCTCTTGGCATCACAGGTTGCAGACATGAGGGC
TCCCGATGCGGTCATCCCGCATCTCTTTCGTTAACGACAAATGTTCATCAGCCCCGACCA
CGCGGCCGGGGCCCTTGTTCAGTGATGCTGACAGAGGCGGCGCAGGGCATCCGCCCCCAC
CGGCTCCTCGGCAAGCAGCGGCACCACGGCGTAGCGGCTGGCATGCTGCCGCTCGACCGC
CTCGACATGGGGCAACTGACGCTCGGCCCGCAGTTGCAGCAACGGCGAGCTGACCGCGGC
TTGCTGCAGACTGTGGTTGATGAGCCAGGCCCAGGGCTCGATGCCGGCACGGCGCAGATC
GGCCTGCAGATTGGCCGCCTCCTGCACCGGGGTGGGCTCGGGCAGGGTGACGATCAGCAC
CTTGGTCTGCTTGGGGTCCTGCAACTGCATCATGGGGGTAGTGAAGTGCAGCCCCTTGTT
TCCCATCTGGCGGGCGATCTCCCTGTGGTAGGCGCCGGTGGCATCGAGCAGCAGCAGGGT
GTGGCCGGTGGGGGCGGTATCCATCACCACGAAGCGCTTGCCCGCCTCGCGGATGATGCG
CGAGAAGGCCTGAAACACGGCGATCTCCTCGGTACAGGGGGAGCGCAAGTCCTCCTCCAG
CAGCGCCCGCCCCTGCTCGTCCAGTGCCGCCCCCTTGCTGGTCAGCACCTGGGCGCGGTA
ACGCTCGGTTTCGGCGCGAGGGTCGATGCGACTCACCTCCAGATGGGGCAGGCTGCCTGC
CAGCGTCTCGCCGAGATGCGCGGCGGGGTCAGAGGTGGTGAGGTGCACCGGCAGGCCACG
GCTTGCCAGCTCCACCGCCACGGCGGCCGCCAGGGTGGTTTTACCCACCCCGCCCTTGCC
CATCAGCATGATGAGGCCGTGACCGTCGGCGGCCAGCTCGTCAACCAGCGAACTCAACTC
GGGCTGGACTGGCAGATGGGCTGACGTTGCCAGTGGTGCCTGCTCACCAGCATCCTGTGG
TTGCAGCAGCTGGCGCAAACTGTCGAGCCCCACCAGATTGGTGGCCAGCAGCGGCACCTG
ATCCCGGGCCAGCCCCTTTATTCCCTGCGGCATGTCGGCGAGGGCCTGCTGCTCACGCCG
CCAGATGGCCTGCGCCAGCGTGTCACCGGCGATAGCGTCCTCGGGGAAGAGGCCGTTGAT
CACCAGCTGCTGGTTCGCCAGGCCGATGGCCGCCAGCTCCTCATGGGTGCGGGCCACTTC
CCGCAGGGTGGAGTGCTGGGCGCGCGCCACCAGCACCAGCCGGGTACGAGCGTCGTCGGC
CAGCGCTGCGACGGCCTCGGCATACTGGCTGCGCTGTTTCTCCAGCCCCGCCAGCGGGCC
CAGGCAGGAGGCATCCCCCTTGCCCTGCGCCAGAAATTCGCTCCAGGCCCCCGGCAGCTG
CAACAGGCGGATGGTGTGGCCGGTGGGGGCGGTGTCGAAGAGGATATGGTCGTACTCCGA
GCGCAGCGCCGGGTCGGTGAGCAGGGCGGTGAACTCGTCAAAGGCGGCGATCTCGGTGGT
ACAGGCGCCGGAGAGCTGCTCCTCGATGCTGCGCACCACTCGCTCGGGCAGCTTGCCGCG
CACCGGGCCGACGATCCGCTCCCGATAGGCCTTGGCCGCCGCGGGGGGATCTATCTCCAG
CGCCGACAAACCGGGCACAGCGGCGATGGCGGTGATGCGATTGCCTATGTCGGTGGCAAA
CACCTGCCCCACGTTGGAGGCGGGATCCGTGCTCACCAGCAGCACCCGTTTGCCGGCGTC
ACAGAGGGCCACCGCACTGGCGCAGGCCAGCGAGGTCTTGCCCACCCCGCCCTTGCCGGT
GAAAAAGAGAAACGGCGGCGGATTGGTCAGAAAGTGATACATAGCCTCTCCCGTTACGAC
ATGGTTTGGAATATCAATGTCTTAGCAGCAACCGCTGCCAGGACGGCAGCCACCTTTCAC
TATGCCCTTGATGGTGGCCTGCGGCGCGGGCAGCCCGGCATAGCGGGCCAGCTCGCCGCG
GCTCGGATAACGGCCGGTCAGCACTACCTGACCCTCCACCAGCACCAGCGGCAACCCTTC
CTCCCCGGCGTAGGTCAGGAAGGCGCAGACCGCCGGGGTCTCGGCGAACTGCAGCGGCTG
CTGGGCCAGATTGAAACGCTCGATGGCGCCCCCCTGCTCCCTGACCCAGGCCAGATCGGC
GGCAAAGGTAACCAGGGCCTGATCGACCTCGGAGCCACAGATACCGCTGGCACAGCAGAG
GGCTGGATCGAAAATCTGGATGACTGACATGGCATTACTCCTTGTTGCAGCAAGGCTGCG
CGGGCAGAACATGGGGGGAGCAAGTGGACTCGGCGCGCATCACGCCGCACGCCTCCGGGT
GGCCGGCGCAGCACTCCTCGGTGAGATAGCCGATAAGATCCAGCATCAGGGGAATATTGG
CGCGGTAGCGCAGAAAACGCCCCTCCTGCTCCACCGACAAGAGGCCGGCATTGAGCATCG
CCTTGAGATGAAACGACAGGGTGTTGGGGGCGATGTCGAGCTCGCCGGCCAGCTCGCCCG
CGACCCGCCCATCCAGCCCCGCCTTGACCAGCAGCCGCCACACATCGAGCCGGATCCCGG
ATGCCAGCGATTCAAAGACCTTGGTGGCCGTCTCTTTGTTCATGTTTGTCTCTCGTTGGA
TGCACCTTTATTTCAACTATACAAGAATCATTGAAGTGATCAAGTTGCCACCAATTCTGC
TCGTAAAGCCGCAACCTCCCCTCTCAACAAGATCATGCCTTTCAATTACATTTTTCTTTA
ATTTGCATATGCCATTTATGCGGCGTATATGTGGCATATGCAAATTAGGAGGCGTTATGC
CGAGACCAAAAATAGCCCGCCGTATCTGTGGTCGCCCCGCCAACAGTTGCTTCAAGCCCA
ATGGGGTCCCCATGCATGAACTGGAGCAGGTGGCCCTCGCCGCCGATGAGTTTGAGGCGC
TGCGCCTGGTGGATCTGGAGGGCATGCAGCAACAGGAGGCCGCCCGACTCATGGGCGTTT
CTCGCCAGACCTTGGCCAATACCCTCAAGCGCGCCCGCTACAAGGTGGTGGAGTGCCTGA
GTTTAGGTAAGGCCCTGTTGATGCAACCCGACGTCCCGCAACCCGGTGGAGAAACCGCGC
AATGAACCAGAACGTGAATACAGCAGCCGTGCCAGGCAACCATGCCATCCTGTTGAGCCG
GGGCCGGCCATCCGCCCACGTCAGCCGGGCTGAGCAACTGCAGATTGTCAGTCCAGCCGG
CGAGGTGCTCGCGACCATGTCCAACCCGGCCAACGGCGAGGGTTGCCGTGGCAAACAGGC
CCTGCTGGCGACGCTACAGGCCCATGCCGTCACTCAGGTGCTGGTGCGAAACATCGGTGA
GCACATGCTGGGCCGACTGCTCGATGCCGGGATATCGGTATGGCAGTACCGCTCGGCGCA
CCTTGATCTGTCTGCTGCCCACTTTCAGCCGCTGACCGACGCCAGCCAGGGCAGTCCGTC
ACGCCGCAAGGCCAGCAAGGCCGGGAGTCATATCAAGGGGATCCGGTCATCCTGCAACGG
CCGCAAGGGGGAACAGATCGGTAGGGAAAGTGGTTGTCACCAGGCAGAGCAGTGCGGCTG
CAATCATCAGCAAGGGGACGAACCATGTCACACCTGCTGCTGAGCATGCTGGCCGCCTTC
GCATTGATCCTGGCCATGAGCGCCCTGCTCTGGTGGCGCCAAACCCGGCTAGCGGCAGAG
CGCCAAGGCACTAGCGACCGGCTTTGTGGCTGCGCAAGCGCTTGCTCCGAGCATCTCTAT
CAAATTGCAGAGCCCGCCCCCAGGCATTCACCCCGGTAGGCAAGCCGACTCTAGCACCGA
GAGCGTGAACGAGAGGTCAGGTTATGGCCGGATCCCGATACTGCTGATGGATGGCGCGAA
ACGCCTCCTTGCTGCGCAGCGCCGCCGCGACGCAGACAGGGTCGAACTGGCTGCCGGCAT
GGGTCTTGAGGTACTCGAAGGCCGTCTCGAACGGCCAGGCCTGCTTGTAGGGGCGCTCGC
TGGTGAGCGCGTCGAACACATCCGCCACCGTGACGATGCGGGCCTCCAGCGGGATCGCCT
GCCCCGCCAGCCCCTCCGGGTAGCCCTGGCCGTCGAAACGCTCATGATGGTAGGCAATGA
TGTTCTTGAGCATGTCGGTGTGATGGATGCCGTCCAGACCAAACTCCTTGATCATCAGGG
CGATCATCTCCCGTCCCTTGAGCGGGTGGATCTTCATCACCGCGTACTCCTCCGGGGTCA
GCTTGCCCGGTTTGAGCAGGATGGCGTCCGGCACCGCAATCTTGCCGATGTCGTGCAGCT
CGGAGAAGAGATGGATGAACTCCACCTCCTCATCGTTGAGGGGGTAATGGGCTGCCACCT
CGCAGGCGATGAGCCGCGAATAGGCCGACATGCGGTGCAGATGGTTGGCGGTCTCCTCGT
CCCGGTAGCGGCTGAACTCCCGCGCCGTGGTCAGCGCTCCGTTCAGGGTCTGGATGGAGA
AGAACTCAACGGCGATGATGGCTGCCAGGATCTGGGCATAGGCCGCCAGCTCACCGCGAA
TGGCCACATCGAAGTAGCCTGGCTCCCTGGCATCGCAAAACAGAAAACCGAACAGCCGGC
TGTTGAACAGCAGCGGCTCGGTGTAACTCGACTCATAGCCGGCCGCCAGCAGCTTGCGGC
TGTGCTCGGTGGGGGACCCCTGCAGCGAGCCCAGGGTATCGAGCACCCTGGGTTGCTGGC
GCTCGGCCAGATAGCGCAGGGAGGGCACCTCGCTCAGCTTCACCTCGAACTGCAACAGCG
GCGAGCCCCCTTCCGTGCTGTGGGCAAAGGTCTTGAGCTTGTCCGTCTGCTGGTCATAGA
TGGCGACCGCAACCCGGCTCAACTTGTCAAACCGCTGCCTGAGCGTGGCGTGCACGTTCT
GCACTTTTTCGCCAAATGAACTCTCCATCCCGCACGTCCTTCTGCTATTCCTGCAGGGAG
TATAGTGACCCCTGTTTTCACTCTCCTGCCAAATTGACTCAAGCGTCAGCAACAGACATC
AGGGCTACGCTGGCCGGCCGGCAAGGCCTGTTGCCACCATGGTTTTCTCCTTTGACGGCC
CATTGTGGCCCGGGCAAAGAGATTGTTCGCTTCCGACGTGCCGGCTGTATAGTTTTTGGT
TAGCCATTCCGGTAAAATCCGCGCCCTAAAACTAGAGCCACCTAAGAGTGATTGAGCGAT
GTCCAACACAAAACAGGCCCCCAAAGTAGGATTCGTCTCCTTGGGTTGCCCCAAAAACCT
GGTCGATTCCGAGCGCATCCTGACCCAGCTGCGTACCGAAGGGTACGACGTGGTGCCCAG
CTATGACGATGCGGAGCTGGTGGTGGTCAACACCTGCGGCTTCATCGACAGCGCGGTACA
GGAGTCGCTGGAAGCGATCGGCGAGGCCCTGGCCGAAAACGGCAAGGTAATCGTCACCGG
TTGCCTCGGCGCCAAAGAGAACCAGATCCGCGAGATCCACCCCAAGGTGCTCGAGATCAC
CGGCCCCCACGCCTATGAAGAGGTGCTCGGCCACGTCCACAAATACGTGGAGAAGCCGAC
CCACAACCCCTTCACCAGCCTAGTGCCGGCCCAGGGCGTCAAGCTGACCCCCCGTCATTA
CGCCTATCTGAAGATTTCCGAAGGCTGCAACCACCGCTGCACCTTCTGCATCATCCCCTC
CATGCGCGGGGATCTGGTGAGCCGCCCCATCGGCGAGGTACTGGCCGAGGCCAAGCGCCT
GAAAGAGGCCGGCGTGAAGGAGATCCTGGTCATCTCCCAGGACACCTCCGCCTACGGCGT
CGACGTCAAGCACCGTACCGGCTTCTACGACGGCATGCCGGTCAAGACCAGCATGGTGGC
CCTGTGCGAAGAGCTGGCCAAGCTCGGCATGTGGGTGCGCCTGCACTACGTCTACCCGTA
CCCGCACGTGGATGACGTCATCCCGCTGATGCGCGACGGCAAGGTACTGCCCTACCTCGA
CATCCCGCTGCAGCACGCCAGCCCGCGCATCCTGAAACTGATGAAGCGCCCCGGCACCGT
CGAGCGCACCCTGGAACGCATCCAGAAGTGGCGCGAGATCTGCCCCGAGATCACCCTGCG
CTCCACCTTCATCGTCGGCTTCCCCGGCGAGACCGAAGAAGAGTTCCAGATGCTGCTGGA
CTTCATCGACAAGGCGGAGCTGGATCGGGTCGGCTGCTTCAAGTACAGCCCGGTCGAGGG
CGCCAAGGCCAACGAGCTGCCGGATCCGATACCGGCCGAGGTGCAGGAAGAGCGCTTCCA
GCGCTTCATGGAGCTGCAACAGCAGGTCTCCATCCGCAAGCTGGCCCGCAAGGTGGGCAA
AGAGATGCTGGTGCTGATCGACGAGGTGGACGAAGAGGGTGCCACCGGCCGCTCCGCCGC
CGATGCCCCCGAGATCGACGGCCTGGTCTACCTGAATGGTGAAACCGGCCTCAAGCCCGG
CGACATGGTCAAGGTCCGCATCGACGAAGCGGACGAGTACGACCTGTGGGCCAGTCTCAT
CGACTGATCCCCGATAAGCACCAATAAAAAGCCAGTCAGCTCCTGACTGGCTTTTTTGTT
GGTGCCTGCGCCGCCCCCGTTTCGGATGCGACAGGCATAAAAAAACCTGCTCCGAAGAGC
AGGCTTTTACCTTACGGGAGGGAAATCAGGTTGCTCAGGCAACCCGCCCCTTGCCCTGGA
TCACATCACCCCAGGCCGACTGCACCAGGCTGTTGGCCTGGCTGTCGAGCCGGTTGAGCA
GGCCCATGTCGCCCGCTTCGGGGGCGAAGCTGCTCATGGCCTGGATCAGGTTGTCCACCG
CCTGATGGGAGAGCGCGCTGTAGCTGCGCTCGCCGTCAGCCTGCTGCTCGCCAAGCCCGA
TCACCAGTTGGGCCCGGTTGTCGGCGAAGTAGTTGCTGAAGGTGGCACTGCCCAGCTGCT
CGAACTTGCCCTGCTCGCTGGTGCCGTCGGCACGACGGTTGACCAGCAGTTGCAGATCGT
AGCCGCTGCGCTTGAACCAGAGATCCCGCCAGCTGACATCGTTGAAGACGATGAAGTCCT
CCTTGCCGATGTCCTGCACCAGGTTCTCTATCACGGCGCCACTGAACACGAAGCTGTCGA
CGCCGGTACCACCGCTGAACTGGTTCTGGTAACCGCCCAGCACCAGCAGGTCATCGCCGG
CACCGCCATCGAGCTGGCTGAACTTGGCGACCTGGTCGGCGATCAAGCGATCCCGGCCGT
CACCGCCCCGGATGGTGGCGTGATAGCCCATCAGCTTGACCTGGTTGTTGCCATGCTCGG
CCAGCAAGCGGTTGTGATTGCCAAACACCATGGCAAAGTCGTCGCCCTCGCCGAGCCGGA
TCTGGTTGTGATGACCTATGGTCACCGTGAAGTCCTGATCCGCGCCGGCATCGATCTGGT
TGTAGTTGCCGGAGGTCACCAGATAATCCTGGCCGGCGCCCCCTTCCACTATGCCCTCTT
CACCGAAGATGAAGGCCTGATCGTTGCCCTCGCCCATGAAGGCGCGGTTGACACGGCCGG
CCAGCACGGCGACGTCGTCACCCTGCCCGCCGAACATCATGTTCTCCCGTCCCATCATGA
TCCCGGTGTCCTGACCGGCACCGCCGGTGAAGATGTTGGAGGTGCCGGTGGCGTAGAAGA
CATCGTCCCCGCGACCACCCCAGAAGTTGTTGTTGTCGCCGAGGTAGGCCCCCAGATCCT
TGCCGTCTCCCCCCCAGTTGAAGTTGTAGTTGCCAAGGGAGACATGCATGTCGCCATCTC
CCTGCAGGTGGCCGCTGTTGCGCAGGAAGTCGAAGGTCTGCTCCTTCATGTTGAGCAGAT
CGGCCGTCAGGTTCTGCTTGAGGTTCTTGGCCAGCGTCACCACCTCCGCCTGCTTGTCCC
GGTTGAACAGGGTGGCAAACAGGTTGGGCAGGCTCAGGGCGTTGAAGCCGAAGGCCCGCT
CCTCGGTGGCGGATGGCAGCGCCGCCGGCTTGGCCTCGTTCCCCTGCTGCACCGTCACGG
TCCCGGACTTGGCCTCTTCGGGCGCCTCGTCCTGCAGGCCGTGGGTACGGGCAAAGCTGC
TGAGGGCATCTTCCCCCAGATCCAGCCCGGCCTTGAGCTGATCGAGCCATTTGGCCGGAT
CGGTCAGGCTCTTGAGCTGATCGCCGCCAAACTCGGCGATGACCCCCAGCATCTCCTGCA
ACAGGGCCGGCGCATCGATGGCAGCACCATCACGGGCCACCAGCTGGCCACGGGCGTTGT
AATCCACGCCGAAGATATCCGCCAGCGTGGTATCGGCCCCCACCCCAGCCAGACGACCCA
GCAACCGGTTCTGCAGCTGGCGCGGCAGATCGGTCGGGGTGAAGGTAAAGGTGGTCTTGG
CCTGCCCGCTGGCGGTGAACTCCTGGGTCATCAACCCGAACAGGGAGCCCAGGTTGGTGT
CCAGGATCGCCTGGATGTTGTCACCGAACACGAAGTTCCAGTTGCCCGTGGTGACCTGGA
TATCGGCCCCCTGACCGGCAACGGCAAAGTTGAAGACCAGCTTCTCGTTGGCCTGGCGCA
ACTTGCCCGCCCGGTCCAAAGGGCCCTGTGCACCCTGGCCACCGCCGGAAATGCGCTTGT
TGAACTCCTTGTTGAGGGTCGCTTCCAGGTCGCTCTTGAGCCCGCGACTGCTGCGCTCGT
TGCCGCTGTCCAGGGTGGTGAGCGAGCCGTATTCGACGCTGCTGGTCTGATCCAGACCGG
CCATGTCGGCCACGAACTTGTTGGCGCCGGCCAGGGTCCACTGATCCCACTGGCTGGCAA
CCCAATCCGGCTTGGCACCGTCACCGGCGATCTGCTGCAGGGCACCGGCAATGCGGGCGG
CCCCGTCAAACGGATTGACCAGCGGCGGAGTGGGGATGGATTTCTCCAGCATCACGATGA
GATCGTTGCTGCGCCCCAGGTTGAAGCTGACGTTGCGTTGCCCAACGAACAGCTGGGCCC
CTTCCAGCGCCCGGTAGCCGGCGATGTCGACGCTGTGTTTGCTGTCGCCATCCCCGATGT
GCACCATGACGTTGTTGTCGCCGAAGGCCAGCGACTTCATGCCGCCCGTGCCTACCTTGA
CCCCCAGGTTGGTGGTCCCCCAGTTGAGGGCGGTAAACTCGCCATCCCCCACGTTGACCT
GAACGTTGCCGGAGTAGCTGACCGCACTGCTGGTCTGGCTCGATGCCGTCTCCGGCTGGC
GCTGTTTCTCGGGTGCGACGAAGGTCTCGTCGTTGTCGGCGATGGCGCCCCGGGCACGGC
TTTCGCCCTCGCTCTGGCCCACTTTCGCCAGGTCGATGTCCCCTTCAGCCACGCCGCCGC
GCACCCGCTCGTTGTACACCACGGGTTCGCCGGCGTCGTTGAGGGTCAGCACCACCTTGT
TGGCGGCAACCTTGCGGGCCCACACATCCGCCTCACCACGGGTGTGCTTGCGACCCCCCT
GGTCCACCGCCACCTCGCTGCTGCGAGCCGACACCTGGGTACGGATCCCCTCGTTATCCA
GCGCCTGGATGAAGCGACGGGCAAAGCCGGCCTGCAGGTCGTCGCTCACCAGGGAGCAAC
CCACCAGGCTGACGTGACTCGGTTTGGTGGCCACGCCGGCCTCTTGTTGCAGACGATCGC
CCAGGCGGTGCAGGCGCCCGGCCAGCTCGTCGGCACTGTAGCCACTGAGGCGGCTGTTGT
TCTGTCCATCCTCATCGCGGCCATGGCCGACCACCTGCCAGCGGATATTGCCGGCCAGCT
GAGCCGGATCGCCATAGACCACCCGATAGTTGCCATCTGCATCCAGCTGCACCACCACGC
TGTGGTCGGGGTGTTTGCCGGCCAGGCTGGCCGCGGCCTTGGCAGCCACAGGATCATCTT
CGGTCTGGATGATGATCTGGCTGGTGAAGCGGGTCTCGCCCCCCTGGTTGCCCGGCGTCA
CCTCAGGTTGCTGCCACTGGTTGACCCGCTGGTTGCGAACCGGCTGGTCCGCGCCATCCA
GCGCCGCCGGCGGCGTCCACTTCCTGCCGACATCGGCGTACTCGACCCGCTGACTGACAT
CATCCGCCTGCAGATGGAAGCGATTGTCCGCATCCACCTTCAGGGCCGGCAGCCCCAGGC
GATGGGTGATGCCGGGTACGAAACCTTCGATCCCCTTGTGGGACGCCAGGTGCGCACTGC
CGTAGATGGCGACGAACTTCTCGCCGGCTGGCAGCTTGCCCAATACCTCGACGGCGACGT
TGTTGGCCGCCCCGGCCCGGTACATCAGGCCGTGCTCGGTGCCGGCGATGGCGGGTCTAG
CGGTGCTGCCATCGTCCAGCGCCACGATCCGCATTCCCCGCTCCCGGGCCCGTTCGAACA
GGGAGGGCTCCAGGTGCTTGTTCTTGAGCATGCTCGTCAGCTCGGGAGACATCTCTCCCC
CCGCCAGATAACGGTCGATCAGCGGCTGAGCCAGCTCACTGCGCAGGTGTTCCAGAGCGA
TGACGGTCACCCCCTGGGTCTTGAGCGCATCCATCTGCTCGTTGACGAACCGCAGACCGT
TGACGTCGCTACCGTGGGTTTCGCCGATCAGCAGACCGTTACGGTTATCCAGCAGGCGCG
ACAACTGTCCGGCCAGCGTGCTCTCCCCGTCCAGCTGGTTGTTCAGCGTCCGCAGGGCAT
CGCCGCCATAGCGGGCATCCCAGGCCGCCACATCGGTCTGCTTGCTGCTGTGATAGATGT
TCTCGACCTGTGCGATACGGCGGGACTCCAGCTCGCCGAGGTAACGGCGGTCACCGAACT
TGTCCAGCATGATGAGCTCGGCGGAGAGCTCAGATCCGGGTGCTGCCTGCTTGGCGGCCT
CCTTGATGAAGTAGACCGCCATCTGGGCGGACTGCTCCCCCGTCATGTCCTGCAGCTCCT
GGTAGGAGTAACCCAGATGCAGCACCTTGCGGGTGTCGTCCAGCACGGCACGGCTCAGCA
GTCCCTCCCCCTGGGCTTCGCTCAGCCACTTCTTCAGATTGTCATGCTGTTCGCCGAGGA
CGACGTGGAATCTGGCCTCAAACGGAAGATCCGCCGGCACGACCCCCCGGTACCCAGCCT
TGGCTGCCAGATAGGGGTCTTGCGCCGCCCAGTGCAGCACCATCTGGGTGAGACCCGGAT
GCTGGCCCTGCGCCTCTTCGGCGGCCTTGCCGATGACAATGGCAGCCAGGTCCGGGCGGG
TCTTGGCCAGCGCCGTCACCTCGGCCTGCAACGAGGCCAGCTCGCCGCGATAGAGATTGC
CGTGAAGCTGACTCTGCAGCTTGCTCAGCGCCGGGTTTCTACCGGAGCCTTCGTGCTTGA
CCAGGTAGTCGTCGATCAGATTGTTCAACCGCAATGCGGCTTCTACCTTGGCCTGTCCGT
TGGCACCGTGCAGCGTGGCGAGCTGATCCAGGATCTGCTGATAAGACTCGCCAATGGGCT
TGGCAAAGACCTGGGCAGCTTTTTTCAGCTCATCCGGGCTGTAGACGTCGGCAAACAGCC
TGGCTGTGCGCTCCGTCACTCCCGTTTTGCCCGGCAGCTCCGCCATCGGACTCTCGTCAA
ATACCGGCAACTGCAGGATCTCCTGCAGGGTGACCTTGTTGGCCAGATCCTTGGATGGCT
TGAAGCGGGCGAGCTCGGCGCCGTTCATCTCGCTGACCCTGAAGAACAGCGGCTTGCCAT
CCGGCCCCGGCTTGAGGTGGTAGCCATTGGCCATGTCCAGCCCCTCTTTGCCGAAGAAGC
GGGTCATGTAACGACTGAACTTCTCGGCGGAGGAGAATTCGACGATGCCGGCATTGGGAT
CGTAGAAGCCATAGATCCGGCCAGCCTCTCCCTGCTTGGCCCAGGCCGCCATGGCGTGGC
CCGGCGCATCCAGCTCCAGCAACACGGGGGCATCGCTGCCCTTGGCAGTCAGCTTGGTGA
GCACGGTATCGAGGGAGATGGCGTTCTTGCCCTCCCACTTCTCCTTGACGATGTCGTACT
TGATACTGCGCAGGCTGTCGTAGTTGTAGGCGGCCGGCGTGTTGGTGTGGATCTCCGCCA
GGCTGCCCACCAGCTTGCGGGCGTTGTCCAGCTCGGTAGCCGAGTAGCGATCCGGGTTGT
TGATGACCGCCGCTGCGGAGTAGAGCTTCTCCATCATGCGCCGCGCCAGATCGGGTTGCC
CCTCGCTCTCCAGCTGCTTGGCGACCAGCACCAGCTTGGAGAGGGGATCGCAGCGCCCGC
CGAAGCCGTCATCCGCCAGATTGAGCAGCAACAGCTGGGGAGCCAGATGCTCTCTGGCAT
ATGGATCCGCGCCACCTTGCGAGGCCACGTCGCGGAACAGACGGTTGGACTGCTCAATTC
TGGGTTTGATGGTGCTCTTGAGCGCCCGGTTTTCGATCTCCCAGGCCAGCCCTTGCTGAT
ATCCGGCCAGGAAGGCCTTGGTGGTACGGATGTCTCTGGTCGCCCCGTTGCTGCCCACCT
GTGGAGTGAGCGCCTCCTGATAGCGCTTGAGATCGCGTCTGATGGCCTCGATGCCCTTGA
GCGGTGCCTCAATGTCTGCAGCCGGCGGCGTGCGGTTGAACAAGTCACCCACGATCTGCT
CGGCGTACTGGCCCATCAGGCGGTTGCTGGCCAGATGGCCATAGAAGGTCTGCTCACCGC
TGACCTGATAACCGGCCACGGCCAGCTTGGCCCGCAGTTTTTCCCCTTCGCTGCCGAGCC
CTTCGTTGTCGGTCAGCAGCATGATGGGCGTGCTCTTGGGCAGGCCGTCGAGGTTTTTCT
CCACCGAGAAACGACCGTTGATCGCCTTGGCGATCGCCCCCACCAGACCGCCCGGATTGG
GCAGCTCGTGGGCCTTGATCGCCTTGCTCATGCTGGGCATGGGGCGATCGAGCAGCAGCC
CGCCCACCGGCTTGCCCTGCTCTGCGGCATAACGGGCCAGATCGGCGGCGATGGGGCCGC
CCATGGAGTAGCCATGGATCAGGATCTTGCCAGGGGCCACCCCACGCTCTTCCACCAGAT
AGCGGAACATGGTGCGGGCATCCTGATAGACCCCCTGCTCGCTGGGACCGCCATCGCTGG
CCCCATAGCCGCGCAGGTTGACCGCCAGCATGTCGATGCCCTGCTTCTGGTAGTGGCTGC
GAACCGCATCGGCCTGCTCCTCGGCAGAGGAACCCGAACCGTGCAGGAACAGCACCACCT
CGGGCTTGCCATCCTGCGACGTCCCTGGCCGCTCGGCCCCCTTGTGCAGGTAACCGGACA
GACGGCCGGCATCCCCTTGCAGGGTCACCTGCTCGGCCTCGCCCTGGCTCACCGCATGGT
CGAGCAGTTGGCGGGTGATGTCGCCCACCTGGCGCCGCTCATCGCGGGTGCCGTAGAGGT
TGTCGTTGAGGAAGCGGGTCAGCGGATTGAGCGGCTGCTTGTCTAGCGGCGCCGTATCGG
CATCCGCCGCGCCCGGGCTCTGGTCTCCCGGCTTGTGGCCACCCAGGGCCTGCAGTCCGT
TTGCATCCTCCGCTTGATGCTCGGCGGTGAGCTGGCTCCATGCCTCGGCATGGTTGGCCA
TCACCCACTCGGCCTTGTGGTTGGCAGAGGCCACCTTCTTGGCATTCTTGACCGGCGGCA
GCCCCTGGCTCTCCCGATAGGCCTGATACCAGCTGTCGAAGTCCGCGCTCTGCTCGACCA
GGTTGTTGACCGCCGCCACTATGGTGCGGCGACTGACCGGGTCGAACTGGTCGAGGGTCT
TCACCTCTACCCTGGCGGTCGACTCCGACTTCGGCACAAACTGGCTCAGCTCGTTCGGCA
CCTGACGGAACTCGAACAGGATGGCAGGCTCGGGGTGCTTGCCATCCCCCGTGGTCGCAT
TGTTGATGCCATGCCCGGCCACCTCGCCACCAAACTTGAAGTAGTCATAGATGTTCTGTG
CCAGCGCCGGTGAATAGGCCGACTTGAGGGTCGCCAGGATCTGCTCGGACACCAGCTTGC
GGTCATGGGCACTGAGCAGCGCCAACATGGCCACCGGCTTGGTTCTTGGCAAGATTTCCC
AGGCATTCTTCACCTTGGGATCGGTCAACCCCTGGGCGTTGGGCGTGATCCCCTCGGCCA
GCGGATCCCAGTCATTGATGTGAATGCCGTATTCCCGGGCCAGATCGGCCGTCTTGCCGT
AAATGGAGGTGAGGTAGGCAAACACATTCTGTGCGGTGGCCGCATCCTCCCACTGCACGT
TGGCCGTGTTGGACAGCAACAGCTCCTTCAGCTCGGGGTGATACCAGGGAGCGGACTCCA
GCAGCCGGATCTCCTGGGACGAGCCGGTACCAAACGCCTTGGCACTGACCGCCACGGTCG
CCTGCTGGCCGCTCGGCGTCATGCCGATGGTCTGTCCCTGACCGTCACGGGCGGCGCCAT
TGCCAGCGGCGATCACGTGGTTGGCATTGGAGATGACCAGGGTGAAGCGACCATCCTCGC
TCACCAGATCAGAGAGCCTGGTGTGGTTGGTCTGGCTGATGTGCTGGGTGAACTCTCTGG
CAAGCCAGAGCATGGCCTCCTTGCGAGCTTCCACCGCCTGCTGGTCCTGCATCTCGCTTG
GGTAGGTCACCAGCTCGATGGTATGGGTCTGCCACTGGCTGATCCCTTTGACATCGCTTA
TTCCGGCGGGATTGGTGTATCCCCCCTGGTTCATGTCCTTGGTCAGCATGAACAGCGGGT
TGCCTGCCGCGTCGTGCACGTAGCCAAACTTCTGTGCCGAGTTCTTCGGCAACGCCACCA
CCAGCCCCGTCAGCTCGTTCTCGATGCCGATGGAGGAGCCGTTGAAGTGACTGCTGAACT
CAGGCACGGCCTTGCTACCCGTGCGGGGGCCATGCAGGCCGGTGAGATCCACGGCCGCCG
TGGCCAGTACCTCATGCTGCTGCACCGGCTTGGTCGCCGTGGCTGTCGCCTGCGCCTCCT
CCTGCACCAGGCTCGGTGTTGGGGTCGGCGTTGGAGTCGGGGCCACCGGCGGTGTCGCCT
GTTGACGGATCCCGGCATTGATCTGCAGGCGGTTGACCGCCGCCAGCGCCCCGTCGAGGG
CGGACTGCTCCTGCTCGCTCAGCCCGGTGGCAGTGTCGATGGCCGAGGGTTGGACCTCAT
CAGGAGCCGACACGGTGCCGACGGCGGGCACATCCAGCTCGCCGGCCTGCGGCAGGGGCT
GTGCGGTGACCGAGGGCTGGCCGGGCTGGGCACCCTGGCGGTTCGGCTTGTCGCCGCTCT
GCTTGAGGCTCGCCGCATTCTGTTTGGCCTGGTTGGCCTGCAAACCGGCCTGGCTGGCCG
CCTGCTCGCCGGCGAGCTGCGCCTGGCTGGCACTCGCTTCGCCCTGCTGCTGGCGCGATG
CAGCCTCTCCCTGGCGAGCCAGCGCGTCGAGACGGCGCTGTTCGGCCTGGGCGGCCCGCT
GCTGGCCAGCCGCCTCGGCGTCACCTTGCAGTTGTTCGCTGCGCTGCTGACCCGTCTTGG
ACTTGGCCAGCGCGCTATCGACCTGCTGATGCTGCGCCTCATGGCGGAGCCTGGCATCTT
CGATCGCCGTGCCGGCCGTGCTGCCGGCATCGTCCAGATCTTCCTGAACCGTGCTCAGCA
GGTGGTCGGCAAAGCCGGTGCGCCAGTGCTGGCCGGACGGCTCGCTCGCCGCGTCAGGGG
TTCTGACCTGGTCAAACTGGCGGGCCAGCGTATCGAGCTGCGCCGTCATGTCGCGGGCTT
CCGCCTCGATGGCGGCACGCTGCTGCTGGCCATTCTCCGCCAGCTTCTGCTGGTCGGTAG
CCTCCAGCTGGGACTGGCTCTCGGCGATGGCGGCCAGCTGCTGCGCCTTCTCCTGCTCGA
GCCGCTGTTTGTCGGCATCGGCACTCGCCTGATCGCCTCTCGCCCGGGCGGCGTTGTCGT
CTTGTGCCAGCTGGGCGCTGACCTGGCCTATCTCGGCCTTGCCGGCGGCGATGGCCACCA
CGTTGTCGAGCAGGTAGCCAAGGCCGTTGCTCTCACCGGTGCCGCGGAACGCCAGGGTAT
TGGCACCCTCTCTGGCCGTCAGCGTCAGCGCCTTGCTCTGCCAGCTGCTGGCGTCCCCTT
CGCTGGCAAACACCCGCTCGCCATTCCACAGCACCTCGATGCCGTGTTGCAGGGAAATAT
TGGCCCGACGGGCAAAATCAAATGTCAGGTTGACGGTCTCGCCCGCCTTGAGGCCGGCAA
GATCCTGGGAAATCTGGGTATTGCGGTCAGTCGACAGTTCGCTGACCCGGGCACCGTGCC
CGTCGGTCGCCAGCCCGTAAGTGGCGGCGGAAAAATCGGCCTCGATGCCGGCGCCGGCAT
GTTGCCAGCCGTGTGCACCCTGTTCGAAATCGCCGTTGACGATGAGGTTCTCGCCCCCTC
GGGCCAGCCCCTGCTCATCGAGCTGCAGCGCCTTGTCCATTGCTTGCTCGTCGCGCTCGC
CGGCCTGGCTCACCTTGCCGGTCAGACTGCCGGCCAGGGAGGATTTCACCTCGCTGATCT
CGTCCAGACCAAAGCCGCTCAGTCCCTGCACCTCGCCCAGGCTGGCCGCTTGCGGGGTCT
TGATCGGGCCATGTTCATCGCCCTGCACCAGATAGTTGATGGCCTGGTTGCCCGCGCTGC
CGAGCAGGGTCTGCTTGATGTTGTCAAACAGGGTGCCGAGCTTGTTGCTGCTGGTATTGC
TGCTGGCGATGGCCAGGCTGTAGAAGTCGCCGTTGCCGATCTTGATGGCCACGTTGTGGC
GGGCATAGGCGGCCGTGATGTCCAGCCCGTCGCCGATCTGGACATTGGCATTGCCCTTGC
CTTTCATGACAGCAACGTTGAGGCCGTTCCCCACCTTGGTGTTGAGGTTGTAATCACCCC
AGGCCAGGTTGACGGTGGTGCCGTCACCCACCTTGACGTTGTTGTTGAACTTGCCGTAGG
CGGCCGTCACGCTCAGACCGTCCCCGACCGTGGTGGTCTGGTTGACCTCCCCCTTGGCGA
GGGTGACCTGGATGCCGTCCCCCACCCGGGTGACGATGTTGGCCTTGCCAAGCAGCGCCT
GATAGCCTTCGCCATCCCCGACCTGGGTCACTATGTTCGCATCGCCCTTGGCCAGCACGA
CCTGACGACCATCCCCCACCTTGGTGATGACGTTGGCCTTGCCCCAGGCGCCGGTGTAGC
CGTCGCCGTTGCCGATCTGGGTGACCAGGTTGGCCTCCCCTTGCAACACGGCCACTTCAC
GGCCATCCCCCACCTTGGTCAACACGTTGGCGCGGCCCTTGGCGAAGCTGTAGCGATCGC
CGTTGCCGACCTGGGTCAGCAGGTTGACGTCGCCCCAGGCGCCCTGCACCACAAGCCCGT
CACCCACCTTGGTGATGAGGTTGGCGCGCCCCTTGGCCAGGCCTATGGTACTGCCGGCCC
CGACGTGGGTCATCACGTTGCCCACCTCGGAGATGAGCAGGCCCACCGTGGTGCCGTCAC
CTATCTTGGTCAACAGGTTGCCCTTGCCCCACAGCACGCCAGCGGTGGTGCCATTGCCCA
CATGGGTCAGCACGTTGGCATCGGCCTTGGCGATGGCGCCGAGGAAGTCATCCCCCACCT
TGGTGATGATGTTGGCCTTGCCCAGCGCCAGTACGCCGGTCAGACCGCTGCCGACATGGG
TCACTATGTTGGCCTTGCCGAACAGGGCTGCCAGCGTGGTGCCGTTGCCCACCTTGGTCA
TCACGTTCAGCTCGCCGGCAAACAGCCCCAAGCTGGTGCCGTTGCCGATGTGGCTGTAGA
CGTTGGCCTTGCCGATCATCAGCGCGGCCGTCAGGCCATCGCCTACCTTGGTGAACAGGT
TGGCCTGCCCCAGCATGGCGGCGAAGGTCTCGCCAGCACCAACGTGGGTGAAGACGTTGG
CATTGCCTACCATGGCGGCCAGCGTCATGCCGTTGCCCACCTTGGTCGCCAGATTGCCCT
GGGCCAGCATCAGCGCCACGGTCAGGCCGTCACCGATATGGGTGAAGACGTTGGCCTTGG
CCACCATCAACGCCAGCGCATTGCCATCGCCGACCTTGGTGAAGACGTTGGCCACCCCGC
CCATCAGGGCCCAGGCATCGCCTTGGCCTATCTGGGTAAACAGGTTGCCGGCGCCGATCA
TGGCGGCAATCGCCGTGCCGTCGCCCACCTTGGTAAACAGGTTGCCGGCGGCCCCCATCA
CACCCAGGGTGTCGCCGTTGCCGACATGGGTCAGCACGTTGGCGCCCCCCAGCATCACCG
CGGAGAGATCACCATCACCGACCCGGGTCAGCACGTTGGCAGCCCCCAGCAGCAGCGCCT
GGGTATCCCCCTGACCAATCTGGGTCAGCACGTTGGCGCCGCCCCCCAGAATGGCCTGTA
CTTTGCCGTTGCCCTTCTTGGTCAGCACGTTGGCGCCCCCCAGCAGCACGGCGCGGGTAT
CGGCAGCCTCGTCCCCCTGGGTGACGTGAGTCAACACGTTGGCCCCGCCCAGCAGTCCGG
CCGTCAGCTGGCCCGCGCCGAACTTGGTCAGCACGTTGGCACCGCCCACCGACAGGGCGT
CGAGCCGGCCGTTGCCGACCTGGGTCAGCAGGTTGAAACCGCCCCCCGCCAGCCACACCC
CCTGGCCATCGCCCAGCTGGGTATGGGTGTTGTAACCGCCCAGCATGACCACCTGGCTGT
CGCCACGGCCCTGCTGCACCGAGATGTTGCCATAGGCCAGCAGACGGGCCAGGTACTCGC
CATCCCCGCTGCGCACCAGCACGTTGGCCGCACCGGCGGCATAGACATCCATCCGGCCCA
GGGCCCCCTGGTGGACCAGCACGTTGGCAAGGCCCGCCCCACGGAACACCAGGTCGCCAC
GTTGACCGCGCTTGATCAGCACGTTGGCCGCACCGGCACCGTTGAAGTGGATGTTGCCCT
CGGTCACGTCGGATTCGATGACGTTGCCGCCACCGGCGCCGTCAAAGAAGATGTCACCCT
TGCTCTTGCCGCCACTTTGCTGACGGGGCAGCAGCAGCTGGCTGGAGAACTCGCGGGTGG
CCGGCAGTCGATCCGACACGGCCGTGACGGTGTCGAGCTGGTAGCGCACCTCGCTCAGGG
AGTAGCCCCCCGTCCCCATGGCGGTGAAGCCGGTACGCTCCGATATGACCTGATCGGCCA
ATCCCGCCAGGTGGTTGCCCTCCTTGTACCAGGCCTTGGCGAGGTACTTGAGCGCCCCGG
TCTCCCGGTCGTTGGCCAGCTCCACCACCACTATCTTGGTGTAGGGGCCAAGCTGCTTGG
CAAACACATAGGTGTTGGCCTGCACCCGGGATTTCAGCGCGCTCACGTCAACCTTGGTGC
CATCCTCAAAAATGGCGTAACCGCTCATCTTGGCGCTGGAGAGCGTCACGTCGGCCGCCG
CCACGTTCACCCCGCCACCGTAGTTGATCCAGCTGTTTTCGGTCAGATCCGCTTCCACCG
CCTCCAGCTTGATGCGCTGGCGCCGCTCGAACACCAGATCGCTCAGCCGATAGGCGCCGT
CGGTTTGCGTCGAGATGAAGCCGTTGTGCTCGTCGATCTGACGACCGGCCAGCCCGTCGA
GCTGGTTCCCCTCCTTGTACCAGGAGGTGGCGTGATAACGCAGTGCACCGCTCGCGCCAT
CGTTGGAGAGCTCTACCCGGTTGATCTTGGTGTACATGCCATCGAAGAAGGCAAACAGGT
AGGTATTGGGCTGCAGGCTGGACTTGATGGCCGTGACGGCCTGGGACTGGTTGATCCAGC
TGCCGCCCATGGTGGCGGTAGTCAGCGCGATCTCGTCGGCACGGGCGCCGGCGAAGGGGG
AGCTGTCACTGTCCGCGCCCTTGCGGGAGAGATGGTTGTAACCCCCCGCCCCCTTGAAGT
GGATGTTGCCCTCGGCCACATCCGACAGCAGCCGGTTGTAGCCGCCGGCCCCGTTGAAGT
GGATGTCGCCACGGGTCTGCAGGTACTCGTCCTGCTCGTTGCGCAGCCGGGAGAGCTCGT
TCCAGCCGCCGGCCCCGTTGAAGCTGATATCCCCCTCGCGCCCCTTGCGGAACACCTTGT
TGTAGGCACCGGCCCCGTTCAGGGTGATGTTGCCGGACTCCACCAGGGAGCTGATGATGT
TGGCCGCACCGGCCCCCGAGAAGTGGATGTTGCCCTGCGAACCCTGATACTGGCTGTGCC
AGGTACGGTCCAGCTTGTTGGCCGCACCGGCGCCGCTGTAGCTCAGATCGCCGCGGTCGG
TCTGGTGCCAGAGCTTGTTGTAGCCGCCGGCCCCCTCGAAGCTGACGTTGCCGCTGATCC
CCTTGCGGGTCAGGAAGTTGGCCAGCGCCGCCCCCTGATAGCGGATGTCGCCGTCGCGCC
CCTGGTGATCGATGTTGGTCGCCCCGCTGGCACCGGCAAAGTGAACGTTGCCGGACTGGG
ACTTGCTGATGTCGGCGTAACCCGCCGCCCCCTTGACGGTCAGGTTGCCGGAGTCGTCAA
CCACCTTGAGATAGGCGGCACCGCCATAGACGCTGTCGTTGCCCGTACCGGTATAGACGG
TCGCACCGATGGATCCGACCCGGATGGTGTCGTCACCACCATAGGCACGGATGACGCCAC
CGAAGCCATAGGCATCGATATCATTGTTTCCGTCATCTGCCGTGTAATTACCGGTAAAGA
AGTACTCAATACTTCTCCATACACTCTTTCCCATGTATTAACTCATTATGATTAAATGGA
AAACCACTGCACCCTGCGAACACATTGACCATGCTCGGCATGAACATGACCACGCACGGT
GCAGACCCGCTGCCCTTTCCATGGCAAGAATATCCGGCGACGCAGATCGCTCACCACGGC
GCGGGCATGTCCGTATGGCGCTATCATCTCCGGAATAAAAATATGGTCGCCGGATTGCCA
ATCCTCACGGATCAGCTCGCGCTCGGCGGCCAGCAAGGTGTTACGAATGGATAAAGAGAC
AAACGCCCAGTTACAAAATGCAACCGGGCGTCCGTGTGAGTCTTCATAATAGCAGAACTG
GTTCAACTCAAATGCTGGCAATATACGTTGCTGCCACTCGGCGACGGAATAACGCCGATG
GAGAGAGGAGTGCTGACTGAGCAGCATGACTCCTCCCAACATATGTTGTTTTTGTTGCCA
GTTCGGTTCCGTTGGTTGCAATACCAAGTGCATTGACTCCCCAAACAGGAAATTTATTTC
TTCTTGCGCGGTGCAGCCTGTGCTGTGGCGGCAGGAGCGCTTTCCTGCGCATCGGCAGGG
GCGGCCGGGATCAGGCCTGCGGCAATCAGCTTGTCGAACTCGGCGGCCATGCGCGGATCT
TCAAGCATGTTTTTTATCATTGAAACCATATACATAAAGCCAGCAGCCGGCATGTGGACC
GTCTGTTTCAGCGCCAGCTCATTGTCACTTTCCGCCATGACGCCCTGCGCCATCTTGAGC
GGGTCCTGGCCGACGAAATAGAGGGAAAAAATACCCTTGTTGTAGTTGACGCTGGATACT
GTCTGTACAAACTGCTCTGTCATATAAATTCCATTATCAATAAATATAAGGTAAAACAAA
AAACAAAAATCCCGCCAAAGATAAATCAACATGGCGCTAACATCTCATTTTTCGCTATAT
TTACCATATTTGAAAATATTAGCCGGTTCAATTAAACAATGATTCAAAAATAGAGTAATT
ACGTCAAAATAAATATCAATGAACTCATTAAGGTTAATTGAGGCACACCTCCTGGGAACA
CGTCAGGATATATGGACTCAATAATTTATTATGGAGTTTGTCAGTGTATATAAAATTTGA
CAGGGAATTATCGGCTCGTTAGTATGCGCGCCCTGCCTGCAACAGGTCACCTTGCCCCAT
ATAAACAGGAGGGGTTTAAACGCGGCAACGGGGTATATTATGACTGCGCATGACGAGTCT
GTTTTGGCATGCTTGAAGATTATTACCGGATTATTGGGCTGTCCCCCTAAAGATATAGAT
ATCACGCCAGACGAACCCTTTGATATTATTATCGATAGGCTGCAGCAGCAGACCGACAGC
CGGATCCGCCAACGTCACATTGCTCCCCGCAAACTCGCCAAACAGACGCTCCCCCTGGTG
CTGCTCAGTGACAGCGGCGCCCCCTTCGTGCTGGCCCAGCGCCAGGGGGAACAGGCCCTG
ATCCTGGACCCCGCCGTCGGCAACCCGCAGGTCATCGACCAGCAGGAATTGCTGACTCGC
TGGAACGGGCGTGTCTATGAAGTGCGCAGGCAACAGAGCCGCTTTGACATCCGCTGGTTC
ATTCCCGCCTTCCTGCAGCAGAAGCGGCTGCTGGGGGAGATACTGCTCTTTTCACTGGTC
TTGCAGCTCCTGGCGCTGATCTCCCCGCTCTTTTTTCAGGTCGTCATGGACAAGGTGCTG
GTGCATCAGGCCTGGTCGACGCTGGACGTGCTGGTGTTCGGGCTGCTGATCACCGCCCTG
GTGGAGGTCTGCCTGCGCGGGTTGCGGGAGTATCAGTACGCCCACACCGCCAACCGGATC
GACATCCAGCTCGGCCTGCGCATGGTGCAGCACCTGTTTGCCCTGCCCCTGCTCTATTTC
AAGAGCCGCCAGGTAGGGGCCATCGTGACCCGGGTGCAGGAGCTCAACACCATCCGCGAG
TTCCTGACCGGCACCATGTTCACCCTGACGGTGGACGTGCTGTTCATGTTCGTCTTCCTG
GCGGTCATGGCCAGCCTCTCCGGCATGCTGACTCTGGTGATCCTGCTCTCCATCCCCGCC
TATGTGCTGATCGCCTGGTGGATCACGCCGCGCATGCAGCATGCGGTCGAACAGCAGTTC
GGCCACGCCGCCGTCAACACCGCCTTCTTGAACGAGACGGTCGCCGGCGCCGAGACCCTC
AAGAGCCTGGCGCTGGAACCGCGCTTCGTGCGGCGCTGGGATGAGCAGACCAGCCAGATG
GTGACCGCCGGTTACCGGGTGCAGCAGCTCAACAACGCCTCCCAGCACGGCGTCATGTGG
CTGCAAAAACTGGTGAGCGCCGGCGTGCTCTGGCTCGGTGCGAGCGAGGTGATCAGCCTG
CAGCTCACCATAGGCCAGCTCATCGCCTTCAACATGATGGCCGGCCACGTGGCCCAGCCC
TTGTCACGGCTGGTGGAGCTGTGGGGCCAGTTCATCCAGACCCGGATCGCAGTGGACAAA
TTGGGGGACATGCTCAACCTGCCCCCCGAGCATCAGCGTGACGGCGCGGGTCAGGTGAGT
ACCGGCGCCATTCAACTGGAGCGGGTGCGCTTTCGCTATCAGCCGGACGCCCCCCTCATC
ATCGATGATCTCTCCCTGACCATAGCGCCCGGCGAAACGCTGGGGGTGGTCGGCGGTTCA
GGCTCGGGCAAGAGCACCCTGGCCAGGTTGCTGCTGCGCCTCTATCAGCCCGAGCAGGGC
GAGATCTTCATCGACGGCCAGCCCATCCGCCAGCTCCCCCTCCACCACCTGCGCCAGCAG
ATGGGGGTGGTGCTGCAGGAGAACCACCTGTTCAACAAGTCGGTTCGGGACAACATCGCC
CAGTCGGTGCCCCATGCCAGCCTGGACCAGATCATCCGGGCCGCCACCCTGGCCGGCGCC
CACGACTTCATTCTGCGGCTGCCCCTTGGCTATGACACAGTGCTGGCGGAGGGGGGCAGC
TCGCTCTCCGGCGGCCAGCGCCAGCGCCTCGCCATCGCCCGCACCCTGCTGGCCGACCCC
AGGATCCTCATCTTCGACGAGGCCACCAGCGCCCTCGACGATGAGTCGCAGGCCCTGATC
CAGCGCAACATGCGCCAGATCGCCTGCGGCCGCACCGTCATCACCATCGCCCACCGTCTC
TCCACCGTGCGCCAGTGCGACCGCATCATAGTCCTGCAGCGCGGCAAGATAGTGGAGCAG
GGCGACCATGCCAGCCTGTTGGCGCGAGGAGAGCACTACGCCCGCTTGTGGCGACTGCAG
CAGGACTTGCACGAGGAGACCCCATGAATCTGCGTACCTGGCTGGCCCGCTTTCGCCAAC
CCCGTCCACCCCGGCAGGCGGATACCCACTACGGCTTTCTGCCGGCCCACCTGGCGCTGG
CCGAGACGCCCCCCTCTCCCTTTGCCCGCATCACGGCGCTGACCCTCAGTGCCGGCGTGC
TGCTGACCCTGCTGTGGGCCTGCTGGGGCGAGCTCGACATCCAGGCCACCGCCAGCGGCC
GCCTGCTGGTGCTTGGCCGCAGCCAGCTGATCCAGTCCTACGAGCAGGCCAGGGTGGTGA
CCATCCACGTGGAAGACGGTCAGGTGGTGGCCGCCGATGCGCCGCTGCTGACCCTCAATA
CCCTGGGGGTCAGCCAGGATCTGAGCCGCTTGCGCCAGCAGCAGGCCTTCCAGTACCAGA
CGCTGATCCGCTACCAGGCGCTTTACCGGGAGCAGACACCCGACCAGCATCCGGACTATG
CTAGGCTCACCCCGGAGCAGCAGCAGGCACTGCTGGAGAACTACCAGAGCGAGCTGCACG
AATTTCACAGCACCCTCAGCAATCTGCAGGCCGAGCTCGGGGTCAACCAGGCCAACCAGG
CCGCCAGACGGGGCGACATGGCCTCCCTCACTACCCTGCTGGCCAACATCCGGCCCCGCC
TGCAGGCCCGTCAGACCCTGAGCCAGTCCCAGGCCATCTCCCGGGTGGAGTATCTGGAGC
AGGAAAAAGAGCTGCTGGAAACCCAGCGCCAGCTCGCCCAGCAGCGGGCGGAGCTGGAGG
TGCTGCAATCCCAGCAGCAGAGCCTGCAGGAGCGGCTGGCCGGCTTCAAGGCACAGAAGC
AGCGGGAGTGGATCGAGAAGCGCCAGCAGGCCAGGCTGCAGCTCACCGCCATCGAGCAGG
AGCTCGCCAAGCTGCGCGAGCGGGAGCACCTGGAGGTGATCCGCGCCCCCGTGGCCGGCA
CGGTGCAACAGCTGGCAATCCACACCCAGGGCGCCGTGGTGCAGCCGGCCCAGCAGTTGC
TGGTGATTGTACCCAACGAGGGGGTACAGCTCGCCGAGGTGAAGATCCTCAACAAGGACA
TCGGCTTCGTGCACGAGGGGCAGGCGGTGAGCATCAAGGTGGACGCCTTCCCCTACACCC
GCTACGGCACCATAGATGGCGAGCTGGTGAGCGTGTCGCGCGACGCCACCGCCGATGAGC
AGCTGGGGCTGGTCTTTGCCGCCAGGGTCAAGCTGAGCCAGGGCGAGATGCTGATCGACA
ACCAGCCCGTCAGGCTCACTCCGGGCATGTCGGTGGTGGCGGAGATCAAGACCGACCGGC
GCCGGGTCATCGACTACCTGCTGAGCCCCATTCGCGAGTATCAGGCCGAGGCGCTGCGGG
AGCGATGAAGATGGATCAGACCCACGCCGCCGACCGCACTCCCGTCGCCAATGGCGCCCT
CGCCGCCCTCACCCACGCGGCCCATCAACTGATGCTGACCGCCGATGCCGATCAGCTGGC
CCACGCCCTGGGTTGCGATCTGGCACCGCCCGACCTGACGGTGCGGGAAGCCGCCGCCCA
CCTTGGCCTGCGCAGTGCCCTGTCACAGGGGCCTGGCTGCCCGCTCGCGGCGCTGCCGCT
GCCGGCCTTGCTCAAGCGGGATGGCCGCTGGTACACCATCACTGCCATCACTGCCATCAC
GCCAGCGGGCTGGCAGCTGTTTGATCCCGCCAGCGGCACCAGCAGCCTGCAGCCGCTGCC
GAGCCAAGCCGAGGCGGCGCAGTGGCACTTTCTGTTGCTGGCCCAGCAGGATCTCACCCC
GGCCGAGGTCAAGTTCGGGCTGGGCTGGTTCAGCCCGGCGGTGCTGCGCCAGCAGAAACA
GCTGCGGGACGTCTTCTGCTTCGCCATTCTGCTGCAGCTCATCGCCCTCGCCAGCCCGCT
GCTGTTCGAGAACATCATCGACAAGGTGCTGGTGGGACGCAGCCTCGGCAGCCTGCACGT
GCTGGCTCTGGCCATGGTGGCACTGGCCTGCGCCGAGCCGCTCTACGGCTTTCTGCGCGG
CCAGGTGTTCGGCCATCTGGCCAACCAGGTCAATGCCGAGCTCTCCGGCAAGCTCTATCG
CCATCTGGTCGGACTGCCCATCGGCTACTTCAAGACCCGCCAGACCGGCCAGATCATCGC
CCGGGTCAAGGAGATGGCCCAGATCCGCCAATTCCTCACCGGCTCGACCCTGATGCTGGT
GCTGGATCTGCTGTTCATCCTGCTGTTCGTCGGGGTCATGTTTCACTATGCCCCGCGCCT
GACCGCCTGCGTGCTGGGCTCGCTGCTGATCTACTTCCTGCTCTGGCTGCTGATAGGCCC
CCTGGTGCGCAAGAAGGTCGAGGCGGAGTATCAGGCGGATGCCGATGCCACCAGCTTCCT
GACCGAGGCGGTCACTGGCATCGAAACCATCAAGACCACGGCCACCGAACGCCGCTTCTA
CCAGGAGTGGCAACGCCTGCTGGCGCGTCAGCTCAGGCGTGGCTTTCAGGCCAAGAAGGT
GGGACTGGCAGCCGGCCAGGGCATCGACCTGGTACAAAAGCTCACCGCCGCCCTGCTGCT
CTGGCTTGGGGTCGGCGAGGTACTGAACGGTCGCATGAGCCCGGGGGAGCTGGTCGCCTT
CAACATGCTGGCCGGCCACGTCACCCAGCCGGTGCTGCGCCTTGCCCAGGTGTGGCAGGA
TTTTCAGCACACCCTGATCGCCCTGCGCCGGGTCGGCGACATCCTCGACGAGGCGCCGGA
GCATGGCAACCACGGGCTCGCCTCCGTGCCAGCCCTTCAGGGCGCCATCGAGTTTCGCCA
CATCCGCTTTCGTTACCAGCCGGATGCCCCCGAGGTGCTGGCCAACCTCTCCTTCGCCAT
CGAGCCGGGGCAGTTTATCGGCATCACGGGCCCGTCCGGCTGCGGCAAGAGCACCCTCAC
CCGCTTGCTGCAACGGCTCTATGTGCCCCAGCATGGTCAGGTGCTGGTGGACAACATGGA
TCTCGCCATCGCCGATCCCGTCTCCCTGCGCCGCAACATGAGCGTGGTGCTGCAGGAGAG
CGTGCTCTTCTCCGGCACCATCGCCGACAACATCCGCATCTGCCGCCCCGATGCCACTCA
GGCCGAGCTGGAGCAGGCGGCGCAGCTGGCCGGCGCCCTCACCTTCATTCGCGAACTACC
CCAGGGCTTCGAGCAACAGGTGGGAGAGAAGGGAGCCCGCCTGTCGGGCGGGCAGCGCCA
GCGCATCGCCCTGGCCCGTGCCCTGCTGGTCAACCCCAGGATCCTGCTGCTCGACGAGGC
CACCTCGGCCCTCGACTATGAGTCGGAAGCGGCCATCATGGCCAACATGGCGGCGATCCG
CCGCGGCCGCACCCTCATCAGCATCGCCCATCGCCTCAATACCCTGCGCGAGGCGGACCG
AATCCTGGTGATGGAGGCGGGGCAGATAGTGGAGTCGGGCAGCCACCATGAACTGCTGGC
TCGCGAGGGGCTCTATGCCAGGCTGTGGCGCCAGCAGACCTCTGATGACGAGCTCCCGGC
CATGGCCCGCACCGGCTAATGACTGGGTTGTGAATAATGGCGGGCTGATTCAGTCCCGAT
ACAGGCGGGGCTGTTAGGATCCGGATTGACTCTCCCCGTCATAAGCCCTCTAATTGACAG
CCTGGATCCCCATGATCGCGCACCTTATGAAAATTTTGTTGGTCGAAGACGACAAGCTGC
TCAATCACCACCTCACCACCCTGCTGACCGAAGCCCAGAATCAGGTGCACAGCACCGAGA
GCGCCCAGGTGGCGCTCCATTACGCCGCCGACTACCCCATCGACGTGGCCATCATCGATC
TGGGCCTGCCGGACATGGACGGTCTGCAGCTCATCCGCCAGCTGCGCGAGCAGCAGATCC
CCTTCCCCATCATCGTATTGACCGCCCGTGGCAACTGGCAGGACAAGGTGGAGGGGCTGG
AAGCGGGGGCGGACGACTACCTGGTCAAGCCGTTCCAGAAGGACGAGCTGCTGGCCCGCC
TCAACGCCCTGGTGCGCCGCAGCGCCGGTTTCATCTCTCCCAGGGTCAAGGCTGGCGACT
ACGAGCTGGATCTCTCCCGCAAGGAGCTGACCATCGCCGGAACACCGGTGGTGCTCACCA
GCTTTGAGTACCTGATCCTCGAATACCTGATGCGCAACGCCCGCCAGGTGGTCTCCAAGC
AGCAGCTGCTGGATCAGCTCTACGGCGACGGCGAGGGGGACCCCAACACCATAGAGGTGA
TGGTGAGCCGGCTGCGCAAGAAGCTGGATCCGGAGGGGCTCATCCAGCCCATCTCCACCA
TCCGCCGCCAGGGCTACATCTTCAATCTGTCGTGCAGCTGATGGGCTTTCGTCTGCCGCG
CCCCATGCGCTTCATCCGCCGCTCGCTGCACATCAAGCTGATGCTGAGCGCCATGCTGGT
CATCGCGCTCATCATGTCCTTCTCGGTCTACATCCTCTATCTGGGCCACACCGATGAGCA
GGCCCAGAAGGCCAGCACCCGCATGCAGGAGAACCTCTCCAAGCTGTTCTCCTCCAAGAT
GCCGGACGCCCAGGCCAGCACGGATCTGGGCCGGCTCACACCGGATGCCATCGACCCCAA
CCTGGACACCCTGATCTGCCGGGCCGACGGCCAGCTGAGCTGGTCCAGCCTGCACATGCC
GGAGGTGATCCAGGTCAAGGACTCCATCTGCGACGATCTGATGAAGTACCTGGGCGGGCT
GGATCAGGACTACTTCTTCAAGCGCCTCACCATCAAGAACGGCGAGAGCTACTTCATCTA
CAGCCTGCGCTTCTTGCGCAACCACGGTGACGGCCCCACCACCTATTACGTGGTGATGGT
CGATTCCGCCAAGCGCTACCTGCTGCAGACCCGCGACTACCTCTACCAGTGCATCCGCCA
GGCCCTGCTCGCCTACGCCCTGCTCGGCGCCCTGCTGCTGCTCACCAGCTTCTGGAGCCT
GGGCTCCCTGCGCACCATGGCGCGCCAGATCGACGAGATCCGGGCCGGCAAGCGGGAGGC
GCTCTCCAACGACTATGAGCGGGAGCTGACGCCGCTGACCGAGTCGGTCAACCAGCTGCT
GGAGAACGAGCGCCAGCAGACCCAGCGCTACCAGCATGCCCTCAACGACCTGGCCCACAG
TCTGAAAACCCGGCTGGCGCTGATCCAGATGACGGCGCAGGAGGTCAAGCTCGGGCGCGA
CATTCACGACAACATCAATGAGCAGATCCTGACCATGGATCAGATCATCCAGTACCAGCT
GCGCCGCGCCGTCACCGGCCGCAAGCGGCTCGCCAGCAAGGGGACCGAGCCGGTGCCCCT
CATCGAGAAGCTGCTGGCCAGCCTCGCCAAGGTCTATCGCCACAAGAAGCTGCAGACCCG
CTTCAAGTTCGACGACGACGTCTTCTTCGCCGGCGAACAGGGGGACCTGATGGAGCTGAT
GGGCAACCTGCTCGACAACGCCTTCAAGTTCGCCATCAGCGAGATCAAGGTGACGGTGAG
CCGCCGGCTCGACCGGCTGCGGATCGAGATCGAGGACGACGGCCCCGGCATCGACCCGGG
CAAGTCGCAGCAGATCTTCCAGCGCGGGGTGCGCGCCGACAGCTCCCCCGGTCAGGGGAT
CGGACTGGCGGTGGTCACCGAAATCGTGCACAGCTACGGCGGCCAGATCATGGTGGACGA
GTCCCCGCTCGGCGGCGCCCGCTTCACCCTCGACCTGCCCTGAGACCATCTCTGCCCACC
CAGTGCGCCTGCCAGCCGGCAGGCGCACTGCATTGTGGCCCCGCCACCTCACACAGACCC
GGCTGCCGCCATCGCCAGCAAAACAAACCGGCAGTAAATGGCGGGCATAAAAAAACCGGC
CGCAAGGGCCGGTGAAACAGTTCAGGCTTGTCAGGTGACAAACGCACCCAGCGGATGAAG
AGAAGTCCCAATTCCTTATGGCGCCTTCTCTTCTTGAGTACGTAGGGACACTCTACGCCA
TGGTCACTGAATCAAGGCTGAACCATGGCCATTGCGTCACCCGCCCTGTCTGTCGTTGCT
TACAACTTGATGCCCAGCGACTGGCGCAGATAGGCACCGGCACCGAGCAGGCCCGGCCCT
TCATGGGTGATGAGGAAGACCGGGATATCCTTGAGGTAGGATTTGAAACGCCCCTTGTCC
TCGAAGGCCACCCTAAAGCCCGACCCGATGAAGAACTCCTGGAAGCGCGGCACTATGCCA
CCGGCGATGTAAACGCCGCCGAAGGTGCCCATGTTGAGCGCCAGGTTGCCGGCAAAACGG
CCCATCAGCACGCAGAACAGGCTCAAGGTACGACGGCAATCCAGGCACTCGCCCGCCAGC
GCGCGCTCGGTGATGTCCTTGGGTTCGAACGCCTGCGGCTCGCGGCCATCGGACTTCACC
AGACCACGGTAGATGTTGACGAGGCCGGGGCCGGAGAGCAGCCGCTCGGCCGAGACGTGG
CCCAGCTCGGCGCGCATCACCTGCAGCACCGCATCCTCCTCTTCGCTGTTGGCGGCAAAG
TCCACGTGACCGCCCTCGCCTGGCAGACTCAGCCACTGCTCACCCGCCTGCACTAGGTGG
GCGACGCCAAGGCCGGTGCCGGCCCCGTAGATGGCGATGGGCTTGCCGGCCACGGGGGCC
GCGCCACCCAGCTGGATGCGATCGCTCTCCTCCAGCACGGGCACCGCCATGGAGACGGCG
GTAAAATCGTTGATCACCTGCAGTCGGGTCAGCCCCAGATTGGCCTGCATCTCGCTGATG
GAAAACTCCCAGCTGTGGTTGGTCATGGCGACCCAGTCGCCGTTGATGGGGCAGGCGATG
GCGATGCAGGCTTCGCCCACCTGCACCTTGTGCTCATCCAGATAGAGGCGAACCACGGCT
TCGAGAGTGGGATGGGCCAGCCCGGAATAGGTCTTGGCCTGGGAAATGGTGCCGGTTGCC
AGCTCGCACAGGGCCAACCGGGCATTGGTGCCGCCTACGTCGCCGACCAGCGCATGGGTA
TGCTGCATAAAACAACTCCTTCGTTACTGGGGTCGGGGCGGCCGTTACCGTCCCGCACTT
ATTATTTGGTGCCAATTCTACCCGAGCCCCTCCCCTTGCGGCGCGTTTGATGGGTGCAAC
TGTGCGCCCGCTCACAGTGTTGTTGCTTTGCAACATTTGTAAGCGCTTTCACGGAATGAC
TGGAAGTTTGTAACCAAAACAACGAAATAATTAGACATGAGTCATACTTTGCAGGGCCGA
GATTAGTTTCGATAAGAGCTTGTCTTGTATAGTCATCAAGTTGATTGGAAACCTGCTTAG
CCATGAATTTAGTGCAAAGACACTGAAGCTAAATTACAAAAACGCCTGGTGGTGATGATG
AATACCCTTGATAAAATTACTAATAATTTGGAAAGTTTCAGTAAATCAGAGCGTAAAGTC
GCCGAGGTCATCCTGGCCTCCCCACAGACGGCCATCCACTCCAGTATCGCCACCCTCGCC
AAGATGGCTGACGTCAGTGAACCGACCGTCAACCGTTTCTGTCGCCGGCTCGATACCAAG
GGCTTTCCCGATTTCAAACTGCATCTGGCCCAGAGCCTAGCCAACGGCACACCCTATGTG
AACCGCCACGTGGAGGCAGAAGACGGGCCCGATACCTATACCGCCAAGATCTTCGAATCC
ACCATGGCCTGCCTCGATGCCGCCAAGAACAGCCTGGACATCTCGGCCATCAATCGCTGC
GTCGACATCCTGACCCAGTCCAAGAAGATCAGCTTCTTCGGCCTTGGGGCCTCCTCCGCC
GTCGCCCGCGATGCCCAGAACAAGTTCTTCCGCTTCAACATCCCAGTGGTGAGCTTCGAT
GACATCGTCATGATGCGCATGAGCTGCATCAACAGCAGCGAAGGGGACGTGGTGGTGCTC
ATCTCCCACACCGGCCGCACCAAGGCGCTGGTGGAGATTGCCGCGCTGGCCCGTGAAAAC
GACGCCACCGTCATCGGCATGACCGCCAAGGACTCCCCGCTGGCGCGCGAGTGCAACCTG
GTGCTCTCCATGGACGTGCCGGAAGACACCGATGTCTACATGCCGATGGCTTCGCGCATC
GCCCAGCTCGCCCTGGTGGACGTGCTGGCGACCGGTTTCACCCTGCGCCGCGGCATGAAA
TTTCGCGAAAACCTGAAGAAAGTCAAAGAAGGTTTGCGCGAATCCCGCTTTGATACACCC
CACTCTTCGTGAACAACGGGGGCCCCGGCCCCCGGCTGTCTCTGCCACCTTCCTTGGTGT
AGTATTGTAATTTAGTAACAAAAGCCACCCAGATGGCTTGCAAGCGGGTGCAATGGGTCA
TGCGCTTGACGGGGCAGTATCTCAAGTCATATCAACTTCAAAACTGGAGTCTTTCATGCC
AAGACGTACAAAGATTGTAACCACACTCGGTCCGGCCACCGATCGCGAAGGGATCCTCGA
GGGGATCATCCGTGCCGGTGCCGACATGGTGCGGATGAACTTCTCCCACGGCACTGCTGA
AGACCACATCCTGCGCGCCAACCAGGTGCGTGACATCGCCGCCAAGCTGGGCCGTCACGT
CGCCATCATGGGCGACCTGCAGGGCCCCAAGATCCGCGTTTCCACCTTCAAGGACGGCAA
GATCTATCTGGCCATCGGTGACAAGTTCATCCTCGACGCCGCCCTCGGCAAGGGTGAAGG
CTGCCAGGAGCAGGTCGGCATCGACTACAAGAGCCTGCCCAATGACGTGGTGCCCGGCGA
CACCCTGCTGCTGGACGACGGCCGCGTGCAACTGAAAGTGGAGCAGGTCGAAGGCACCCG
CATCCACACCACGGTCACCGTGGCCGGTCCGCTCTCCAACAACAAGGGCATCAACAAGAA
GGGTGGCGGCCTCTCCGCCCCGGCCCTGACCGAGAAGGACAAGGAAGACATCAAGACCGC
CGCCCGCATGAACGTGGACTACCTGGCAGTCTCCTTCCCCCGTTGCGGCGATGACCTGCG
CTACGCCCGCGAGCTGGCCCGCGAAGCCGGCTCCAACGCCAAAATCGTGGCCAAGGTCGA
GCGCGCCGAAACCGTCGCCACCGACGAGGCGATGGAAGACATCATCCTCGGCTCCGATGC
CGTCATGGTGGCCCGTGGTGACCTTGGCGTCGAAATCGGCGATCCCGAGCTGGTCGGCGT
GCAGAAGAAGCTCATTCGCCACTCCCGCCGCCTGAACCGGGTGGTCATCACCGCGACCCA
GATGATGGAGTCGATGATCAATGCGCCGCTGCCGACCCGTGCCGAAGTGATGGACGTGGC
CAACGCCGTGCTGGACGGGACCGATGCTGTGATGCTCTCCGCCGAGACCGCCGCCGGCCA
GTTCCCCATCGAGACAGTGACCTCCATGGCCAGCGTCTGCGTGGGCGCCGAGAAGCATCC
GAGCCTGAACGTCTCCAACCACCGCATGAGCTACACCTTCACCTCGGTGGAAGAGGCGGT
TGCCATGTCCACCATGTATGCGGCCAACCACCTGGAAGGGGTCAAGGCAATCGTGGCGCT
GACCGAGTCGGGCACCACCCCGCTGCTGATGTCCCGTATCAGCTCCGGCCTGCCGATCTT
CGCCCTGTCACCGCACAACAAGACCCTGGCCTGGACCAACCTCTACCGCGGCGTGACCCC
TGTGCTGTTTGACGGCGACGAGACCAAGCCGGTCTACGAAGTGTGCCGCGATGCGCTGGA
CGTGCTCAAGGCCAAGGGGCTGCTGCAAAGCGGCGACATGGTGTTGCTCACCCACGGCGA
CAAGATGGAAACCGTCGGCAGCACCAACACCTGCAAGGTGATGATGGTCGAGTAATCGCC
CCTCCTGCCTGCAACAAAAACGGCTCCCGCGGGAGCCGTTTTTCATGGAGACCAAACAGT
ATCAGCCGCGAAACAGCTCCACCTTGTCGCCATCCTGCAGGCTGCCGGCGCCACGCACCA
CCACCCTGTCACCCTGCTTGAGCGCCCCGCTCACCGCCACCTGCCGGCTGTCGCCGAACA
GCACGGTCACCGGCACCCGGTTCACCTTGAGCTCTTCGCCGTGCTGCTCCACCTGATAGA
CCACGCTCCCCTCGGTGTTGAGCACCAGAGCATCGCGCGGCAGCAGCATGGTCTGCTGCT
CCGCCAGCGGCAGTGCCACCCGCACCGGCGAGCCGATGATGAAGCGACCCCCCTCCGGCT
TGAGGCGCAGTTCGATGAGGCGCGACTTGGGATCGGCGCTGGCCGCCCGCTGGTAATAGA
CCCCGTGGCCGCTGAGCTGATCCCCTTCCACCCGCAGCCGGGTCTGGGGCGCCAGCTGGC
CGGCCCAGACGATGGGGGCCTGCAGGCGGATGTCGGGCTGATCGGGGTTGACCAGCTCCA
GCGCCTGCTCGCCGGCATCCACATGTTCCCCCGGCTGGATGAAGTGGTTGTTCACCACCC
CGTCGAACGGCGCGAAGATGTGGCTTCTGCGCAGCTGCTCCTCAATCTGGCGCACCTGCA
CCCGCGCCAGCCGCTCGGCCAGTTCAGCCTGCTCCACGTCGTAGCGCGCCTTGTCGTACT
GGCTCTGGGAGGCGCTCTTCTGGCGATGCAGGGTCGCCAGCCGGCCAAACTCGGCGCGGG
CGAAGCGCACGTTGCTCTCCCACTTGGCCTGCTCGGCCTGGGCCTGCTCCAGCGAGAGCC
GCAGCGCCGCGCTGTCGAGGCGCAGCAGCTCATCCCCCTTGCTGACCCGGCTGCCGAACT
CGGCGATCCACTCCACCCGGCCGCTCACCTCGGCGCTGAGCGCGGCCTGCTGGCGGCTCG
CCACCGTGCCGCTGACCCAGATGCTGGCCGCAGCCTCCCCCCGGGTCACGTCCGCCAGGG
TCACCATCTTGCCCTGTGCCAGCGCGGGGAGCACGCCCCCCGCCAGCAGCGCCGCGCCCA
CAACCATCCTTGTAAAACCATGTGTCATCGATGAGCTCCTTGCTCAGGCCCGCTGCCGAA
TGGCCTGCGGCACGTCGACCCGCTCACCCAGCCGCAGGAAGGCGGGCAGCAGGACCAGGG
TAAACAGGGTGCTGCAACTCATGCCGCCAACGATGACGGTGGCCAGCCCCCGGTAGATTT
CGCTGCCCTCGCTCGGGCTCAGCATCAGCGGCAGCATGCCGAAGATGCTGGTGAGGCTGG
TCATGGCGATGGGTCGCATCCGGCTTTGCAGGGCATCGGCCACCGCCTGCTGGCGGCTCA
TCCCCTCCCGCTCCGCCGTGCGGGTCTGGTGCACCAGCAGGATGGCGTTGTTGACCACCA
GCCCCAGCAGGATGACGAAACCGATGATTGTCAGCAGATCCATCGGCAGCGGCACCAGCA
GGCCGCTCAGGTAGAGCGCCAACACACCGCCGACGGTGGCAAGCGGCAGGGTGAGCAACA
CCAGCACCGCATCCTTGAGGGAGGCAAAGACCCCCCACAACAGGATCAGCAGGATCATCA
CCGCAAACAGGAAGATGGCCCCCAGGTTGCCCAGCGCCTGCTGCAGACTGTCGGCATTGC
CGGAGACCCGCAGCTCGCCACCGGCGGGCAGCAGTGGCCGGATGGCGGCAAAGCTTTTGC
TCTGCAGGGTGTCCAGCACCTGCTCCATGCTCATCCCCGCCGGGGGCGAGATCTGCAGGC
TGATGCTGCGCCGGCCGTCGGCCCGAAAGATGCTGGCCGGACCCATGTCGTGCTCCACCC
GCAGCAGCTCGCCGAGCGGCACGATGCGCCCGGACGGGGTCGCCAGCGGCACCGCCTTGA
GCTCGTCCGGGTTGGCCGAGGTCTGTCCCATCAGCATGATGTCGAGCCGCTCCTCCCCGT
CGAAATACTCGCCAACCCGCAACCCGTCGCCGAAGGTCTGGATGATGGCGGGCATGGGGG
TACGATCCCAACCCACCTCGGCGAGGCGCCTGTCTTGCGGCACCAGCCGCAGCTCGGGGG
CGGTGAAATCGAGATCCGGCTGCGGCCTGACCTGGGCCCCCGGCAGATCCTGCTTGACGA
TGGCCATGGCGGCCCGCGCCGCCCGATAGAGCTCAACCAGATCACCTCCCTGCAGCAACA
GGGAGATACCGTTCTCGCTGTCAAAGCCGCCGAACAGCGACCCCTGACCGCCAAACACCT
GGGTGTCGGGGATGCCCACCAGCAACTGCTTCATCAGCAGCTGCTCCAGCACCTTGATCT
GGTCCTCCTCTTTCGGCCGTACCCCGATCTGGGCGCCTCCCGGGTAGCGCAATATGTAGT
AGTTCTTGAGGGCCGGCTCCTGCTCCCCCTTCATATAGGGATCCAGCCTGGCGATGAGCG
TGTCGATCACCTCCTCGCGCTGGGCCTTGAGGTTGAAGCCCGGGGTGAAGTTCATCCAGA
CATCCACCGCGTCACGCTTCACGTCCGGCAGGTAGTCCATCTTCGGCAGCAGGGCCCAGG
TGGCCAGCGCCGGCAGGCTCATCATCAGGGTGATGACGGTCCAGCGCCGGCGGGGCGTCG
CAGTCCAGCGGATCACGTGGCGGGTGGTGCCCTGCCACAGCCTCTCATAGGGGTCAGTCA
GCCGCTCGCGCCCCATCCAGCGCGCCGCCACCGTCGGCAGCACGGTCACCGCCACCAGCA
TGGAGACGGTCACCGCGCAGGCGATGGTGAGCGCAAGGTCTGCAAACAGCTGCCCCTCCA
CGTCATTGAGCAGCAGCACCGGCAGGAAGATGGCGACCGTGGTCAGGGTGGAGGCCACCA
GGGCGGTCCACACCCGGCTGGCACCTTCCAGCGCCGCCTCCCCCTTGCTGAGATCCCCTC
GCTCGTGGCGCCGATAGATGCTCTCCAGCACCACGATGGCGGCATCGAGCACCATGCCGA
CCGCAAAGGCGATGCCCGCCAGCGAGATGACGTTGAGAGTGCGTCCCAGCACCTTGAGCA
GACAGAAGGTGAGCATGATGCTGATGGGGATGGCGATCGCGATCATCAGGGTCGCCTTGA
GCCGGCGCAGAAAGACCCAGAGGATGGCGCAGGAGAGCAGCACGCCGAGCCCCAGGTTGG
CGGTCACCATGCTCACCGCCCGGTTGATGTAGAGGGAGGCGTCGAACGACTGCTCCATGT
GCAGACCGACCGGCTCCAGCACCTCGCGGTTGAGCTCGCCCACCTTGAGCTTGATCGCCT
CCAGCGCCGCCAGGGCGTTGGCCCCACTCTCCTTGAAGATCTGCGCCGCGATGGCGGTGT
TGCCGTTCTGGATGCGCAGCACCGGGTTCTCCTCCCGGGCCAGCTGGATCTCCGCCACGT
CCCGCAGATAGATGGGCAGGCCGTCGCGCCAGTCCACCACCTTGTCTCCCAGGGTCGCCA
CGTCGTAGCGGCCGGCAAAGCGCAGCTTGTACTCCCAGCGGCCGATGTCGAGGGTGCCGG
CGGAGACGTCCCAGCCGGTGCTGGCCCGGCTGGCCAGCACCGGGATCTCCACCCCCAGCT
CGGCGGCGCGGTAGGGGTCGAAGCGGATCTGGATCTGGCGCTCGTTGATCCCCTGGATGT
CGACCGTCGACACCCCGGGGATCCGCTCCAGCTCGGGTTTTATCCGCGCCTCGATCAGCG
CCTGGTGATCGTCGATCGGCCCCTTGGCGCCGGGCAGCTGCTGGATGAAGAAGAAGGTGA
GGGTGTCGTTGCTGCTGTAGTTGTTGACGTAGGGACCGCCAATCTTGTCCGGCAGGCCGG
AGACCCGGTTCAGGCGGGAGATGACGTCGAGCTGGGCCCGCTGCATGTCGGTGCCGAGGG
CAAACTCCAGATCGATCTCGGTGAAGCCGGGGAAGCTGTTGCTGGTGAGGTTCTTGAGCC
CCTGCACCCCCTGCATCTCCTGCTCGATGGGGTCGGTTATCTCCGACTCCATCTCCTGGG
GTGAGGCCGAGCGCCAGTCCACCGAGATGTTGAGGTGCGGGCGATCGATGTCGGGAAACA
GCTGGATCGGCAGCCCCCGGATGCTGAGCAGGCCCAGCAGAAAAATCAGCACGATCGAGA
CCGCCACCCAGATGGGACGTTCGATCGCCGTTTTGGCGAGGTTCATTCACTCTTCCTGAG
TTTGTTGTTGTCGGCCATTCCGCTGGCCTTGCTTCCTGCCCCAAGGGTGGGGGGCCATTG
CATTAAACTGGAATTAATCGAGGTTGTAAATGCATGGTTAACAAACAAAAAAACCGGCCA
TATCGGCCGGTTTCAGATTCAGGAGCGAGTGCACTCTCAGGCGGCGTGCACCACCGGATT
TTGCTGGGATAACCCCTCCAACTCGCCCGGGGCGAAGTTGTCTACCTGAATGGCTTCGTA
GCGCAGGGCATCGGCGGCCAGCAGCTTGTCCGCCTCGTCCTTGCTCAGGATGGATTGGGA
CAGGGCAGCAGCAACCAGCTCCGGCAACGCCAGTTTGCGGGGCAGTTTGCCCTCTTTCTG
GGCCTGCACCAGTTTCTTCTCGTAGGGCTGCACTGCGACCATGGCCTGGAAAGCGCGCTC
CATCAGGCCGACCGGGTCCGCCTCGTCCTTGCCCACATAGCAGAGCGCGGTCAGACGGTC
GCGGAACTCGCCCGGCTTCATCATGGCCAGGCAGATGGCATGGCAGCGATCGTCGGCCGG
CATCTTGTAACCCACGCCGAACGGGAACACCACCCGCTTGAGCACGGCGCCCACCACCTT
GTTCGGGAAGTTCTGGAAGAAGCCCTCGAACGCCTTGCCAATCAGGTAGAGGTTGCGCTC
CACCGCGTACTGCACGAACGGCAGATCGGAGACCATGCGGCCCTGATCCTCGTAGTGCTT
GAGGGTGGCAGAGGCCAGGTAGAGGTGACTCAGCACGTCACCCAGACGGGCGGAGATCAT
CTCCTTGCGCTTGAGATCGCCACCCAGCATCAGCATGGAGACGTCGGCGCACAGGGCCAG
CCCCTTACTCATGCGAGAGAGCTGCTTGTAGTAGCGGGCGGTTTCACCGGCAACCGGGGC
ACTGTTGAACTGGCCCAGAGTCAGCCCCTGGAACAGGGAACCGAAGAAGTTGCCGGCGCC
AAAGGCGATGTGCTTCATCAGCAGGGCGTCAAACTTCTCGAGGCCGCGCTCCACGTCGGT
GTCGGCCGCCGCTTCCAGCTCGGCAAACACGTACGGGTGGCAGCGGGTGGCCCCCTGCCC
GAAGATCATCAGGTTGCGGGTCAGGATGTTGGCCCCTTCCACCGTGATGGCCACCGGAAT
GCCCATGTAGGCGTAGCCGGTGTAGTTTTTCGGGCCCAGCTGGATGGCACGGCCGGCGTG
GATGTCCATGGAGTCATCCATGATCTGGCGCGCCATCTCGGTCATGTGGTACTTGGAAAT
CGCGGTGACGATGGCCGGTGCCTGACCCAAGTCCAGGGAACCTGCAGTCATGCGACGGGC
CCCTTCCAGCTGATAGGTGAGGCCGCCGATGCGAGCCAGCGCTTCCTGCACCCCTTCAAA
CTTGCCGATGGACATGCCGAACTGCTTGCGCACGTAGGAGTAGGCCCCCACGGTGCGGCT
CGCCATGTGACCACAGGCGGTGCCAAGGGCAGGCAGCGAGATGCCGCGCCCGGCGGAGAG
GCATTCCACCAGCATGCGCCAGCCGCGACCGGCGTAATCCGGGCCACCGATGATCCAGTC
GAGCGGAATGAACACGTCCTTGCCGAAGGTCGGGCCGTTCAGGAACGCCAGCCCCATGGG
GTAGTGGCGATCGCCGACGCGCACGCCCGGGTGGCTAGTGGGGATGAGTGCGCAGGTGAT
ACCGAGCTCTTCCTTGTCACCCAGCAGTTTTTCCGGGTCATAGAGTTTGAACGCCAGCCC
CAGCACTGTAGCGCGCGGCGCCAGGGTGATGTAGCGCTTGTTCCAGTTGAGGCGAATACC
CAGCACCTCTTCACCCTTGTGCATCCCCTTGCAGACGATCCCCTTGTCCGGAATGGCGCC
AGCGTCGGAGCCCGCTTCCGGCCCGGTCAGGGCGAAACAGGGCACTTCCTTGCCGTTAGC
CAGCCCCGGCAGCCAGAAGTCCTTCTGGGCCTGGGTGCCGTAGTGCATCAGCAGCTCGCC
CGGGCCGAGGGAGTTCGGCACCATGACGGTAACCGCCACGCTCAGGCTCTTGGTGGCAAT
GCGGGTGACGATGGTGGAGTTGGCGATCGCGGAGAATTCACGGCCGCCGTAGGATTTCGG
GATGATCAGGGAGAAGAAGCCTTCCTTCTTCAGATAGTCCCACACCGGCTCCGGAAGATC
CTTGGTTTCGTTGACGATCTTGAAGTCGTCGACCATGGCGAGCAGGGTTTCGACCTGGTT
GTCGATGAAGGCCTGCTCCTCTGCGGTCAGTTCGGCCTTGCCGTAGCCGTGCAGTTTTTT
CCAGTCGGGGTTGCCGCGAAACAGCTCCCCATCCCACCAAACGGAGCCGGCTTCCATGGC
CTCCCGCTCGGTGGCAGACAAGGGCGGCAGTATCTTCTTGAAGATGCCGAACACCGGGCG
GGTGACCACCTTTTTACGGATGGAGGGCACGCCGAGCACGACGGCTATCGCCAGCACCAG
CAGGATAAGCAATGTGATCATACTCAAGTTCCTTCTATTTCACTGTTTCCGTTGATTTAT
TGTTGGTTGTTACACGGCCAGGGAGAGCCTGGTCGACTCCACGGGCGCCCCGACACCGGA
CGCCAGATAAGGAATGACGTTGCGTACCAGCCCCTCCACATCGAGCTGCTGGCCGAAATC
GGCCTGGGCAATGTCGCGCAGCGCATCGGCCGAAGCCATGGTGAACACGACGGTACCCAG
GGTGAAGTGCAGCCGCCAGAACAGATCCGCCGGCGACAACTCCGGGTTGGCCTTGGAGAT
GGCCTGGGTGATCCGCTGCAAAATGGGGCCGTAATGGGCGGTGATGAAGCGGCGCAGGTG
ACCCTGGCTGTCGATGTAGCCACGTCCCAGCAGCTGCATGAAGATGGCCGGACCGTTGGT
GCGCACCGCCACCAGCTTCATCAGCGGGTCGACGAAACTCTCGAACACTTGCAGCAGGGT
CAGCTGCTCTTGCGCCATCAGGGTATGCAGGCGTGCATCCAGCTCGGGCATAAACAGGCT
CAGATAGCGATCGAGCACCGCCTGGATCAGCTCCTTCTTGGAGCCGAAGTGATAGTTCAC
CGAGGCCAGGTTGACATCCGCCTCGCTGGTGATCAGACGCAAAGAGGTATCGGCGAACCC
CCGTTCGGCAAACAACACCTCGGCGGCATCGAGAATGCGGTTTTTGGTATCGATTTTACT
CACAGGACACCTCACTTAAACGAATGTTTAAAAAGTACGTTTCACAACCTTTTGTGTCAA
GAGAATGTGAACGGGTGTTAGTGAAATGTTTTTCGTGAAAATGGGGAACAAGGCGGGAAC
TTCACGGACGAATCGGACTCTATATCTATGCCACTGCAATTAAACATTAAGTCTCGCCCA
ACCTGCTCCATGCTAGTTGGGCATTTTTTTACCCTGCTTTTACCCTGCTGCTATCCAGCA
CGCTGGCAAACGGGCAAAAAAAACCGTCGCAGGGCGCGACGGCGGGGAAATGAGGTTGCA
CCATCCTGATCCAACCCATCGATGCGAGTTCAGGCTTTCATCGATACACCCATCATGGCT
GCCAAGCGTGTTCAAACTTTGTCAACCTGCCCTCAATTTGTGACAAAGTATGACAAGCCA
CCACATGGTCTCGACCCGCCGCCTTTGCTATGCTGGCCCCTCACGCCAGAGGGGAAGATA
AGATGAAGTACACGGTCGATACCCACACCCACACCGTCGCCAGCACCCACGCCTACAGCA
CCATTCACGACTACCTGCCCATCGCCAGGGCAAAGGGGATCAAGCTGTTCGCCACCACGG
ATCATGGCCCCGACATGGCGGATGCCCCCCACTTCTGGCACTTCGTCAACCTGCACGTAT
TGCCACGGGTGGTCGACGGGGTCGGCATCCTGCGCGGCATCGAAGCCAACATCAAGAACA
TCGATGGCGAGATCGACTTCCCCGAGCGCTACGAGTCGCGGCTCGACATGATCATGGCGG
GCTTTCACGAACCGGTGTTCCCCCCCTGCGACCAGGCCACCCACACCCAGGCCATGATCA
ACGCCATTAAGAGCGGCCGGGTCGACATGATAAGCCACCCCGGCAATCCCGCCTTCCCCA
TCGATATCCAGGCGGTGGTCAAGGCGGCGGCAGAGTATCGGGTGGCGCTGGAGCTCAACA
ACTCCTCCTTCAGCCACTCCCGCCCGGGCAGTGAAGGCAACTGCCGCGCCATCGTCGAGG
CGGCGCGGGACATGGGGGCCTACCTCACCTTTGGCTCCGACTCCCACGTGGCCTTCAGCC
TCGGGGATTTCGAGCACTGCCACCGGCTGGTGACCGAGGCCGGCTTCCCCGAAGAGCGGA
TCCTGGCGCGCTCCCCCCGCGCCCTGCTCGATTTTCTCGAAAGCCGCGGCCGTGCCCATA
TTCCGGAGTTCACCGACCTCTGACCTTGACCATAACTCCATGAGCTCACTCATAAAACCG
AGTGCAGCTCATTGACTTGCCCCCGGGTTTTCAGGAATCTAGTGGCACGCCGGTATAGCT
CAGTTGGTAGAGCAGCGCATTCGTAATGCGAAGGTCGCGGGTTCGACTCCTGTTACCGGC
ACCAGAGCTGAAAAACAACAACGCCGCATAGCTTATGCGGCGTTGTTGTTTATAGGATGT
CCGGGTTCTGCTGCCTGGGGCAGGCCGGCTTGAACCGGCTAGCCTGCAAACCTCTCGGCT
CATAGCAGCAACAGATTGTCCTGCCGATTGGAGGCGGTCACCAGCACCGGGATGGACTTG
GAGGTCGGGGTGAACGAGCCCGCCCCAATGCTGTCAATGGGGACCAGCGGGTTGGTCTCC
GGATAGTAGGCCGCGATGTTGCCACGCGGGATCTCGTAGATCACCACCACAAAACCCGTC
ACGCTGCGCTCGCGCCCGTCGTTGCAGATGGCCGCCATGTCAACCCTGTCCCCTTCGGCA
AAGCCAAGCTGGCGGGCATCCGCCTCGTTCATGAACACCACGTTGCGCTGGCCCTTGATG
CCACGATAGCGATCATCCATGCCATAGATGGTGGTGTTGTACTGATCGTGGGAGCGCAGG
CTCTGCAGCAGCAACACCGGCTGATCGCTCATCTGCTCGGCATGACGGGTACACTCCGGC
AACACAGAGTGCGGCAAGGTGCTGGCACGAAACTCGGCCTGGCCGCTGGCGGTGTTCCAC
ACCAGCTTGGCGGCGGAGTTATCGAGATGAAAACCGCACGGCTGCTGGATGCGGGCATTG
AAATCGGCAAAACCGGCGATGGTCTGTTCGATAAGATCACGGATACGAGCATAATCATCG
CGCAGGGCCAGCCAGTCGATCCGCTCGCTGCCCACGGTGGCATGAGCCATCCGCGCGACT
ATGTCGGTCTCGGAGAGGCAGAGGGGCGACACTGGCTCGGCCGCGCCGGTCGAGGCGTGC
ACCATGCTGAAGGTGTCCTCCACCGTGATCTTCTGGTTGCCGCTGCGCTGGATATCGAGC
TCGGTGCGACCGAGACAGGGCAGGATCAGCGCCGCCTTGCCCACCAGCAGATGGCTGCGG
TTGAGCTTGGTGCTGATCTGCACGTTGAGCTCGGCCTTTTTCATCGCCCCGTAGGTGAAG
TCGGTGTCGGGCGCCGCTGCCGCCAGGTTGCCACCCAGGCAGATGAGTACCTTGCTCTTG
CCCTCATGCAGCGCCTTGAGCGCCTCGTAAACGTTGTGACCTGCGGCCCGCGGCAGGCTC
ACCTGCAGGTGACGCTCGAGCCGCTCGATAAAGGCAGCGGTCGGCTTTTCGTTGATCCCC
ATGGTGCGGTTGCCCTGCACGTTGCTGTGGCCCCGTACCGGACAGAGCCCCGCCCCCGGC
TTGCCAATCTGGCCGCGCATCAGGTGCAGGTTGACGATTTCGCGAATGGTATCGACCGAG
TGCAGATGCTGGGTCACCCCCATGGCCCAGCAACTGATGATGCGCTGGCTGGCGGCAAAG
ACCCGGGCGGCCTGCACGATGTCGGCGCGACTCAGGCCGGATTGCTGCTCGATCGCCCCC
CAGTCGGTGGCACGCACCTGCACCTCGTACTCGGCAAAGTGGCGGGTATGGCGGGCGATG
AAGTCGCGATCCACCGCCTCTGGCGCCTCTTCCAGGATGTACTTGGCCATGCCGCGGATG
GCGGCCATGTCGCCACCCAGTTTCGGCGTCAGGTATTGGTGGCTGATGGTGGTGGCCGCC
GAGGTCAGCAGCTCCAGCGGGCTCTGCGGGCTGGCGAAGCGCTCCAGCGCCACCTCTTTC
AAGTTGTTGAAGCTGACGATCTTGCAGCCGCCGCGCGCCGCCTGGCGCAGGGCATTCATC
ATGCGTGGGTGGTTGGTACCCGGATTCTGGCCATAGACGAACACCGCATCGGCCTGGTCG
AAGTCATCCAGCACCACAGTCCCCTTGCCGATGCCGACCGACTGGATCAGCGCTACCCCG
CTCGCCTCATGGCACATGTTGGAGCAGTCGGGGAAGTTGTTGGTGCCAAACAGGCGGCCA
AACAGCTGATAAAGATAAGAAGCTTCGTTGCTGGCACGCCCCGAGGTGTAGAACTCCACC
TCGTCCGGGCTGGCAAGCCCCTTGAGGGTGTCGGCAATCAGGGCAAAGGCATCATCCCAG
CTTATCGACTCGTAGTGATCGGTCGCCGGGTTGTAGCGCATCGGCTCGGTCAACCGCCCC
TGATACTCGAGCCAGTAGTCGCTCTGGGTGGCCAGCTGGCGCACCGAATGGGCCGCGAAA
AACTCGGCCCCCACCGTCTTGCCGGTGGATTCCCAGGCCACCGCCTTGGCGCCGTTCTCA
CAGAACTGGAAGGTGCCGTGGTCGTTGTCACCCCAGGCGCAGCCCGGGCAGTCGAAGCCG
TCGGTCTGGTTGACCCGCAGCAGGTTCTTGATGTTCTGACGGGTCTGCTGGCTGCGCAGC
ACCTGTTTCATGGTGGATTGCAGGGACGAAAAACCGCCGGCTTTGGCGGGCTTTTCAATA
TGACTCATGGCACTCTCCGATGGGATCCGCCGGGCGATAGCTGGAATAGCTGACCGGGGC
ATCAAACTTGGGAATATGAACGACGTTGAGGTTGTATTTGAGGGCCAGCCTGACCGCCAG
CTGGCTGGGCGATGCCAGGCAGATGAGATGACGGGCACCGAAACGGGCGGCTTTTTGCAC
CAGCTCGCTGCCGCAGCGGCTGGTCACCACCAAAGTGTCGCACGCACTGTGCCCGCGCAG
CAGCAGGCCAATCAGCTTGTCGAGGGCATTGTGGCGCCCGATATCTTCCCGGCAATGGAG
GATCCGCCCCTCGGCATCCAGCGCCAGCGCCGCATGCAGGGCGCCATGCTGCTGACCCTT
GAGCTGCCACTGGGCGATCTGCGCACGCAGCCCCGCCAGCAAGGCCCCATCCAGCGGCGG
CGTCAGTGGCAACACCGGCAGTGCGGGCAGCGCCTGCTCCACCGCCGCCACGCCGCAGAT
GCCGCAACCGGTCGCCCCGGTCAGCCGGCGCTTGTGCTGGGCCAGAGCGGCCTGGGAGCG
GTTGGCGATGGTGATGTCCAACACCATCCCCTGCTCGGCCTGCCCAATCTGGATGTCGTG
GACCTCGTGGTTGTGCCGGATGATCCCCTCGCCAAACAGAAAGCCGACGGCAAAGTCATC
GAGATCGTCCGGGGTCGCCATCATCACAGCATGGTTGATGCCATTGATGTTGATGGCGAC
GGCGACCTCCTCCACCAGATGATCCAGTGCGGGCGAGGCAGGCAAATTGACGGGGATGTC
GACGGGCGTGTAGGCAGGCATGCAGGTTGGCCTAAAAATGCAAACTGCATTCAAGTTTAG
AGAGGCGGCAGACGCAAAACCAATGAAATAAATCTATATGGTAATAGAGTCATTCTATTG
ACGACGTTTTTTCAATTGATTAATTTTTAAATCCATCCTCCCCTCGCCTCCCGTATGACG
ATGAACATCAAGCAGTTGCACTATTTCCACGAACTGGCCAAACATCAGCATTTTGCCAGA
GCGGCCAAGGCCTGCCACATCACCCAGCCGACCCTCTCAGCCAGCATCACGGCGCTGGAG
AAGAACCTCGGCACCGATCTGGTGGTACGTACCAGCCAGTTCGTCGCCCTCACCGAAGCG
GGCGAGCTGGTGCGCCAGTATGCCGAGCGGATGCTGCTGGAGCAGGAGGCGCTCAAGCAG
GAGCTGGCGCTGTTTCATGGCGAACTATCCGGCACCCTGCGCATCGGCATCGTGCCCCAG
TCCAATGTCGACATCATGCCGCTCATCGCCCGCTGCAAGCAGCGCTACCCCGACATCGTC
ATTCGTCTCTCGGTGCTCAGCAACGAAGCCCTGCTGTCACAGCTGGAGCTGCACCAGTGC
GACATCGGACTGGGATTTGACGAACCGCTCATCGGTGCCGCCAGACAGACCTTCCACCTC
TATCCCCAGGGGCACAACCAGATGGCGGTGCTGATGAACCGCGACGAGGCGGATCAGCGC
CTCCCCGGCGATAAGCTGACCCTGACGGCACTGCAGCAGCGGCCGCTGGTACTGCCCAGC
CGCACCATGCAGTTTCGCAAGTATCTGGACCGCGCCGCCGAGCGGGCCGGCATCCGGCTT
GACGTGGTGCTGGAAACCGACTCCCTGTTTCACCTGGTGAGCGCCGTGCGCCACCGACTG
GGCTGGGCCATCGTCAGTGCCGGCCTCGCCCGATCCGCCAGCAAGCTCTCGGATCTGGTC
TGCCTGCCGCTGGCGCCGCAACGCGACATCGGCCACACCGCCTTCATCACCCGCCAGCAC
AGCATCACCCCCGCCATGCGCGCCTTCCTCGAGCTGGTGAGGGAGAGTGAGCAAACCAGC
ACACAGGGCTGAGCAGTGGCGAACGCAAACTCCGCTGGATTGATCCACCTTTGTCTATTT
CAGCCAGCTGACATGACTCGAGTACAAAGCCAGAATCTTGGCAACGATGAGAAGATGAGA
AGCAAGCCGCGCTAAGCTGTACCAGTCGAGCGAATGGAGAGGGAGCCCTGAGCAGGCACC
TCGTTTGGTCAAGGTAATACAGCAGTTTCAGCAAGCGTTGGCGCAAGACGTGCTGACCCG
ACTGCCACTGTGGGACCAAGTTCCTTGGGGAGAGATGCGATGAATCTCGCCATCACCCTA
ACGCTGACAAGCTCACTATCGAGCTCAACCGCCCAGATAGCCCAACGTATCTCTGAAGAC
ATGGCACACCTGCATCACCGTCTGGGTGATGGGGTAAGTGATGAACTGGGCATCAGCATC
AGTCACCTGGTCGAACAGTTTGCGCTGCTGGCAGCGGCCTACCGTTCAAACACCAATGAT
TGAGTTCAACGATAGCTTTAGCCAGGCCGCCGTAGCGGAAGCCATGTGTACCCATCCAGC
TCTCTCCAAGCTCATCTGTCAACAGTTGATAATGCCGGGATTTGCCTATGCCCACGATGT
GGAGAGGCGACGAATTGGCGGGCCACTGATAGCCCCCAACCCGGTGCTGCACAAGACCAC
GCTCTTTGTCAGTCCACGGGATATGCGTGAACATCTGCCGCGAGAGATTAACTTCGCCCG
CTTTCGCTGTGTCTGTAATGCAGCGGGTTAGCCGGTTGGCGAGTGGCAACGGGTAATGGT
CGGGGCCTACGTCAACCATGGTACCAATGACAAGCCGCATTGGAGCTGCCATACATGACC
ATGACAACGCCCAATGCATCACCAATGGCGCCAGAGGCTGCTATTACCGTGCTCCGAGCC
CATATCGAGGAGTTCATTGCGCTGAAGCTGACCCAAGAGTTTGATACGCAGTTGGCCAGT
CTGGTGCGTTCCGGCGTGCTGGACCTGGATAAATGGGATGGCGCAAATCTGGTTCTTCCC
CGCACCATGACCACTGCGCTACTGGAGGCTGCTACCGAGCGGGTGATTTGGCATAGCCAC
CGCCGTAGCTATCAACGAGACATCATCCGTCTCAAGCAATCGCTGTAGACAATCATCCCC
ACAACGTCATGTAGTTCCTCACATCTAGGGTGTTGGGAAGCCCAACCATGCATGACTTGC
GTGATTACAAGACTTTGATCCCTCGGCAGATAACCGCTGCCATCGGCCAGCAACCACAAC
ACCACATCGAGCAATAACCCACCAGACACCACAAACCATATTGGTCGACTTGCTTAGCGA
TAACTAGGCCAGAGCCCAAACGCTCAAGTTGCTATGTGGAGCCAAAATGTAGGGCCATCC
TGCCCCAGCCCGTGGACAATTATGCTTTAACCCATTAGTACACTCATTAAGCTATGGGAT
ATGACGAAAACCTAGTCCAATGGGACAAAATTGACTATTTAAACAACAAGGTATATTTCA
GGACAACTGAGAATTGAACGATATAGGCCATGAGAGAAGGAACATTGTTCCTCCACTTTT
AGCGGGTTGGCAAACCACACTGCCACCGTGGGCCTCGACAATGGCCTTGACCACGGCCAG
TCCGAGCCCGCTGCCGCCGCTCTTGCGCGAACGTGACGGATCCCCCCGGCGAAATGCCTC
GAAGATATGGGCGGCGACCTCCTTGCTGATGCCGGGCCCCTCGTCTTCCACGCTCAGGAT
GCACTGGGCGCCCGAGCGATGCAGGCGCACGGTCAGCAGGCCCGGCACCGCGTGCTTCTG
GGCATTCTCCAGCAGCGCCATCAGAGCCTGACGGATGCGAAGTGCATCGCAACAAACAAG
GAGTTCGGCATCGAGCTCCCGCTTAAGGGTGAAACCGCTCGCGGCCAGGGGGGTGGCAAA
GGCGTCAAGCACCACACTTAGCTCATCGGCCAGCCTGACCTCTGTCCGTTGCAGCTCCAG
GTGGCCGCTGTCGTTGAGACTGAGCACCCGCAAGTCTTCGATCAGGTGGGTCAATCCCTC
CACCTGACGCAGCAGCCCTTCAAAGAGCGCACGCTCTGGCGGAAATACCCCTTCGGCCAG
CCCCTGCAAACGGCCACGCAAGATGGTCACCGGGGTGCGCAATTCGTGGGCGATGGCGGC
ATTCCAGAACTCCCGCTCGCGGGTCATGCTCTGCAGCCGTTCGGCCATGGTGTTGAAGTC
CCGCACCAGTTGCGCCGTCTCCCCAATTGCCTGTTCATCCAGCGGCACGCGCGCATCGAG
TTTGCCCTCTGCCACCTCGCGCAGGCTGTTCGCCACCGAATTGAGCGGGGTCAGGATGCG
CCGAGAGAGGCGAACCGCCACGTACAGCGCCATCCCCAATGCAATCAGAATGGTCGAGCC
TATCCAGAGCATCTCGACCCTGGAGGGTATCCAGCTCTCGGAGATGCTGCCAGGCACATA
GGTCACGGCAATGGCGTAGAACACATAGGTGCCGATCACCGCGAGGGAGATGATGCCAAG
CGCCATCAGCCCCAGGGAGCGGATGATCTGCCTGCGCAGGCCGGGGGCCGATGTCATGCA
TCGCCCCCGAAGCGATAGCCTACGCCCCAGACACTGGCGGGCACCCCCTGGATGCCGTGC
GCCTCCAGCTTCTTGCGCAGCTTGCTGATGTGGCTGTCCACCGTGCGCTCCTGGGTATCC
CCCTCGGGCAGGCAGTGGGTCAGCAGTTCGGCGCGGCTGAACACCCGTTTCGGCGCCCGC
ATCAGGGAGGCGAGCAACTTGAACTCGGTCAGGGTCAGATCCAGCACCAGTTGCCCCTCA
TCGCGGCAAAGGCTGGCCTCGTGGCTCTCCAGATCGATCTGGAAGGGGCCGACCCGCAAC
ACCCGGGCCGTGGCCTGTTTTGCTGCCTGGCTGCGTCTGAGCACCGCCTGTACCCGGGCC
ACCACTTCAGCCGGATTGAAGGGTTTGACCACATAGTCATCCGCCCCCATGCGCAGCCCC
ATCAGCTTGTCGAGGTCCTGATCCAGGGCGGTCAGCATGATCACCGGCGTGTCGCCACGG
GCCCGGATCTCGCTGAGCACCTGCCAGCCGTCGAGCTGCGGCATCTGCACATCCAGCAGC
AGGAGATCGGGTTTGCATGTCTGGTGCATGGCCAGGGCTACGCGGCCATCGGCGGCATGC
AAAGTGCGCAATCCGTGGCGTTGCAGGTAAGCGGCGAGGATCTCGGCGATCTCGGCTTCA
TCCTCTGCAATCAGTACCAGTGACTGGGCCGCCGGGCTGGCGGAGGCTGGAAGATACGAC
ATGGTCGGCCTCGAAAATGGTGGGTTTGAACTTTATCACCGCCTCCATGGATTCTCCACA
AAGCCTCGAATCATTCGCAATAGCCCCTCTCCATAATGCCCGCTCGATGTGCTCTCGCAG
CAACACCATGCCGGGGAGACGGTTTAACGAGGTGAATATGATGTTTGTCAGACAGCGGTA
TGCGGGCGCTCTGCTCGCCGTCATTGCCGTATTCGGGTTGGCAGGTTGCGATGGGGCGCC
GCAAGCGCAAGACGCGCCAGCCCTTCCTCAGGTGTCGGTGATGACGCTGGCAGGGCAGGA
GCTGGTCATCAGCGAGGATCTACCCGCCCGGGTGGCCGCGGTGCGCAGCGCCGAAATTCG
CGCCCAGATAAGCGGCATTGTGCAGCGCCGCCTGTTCGAGCAGGGCGCCGAAATCGGCGC
AGGCACCGTGTTGTTCCAGATAAACCCGGCCCCCTTCAAGGCGGATGTCGACAGCGCCGC
CGCCGCATTGCAGCGGGCCGAGGCCGTGCTGGCCCGCGCCCGCATCCAGATTGACCGCCT
GGTGCCGCTGCTGCGCACCGAGGCCATCAGCCGCCAGACCTATGACGACGCCGTCTCCCA
GCGGGATCAGGCTGCCGCCGACGTGGCTCAGGCCAGGGCGACCCTGGCCCGGCACCAGCT
GAACCTGCAATTTGCCAGCGTGGAGGCTCCCATCGCCGGGCGCATCGATCAGGCGCTGGT
GAGCGAAGGAGCCCTGGTGTCACCCACCGATACCACCCCCATGGCCAGGATCCAGCAGAT
CGATCAGGTCTACGTCGATGTGCGCCAACCTGCCTCGGTACTGGAAGCCCTGCGCCAGCA
GGCAGGGTCGACGGCGCCTGAACTGACGGTGGAGATCCTCGGCAGCAATGGCAAGCCGCT
CGGCATGCAGGGGCACATCCTCTTCTCCGGCATCGAGGTGGATGCTGGTACCGGTGACGT
ACTGCTGCGGGTGCTGGTGGACAACCCGGAGCGGCGCCTGTTGCCCGGCCTCTACGTGCA
GGCGCGCATTCCCCGGGCTCACTATGCCAACGCCCTGAGCGTGCCTCAGCAGGCGGTGGT
GCGTACATCGGGCCAGACCAGCGTGTGGGTGGTGGATGACCAGGGGCAGGCACAGCAAAT
AGCTGTCACAACCGGTGAGCTGGTGGCGCGCCAGTACCGCATCGTATCCGGGCTCAGCGC
CGGACAACGGGTGGTGATCGAGGGGATCGACCGCCTGACCCCGGGGGCGCAAGTCATTGC
CCATCCCTGGCAGCCCCTTGTTGCCGGCCAGTAAGCCGGCACCCACACCCGCTGAATCGG
AGACGTTTTCATGCCGCAGTTTTTCATTCATCGCCCGGTGTTTGCCTGGGTGATAGCCCT
CTTCATCGTGCTGGCGGGGGTCATCGCCATTCCCAAGTTGCCCATCTCCCGCTATCCCTC
GGTGGCGCCGGTGTCGGTGACCCTCTATGCCACCTATCCGGGCGCCACGCCACAGACCCT
GAACGATGCGGTGGTGAGCCTTATCGAGCGCGAGCTGTCGGGAGTCAAGAACCTGCTCTA
CTTCGAGTCGTCGGTGGACGCCTCGGGCAGCGCGCAGATCACCGCCACCTTCAAGCCGGG
CACCGACCCCGAGCTGGCCCAGATGGACGTGCAAAATCGCATCAAGGCGGTCGAGCCTCG
CTTGCCACAGGCGGTGCGGCAAACCGGCCTGCAGGTGGAGTCCGCCTCGTCCGGCTTTCT
GATGATGGTCGGCATGACTTCACCGGATGGCCGCTTCGATGAAATAGCGCTGAACGACTA
CATGGCGCGCAATATCGTCCAGGAGCTGCGCCGCATCGAGGGCGTGGGACGGGTGCAGCT
GTTCGGCGCAGAGCAGGCCATGCGAATCTGGGTGGATCCGGGTAAGCTCGCCGCCTACGG
GCTGACCATCAGCGAGGTAGCGCAGGCCATCGAGCAGCAGAACGTGCAGATAGCGCCTGG
GCGCCTCGGCGACGAACCCGCCCTGCCGGGGCAGCGCCTGACGGTCCCCCTCACGGTAGA
GGGGCAACTGACGACCCCAGAGGCGTTCGCCGCCATCGTGCTGCGGGCCGGTGGCGATGG
CGCCAAGCTGGTGCTGGGTGATGTCGCCCGGGTCGAGCTGGGGGCGCAATCCTACGCCTT
TGCCAACCGGGAGAACGGGGTGGCCGCCACCAGCGCCGCCATCCAGCTCTCCCCGGGTGC
CAACGCCGTGCGCACCGCCGATGCGGTGCGCACCCGTCTCGCCCAGCTCGCCCCCACCCT
GCCGGTGGGCATGGCCTACTCGATCCCGTTCGACTCGGCCCCCTTCGTCAAGGTCTCCAT
CGACAAGGTGATCCACACCCTGCTGGAAGCCATGGTGCTGGTGTTCCTGGTGATGTTCCT
CTTCCTGCAGAACCTGCGCTACACCCTGATCCCGGCCATCGTCGCCCCCATCGCCCTGCT
CGGCACCTTCGCGGTGATGCTGCTCGCCGGCTTTTCCATCAACTCCCTGACCATGTTCGG
CATGGTGCTGGCCATCGGCATCATAGTCGACGACGCCATCGTGGTGGTGGAGAACGTCGA
GCGCCTGATGGCCACCCAGGGGCTCTCGCCCCGTGAGGCGACATCGCGAGCCATGAAGGA
GATCACCGGGGCGGTGATCGGCATCACCCTGGTGCTCACGGCGGTGTTCATCCCCATGGC
GTTCGGCAGCGGCTCAGTGGGGGTCATCTACCAGCAGTTCACCCTGTCGATGGCGGTCTC
GATCCTGATTTCCGCCTTCCTCGCCCTGACCCTGACGCCGGCGCTCTGCGCCACCTTGCT
GCGCCCGGTCAGCCAGAGCCATCATGAGAAGCGCGGCTTCTTCGGTGCCTTCAACCGGGG
CGTCGAGCGACTCACGACGAGCTACGGCGTTCGGGTCACCCGCCTGGTCGGGCGCAGCGG
ACGCATGATGGCGGCCTTCAGCGCCCTCTGCGCCGTGCTGGCCATCGCCGCCGCCCAGCT
GCCCTCCTCTTTCCTGCCGGACGAGGATCAGGGCTACTTCATGACCTCCATCCAGTTGCC
GACCGGTGCCACCAGCGAGCGCACCCTGGCGGTCATCAAGGAGTTCGAGGCCCATGTGGC
CTCTCGCGAGGCGCTGGACACCAACCTGGTGGTGCAGGGCTTCAGCTTCTCCGGCGCCGG
CCCCAATGCGGCCATGGCCTTCACCATGCTCAAAGACTGGGATCAGCGTCATGGCGCCAC
GGCTGCCGAAGAGGCAGAGCTGGCACAGGCGGCCATGGCCAACAGCAAGGAAGGCACAGT
GATGAGCCTGCTGCCGCCCGCCATCGACGAACTGGGCACCTCTTCGGGTTTCACGCTCTT
CCTGCAGGACAGGGCCAACCAGGGGGACGCCGCGCTGCTGGCCGCCCAGGCGCAACTGCT
GGCACTGGCCGCCCAAAGCGAGATGGTGAGCGATGTCTATCCGGACAGCCTGCCCCCCGG
CGAGAGCATTCACCTCGAGATCAACCGGCAGAAGGCCGAGGCCATGGGACTCTCGTTCAC
CAGCGTGAGCAGCACCCTGTCGGCGGCGATGGGGTCGCTCTACATCAACGACTTCCCCAA
CGGCGGGCACATGCAGCAGGTCATTCTGCAGGCCGATGCCAAGGCGCGCATGCAACTCGA
TGACGTGCTCAGCCTGCGGGTGCGCAATGCCAGCGGCGGCATGGTGCCCCTGCGGGAGGT
GGTGACGCCAACCTGGCACCAGTCGCCGCAGCAGATGATGCGCTTCGAGGGCTTCCCTGC
CGTGCGTCTCTCCGGGAGTGCCACCCCCGGGGTTTCCAGCGGCGCCGCGATGGCGGAAAT
GGAGCGTCTGGTGGCACAGCTGCCGCCAGGCTTTGCCCTGGCCTGGACGGGGCAGTCGCT
GCAGGAGCGCCAGTCGGCAGCCCAGGCCCCCATGCTGATGCTGCTGTCGGCGCTGGTGGT
CTTCCTAGTGCTGGCCGCGCTCTACGAGAGCTGGTCCATCCCGCTCTCCGTGATGCTGGT
GGTCCCCCTGGGCCTGCTCGGTGCCGTGGCGGCAGTGATGCTGCGCGGCATGCCCAACGA
CGTCTTCTTCAAGGTGGGCATGATCACCATCATCGGGCTGTCGGCCAAGAACGCCATCCT
CATCGTGGAGTTTGCGCGCCAGTTGCACACCGAGGGTCGCACGCTGCTTGATGCCGCGGT
GACCGCCGCACGCCTGCGTCTGCGCCCCATCTTGATGACGTCGCTCGCCTTCACCCTCGG
CGTGGTGCCGCTGATGCTCGCCAGCGGCGCCAGCGCGGAGACCCAGCATGCCATCGGCAC
CGGCGTGTTCGGCGGCATGATCAGCGGCACCCTGCTGGCCATCTTCTTCGTGCCGGTCTT
CTTTGTCTTCATCATCGGGGCGCAGGAGCGCCTGCAGGTCTGGCTGGCCCGGCGTGCTCA
GCAATGGGGAGAGCAATAATGGCCAGGCTTTGCCCCCTGAGCCTGTTGTGCGGCCTGAAC
GAGGGCCGCCAGACAGCTCTGGTTGAGGTCTGCGTTGCCAGCCCTCATTCACCCACCATT
ACGGAGGAGCCACGCCATGTTTTCTGACACTCAACGCCGCTGGCTGATCCTCCTGGCCTT
CTTGCCGGTAGTCATCGACATGACCATATTGCACATTGCCGTACCTTCGCTGACCCAGGC
CCTCGGTGCATCCGCTACCGAGGTACTGTGGATCATCGACATCTATCCGCTGCTGATGCC
GGGACTGCTGGTGGCCATGGGCACTCTGGCGGATCGTATCGGCAACCGGCGTGTGCTGCT
CACCGACCGGGCTTGCCATCTTCGGGATGGCTTCCCTGTTGGCCACCTTTGCGCCGACGC
CAGACATGCTCACCAATGCACAGGGGCTGCTGGCCCTGGTGGGCGCGATGATCATGCCCT
GCGTGCTGGGCACCATACGTCGCACCTTCCAAGAGGAAAATGAGCGTGCCATTGCGCTGG
GCCAGTGGGAAACAGTTAGGGTTGCGGGACGGTCCTCGGGCCGTTGATCGGCGGAGTGCG
GCTGGCCCACTACTGACGGGGATCGACCTTTTTTATCTATGTCCCGGTCATGCTGTTGGT
CGCGCCGCTGGTATTCATCCTATTGCCGCCAATCGAACGGACGACGTCGGGTAGATGGGG
ATTGGGCCAGGCGCTGCTGCTTATCCTCGGCGCCCTGACGGGGGTCGAGCTGACCCTGGC
GCAGGCGCTGCAATATGTGCTGGGCAACACGCCACTACAAGCCGGCATGTTCATCATCCC
CATCATGGCCGCAGCCGCCGTGGGCGGCCCGAACGCAGGTTACCTCTTCAACCTCTGTAG
CCTGCGCACCGTCGCCAGCTCATCGCTGGCAATCTCTGCGGCCGCACTCTGCTATCTGAC
CTAGGTGGACTTTCACCATCCCAATGTCAGGATGCCAGCAACGCTGGCCCTGCTGGGACT
CTGTCTCAGCATCGGTCTGACGGCTTCCTCCATTGCCAACATGGACGCAATGGAGGCGGA
CAGAGGTGCAGGGAGGCAACAGTCTATGAACCAGGGGCGGGGTTCGGGAGCACCTTCTAA
TGGCGTACTATAAAAATCACAAAATGAAAAAGCCCAACCTGTCAGACAGGTTGGGCCTTG
AAGATGGCGGAGAGACAGGGATTCGAACCCTGGGTGGCATTGCTGCCACAATTGATTTCG
AGTCAATCCCGTTCGGCCACTCCGGCATCTCTCCACGGGGCTTCATTGTTACCGGAGCCG
CCTCTGGAAATCAACTTGAATCTCTTTAAAGATCAAACAACTGCACACAAAACCAGCAGA
TAAGTACACACCAGGCAAACGGGCGTCCGAGCCTGTCGCTCCCGGTACTGGTACCCAATC
CAGGGCGATCAGCCCCCTGCATTGCGTCCCGTGCATTCGATGGCGCTGAACCGCCATCCC
CCTCCAGTCAGCGTTCCTCTGCTCATTGCAGATGACTTGGCTTTGCATTAAAAACAGGCA
AGACAGGGTCAACATGACGGATTGTCGTGCAGGGACCCGGCTGCCCCCCTTGTCGGCCAG
GCTGGCAATCGGCGCGCATTTGACTGACAATTTCCCCCTTTTTCCCAGGAGGTCGCGGCG
CGGCCTCTCATCCAATCAGACAGGAAGTACATGTTCATCGCACGAACCCTCTCATTGCTG
GCACTGACCGCCAGCCTGCTGACGGCTCCGGCCCTGGCTACCACCTATCCGCTGCCCCCG
GCAGGCAGCCGCCTGATCGGCGAGCTGGAGGACTACATAGTCCAGCCAGATGAACATCTC
GAGCTCATCGGCAAGCACACCCAGATTGGTTTTTTGGCGCTGCTGGAAGCCAATCCGGGA
GTCGACCCCTATTTGCCCAAGCCGGGCACCCGGCTCACCCTGCCGACCCAGATGCTGCTG
CCGGACGTGCCCCGCGAAGGCATAGTGATCAATCTGCCGGAGCTGCGCCTCTACTATTTC
CCCAAGGGCAAGAACGAGGTGATGGTGCTGCCCATCGGCATCGGTGACATAGGGCGGGAG
ACCCCCGAAATGACCACCACCATCATTGCCAAGAACCCCAATCCGACCTGGGTGCCCGGC
CCCATGGTGCGCAAATCCTGGCTGGAACAAAAAGGGATCACCCTGCCGGCGGTCGTGCCA
CCAGGCCCCGACAACCCCCTCGGCAAGTTCGCCATGCGCCTTGGCTATGGCAAGCGGGAC
TATCTCATCCACGGCACCAACAAGGATTTCGGCGTTGGCCTGCGGGTCAGTGCCGGCTGC
ATTCGGCTGCGTCCTGACGACATCGAGGCCCTGTTCAAGATTGTCCCCGTCGGCACTCAG
GTGCAGGTGATCAACCAGCCGGTCAAGACCGCCATCGAGCCCGATGGCCGCCACTGGCTG
GAGGTTCACTCTCCCCTCTCTCGCACCGAGCTGGAGCTGAAACAGGGCGCCCCGCTGATC
CTCTCCGCCGAGGCGCAGGCCTTCATCGCCAAACCAGAAGTCGACGGGGACAAGGCTGCC
AGCGCGCTCAACAGCAAGAACGGCATTCCCCGTCCCGTCAGCGGCTGATAGCCAACCATG
TTCACGAGGATCTTCATGAGCTACCGCGTTTTTTGCCTGCTTGCCCTGCTGCTGAGCCCG
GCGGCTCTGGCCGACATCCTCTGGATGGACAACGGTGACCGGCTGACCGGCACCATAGAG
GAGATAGGTGACGAGGAGGTGCGCATCGCGCTCCCTTATAGCGAGCCCGTCACGGTCAAA
CGCGAGGCGGTCAAGCGCTGGCGCATCGAGAAGCAGGACAAGCCGAAACCGACCGTCAAG
AGCGGCATTACCCTGCTCGCCCTGACGCCGGATGATCAGAAGGCCTGGCTGTGGAGCGGC
AGCGGCGATCTGAACGTCAAGCTCAAGCACAACGACAAGAAGACCAACAACGTCAACCTG
AAGGCATCCACCGAGGTGGCCAACCTCGACTGGCGTTATACGCTGGACGGGGAGTACATC
TACGAGACCGCCAACAACGTCACCAACAGCCATGAGTACCGGCTCCAACCCATGTTGGAC
TTTTTCTTCGACCAAAACTGGTTTCTGCGCTCAGCCGTCGACTTCGAATATCGCATGCTG
GAAGCCGACTACATGAGCCTTGCCTACTCCTCTGGCCCTGGCTACCGGTTCTGGAACAAC
AAGCGGCGGCGACTGGAGCTGATCGGCCAGGCCGGGCTGGAGCGCTCATACACCAGACCG
GATGACCTCAACACCCTCTTCATCATCAGCCTGTTCAACGACAGGATCATCAACTATCCC
CTGCTGGGTCTTGGCTGGGACTATCGTCAACCCGTCGACCTCTGGTCGGAAAAGCTGGAG
CTGTTCAGCAAGGGCGGCTACAAGCGCTATCTGGATCAGCCCTCACCCTACATCACCCGG
GAGCAGACAGTGCAAGGCAACCTGGGAGTACGCTACTACTTCAACGATCACCTGCGCCTC
TCCTGGTCGAGCGAGCTCGACTGGCAAGACTATCGCATCCACTTGCCGGGCTTCGAGCTC
AAAAGCAGCAAGGAGTGGCGCCACCTGCTCACTCTGGGAGCCAGTTTCTGAGCCAGACCG
ATCACAGATGACCCAGCAGCCACAAAAAAAATCAGGCCCACCTAGGTGGGCCTGATTTTT
GGCAAGACTGGGGGTGAGCCGCGGCCTAGAAGTAGAGTCGGGTGACAGACTCGATGACGC
AGCCGGGGCGGCGTACACCCTCGATCTCCACCTTGATCTCCTTGAGCAGCTCCAACCCGC
CCTTGATGGGGGTAACCCGAGCCAGCTTGGTGCGCGCGCGGATGTTGCTGTCCACCTTGA
TGGGGTACGGGAAACGAACCTGATCCAGACCGAAGTTCACCACCATGCGGGCGGTCGGAA
ACTCCGGATTGGCCTCGTCCACCGAGCCGGTCAGCTGCGGCAGCAGGGCCAGAGTCAGGA
AGCCGTGAGCGATGGTGGTCTTGAACGGCGATTCGGCCGCGGCACGCTCGGGGTTGGTGT
GGATCCACTGATGATCCCCGGTCACGGCGGCAAACTGATCGATCATCTGCTGGCTGACAT
ACAGCCATTCGCCCACGTGGGTCTCTTCACCGATGCGCGCCTGCAAGGTGGCAAACAGGG
TCGCCGCCTCACCGTCGAGTTCGATGATCGACTCTTGCGGTGGCACGGGCTGGCCGTTGA
CGGCCTGGGCCGCGCCCTGCTGCTGCAGCATGGACTGGTTGTCGCCCTGCAAATCCAGCA
CTCGCCCCAGCAGAGGGTGGAGGTGTGCCTTTTGCTGAAACTCACGCCAGTAGTCGCGGA
TAGCCGGGGAGAGCCAATCCTTGAGCTCAAAGGGGTGCTGCGCCAGAATTTCGCGCTTGC
GCTTCAGAAAATCGACAACTTTCATGTACCGATCCCTATTCGATTCAAAGCCTGTAAAGA
GGTCTAACCAGTCCTATTTTATTAAAGTTACAGCTGAAAGTGCAAAAAAATCTCGGCGTA
CAGCTGTACCAAGGCAAAAATCACTACAGGATAGCTACATAACAGCATGATGAACCAACG
AAGAAAACGATTGCCTGTTTTTTATCCGATCATGTTGGCATTGAGATGAAAAAGGCCCGT
CATGGGCCTGTGTGGAGATCAGCGCGCTGCTGACCACCACTCGCGGCACCCTGCCTCATC
GAAGAAGGTCCAGGCCAGCACCCGGCTCACCTTGTTGCCCTGCGCCATCTCGAGCACCCG
CACCTGACGAGCACCGACCCGGGTCAGCGCCTTCTTCGCCGCCGGCAGATTATCCTTTTT
CGATACCAGCGAGCTGAACCAGAGGCACTGTTCGGCAAAGGCCCGGCTCTGGTTGATCAT
CGCGGCCAGAAAGGCGGCCTCTCCCCCTTCGCACCAGAGCTCGGCCTTCTGGCCGCCGAA
GTTGAGCACCGGCTTGTCCTTGACCTCCTTGCCCAGATTGCGCAGCTTGCGCTCAGTCCC
CTTGCTCGCCTCCGCCAGCGACGCGTGAAAGGGAGGGTTGCAGAGGGTCAGCGCGAAACG
CTCGCGCGGCGCCACTATGCCCTGAAAGATGTCGCCGGCCCTGCACTGCAGGCGACACTC
GATCTGGCTGCCCAACCCGTTGCTGTTGGCCAGCAGAGAGGCGGCCTTGACCGACACCGG
GTCGATGTCGGAGCCGACGAAGCGCCAGCCATATTCGCGGGCGCCCAGCAGGGGGTAGAT
ACAGTTCGCCCCCACCCCAACATCCAGCACCCGCACGCCCTTGCCGGTCGGCACCTTGCC
CGCGCTCTCGGCCAGCAAGTCAGCCACTCTGTGCAGATAGTCCACACGCCCAGGAATGGG
CGGACAAAGGTAGCCAGCCGGCAGATCCCAGTGCTGGATACCGTAATGCAGTGCCAGCAG
GGCCTTGTTCAGCGCCTTGACGGCGGCGGGGTCGGCAAAGTCGATGGTGCTGGCGCCGTA
GGGATTGACGAAGACGAAGGGCTGCAGCTCGGGAGTACGCAGGCAGAGCGCGGCAAAGTC
GTAGGGAGCCTGTTGGCGATTGCGCGGGTGCAATCCGGATTTATGGTCTGAACGGGTCTT
CATGCTGGGCCTGCCGGGGAAAAAACGGGCCCACACTATAGTGATTCGGCCCCCGAAAGT
CTAAATCGCAGCCATAAAAAACCGGGCTGCGGGAGCCCGGTTCAAGTGAGGTTGGAAAAA
CAGTCCGTACTGCGAGCCGTTTGTCCAGCCTGACTCAGATGTCGATCCGGCGTGCCTGCC
AGAACTTGCTGCGCCAATAAGAGCTGTCGAGCTTGGAGCGGGTTACCCCGGCCCGAGTGG
AGGCGTGGATGAACTCGCCATTGCCCACATAAATGCCGACGTGGTTGAGGCGGCGATTGA
TTTTGAAGAAGACCAGGTCACCTTCGACCAGATCCTGCTTGGAGACTCGGGTGCCTTCAT
GGACCTGGGAGCGGGTATCACGGGGAAGTTCGATGCCGACGGCGTTGCGGAACACTTCAC
GGGCAAAAGCGGAACAATCGATGCCACGCTGGCTGCTGCCTCCCATGCGGTAAGGTACGC
CGCGCCACTCTTTGTATACAGTCAGGATTTCGTTTACATCTGGGGTTTGTGAAGCTTCCG
GTTCAATTACGGGTTCCATCATGGAAACTTCGATCTTGCTCGCGACCTCGGGCTGGGGTG
CCGAGGCACAACCCACCATTCCGAGCGCGACCAGCAGTAGCATCAGGTGGCGCAATCCTT
TATCCCCGCAAAATAGTAAAACTTGTTAAAATACGGCCCGAACGGGCAATTTATAAGGCA
ACAGCACCCGACTATATCCAAGAATTCTATCGAGGCAAGCGAAAATCCCTATCGACCTCA
CATTTCTGCAAGGAAATGCATTATTTTTCCTGATTAATGTGATCGTGGCCAAACAATATA
CAATCTCGAAAGAAGCCGTCCTGACCGGATTAAACTGACTTTTATCGCTGTTTCGCCGCT
CTTTTAAAGTGAAAAATTATGATCTCTGTGGATCTCTATTTGTTAAAACCGGCAAAGGTC
GACGCCGAGCAGCTGACTCTGCTGCAAACCCTGCTCTCCCCCGCCGAACGGCAGGCATGG
CAGGCGATTGGCCAGCCGTTGCGCCGCCAGGAGTACCTGCTCAGCCGCGGGCTGCTGCGA
CGGCTGCTGGCCGAGCGGCTGCAGTGCAACCCCGATGCACTGCAATTTGCCAGCAACCCG
CACGGTAAACCTGTGCTGAGCGACGAACGCTGGCAGTTCAACCTCAGTCACAGCGGGGAT
TGGCTGGTGATCGCCCTCTGCGCCGCCGGCCCGCTCGGGGTCGATATCGAGATGGGTCAG
CGCCGCCGCCAGACTCTGCCACTGGCGCGCCGCTTTTATGCACGCAGTGAATATGAGTGG
CTGCTCGCCCTGCCCGAAGCGGAGCAAGAGTCGGCCTTCTATCGGCTCTGGTCGCGCAAG
GAGGCGGTGCTGAAAGCCCACGGCGCCGGCATCGCCGCCGGCCTCGACAAGGTGCGCTTC
GTGCCAGAGGAAGCGTGGCGGCTCGACAACCAGCTCGATGAACAGGATTACCGGGTGCAG
GATTGGCCCGTCGGCCAGGGCTGGCTCAGCCTGGCCGCGCCGACCCTGGCCGTCAACGGC
TGGCTGCTCGATGGCAGCTTGAATTCTGTGCCCATCAACCCCATGTTAACTCACACCATT
TTCCAAGAGTCAGCCTCATGATCGTCGACATCAATCCCCAGAATTTCCAAGCCGCCCTGA
TCGATGCTTCCATGAAAAAGCCGATCGTCATCTATTTCCACGCCCCCCAGATGCCGGAGT
GTCAGGCCATGACCCCGCAGGTGGAGGCGCTGGTCGGCCCGGCCAATCCCCAGGTGACCC
TGGCCAAGGTCGACATGAACGATCCGCAGCTGCAACCGCTGGCCGGTCAGCTCGGTCTGC
GCGCCCTGCCGGCGCTGGTGCTGTTCCATCAGGGACGCCCTGACGAGCAGGCCATTCTGG
AAGGCCCGCAGGACGAGGCCACCCTGCGCGGCTATTTCGCCGCCTTCGCCCCCAAGGAGG
AGGAGCTGCTGCTCGAACAGGGGCAACAGGCACTGGCGGACGGCCAGACGAGCGTGGCCT
ATGGCCACTTCGGCAAGGCCCATCAGCTGGCACCGGATCGCCACGACATCAGTCTGTGGT
TGACCCAGGCGGCACTCGATCTCAATCTGCTTGATGAGGCACAGGATCTGCTCGGCAAGA
TCCCGATGATCGCCCAGGATGACCACTACCAGACGCTTGTCTCCCGTCTGGCGCTGGCCC
AACAGGCCGCGGACAGCCCGGAGCTGCGGGCGCTGGAAGCCCGCCACCAGCAGGAGCCTG
ACAACTTTGCCCTGGCCCAGGAGCTGGCGGTGCAATACAGCCAGGCCGGCCGCCAGGAAG
AAGCGCTGGCGCTGTTGTTCACCATCCTCAAGCGGGATCTCGCCTTCGGCGATGCCAAGA
AGACCTATCTCGACATCCTGACCACCATGGGATCCAACCCGGCGGCACAGGGTTACCGTC
GCAAGCTCTACAGCCTGCTCTACTGACTTGAAAGGAAGATGAGCAACGGGGTGATGCCGA
GCGATCGGCATTGCCTTGTCAGGCGGGGATCAGCGAGGAAAATGCGGGAATTTGATGAAT
TTCAGGCAAAAAAAAATGGCGCATAACTGCGCCATTTTTTTCGCATGGATTACTTCTTGT
AGGAAGTAGCCATGTTGTCGATGCGCTGGTTAGCACGCATAGCTTCTTGCTTGGCTTCTG
CAACATCAGCAGCGATCTTGGACTGATCAGCACGAACAGCGCTAACATCTTGAGCCAGTT
GGTCAACTTTGTTAGACAGATTCTGAACGGAAGTTTCCAGTTCGCTGGTGTTTGCACAAC
CGCCCAGCAGAGCGGACAGACCAACAACACCTACCAACAACATTTTTTTCATTTTAAAAG
CTCCCTTTAACTCGCCAGACGTTTAGCAAGCGGCGTGATTATGGCACAAAAAAATCATAG
TTTGGATAGGCCCCATCACAGATAAATGCATTAAAACCCTCATTTTTTTTTAAACGTACA
CTTTTTGTGCAAAGTTCAGTCAAAAATAAGGGTCACTGGATGAGGTTCGCACAAAGCGTA
ACCAAATTTTGTGCTTATTACAATTTCGTATGAGGCTCAGGCTGAACGTTCTGACAGCAA
CTGACGATACTGCACCAGATCCTCGATGGTCAGCACCGGCATGTCATGGCGGCGGCCAAA
TGCCACCAGATCCGGCAAGCGGGCCATGGAGCCATCTTCCTTGGTCAATTCGCACAACAC
ACCGAAGGGTTTGAGCCCGGCAAGCTGCATCAGATCGACCGTGGCTTCGGTGTGGCCGCG
GCGGGTCAACACCCCGCCAGTGCGGGCCCGCAGCGGGAAGACGTGGCCCGGGCGATGCAG
GTCGGAGGGTCTGGCACCGTCGGCGATGGCGGCCCGGATGGTAGTGATGCGATCGGCCGC
CGAGACGCCGGTGGTCACCCCCTGCGCCGCCTCGATGGTCACGGTGAAGGCGGTCTGATA
GTGGCTGGAGTTGGCCTCCACCATCATCGGCAGTTCGAGCTGGCGTACCCGCTCGTCGGT
CAGGCAGAGGCAGACGATGCCGGAACACTCGCGGATCATCATGGCCATCTGTTCATTGGT
CATGGATTCGGCGGCGAAGATGAGATCCCCTTCGTTCTCCCGATCTTCATCGTCGGCCAC
CAGCACGCCGCGACCGGCACGCAGAGCTGCCAGCGCCGCTTCGACACGGGCAATGGGATC
ACCAAATTCACTGAGAAGAGACTGATTCATGGTAAGACTCCTAAACAAGACAAGGACCAG
AATCAGGGCATGGAAAGGCAGACAGAGATAGGCATGCGGCGGCCGGCCCGCGGGGGGCTT
GCCTGCAATAGTCTGTCTTATCCTCTTTCATCCGGACTGTGACCGTCGGCTCCGGCATCT
CACCGGATCTGCTGACCCCGTCCCGGCTGAAAACCGGGTCGGGCGCTCGCGGGCTCCCCG
AGTCAAATCGGGATACCGCCGGTGGGGAATTTCACCCCGCCCTGAGAATAAGCGCAGACA
GCCTAAAGAAAAACGGCGCCGGATACCAGCACAAAACCCATCAAGGATGAATAGCATGCC
TGCTCCTGGGCACGGATCGCCCGGATGCACGGCGCGCTGTCCTTTCTGATTTTGTTTGTG
GCATAGTGCCAGAAAAAACGCGCGGCCTGCGCAGACTCAGGCGCCAACAACACCAACGGA
ATCATGACAGAGATGGAAAAGAAAATACTGCTGACGGACTGCCCGGACGCCAAGGGCCTC
ATCGCCAAGATCACCAACATCTGCTATAAGCACCAGCTCAACATCAACAAGAACGACGAG
TTCGTGGATCACGAAAACGGCCGCTTCTTCATGCGCACAGAGCTGGAGGGGCGTTTCAAC
GACGAGACCCTGCTGGCCGACCTCGATGATGCCCTGCCCGCCGGCGCCCAGCGCCGGCTG
GTCAAGGCCGGCAAGAAGCGCATCGTCATCCTGGTGACCAAAGAGACCCACTGCCTCGGC
GACATCCTGATGAAAAACTACGCCGGTGCGCTGGACATGGACATAGTGGCGGTGATCGGC
AACTACGACACCCTCGCCGAGCTGACCGGCAAGTTCGACATTCCGTTCCACACCGTCAGC
CACGAGGATCTGAGCCGCACCGAGCACGAAGAGCAGGTGCGCGCCATCATCGACGGCTAC
CAGCCCGACTACGTGGTGCTGGCCAAGTACATGCGGGTGCTGACCCCGAGTTTCGTCGAG
GCCTATCCACGCAAGATCATCAACATCCACCACTCCTTCCTGCCCGCCTTCATCGGTGCC
CGCCCCTATCGCCAGGCCTTCGATCGCGGGGTCAAGCTGATCGGCGCCACCGCCCACTTC
GTTACCGACGATCTGGATGAGGGCCCCATCGTAGAGCAGGATGTGATCCACGTCGATCAC
ACCTTCAGTGCCGACGACATGGCCAAGGCCGGCCGCGACGTGGAGAAGTCCGTGCTGAGC
CGGGCCCTCGAGCTAGTGCTGAACGAACGGGTGTTCGTCTACGGCAACAAGACGGTGGTG
TTCAAGTAATTCCGGCCCCTGAAAACGACAAAGGCTCCCGCGGGAGCCTTTGTTCCATGT
GCACTGACGAGACGTCAATCAGAGCGGCAGATCGTTGATGGTCATGGCGCCCTTGTCGAG
CTTGATCTCGGCCGTCAGCTGCTCCTTGTCTGCCTTGAGATACCCCATGGCCGCGAACTG
ATCCAGCATGGGTGCCAGCTGCGGCACCGCCTTGCCCAGTTTGCCGCTCAGGTTGGCGTG
CAGCAGGCCGGAGAGGGCGTGCATCCCCTCTTCGCTGTTGAACAGCTGCTCGAGCGAGGT
GCTCGCCAGCTTGATGTCGCCCTTCATGGCCACCGGCTCGCCGTTGAGATGGGAGCTCAA
GTCCACCAGCTCCAGCGTGGCGCCACGCTTGAGCATCTTGTCCAGCGCCTGCTGAATAGC
CTCCTCTTCCACGCCCTGGCCGCTGGAGGCCTGCAGCGCCTGATAGCCTTCCAGATCCAG
CCCCTTCAGATTGAGGGCCAGCTTGCTCTGGGTCAGCGCCAGGTTGTCCGCCTCGTTCTC
CAGATTGAGGGTATCCACCTTCATCTGGTAGCTGCTGGAGAGGGTCTGGGCATCATCCCC
AGCCAGCTGGGTCTCGGAGGTCAGCCCCTGCAGGGAGAACTTGACGTTGTCCGGCAGCTG
CACCGACAGCGCGGAGAGAGTCATGTCGCTGCGGGGAGAGAGCCAGATGCCGCGGATCTC
GGCCATGTCGGCACTGCCCTTGAGCTCGGCCAGCACCATGTCCATCTTGTTCTGCTCTTC
GTGCAGGGTCATGCCCTGCCAGTGGAAGGTGAGGTGGCCATTGCCTTCCAGATCGCCGTG
ATAGTCACCCTTCATCGGCAGGAAGCTGAACTCGTCGAGCCCCTGCTTGACCTTGAACTC
GTTGGCCCAGAAGCGGCTGCTGTTGCTGGAAGTCCACAGGCTGCTGACCGACTCGATGCC
AAACTGCCACTGCTCCATCTTGAAGGCGCTGAACACGGGCGCCAGCGAACCTTGCCTGGT
GTCGAGCAGCATGTTGCTCTTGATGTAGAGCGGCAGGATGCGGCTGTCGACGATGAACTG
CACCTCGACCGGCTCGCTCCCCTCCAGCTGACCATCCAGGCTGGCCAGGGTCTGCGGGGT
GATCACCATCTTCAGCACGCCGTCGCGGGTGAACAGGTTGCTCGAACCCGGCTGCCAGCT
CAGCTCGATGCCGCTCTCCTGCTTCACCTTGGCGATCTGCTCGGCCATGATGCGGTCAAA
CGCATTGCCCGTGTACCAGCAGGCACCCAGCCCACCCACCACCAAGGCCGCCGTGACGGC
CAGCGCTACTCGCTTCTTCATCTTTATTCCGTTCTCCAGGGAGTGATTGCCGCACTCTAC
GGGGCAAGTTCGGGAGGAGGCAAGCGCAATTCGGCGCCGGCCACAATTAAGTGATGTCAC
AACAAGGGGCTGAACAGATAGAACATGTTCTCCATTGCTTTCTTGTACCAGGGGCGTGCC
CGCCACCTGGCCAGCGACATGGGCGTCGCCTCCACCATGTAGCCCTGCACCAGCTGGGTC
ATCTCGGCGACGAACACCGGGTTGTCGATGAGCAGGGTCACCTCGAAGTTGAGCCAGAGG
CTGCGCCGATCCAGGTTGACCGTCCCCACCAGGGCGAAATCGTCATCCACCAGCACGCTC
TTGGTGTGCAGCAGGCCGGCGTCGTAGCGGTAGATCTCCACCCCCGCCTCCAGCAACTCC
TCCATGAAGGCATTGCAGGCGTAATTGGCCATGATGGAGTCGTTGCGCGCCGGCAGCACC
AGCTGCACCTGCACGCCGCGGGCCGCCGCCGAGGAGAGCGCCGCCGCCAGCGGATCGTCC
GGCACGAAGTAGGGGGTGGTCAGCACCAGATGGTGGCGGGCCTGGTAGATGGCCAGCAGC
AGGCTCTGCTGGATGCAGTCGCCGCCGACGAAGGGGCCGGACGGGATGAGCTGGGCCCGG
TAGTTGCTCTGGGGCCAGGCCTCCGGCTCGTGCTGCAGGCTGTCGAGCAGCCGCTCGCCA
GTCTCCATCTCCCAGTCCCAGACGAAGATGGACCACATCAGCGGCACCATGGGGCCCTGT
ACCCGGATCATGATGTCGACCCACTGGCCGACCCCGGCGTTCTGCTTGAAGAAGCGGGGA
TCCACCATGTTCATGGAGCCGGTGTAACCGACTCTGTCGTCGATCACCACCAGCTTGCGG
TGCATGCGCAAATCCTGACGCTGGAACGGGATGCGCCAGGCCCCGACCGGCAGCACCTCC
ACCAGCTTGACCCCCGCCTTGCGCAGCTTCTTAGGCCAGGGCGAGCGGAAGAAGGTCTTG
CTGCCCATGGAATCGAGCAGCAAGCGACAATCCACGCCGCGCGCCGCCACTTCCATCAAG
GCTTCACACACCTCGTCGGTGTCGCCGCCCGGGTGCCAGATGTAGAACTCCAGGTAGCAG
GACTGGGAGGATTGGCGGATGTCGCGCACTATCTCGCGCAGGATGGCTTCCGGCTTGCTG
AGCAGCGTCATCCGGTTGCCGGAGAGCATGGGCATGGCCAACCGCCCCTGGATCAGATCG
TGCAGCGGCTGGGCCTTCTCCCCCACCTCGCAGCAGTGCTGGGGGAAGAGCCGGGCCAGC
TGGCGGATCCAGATGGCATAAGGGCGGTACATGGCCTGGGCCCGCTCGGCGCGCCGCCGG
CCGAGGCGAATTTCGCCAAACAGCACGTAGAACCCGACCCCGGCAAACGGGATGGCATAG
ATGAGGGCGAGCCAGGCGAGCGAGACCCCGATGGGACGACGCTTCATCACCACCCGCAAT
GAGACCCCCGCCACGATCACGGTGTGAAACAGCAGCAGCAACCAGCCCAGGAACTGGGAA
AACAGCAGTTGGATGTCGTGCTCCAGACCGTTGATCACGAGAACTCCTTTTACACAGGGG
TGAAAGCGGTGGGCAGATCCCACGAAAGCAGGATGGTATGCTGTAAGACACACCCATTCA
ATCAGGTCGTTAGCATGATCCTGTCATCTATGCTGCTCAGTCTGGCCATGCTAGGTCAAG
GCTCATATGACATCAATGAGCAACAGATAAACCAGTACCTGCAATCCCAGGTGCAAGTGA
ACAAACAGCTGGAGCTGCCCGGCATCATCAAGGCCCATGTGCAGCTCGAGCAGAGCGACG
TGCAGATCGGGCGTCAGAGCCCGGACACCGCCCGGGTCTACGGCAAGGGCAAGCTCAAGA
TCGCCCTGCCGGACAACACCGAATACGACGCCCGGCTGAACATGGCCTACGAGGCGAGGC
CGCGTTACGACAAGGCGCAGAGCGCCCTGTTCCTCGACAACATGAAGTTGATTGAATACA
AGCTGGAGCCTGAGGCGGCGCAGCAGAAGTTCGGCTTCATGCTCGGCATGCTGCTGCAGA
GCATGGAGAAGCGGCTGGAGACCCAACCGGTCTACCGGCTCGATGCCAAGGATCCGAATC
AGGCCTGGCTGAAGGAGAATCTGCTGGGGCTGGAGCTGTCACCGGGCAAGATCCACCTGC
TGACCAAGCCCCAGTAAGGGATCAGTTGTAGACGGGGGCCTTGGCCTGGCGCACCAGCAG
CTCGATCTGGTAACCCTGTTCGCGCTGCTGGTCATAAAGGGAGAAGAGCGGCCCCTCCAG
CTCGTGCAGGGACAGGTCGGCGAAGCCGGCCTTGAGGTAGAAGGGCTTTTCGAACGGCAA
GGCCTGGCAGATCACCGGCTTGTCCAGCAGATCGCTGCAAGCGTGTTGCAACAGGCGAGA
ACCCAGCCCCAGCGACTGGTAGTGGGGCAGCAGGCGAAAGCCGCAGAGGTGATAGTAATC
CTGTTCGTCGCGCAGGCGCACGGCCCCCACCAGCCAGTGGGCGTCGCGTACCACGAAGAT
CCGCTCGGCCAGATCCGGCACATAGTGGGAGAAAGTGGTTTCGTAGTAGTCCCTGATCAG
GGAGAGATCCGCATCGCAGTACTCTTCGAACGTGAGTTCCATCGCCCGTTTGCCTATCAC
ACTCGTTTCATCCTTGGCCATCCGGCCAGATCCTCGCACAGAAGTTGTTGGTCGAAGAGA
TCCGACCAGCATGAAGATATCACGGCTTTTAGTAACAAAAAAGCCAATAACCACACCAAG
TTGCATACTTTTTAACATGCTGCCGGCGCGGCGGCAAACCGCAATCCTAGCACGGCAAAC
CCGAGGCAGACACTGTTTGTCCCTTCTCTTGGCCCTTTACGGCAGCCCGCCATTTGATGA
CCCGCAACTCACTGATTTGGCTCTACAAACAGATCGCGTAAACATTTATTAACAAATCAT
TCTCGTCATCTCCCCGCACAAAAAGCCCCATTCGAATAGCAACTTTACCGTTTCGCCCTA
TGGTGAAGCCTTGGCATAGCATCGCGCTGTTGTTGCCTGCGTGGGGTCATCCCCACACCG
ACACCTCACCACTTTGCCAAGGAGCTATCATGTCCAGACCGATCCCCTCCCTGTTGCTGC
TAGCCTTGCTGCCCGCCGCCGGCTGGGCCGGCGACATCCATGTCCCGCTTGCCCCCTATC
ACTTCACGGCGCAGCAGCTTGCCGCCGGCCAAGCCCCGGCACTCCCCCTGGATGAGGCCC
ACTTCGTGTTCGGCGAGGCGGCCATGGCGTTCGATCTGCACGATTTCCTGCTGCAACAGG
CGCCTCACCTGCTACCCAAGGAGGAGGTGATCCTGCACTGGAGCGGCATCACCAGCCTCA
ACCCCCAGCTGCTGCTGGCCCTGATGGAGACGAGCAGCCAGCTCATCTCGGCCCCCTCCG
AACAGGCCATGGCGGCGCCATTCGCCAAGCTGGTGAAGGCCAGGGGCTTTGACAATCAGC
TGGAGCTGATGGCGCGCCAGCTCTCCGAGCGCTTCTATCAGGCCCGCGCCCAACAGCAGC
TCACCCCGCGCCGCACCCCTGCCCTGGCGCCGCAAGCCGCGCACCAGGCCGCCCTCGCCA
GCCTGCTGAGCGCGCCAGTGCAGCAGCAGCTTGGTGAGCAGTGGCAGACCCTGTTCGGCC
AGGACGCCATGACTTCCCCCGGGGGCGGCGCGGCCGCGCCCGCGGCACCGCTGGCTGGCG
GCCAGTTCCAGCTGCCCTGGCGCCAGGGCTACAGCTGGAAGGCCAATGGCGCCCACTCCC
ATACCGGCTCCGGCTACCCCTACTCCTCCATCGACGTCTCCTACGACTGGCCGGGCTGGG
GCGGTGCCACCTACACGGTCACCGCCGCCAACAGCGGCACCGTCACCGTCTTCTCCCGCT
GCCAGGTGCGAGTCACCGCCCCCAACGGCTGGGCCACCAACTACTACCACATGAGCGGGA
TCTCGGTGCGCAGCGGCGACTACGTGGCCGCCGACACCCCCATCGGCACCTATGCCAGCA
ACCGCAACGAGGCGCTGTGCGAGGGCGGCTCCTCCACCGGCCCACACCTGCACTTCTCCC
TGCTCTACAACGGAGTGTTCCAGTCCCTGCAGGGACAGAAGCTGAGCAGCTATGCCGTCA
ACGTCGGCGCCAGCAACTACGACGACAACTGCAACCGCTTCTGGCTCTACAACCAGCGCA
ATGGCCAGCGCTACTGTGCCTGGCAGCCGCTCTACAACAACGGGGTCGACTGAGTTGCAA
TACAACCCGCTAAGTGATTGAAAAATCAGTAATGATGGGATCTGTGCGGTTTTTTGCAAG
CCGTCACAGATCCGCACAGTCCGCTTTGAAAGTGCTCACAAAATCACCGTCAGGCGATTG
CCGGCCAGCCAGGCTGGTGTGAGGCTCTGGGTGCCCATCAGGGCACCCAATAAAAGGACT
GACAATAATGAAACACACAGCGGGAATCTGGGCGATCGCAGGCATGCTGATCGCTCCTTT
GGCACACGCCGACGTCATACTGCACGCCTTCAACTGGAAATACAGTGAAGTCACCGCCAA
GGCCGATCTCATCAAGGCTGCCGGCTACAAACAGGTGCTCATCTCGCCGCCCCTCAAGTC
ATCGGGCAACGAGTGGTGGGCACGCTACCAACCCCAGGATCTGCGCCTCATCGATACCCC
CCTTGGCAACAAGCAGGATCTCGAGCAGCTGATCGCCGCCATGCAGGCTCGGGGCATCGC
CGTCTACGCGGACGTGGTGCTCAACCACATGGCCAACGAGAGCTGGAAGCGCAGCGATCT
CAACTACCCCGGCAGCGAACTGCTGCAAAGCTATGCCGCCAACCCCGGCTACTTCGAGCG
GCAGAAGCTGTTTGGCGATCTGGGCCAGAACTTCCTGGCCGGCCAGGACTTCCATCCGGA
AGGGTGCATCAGCGACTGGAACGATCCGGGCAACGTGCAGTTCTGGCGGCTGTGCGGCGG
TGCCGGCGACAAGGGTCTGCCGGATCTCGACCCTAACAACTGGGTGGTGAGCCAGCAGCA
GGCCTACCTCAAGGCGCTCAAGGGGATGGGCATCAAGGGCTTTCGGGTCGATGCAGTCAA
GCACATGAGCGATTACCAGATCAATGCCGTGTTCACCCCGGAGATAAAGCAGGGGATGCA
CGTGTTCGGCGAGGTGATCACCACCGGCGGTGCCGGCAGCAACGACTACGAGCGCTTCCT
CAAGCCCTATCTCGACAGCAGCGGTCAGGGTGCCTATGACTTCCCGCTGTTCGCCTCCCT
GCGCGGGGCGCTCGGCTATGGCGGCAGCATGAACCTGCTGGCGGATCCCGGTGCCTATGG
CCAGGCCCTGCCGGGCAGCCGGGCGGTCACCTTCGCCATCACCCACGACATTCCCACCAA
CGACGGCTTTCGCTACCAGATCCTGAACCCGACCGACGAGAAGCTGGCCTACGCCTACCT
GCTTGGTCGCGATGGCGGCTCGCCGCTGGTCTATTCGGATCACGGCGAGACCCAGGCCAA
GGACGGGCTGCGCTGGCAGGACTACTACCTGCGCAGCGACATCAAGGGGATGATCCGCTT
CCACAACGCGGTGCAGGGCCAGCCCATGCAGCTGGTCGGCAGCGGTGACTGTTTCGTGCT
GTTCAAGCGCGGCAAGCAGGGGCTGGTCGGCATCAACAAGTGCGACTACGAGCAGGAGTA
CTGGCTCGATACCGCCAAGTTCGAGATGAACTGGTATCGCAACTACCGGGACGTGCTCGA
CCAGAGCGCCGTGATCAACGTGCAGAGCCAGTGGGTCCGGGTCGCCATTCCCGCCCGCAG
TGCCCGCCTCTGGCTGCAGGAGTAAACCGGCAACTGCCGTGCGAGGCTGCCACCAGGCGG
CCTCGCTTTTTTATTGCGCACACAAAATGGTGAACCGCGGCCACACCTCGGCCTGCGCGG
GCTTGTTCTGCCCGCGCCGTGATGCTTTACTCAACAAGGCTAACGAGGCTGAAGGAGCAA
GCCGTTGAAAGCATGGATGTTGATGGGATTGATCCCGCTGTTCTCCCCGCCCGGCTGGAG
CCAGACACCCGCCCCGGCCGAGGTGGTGATCCTCACTGCCGAGCCGCCGGCCCCGCCCCC
CGCGACGGCCCCCGTCACCCTGCACACCCCGGGGGTGCTGCCGCCACCCGAGCCGGCCAG
CCCTCCGCTGCCGCCCGGCACCCGCCAGATCCAGGTCTACAAATCGGTGCAGAAAAATGG
CGTGGTGCGCTACTCCGACATGATGCCGGAACAGGGTCACTACGAGCTGCTGCTGTTCAA
CGACTGCTACGCCTGCGACCCCGACTCCAAGGTCAACTGGCACACCACCGGCCTGTTTCT
CTATGACTACGCCAGCACCATCCAGGCTGCGGCCAAGGCCTATCAGGTGGAGCCGGCCCT
CATCCGGGCGCTGATCCACGCCGAGTCCGCCTTCAACCCCCTCGCCGTGTCCCGCAAGGG
GGCCATGGGGCTGACCCAGCTGATGCCCGCCACGGCGCGGGAGCTGGGGGTGGGCAACGC
CATGCTGGCGGAGCAGAACATCTTCGGCGGGGTGAAGTACCTGGCGGGGCTGCTCAAGCA
GTATGGCGGCAACGTGGCGCTGGCCACCGCGGCCTACAACGCCGGTGCCGGCGCGGTGCA
AAAGCATGGGGGCATACCCCCTTACGCAGAAACCCGTGCCTATGTGGAACGGGTGCAGCT
GCTGCGCCAGCGCTACAAGGACATGTTGAGCGCCAAGGGGTTGTAAGCCCTTGGTAAGCC
ACAAACAAGGTGGCACACCCTCCCATATGGCCGAAACCCGCACCTATGCCTATGTGTGGA
GCGGGTGCAGCTGCTGCGCCAGCGCTACAAAGACATGCTGAGCGCCAAGGGGTTGTAGCC
CCTCCCCTCTTGCCGACGACCAAGCAACTTTGCGGGCCCTTGCGGCCCGTTTTCGTACCC
GCCAGAAACGAAAAAACACGCCCGGGGGCGTGTCGATACCACACTTTGCTGCCCTGACGG
ATCAGGCTTTGGTCGCGATCGCGCGATAGGCCAATGCACCCAGAATGGCACCGACGATGG
GCGCAACCCAGAACAGCCACAGCTGGCTCAGTGCCCAGCCCCCCACGAAGAAGGCCACAC
CCGTGCTGCGCGCCGGGTTGACCGAGGTATTGGTCACCGGAATGCTGATGAGGTGAATGA
GGGTCAGGCACAGGCCGATGGCGATGGGGGCAAACCCGGCCGGGGCCCGGCTGTCGGTGG
CGCCCATGATGACGAACAGGAAGAAAGCTGTCATCACCACTTCGCACACCAGCGCCGCCA
GCATGCTGTAGCCGCCCGGGGAGTGCTCGCCATAGCCGTTGGAGGCAAAGCCCGCCGCCA
GGTCAAAACCGGCCTGACCGCTGGCAATCACATAGAGCACAGCCGCGGCAGCAATCCCGC
CCAGCACCTGAGCGACCATGTAGGGCAGCACGCCGGAGGCCGGAAAACGACCGCCGGCCC
ACAGGCCAATGGTCACGGCTGGGTTCAGGTGACAGCCCGAGATATGGCCGATGGCGTAAG
CCATGGTCAGCACGGTCAGACCGAAGGCCAGCGCCACGCCGAGCAGGCCGATGCCGACGT
TCGGAAAGGCGGCGGCCAGCACGGCGCTGCCGCAGCCCCCCAGCACCAGCCAGAAGGTGC
CCATGAATTCAGCTGCAAAAGGTTTCACTTCTCGACTCTCCCAATGATGGATGAAGCGGG
AGCCCAGGGCTCACCGGGCCGCACCACGCGGCCGGCGCATATTATGGGAGTCAGGATCGG
GCATGCGAAGGGAGGGGGGCACGGCCATAAGACGTGATATGCATCACAAGCCGTTGATTA
ACTGAGAGGATTGTCGTTAGCGACCGATCAGGCAGCCCTTCTCGGTGGAGAGGAGGTGCG
ACAGAAAGTGACCCTTTTGAGGCTTCTGCCGACAGCCACCGCTGCCAGAGGAAGCAACCC
GCCGATATATGGCCGGTTGCCCGATAGTGCCGCTATCACAGTGGCATGCGCGGCTCAGCG
GTAGCGACCGCGCACCGATCCCGTGCTGCGTCCGGCCATCTTGATCAGGATCTGACGGGT
ATGGAAGTGGCAGAGCGCCACCCCGAGGGCATCCGCCGCATCCGCCTGGGGGGTGGCCGA
GAGCTTGAGCAGATGGGTCACCATGTGCTGCACCTGCTCCTTGGCTGCGCCGCCGGTGCC
CACCACCGCCTGCTTGATCTGGGTGGCCGAGTATTCGCTCACCGGCAGCAGGGCATTGAC
CGCCGCCACGATGGCGCTGCCGCGAGCCTGACCCAGCTTCAAAGCGGAATCGGCATTGCG
CGCCATAAAGACCCGCTCGATGGCGAACTCGTCCGGCTTGAACTGGGTGATGATCTCGCT
CACCCCGTCATAGACCTGCTTGAGGCGCGACGGCAGCTCCCCCAGGTCGGTGCGGATGCA
GCCCGAGCCCAGGTACTCCGCCTTGCCCGCCACGATGCGAATGACCCCGTAACCGGTGAT
GCGTGAACCCGGATCTATCCCCAAAATAATGCTCATAGACTCGCTGCTGCTCTGAAGGCC
GTTTCTGCTCGCCAAGATAGCAAACAAGCCAGCGCTTGGCTCGCCCGGCAGGCGCCCTCC
CCTGCCGACTGCGCAGGGATGCGCCATCTCATACAGTGGTCCGGCGATTTTTTCGCCCGC
CCCCTGTCCATGGTCCGAGCAAACCGGCGCGGCGCTCACCCTCACTCCCCCGCCAGGGCC
ACCAGTTGCTCTGCCAGTCGGTGGCTGTGCAGGTAGCTCTCAATCAGCGCTCCGTCGGCC
CGCCCCGCCTCAATCTGCCGATACCAGTGAGCCAGCATGGCGACAAAACCCCGGCTCGCC
AGCACCGACTGCCAGTCGTCGGGGGCCAGGGTCTGCACGGTTTTATCGCGGGCCATCGTG
CCCCGGGTGCAGTTCTCGATATGCAGGGAGAGGTTGTCGCCATAGGCGTCGATGCGCTCC
TCGGTAATGCCAGCGCTGCGATTCATGCTGCCGCTCACCGCTACCTGCCCGCTCTGCCAG
GCCACGCTCACCCCGGCCAGCAACTCGGGTTGACGGGTACTGCGCCGCAGCACCGCATGC
AGATCCCCATCAGGCGCTCCCCCGTAGTAGCAGAGGCTGTCGAGCACGTGGATAAAGTCG
TCGAACAGAAACGAGCGCGGCGTCCCCGCCAGGGCATGGCGGTGCTTTTGCCAGTTGAGC
TCGGTGAGTGGCTGGCCGCGGGCTTCACTCATGGCGGGCAGATAGCGGCGGTTGAAGCCC
ACAAACAGCGGGCAGTTCTTGGCGATGGCGATATTGGCGAGGCTCTCTACCCCGGCAAAC
GTGTCGCACAGCGGCTTGTCGACAAAAGTGGGGATGCCGGCGTGCAGGCACTGGGCGGCC
AGTTCCAGGTGCACTGCAGTGGCGGCGTGGATCATCACCGCATCCGGGCGGCTTGCCAGC
AGGTCGCCCAGCTCGGTGAAGCACTCAGGGATCCGGTACTGGCGAGCCAGCTTATCCAAT
ACTGCCGAATTGCGGGTACAGAGCAGCGGGGTGACTCGCTCGTCGCTGGCCAGCAGCGGC
AGATAGGCTTTCTGGGCGATATCACCAAGACCTACGAGGGCAATGCGCATGGGGACTCCT
TGTGGCGGCGGGTTGTGGGCGCCGTTTTATCCGGCAACGGCTGACAGGGTAGCATCCCCA
CCGACCCGGACACAGCCGATGGCTGGCCCAATCGCCCCCTCTGCCCGGGGAGTGTCATTT
TTGGCTCCATCTGGCTAAGATGCCCGCTTTTGGACACAAGACGCGCCAAGGAGTGCCATG
CCAAGCTCAACCCTGCTCTCGCTGTTTCGCTACAAGGCCTGGGCCGATGGCGAACTGCTG
GACGCCCTCGCCACCCTGGATGCCGCGCAATATGGCGAGGCTCACCACACGGCCCTGCGC
ATCTTCAACCATATCCATGTGGTTGATGCCATCTTCAAGGCCAATCTGCTGGGGGAACGG
CACGGCTTTACCGCCACCAATACCCCCGAGACGCCGACCCTGGCGATGCTACGCAGCGCC
ATCAGCAAGCTGGATGCCTGGTATCTGGATTACGTTGCCGGCCTGAGCCAGGCAGATGGC
GAGGCCGTGCTCTCGTTCAACTTCGTGGATGGCGACAAGGGGCAGATGAGCCGCGCCGAG
ATGCTGCTGCATCTGGTGACCCACGGCGGCTATCACAGGGGGGCCATCGGGCGCATTCTG
GTGCAGTGCGGCATCACGCCGCCGCGCGATACCCTGACCACCTTTTTGCATCGCAGTGAA
CCCGGGCGGCGGGGCCATACTGCCCTTGCAGATGGCGGGGCCCACCCATGAAGCGCACCT
GTCTGCGGCTCGCACCGCTGCTGCTGATTGGGTTGCTAAGCGGCTGCGCCGCCGCCATCG
ACCACTACTCGGGGCGCTTTCGCAATACCCTGGCAGCGGGGGAGACCCGCGCGACCATTC
GCGCCGAACTGGGCGAGCCCCAGCTCTGCCAGCAGGCAGCCTTTCTGACCGAGGATAAGG
TACAGGGCTGCGATCGCTTTACCGTGCTCGGCAAGATCCACAAGCGTGGTGACGGCAATG
GCCAGGCCACGGCGAGCGCCGTGACAATGGGGCTGGGGGAGCTGATCCTGGTGCCCATGA
CGGTGGCCAGCGTGGCGGCGGACTACACCGAGCAGCACACCATTACCGTCTATTACGATC
GGGATGATCACTATCTCTTCCACACCCTGCTCAATGCCAAGGGGCAGGAGATCTGGCAGT
AAAACAATCAGCACCGGCCAGTGGACCTTCTTTGGCCGGCGCTTTCTCCCAACGAGGGAG
GCCTTATTGACAGCGCAGCGCCGGTTTGTCTTCCAGCAGCCAGGCTATCCAGCGCCGCCG
CGAGTTCAGCACAAACCCTTCGTCGGCCGCGATCCCGCTGACGATATAACCGTCGGCCGC
TGGGTCAGTGGCCTCACGGGAGAAGATGAAGTCGCTGCTGTTCACCCGCTCCCCCTTGCT
GAGCGCCGCATCGAGCCGCGGCGTCATGACGACGATGGCCAGCCCTGCGGCGGAGTCGAT
GCCAAGGCCGCTGCTCGCCACCTTGCCGACCGCCACCGGCACCCGGATGGCGCAGTGACG
CCCCTCGGCATCCGTGGTGGTATAGGTTCCCTCCCCCACCCGCCCCTGCATCCACAGCAG
CTCGCCACGGGTCAGGCTGTCGACCTGCAGCAGGCCCAGCGCCCCCTTGGGAAAATCGTG
GGGATTGTCGACGGCGGCCACCGCCAGCGAGCAGCACAACATAAACAGCCAGAATGCGTG
TCTCATGCCGATGCCTCCTTGCCAACATGGGTTACCCCGCTTTGCTGCGCCAGCAAATAG
ATGAGCAGCAAGGGCCCCACGGCCGGCACCAGAAAGACCCAGCCCCACCAACCGGAGCGG
CCGGTGTCATGCAAGCGACGCACGATAAGTGCAATCAGGGGCACGCTGCTCACCAGGCCG
TAGCTCAGATCCAGCCAGCCCAGATTGGCAAGCAGCACGTCCAGCCAGATGCAGATCAGG
GTGACCAGCAGATGGCCCAACATGAACCACCCACATTCGGCCCGGGTGGCGCGACCCGAA
AAATCCAGGGCGCGTTGCCACCCCAGCCAATAGAAAGAGAACATGGATACCTGCCTGTTA
TGGTGATTGGGAGCCCTTATCATGGGGAGCAAAGCGCCCCCGGGCGTCCTCAAACCGGTT
TCAGGTCGTCCTCGAACCGCGCCCGCGCCATCATGGGCTTCATTCGCCTGACCCAAGCCG
TTATGCTGGCATGCCGCCGCCGGTCAACGGCTTCTCTTTGCACACGGGATACATGATGCT
GGCCATACCCATACCCTTTATCGTCTCCTTGCTGCTGGCACTGCTGGCCGCCGTGCTGCT
GGCGCGCCTCGGCCGGGCGGCCAGAACGACCGCCCTCTTTTTGCTGCTGTGCGCCATCAC
CACCGGCGTGGTGGGGCTGCGCTGGACCTTCAATCTGGCGCCGCTCACTCTCGCGCAGCC
GATCCTCGCCTCGCTTATTCCGGTGGCCGCCTGGCATATCTTCAGCCGGGCCAAGGCGCC
AGGGGCCCGCTTCTCCTGGCTGCACGGCATCGGTCCCGCGCTGGTTGCCCTCGGCATGCT
GGCCCACAACTGGTTGCCACTGCCACTGGATGGCCTGCTGACCGCCATCTATCTCTGCTA
CGGCATCGCGTTGGTGCGCTTCTCCGATAAGACGCAGCTGCTGCTGTATGTCTCGTTCAA
TGAGTGGGAGGGGGTCAGGCAGGCGGAACATATCGCAGGCTGGATGCTGCTGTTTTCGGC
GGCCATCGACGCCGCTGTCTCCCTCGACTTCGCCTTCAATCAAGGACAGCTGGCGCCCTA
TATCCTGTCGCTGGGTCACCTGATGCTGGTGCCCATGCTGGCGGCGGCCGTGGTGATGGT
GGGGGTCACTACCCCTGACGCAGAAGAGGAGGAGATGCCCGCCTCCGTTCCCGAGCCTGC
TGAGAAAGCGCCGCTGCTGAGCGATGATCGTGCCCGGGAGATAGTGGCCCTGCTGGATAA
CCTGATGAAGGAGAAAGCCTGCTACCTGGATCCTGAGCTGACCCTGGCCCGTCTCTCACG
CAAACTGGGCATTCCCGCCAAGCAGATCTCCAGTGCCGTCAATCTGGTGCGCCAGCAGAG
CATCCCCAGGGTCATCAACGAATATCGGATTGCCCATGCCAGGCAGGCTCTGCTGAACAC
GGATGAAAGCATCACCCAGATCTTGATGAACGCCGGCTTTCAGACCAAATCCAACTTCAA
TCGCGAGTTTCAGCGCATCACCGGCCTGACTCCCAGCCAGTTCAGAGCAACCCGCGACCT
GTCGGCCGCCTCCTGAAGTCAGTCGCCGGCTCTCGTTTGCTCCCGGCGATCCAGCCACTT
GCCCATCCTGGCCCCCAGCTCGGCGCAGATCAGCGCCGACACGGCGGCCCAGAGCATCTG
GTTGCCATCAAAGCCCGCCTGCTTTTCAAAGAAAAAAGGCACCAGCAGATTGAAGCCGAT
GATCCCGAGCAGCAGCCCAAGGCCGCTGCCCACCTTCTCCCTGCGGGATCGCGTTTTTAT
TGCCATCTATTGCTCCTGCTGAGATGAGATAAAGGGGCACCGCTCACCCCTGCCGATATC
CCCGGCAAGATAACAAAGCCACCCACAATGGGGGCAGTCATCTTTTTAGGGGGTGAAAAT
AGCCACATATGCCCTTTCAAATCCATTTGCTGATCCAGTTCAAAAAACGATGAGATTCTG
ATGGTTACATCATTTTAAGGCTCGCCTAGGCAGTTTCGTTTGGCTTACAGTGGCTATCTG
GAACCTGTTGAACTGCGATGGGTTGCTGCCAGCGTGGGTCAAGGGAGCATATTGGAAGCT
GTAATCCACGGGCGGTAGCGTGGGATTTGGTGGTGTTACGCCCCATACAGAAAGGTGGGT
GTCCCAGATTCCACACGCGATAACTAAACCCGAAATTTACATTGATGGGTTAGATCTGAT
AGCCACAGATTTTGCCGTATCTTATTGACATTATTGAAGATGTTTAGCTAAGCTCTCCAC
ATGCCTATAGAGGTGAGCGGACACCCTTACCACTTAGTTTTCCCGTGATCATCAAGGGGG
AGCAAGCAGGTACGTTGGTGGATAAAACATCTTTCCAATGTATGTAGTGACTATCTTTTA
CGTAGGTTGTGTCCGTGAAACAAACCCAGCTTTTGCTGGGTTTGTTTTTAGGAGGGACTT
GTGAAACTTCATGAAAAAATTGAGCAGTACATTAAAAATGAAGCAGAAAAACTAGCGCTT
CGTCATCACGCATATCACAACGCTGTACATGTCGAAAATCAACGAAAGCTCCAGCGTTCT
TTATCCCCAATGAACCTGAAAGTAGTTGAAAAACCACCTCATTGGTCAAGAGATAAAAAA
TTCGATCCGTTTTATGTCAAAAAGCATGCGAAAACAATAGCATGGAGCATTGCTAAAAAG
ATCGAAGCCCAAACCTATGAACCCTTTGAACCATCAACAAACAAAATAGCCAAGTCATCT
GGTGGCTATCGAGAGGTTGCTGTATACCAAATACCAGATGCAGCAATATCTACTTTGTTT
TACCATCGATTGCTTTCTAAAAACAAACATCGCTTTAGTTCCTTTTCATATGCTTATCGC
GATGATCGAAACGTACATTTCGCGATACAGGATATTGCTGTAGACCTATCTCAAAATTCT
AGACTATTTGTCGCAGAATTTGATTTCTCAAAGTTTTTTGACACGATTTCACATGATTAC
TTATATGAGCAATTTGATAAAAATGGTTTTTTCATTAGCAAGGAAGAGAGAGCGGTAATA
AAAGCATTCTTAAGGGGTCGTGAAAAAGGAATTCCACAAGGAACATCTATTTCGCTTTTC
TTGGCAAATCTGGCCTGCTGGCAACTAGATAAAAAACTAGAAAAAGAGGGGTTGCAATTT
GCTAGATATGCAGATGACACCATAGTATGGTCACAAGATTATACAAGAATAACTAAAGCT
TTAGATATAATGAGTAATTTTTCTAAAGAGGTTGGTGTTACTTTGAACGCTGAAAAATCA
GAAGGGATCAGTATTCTTTGTCCTAATGGGATGAAATCTGAATTTCATAAAAGCAAGGAT
AGAGTTGAATTTCTTGGCTATTCCATATCTATAAATAAAGTTTCAATAAAGCAATCCTCA
GTCAATAAGATAAAAAGAGAAATATCTTATATTTTGTATAAACACTTGATACAGCCACTT
AAGTCCTCACCATTAAAAGCATTAAAGATACCCGCAAATAATAAAGATGAAGCATTACTA
AGTGCTATATGTGAAATTCGCCGCTATATGTATGGGAATTTATCTGAAGATATGCTATCT
GCATATATCAATGGGCGCAGTAATCGCATATTTTTTAAAGGCATCATGAGTTTCTATCCT
TTAATCAATGATGAAGAGCAAATGAGATCTCTTGATGGCTGGTTAGTTAATGCTATTTTT
AAAGCTGTACGTCATCGCGCAACACTTCTTATTTTTCATCGTCAGCCAAGAAGTCATTCA
TTCCCATTTAATGTATCAAGGAAAAATCTATTAATCGGTTGCAATGCGTCTCGTGTCAAT
GGAATGAAGCTTCTCAAGTATCCAAGCTTCCTAACTATATATAAAGCAATAAGAAAAGGC
TTGGTAGAAGTTGGTATCGCTGGAGTAACTGATTCTAGAGCAAATACTTACAACTACATT
TGATAAAGAAAAAATTAGCATTGCCCGTGTATCTGTAATAAAAAGGCGACCATCCGGTCG
CTTTTATTTCTATTTCTCTCAATCAGGAAAACTCACCGAGCCGGTCGCTTGGCACCATTG
CCTTTAGCCGCAGGCTTGCCGCCCTGAGTGGCGGGTTTGGTGCTTGCTTGGCGATATCTA
TCACGAAGCCGCCAGCTCCCGCTCTCAGTCTGGCTTTCGGCAAGGTCACAGATAAGGAAG
AGTTTGATAGAGTTCAAAAAATGGGTCGCTTATGACATTTAAATTACTTTAAGGCTCGCC
TCTGCAGTTTCATTTGGCTTACCATAGTTGTCTGTAACCTGTTGAGCTGCGATAGGTTAC
TGCTGAGTTCAGCTCAAGGTGTATATTGAAAGCAGCAATCCACAAACGGTTGCGTGAAAT
TTGGTTACATTAAATCTCACACATAAAGGTGGCTCTTTCAAATCTCATAACTAGATCGTA
AAAGGTTGTGATTTTAATTGAGGAATATTATGTCTACTAGGTTAAAAACTAAAAGTGTCA
TATGGCAAGTGAGCCCAATAGCTGGTTTAGTGGCAGAATTAGCTGAGAAAGGATCACAAT
TAATTTCGAGCGCATCTGAAAAAGGCGTTGCAGAGCTGGAAGATGAGGCCACAAAACAAA
CAATTCAAATGCGGTTTGCACAGCAACAAGCAAGAGTAGCTCAAGAGCTAGCTATAGCAA
GACGCATCGACAATGCAGAAGAAGTTGAAATTGAGGAATATTATGACTTATCAGGAAAAG
GTACTATAGGCCTATCTTTAGATCAGAAGAAACAAACAGGAACCCTTGGTCTAGGTGGTG
AAGGTCATCAGGTAACAAAACGAATCTATCGTTTTAAAGGATGGAATCAACCAGATGGAG
AGGTTGAACAAAATCTGGATAAGGAATAGCTATAGATCCACCTAGCTTAAGTAGCATATA
AATGGCACCGAAATGCGCCAGGTACCATCAAATATATCTACCGCATTGATCATTTTGGAA
CAAGCCACTATCAGGCTGCATGCTGAAATAATAAGTGAAAAATATTCTAGCTGATGGCAA
CAAAGTAGACTAGGAAAGTGATGAGGCTCAAAAATTTACATCTTCAATATAAGTAAAAAT
GTGATTTCACTATGCATTAACAAAAGAAGTCCCTTGCTACGCAACTATTTTATGCCCCAT
CTTTTATCGAGCCAATAGTATACGATGGTTAATATTCATGAATAATGAACTTGCTAGACG
TTTTTTCTATTCCCCTGAAAATTCAACTCGGCGTGAATCAATACTAATAAATAAATTGCT
ATTCGATTTGCAACTTGCATATGCCATGCAAGGCTACTATCTAAAATCTTATCGTACAGA
TGTTGATGATAATGGCTACGATCTTGTACTTGACTCAGAGGATATTAGCCGGAAAATACA
AGTAAAATCGACAATGCTCGACTCAGCTACAAAGACGTGGGATATCGCAAAAGGTGTATT
ACGCCCTGATTTATTTCTGATGAGCAAACATTCAATGTGGTCAAATCTAAGTGCAGGAAT
TAGTGGTGGTGTTATCTTACAAGATGTAATACTGAATGACGGCGATATTTCTATAAATTA
TTATTATAGTGATCTAGTAATTATTTCACTCTATTGCTTCGGAATTATTGGTAATAAAAC
AAACCAACAAAGTGCTCTTAGAGTTATTAATGAACTCCATTTAGAAAGTTTTCATGATAA
GGTTAAGCTATCTAAAAGTTGTTTTCTAAGATTAAAGTCACCATCAGCTCTTTTAGAGCT
AATGGGTTTTACTTCAAGCAGAATGCACTGGAATATCGTCCATAACTTAGAGTGCATAAA
TAAACCGAGAACAGGATCTACACCAGATGATATTTACAAATCACAGATAGCGAAGTTGAT
TTCATCAGTAAGATACTGATGATCAAAAGATATTTTTATACTGTTCTAGTTATCATCTGA
CTGTAAAATAAAAAGGCGACCATCTGGTCGCCTTTTTACTTTCTATCGTTTTCCAATCAA
GAAATATTACCGAGCTGGTCGCTTGGCACCATTGCCTTTGGCCGCAGGCTTGCCGCCTTG
AGCGGCGGGTTTGACAGAGCCTGCGCGGGTCGGGGTTTTACCCTTGTGGGCGGATTTTCC
AGCAGGTTTGCTTTTACCAGCATTCTTGCCTTCGCCCTGTGCGGCCGGTTTGCCGTTAGC
TGCCCCCTTCTGCAGCTGGGAACCCACCGGTTTGCCGCCCGTCGGCTTGTTGCCTGTGCC
ATTGCCACGCTGGTGACTGATGTTGCTGTGACGGGTCAGGGCCGGTTTCATCCCCTTGCC
GCTGGCGACGCGCTCGTTGCGCCCTTCCGCAGGCACCAGACAGCCGGGGCCATTGCCGAT
CAGGTGGCCCTTGCCCATCTCCAGCAGGGCTTCGCGGATCATCGGCCAGCCGGCCGGATC
GTGATAGCGCAGCAGCGCCTTGTGCAGGCGACGGCGACGCTCCCCCTTCACCACGAACAC
GTCCCCGCCCTGGCGGCTCACCTTGTTGAGGGGGTTTTTCTCCGTGTAATACATGGTGGT
GGCGTTGGCGAGCGGCGATGGGTAGAAGTTCTGCACCTGATCGAGCTTGAAGCGGTTGGA
CTTGATCCAGAGCGCCATGTTCACCATGTCTTCATCCGTGGTGCCCGGGTGGGCGGAGAT
GAAGTAGGGGATCAGGTACTGCTGCTTGCCCGCCTCTTTGGAATACTTGTCGAACAGCTC
CTTGAAGCTGTAGTAGCTGCCCATGCCCGGCTTCATCATCTTGGAGAGCGGGCCCTCTTC
GGTATGCTCCGGCGCGATCTTGAGGTAGCCGCCGACGTGGTACTTGGCCAGCTCCTTGAT
GTAGCGCGGATCTTCCACCGCGATGTCGTAGCGCACGCCAGAGGCGATCAGGATCTTCTT
GATGCCCTTGAGGTCGCGCGCCTTGCGATAGAGGTTGATGGTCGGGCTGTGGTCCGTGTC
CATGTGCGGGCAGATGGTCGGCCAGACGCAGGAGGCGCGCCGACAAGTCTGCTCGGCCTT
GGGGCTCTTGCAGCGTAAGCGGTACATGTTGGCGGTGGGGCCGCCGAGATCCGAGATGAC
GCCGGTAAAGCCCGGCACCTTGTCGCGGATCTCTTCGATTTCTTTCAAGATCGACTCTTC
CGAGCGGCTCTGGATAATACGCCCCTCGTGCTCGGTGATGGAGCAGAAGGAGCAGCCGCC
GAAGCAGCCGCGCATGATGTTGACCGAGGTCTTGATCATGTCGTAGGCCGGGATCTTCTC
GTTGCCATAGGCCGGGTGCGGCACCCGCTGGTACGGCAGGCCGAACACCCCGTCCATCTC
GTCGGTTTCGAGCGGGAAGGCGGGCGGGTTGACCCAGATGATGCGATCGCCGTGAGCCTG
GGAGAGGGCGCGTGCGCAGCCCGGGTTGGTCTCGTGGTGCAGGATGCGCGACGCATGGGC
GTAGAGCACCTTGTCCTCCTTCACCCGCTCGAACGCCGGCAGCTTGACGTAGGTCAGCTC
CCACGGCTTTTGCTTGGGCGGCTGCACCAGGATGGGCTTGGCTTCCTGCTCCACCGGTGC
AGTGCCTTCATCGTCGCTGCAGGGGGCCCCTTCCATATAGGGGTTGGGAATGGGATCGAT
GCGGCCAATCTGGTCGAGCTTGCTCGAATCCACCCCGCGCCAGCCCGGCAGCGGCTCCTT
GCGAATGACGGCAGTGCCGCGAATGTCCTGCATGGTGTCGATGGTCTCGCCGCCTGCGAT
GCGGTGTGCCACCTCGATCAGCGGCCGCTCGGCGTTGCCGTAGATGAGGATGTCGGCCTT
GGCATCGATCAGGATGGAGCGACGAATGGTCTCGGACCAGTAGTCGTAGTGGGCGATGCG
GCGCAGGGACGCCTCGATGCCGCCGATGACCACCGGGACCTCTTTATAGGCCTCTTTGCA
GCGCTGGGTATAGACCAGGGTGGCGCGATCCGGCCGCTTGCCGCCCACATCCCCCGGGGT
GTAGGCGTCGTCGTGGCGCAGTTTCTTGTCGGCGGTGTAGCGGTTGATCATGGAGTCCAT
GTTGCCCGCCGTCACCCCGTAGAAGAGGTTCGGCTTGCCCAGGCGCATGAAGTCATCTTT
CGATGACCAGTCCGGCTGGGCGATGATGCCGACCCGAAAACCCTGGGATTCGAGCATGCG
GCCGATCACCGCCATGCCGAAGCTCGGGTGATCCACGTAGGCGTCGCCTGTCACCAGCAC
GATGTCGCAGCTGTCCCAGCCTAGCTTGTCCATCTCCGCGCGGGACATGGGCAGGAAGGG
CGCCGTGCCGTAGCACTCGGCCCAGTAACGGGGATAGGAGAAGAGGTTGGTAACCGGCTG
CATTTTGACCACCTGGAACAATTCGGGTCGCGCATTATACCGGCAGAGCAAGGCGGGGGC
GACGGCTTTTTGCCCCTACGATAGATGCGGAAAAGGCGAGCCAGCGGGGCTCGCCTCAAA
AGTGCGGGTCAATGGTCGGCTCAGGCCAGGGCGCGGGCCAGCACGATACGGTTGTAGTGG
CGCTGCAGCAGCTGATAACCGCCCAGCAGGCACCAGACCAGGGCGGGCGCCAGGAACACC
GGGTGGGTGGCCAGACGCAGCATCAGCAGGCCCAACAGGATCAGCGCAAACGGTCGGCTC
TCGTAGAGCCACAGCGGCCAGCCCTGCTTTCGCATCAGCCGGTGCTTGTCTGGGCGGCGA
TAGGCGCCGCGCCGAAACCAGGCCAGCGAACCGGCCAGATAGAGTGCCAACCCGGCCAGC
AACAGCCCCGGCTGATCGGCAATCCCCAACAAAAGCAAACCGCTGCCCATGTAGGCAAAG
GGCAGCGGCTCATAAATGGCTGATGGCAACATGACTCACCTCGAGTATCAAACTGGCTAC
ATATTAACCCGCAGCCGTTTGCTTGCCAGCCTCTGCCCCTATATGGGGGGCCGCATCAGG
CGGCCGGTTTGTCCTGCTGCGAGGTGCCCGCGCTGGCGGCCAGTGCCTCGTCCACCTGTT
GATCCCGCGCGCCAGTCATGCCGGCCCGTCTGGCCAGCAGATGGTAGATGGCGGGCACCA
GCAGCAGGGTGACCAGGGTCGCCAGCGATAATCCGAAGAAGACCACTGTGCCCACCGACA
TCCGGCTCTCGTAGCCCGCCCCCATGGAGAGCATCAGCGGCACGGCCCCTATGATGGCGG
TGAGCGAGGTCATCAGGATCGGGCGCAAGCGGCGCACCGAGCCTGCGACGATCGCCTCGT
CAAACCCCTCGCCACGCTGGCGCAGCTGGTTGATGAACTCGACGATCAGGATGCCGTTCT
TGGTCACCATGCCGATCAGCATGATCATGCCGATCTGGCTGTAGATGCTCATCTCCTGCC
CCGTCAGCCAGAGGCCGAGCAGACCGCCGAAGATGCCGAGCGGCACCGTCACCATCACCA
CCGCCGGGGTCAGCATGCTCTCGAACTGGGCCACCAGCACCAGATAGACCACCAGCAGGG
CCAGAGCGAACACCATCACCATCTCGCCCTGGTTGTCGCGATAGTCCTTGGACTCGCCGG
CATAATCCACCGTCATTCCGTTTGGCAGGTTGGCATTGGCCCAGCCGTCGAGGTAATCCA
GCGCCTCGCCCAGGGTATGGCCCGGCGCCAGATCCGCGGTCAGGGTCACCGCCTTCTGGC
GCTGGTAGTGATTGAGGCGCTGCGGGCTCGCCACCTGCTTGACGGTGGCCAGGGTCGAGA
GGGTCACCATCTCGCCGTTGGCCGCCTTGAGGTAGATGCGGCTCAAGTCGGAGACGCCAT
TGAAATCGCGCTGGTTGGCGCGCAGGTAGACGTCATACTCCTCCCCCCTGTCCACATAGG
TGGTCTGGCTGATGCCGCCGAGCAGGGCCTGCAGGGAGCTCGCGACGGTGGAGACCGGGA
TGCCGAGCTGGTTGGCCCGATCCCGCTCTATGGTCACCTGCAGCTCCGGGGTCTTCTCGG
CGTAGTCGAGATCCGGCGTCTCCATCAGACCGCTCTGGGCTGCCGCCTCTTTCAGGGCCA
GCCCCTGCTGATAGAGCTCGGCATAGTCGGAGCCCTGCAGCACGAACTGCACCGCCGCAG
TGGAGCCACCGCGAAAGCCCGGCTGGAAAGTGCGGATCATCACGTCCGGAATACCGGCCA
GCCGCCCGCTCAGGGACTTGGCAAACTCGGTGGCGGTCTCATCCCGCTCGGCCCAGTCGG
TGAGCTGGATGATGGCCATGCCGGTCTGATCGCCGCCGCGGCCGAAGGCCGGGGTGCTGA
AGCTCATGGCCTGCACCACCCCCTTGCCGAGCAGCGGCATGATGGCCGCCTCCACCTGCT
GCATGTTGCGCTTCATCCGCTCGATGCTGGTGCCCTCGGCCCCCTTGACGAACACGTAGA
GCACGCCCCGATCCTCGGTCGGGGTCAGGCTGGTGGGCAGCTGGGCAAACAGGGCGCCGA
TGCCGCCAAGGCAGAGCACCAGCACCAGCGGGGTCCAGCGCGAGTGATGCAGCACGGCGC
CAAGCAGAGTGCGATAGTGCTTCTCCACCCAGCCGAGGCCACGATCGAGTGCCGCCGTCA
GCCGGTTGGGTCTATCCACCGAGCGCATCAGCCAGGAGCCCATGGCCGGGGTCAGGGTGA
GCGCGATCAGCGACGAGAAGAGCACCGCCAGGGATAGCAGGATGGCGAACTCGGTAAAGA
GCCGCCCCACCATGCCATCCATGAAGGCGATGGGCACGAACACCATCACCAGCACGGCGG
TGGTGGCGATCACCGCAAAGCCCACCTCGCGGGTGCCGTGCCAGGCGGCCAGCAGGGGCG
GCTCGCCGCGCTGCAGATGGTGGTGAATGTTCTCCACCACCACGATGGCGTCATCCACCA
CCAGACCGATGGCGAGAATAAGCGCCAGCAAGGTGATGAGGTTGATGGAAAAGCCCAGAT
ACCAGGCGCCGATAAAGGCCGAGATAAGCGACACCGGCACCGTGATGGCCGGAATGAGGG
TGGTGCGTCCCTGCCCCAGGAACAGGTAGAGCACGGCCACCACCAGCACGGCGCAGATGG
CCAAGGTCTCGTACACCTCGTCGATGGCCTGCTTGATGAAGATGGTGGAGTCGTAGTCGA
CCTCCAGGGTCGCCCCCTCCGGCAGGAAGCGCTGCATCTCGGCCATCTTCTTCTCGACCC
CCTGCGCCACCGCCAGCGGGTTGGCGGTGGACTGGGCGACGATACCGATCCCCAAGCTCT
CACGGCCGTTGCGCTGGTAGGCGCTGTCTTCGTTCTTGGCCCCCACCTCCACATCGGCGA
TGTCAGCCAGGTAGATGCTCTGGCCGTTGGCGGCGGTACGCACCTGCAGCGCCTGGAAAT
CGGCGGCGGTGTGATAGAGCCGGGCGATCTGCACCGCCATGGTCATACTGTTGTTACGGA
TCTCGCCGCCCGGCAGCTCGATGTTCTCGCGCTTGAGGGCGTCCTGCACATCCGCCACCG
TGACGCCGCGCGCCGCCATGTCGGATGGGCGCAGCCGCACGTACATCACCTGGGTCAGAT
CGCCGGAGAGGGACACCTCGCTCACCCCGTCCACCAGGCTCAAGGGATCCACCAGTACCC
GGTTGGCGTAGTCGGTCATGGCGGTGCGGTCCATCTGGGTGCTGCTGAAGTTGAGCCAGA
CCGCCACGTCGCCGTTGCCGTTGTCCTTGGTGACCAGGGGCTCATCCACCTCGTCCGGCA
GCTTGGGACGGGCGCGGGAGATGGCGTCGCGCACATCGGAGATCCCCTCCACCATGTTCC
AGCCGAGCTTGAACTCCACCGTGATGACAGAGCGCCCCTTGCGGGTCACCGAGTTGATGT
TCTTGATACCGCTGATGCCGGAGAGCTGATCCTCGATGGGCTTGGTGACCTGGCTCTCCA
TGACGGCGGGGGCGGCCCCCTCGTACATGGTGGTGATGGAGACGGACGGCGTCTGCACGT
CCGGCATCTCCCGCACCGTCAGCTTGGAAAACGCAACCAGACCGAACACGGTGAGCAGCG
CGCTCAGCACCACCGCCACCAGCGGGCGGCGCACGGAAATATCGGAGAGCCACATCAGCC
TTTGACCTCCGCCAGATCGTGCACGCTGACGCCGTCACGCAGGTTGACCAGCCCCTCGAC
CACGATGCGATCGCCCACCTTGAGCCCCTCGGTCACCCACACCTCTTCGCCATGGGTATC
CCCCAGCACCACCGGTACCCGTTTGACCTTGCCATTGGGTTCGAGACGATAGACGAAGCG
CTGCTCGCCGGCATACTCCACCGACTGGGCCGGGATCAGGGTCATCTTCTGCGGCGGCAG
GGAGAGCTCGACGTTGAGCAGCATGCCGGGGCGCAGCTGACCGTCGGGATTTGGGATGAT
CACCCGCGCCTTGATGTTCTGGGTATCGTTGGAGACGCGGCTGTCCAGCGTCTCCAGCAC
GCCGCGAAAAGATTGGTCAGGCCAGGCCGAACTGGTCGCCGTCACCGCCATGCCGGGGCG
CAGCAGGGAGAGGTAGCGCTCGGGCACCGCCAGATCGAGCCGCAGCTTGGCCAGCTCGTC
CAGGTGGAGCAGGGTGTCGCCGCTGTTGACCAGGGCCCCTTCGCTCAGATCGATGAGGCT
GACCGAACCGTCGAACGGCGCCAGTAGGGTGCGCAGGGAGAGCTCGTACTTGGCGGCATC
GGCGCGGGCCTGAGCCTGGGCAACCGTGGCCTCCTGCCCTTCCAGCTCGGAGGTGGTGAT
GGCACCGCGCGCCACCAGCCGGCGCATGTCCCGCAGCTTGCGGGTCTCGTCGCGCACGCT
GGCGCTCTGCTCGGCCAGCTCCGCCTGCTGCTTGCCGGCGTCGAGGGCGATCAGCACATC
CCCCTGCTTGACCTGCTGGCCGGAGCGCACCGCAATTTTAACGATGCGGCCGGTCACTTC
GGGGCTGATCACCACGGAGCGATTGGCGGCCAGCTTGCTCACCAGCTTGATGGAGGGCTC
GGCCAGGCTCTGGCTGACCGTCTGCGCCCGGATGTTGACCTGACGTGGCTGGGGTTTGCC
GGCAGGGGCGGAGTGGCGGTAATACCAGCCGGCGGAAATCAGCAGAGAGAGGCAGGCAAG
CACCAGCCAAGTACGCATTTTCATCAAGCAATCCATGAAATTAAGAGAAAAGAGGGCACT
TCATCAATGATGGTCACCATGTTACCCCCTGACTATGCCGTGACTATGTATAAATGTGAC
AAAACGTAACAGAAACGGCGATATTTGATTGAAATAGCAGTAGCAGAAGACGGGCTTCAC
GATTGTGCCCTAAACTGATGCTCCGAACCTGTCCGGATCCCGCCTAACGCCTATGCCAGA
ACCCAGACCCCATTTTGTTACCTATCGCCTGCAATGGCTGCTCTGCGCCTTCGTCGCCCT
GCTGCTTGCCATCACTCTCAAGCTGACCCTGACCCAGGTCACCGACCATTATCAGAGCGA
CACCCTCAGCACCGCCTCCCGCCTGAAATCCCAGTTTCAACAGATGGAAACCTTTCTCGA
GGCCATGCGCGGTCAGGCAGAAGAGCGGCTGCGCAGCAACCCGCAATCCGCCCTCACTCT
CCAGCTCTACGGCGCCCTGCGGGAGAATGGCGACCAGGGTTTTGCGCTGGATCGGGTGCC
CGCCGACCTGCCCAAGGGGCTGAGCGGCAACCTGACCGGGCTGGGATCACTGCCAGCCCC
CGGCAGCGAGCGGGCCGCCAGACTGCACCTGGCACTGAGCCTCTCCCCCCTGCTCTCCAC
CGCCAGCAAGCTGCTGGGGGACAAGGTCGGCTGGATCTACTTCACCGGGGTCGATAACTT
CCTCTACCTCTACCCCTGGGTTCCCTCCAGCCAGTTCCATTTTCAGCGCAGCATCTATCT
CAAGTCCTACTGGCAGGACGCCTTGAAACAGAAAGAGAAGAGCCTGCGCGCCACTGTCTC
GCGCCCCTACGAGGACTTTGCCGGGGCGGGGCAGATGATCACCCTGTCACAGCCCATCGT
GAAGGATCAGGTGCTGGTGGGGGTCATCAGCATCGACGTGCTGCTCTCCCGGCTGGAACA
GCTGCTGCGAGAGTCCACCCCCGAGATGGGCACCCTGTTTCTGGTCAACCAGCATCAACA
GATCCTGGCCAGCAGCGTGAAGGAGGCAGGTCTGCGCCCAAAGCCGATGGCGACGCAGGC
TGGCTATCGCTGGCACCAGGGAGCGTTTCAGTTCCAGCACGCCATTCCTGACACCGAGCT
AATCCTGCTCCATCGCGTTCCCCTGCCTTCCCTGCTGTGGGCCCTGCTCAGTCAGTCCGC
ACCAACCCTGATCGCCCTCTTCTTTATGGCCTGGGCCGTGCTCGCCAACCTCAAGTCCCG
CCGCCTGAACCGGCAGCTGGACTACCTCTCCAACCACGACGCCCTGACCGGCGCCTTCAA
CCGCCACTACTTCGACGAGTTCGAGCGCCGCCATCAACAGCGCAGGGGCAGCGTCGGGGT
GATCATGTTCGACTGCGATCACTTCAAGCAGGTCAACGACCGCTTTGGCCACGAGGTGGG
CGATCAGGTACTGATCCAGCTGGTGCGCCTGTGCCAGCAACAGCTGCGGCGGGAAGATGC
CCTGATCCGCTGGGGCGGCGAGGAGTTTCTGCTGCTGGCGGCCAAAGGGGGCGAACCACT
CGACCAGCTGGCCGAGCGGTTGCGCCAGCACATCGCCAGTCACCCCTGGCAGGAGCTGGC
GCCAGCGCTGGCTGTCACCATCAGCCTCGGCTATCACCACGGCAGCGCCGAGACGCCGCT
GCAGGAGGTCATCAGGCGGGCCGACGTGGCGCTCTACCAGGCCAAGGCCAACGGGCGCAA
TCGCAGTGAACCCTGGCAGGATGACGGCGCCGGCAACTGCGGGTAAGCTGATCCCCTCAC
TCATGTTCGGAGAGACAAAGTGGCACGAAAACCCCGTGTGGGACTGGCTCTTGGCAGCGG
CGCGGCCCGTGGATGGGCACATATCGGCATCATACGGGCGCTGGAGCGGCTCGGTGTCAA
ACCGGATCTGGTGGCGGGATGCTCCATCGGCAGCTTTGTCGGCGCCGCCTATGCCGCCGG
TGAACTGGACAAGCTGGAGAGCTGGGTACGCGGCTTCAGCCGCTTGCAGGTGGTCAGCCT
GCTCGATCCGGCCCTCTCCGGCGGCCTGTTTCGCGGCGAAAAGGTGTTCGGCATCGCCGC
CAACCACTTAGGGGATCCCGCCATCGAGAGCCTGCAGCTCCCCTTCGCCTGTGTCGCCAC
CGAGCTCGACACCGGTCGCGAGATCTGGTTGCAGCAGGGGCCGCTGCGCCAGTGCGTGCG
CGCCTCCTGCGGCATGCCCGGCATCCTGACCCCGACCCGGGTCGACGATCGCTGGCTGGT
GGATGGCGCCGTGGTCAACCCGGTGCCCATCTCGCTGGCTCGCGCCATGGGGGCCGAGGT
GGTGATCGCCGTCAACCTCAACGCCGACATGCACCAACCCTGGACCGATGAACCGGACGA
ACCCAGTGGCGGCAACCGCTTCAGCCAGTGGTTCAACCGGGGCGACAGCCCCAACACACC
CGGCATGTGGAGCGTGATGACCGGCTCCATCAACATCATGCAGGAGCGCATCACCCGGGC
ACGGATGGCTGGCGACCCGCCCGAGATCCAGCTCTGCCCGCGCCTTGGCAGCTTCTCCAT
CATGGATTTCCACCGCGCCAGCGATGCCATCAACGAAGGCGAAGCCTGCGTCGAGCGCAA
CGCCGATCAGCTCAAGGAAGAGTTATCCCGCTTAGGCCTCATCTAGCACGGTTCACCGGA
TCCGCATCACCAATAAAAAGAGCGCCTTGCGGCGCTCTTTTACTGTGGAAACGGCTGGTC
TAGAACAGCCCCAATCCCTTGAGCATCACGATCAGGATCAACAGCGGCGACACGTAACGG
ATGATGAAGAACAGCGGCTTGAGGATGGCCAACTCCAGCTCGCCACCGTTGGTCAGCGCC
TCCTTCATCCGCTCGAAACCCCACACCCAGCCCACGAACAGGCAGAGGAAGATGCCGCCA
AGGGGCATCAATACGTTGGAGGAGACGAAATCGAACAGGTTGAAGAAGGTCTTGCCGGCG
ATCTGTACCTCCGCCAGCGAACTGTTGGAGAGCGCGCAGGTGGAGCCCACCGCCCCCAGC
ACCAGCAGGTTGAGCAGGGTTGCCTTGGGGCGGCTCATGTGGAATCGTTCGGAGACCACC
GAGACCGGCACTTCCAGGATGGAGAGCATGGCACCGGTGGCGGCGATGGCGGAGAGCACG
AAGAACAGCACCATGAACAGATGACCAAACGGAATGCTGGCAAACACCGCCGGAATGGTG
ATGAACAGCAGGGAGGGGCCGGCGGTGGGCTCAAAGCCGAAGGCGAATACCGCCGGGAAG
ATGGCGATGCCGGCCAGCATGGAGACGAACAGATCGGCGCACATCACCCGGAAGGTGGTC
AGCGGGATATTCTGATCATCCCGAAAGTAGCTGCCATAGGTCATCATGCAGCCCATGCCG
ATGGAGAGTTTGAAGAAGGCGAGTCCCATAGCGGTCAGCACCACCCCGGCGGTGATCTTG
GAGAGATCCGGCGAGAACAGAAAGTGCAGCCCCTGGCTGGCACCGGGCAGGGTCAGGCTG
CGGATGCCGATGACCAGCAGCAGGATGAAGAGCACCGGCATCAGCTTCTTGGTGACCGCC
TCGATCCCCCTGGAGACCCCCATCAGCAGGATGCCGCCCATCAGGATCAGCACCAGCCAC
TGCCAGAGCAGGCTCTGCAGCGGGTCGCTTATCAGCGCCCCGAAGGCCGCTCCGGTCACC
TTGGGATCAGTCGACAGGATGGAGCCGTCAACGGCCTTGAAGATGTAGGCAAAGACCCAG
GCCGCCACTTCGGAGTAGAAGGACATGATAAGGAAGGCTGCCAGCACCCCCATCAGGGCG
ATCAACCACCAGGGCTGCCCCTTGGGGGCCAGCTTGCTGAGGGTGGTGACGGCGTCGGAC
TTGCCTTTGCGGCCCAGCATGATCTCCGAGATCATCACCGGCAGGCCGACCAGCAGGGTG
GCGATGACATAGACCAGCAGGAAACCGGCACCGCCGTTTTCGCCCGTCAGGTAGGGAAAC
TTCCAGATATTTCCCAGCCCGACGGCTGAGCCCAGGGTGGCGGCAAGGACGCCGAATTTG
CTGGTAAAGCCATCTCTGGCCTTGGGAGTGATTTGACTCATGCTTGTCTCACTGTGCGCA
TCATGCGAGGGGTACTGCTAATTTTAGCGGTCGGAATTTTCTGAGGATTGATTCGGCTTG
CCAAGGTATTTTCGTGAAAAGCCTTGGTGAGAGCACAATTAGCCAAATTTAATTAAATTA
ATTGGATATATGATGGATAAAAAATGCCGCCTCGAGGGCGGCATTTTTGTCAGGGCTCAA
TCAGCTCAAGCCTTGGCAATATCGTCCGGGCCGATCTGGCCAATCTCGGCGACTTTCTTG
TCAGCCAGCAGCCAGAGGGTGAACTTGTGCAGTTCCGGGTGGTGAGCCAGGGCCACCAGG
AAGGCGCCACCAACTTCACGATAACCCAGCTCATAGTTCTTCAGGGTGGTCGGGGGAACG
CCCAGCAGATCAGCAAACTTGGGACGGCTCAGGCCGACTGCTTCACGGATCTGACGGATC
TTCTTACCAACAGTTACGATATTTGAATTCATATTGTTCCATACTCCGTACGGCGGATTG
ACTCCACCTTTATTTTTCGCGACGACTCGTAGTCAAGTGTATCAGTTTTGAACGGACTCG
TTATGGTCGAGTCTCTATCTTTAATCAGCGTCTTTCGACGACAACCCTTGCAAACATCGG
GGATGGTAATCGCTCAACCGCCTCAGGTAAACAGTCTCGAAAAGAAACCTTTATTGTTGC
CACAGGAATTACTCGTATAATCCGCGGGCTATCCCTTAAGAGTAAGAACCCATGGCACTT
CCCGGCATAATCTCCTGTTTACACCCGGTATCCTCCCCCGCAGAACTCAGTCGCCAATTG
CAGCAGGGCCAGCAGACACGCGCCGAAGCCTTCTGGTTGCCCGCCGCCCTGCACGATCAG
GCGGCAGCAGTTTTGGCTGCGCTGGATGACAAGAGCAGCCTGTTTCTCGACCAGCCCGTT
GCCGGACTTTCCCTGCGCAGCCACGACGGCGTCATGCAGGAAGCGGGAACCCTGCTGCTT
GGCAATGGCCAACAGCTGACACTGGCCAGCACAAGAGGGGATGGCGGTCTGGTCCCCACC
AGCGCGCTTGCCGAGATGGCCGACTGGCTCGAGGCGGGCCACCGCCACTTTTGCTGTTCA
GCTGCAGTACAGCCTGTGGCCCGGGCCATCCTCAATATCTGGCCCCTGGATCCCTACCTG
GCCCGGCATTTTTTGGTCAGTTTTACACCCTTACTGTGCGAAGCAACCGAGGCCGATTAT
CTGGCGGTGTTCCAGGCGAGGGAATCTCCCGCCATGGCGCAATCTGACTGGGTTCAGGCC
TATATGAAACTCGAAAAGAGACTGCACAGATCCTATTTGGATCACTAATTAATCTGGATA
AACAGCCAGTTACCCACACGACACAATCTGCCATATGGATTATGTGTGAGCTTGATCATG
TTTTGAATTAGGCATAGAGTGCGCCACGTCATCGGAATGACACCGGCTGTTCGTGAAGGG
GTGAACCATTGTTTTTGCAATGTCCCCCGCTCGCTAGTGCACCAGGAATGCGTGCCTCCC
GGAAGGAACCGGGATCCCTGCCAGACTCAACGCTGTTGTTCGGCAGAGCCTGCAGCTTAC
ATAAATTAAAAAGTGCGAAGCACGTGAACAACGTGCCATCTCAACGAGGATTTTTTTATG
ATGAAAATGGCTCCTTCCCTGATCGCCATCGCCATGGCTGCCATGGGTGCAACTGCCGCT
CACGCCGCTGACGACATCTACTTCGGTGCCGGTGCCGGTGCTGCCCACTTCAACGGTCTG
AACAAGATCGGTGGTGGCGGTTACGCTGGTACTGAAGACGCTGCTGCTGCCAACGCCTTC
GTCGGTTACAACTTCACCGAAAACTTCGGTACCGAATTCGGTTACCAGTACGCTGGCCGC
GGCAACACCGACGGTCTGCGTTACGAGAACCAGGGTGCCACCCTGTCCGGTATCGCTCGT
CTGCCGCTGGGCGGCGACTTCTCTGCTTTCGCTGAAGGCGGCGCCTACTGGGCTCACACC
GACGGTCTGGGCACCAGCGACACCAAAGTATCCCCGCTGGCTGGCCTGGGCGTGACCTAC
AAGGTCAACGACGCGCTGGATCTGCAAGCTCGCTACCGCTACATGTGGGACGTGGCCGAC
CTGCACGCAGGCGACGCCCCGGACGACGTACGCTACAAGTCCAACCAGAGCGTTGCGACC
CTGGAAGCCGTATACCACCCGTTCCGTACTTCCTACGTAGCTCCGGCTCCGGCTCCGGTT
GTTGAAGAAGCCCCGGCCCCGGCTCCGCAGGTAGTTGAGAAGAACTTCGCCCTGAACTCC
GACGTGCTGTTCGCCTTTGGCAAAGACAGCCTGAAGCCGGAAGGCGTTGCTGCCCTGAAC
GCTCTGTACCAGCAGATCGTTGAGTTCCAGCCGAAAGATGGCAACGCTGTTGTCGTTGGT
TACACCGACCGTATCGGTTCCGACGCCTACAACCAGAAGCTGTCTGAAGCCCGTGCCCGC
ACCGTTGCCAACTTCCTGGTCAGCAAGGGTATGGCTGCCAGCAAGGTTGCCATCGAAGGC
CGCGGCGAAGCCAACCCGGTTACCGGCACCAAGTGCAACGGCGTGAAAGCCAAAGCTCAG
CTGATCTCCTGCCTGGCTCCGGACCGTCGCGTAGAAGTTCGCGTATCTGGCGTACAAGAA
GTTCAGAAGTAATCTGACTTAGTTCAGATAATGCGAAAAGGGGATGCCACGGCATCCCCT
TTTGTTTGCCCGCCGCCTGTTTTTGAGCAAAAACACAGCAACCAGCGTCACTTCCTGTCA
AATCGTTTCCCCCGGCTTCCTTCTCCATAATCACCGCAGCGCCGCGCCAGTGCTGGATAT
CTGTACAGAAACTTGATCCGTGCGAGTCAAAAGAATACAGTAAACCCGCTTGTAAGGTAT
TGGATGAACTATTAAAAGTGCATTCGGCCCGGTTAGTTGTCCATGAAGCCAAGGCTTCGT
GAGTATCCAGGAACCATCTCTTTTTTCATTCAGACCAACCGTGGTTCACCATGGAGGTCG
CAGTGAGACTGTCATCTGCGGCCGGTATAACTGAAAGAGTGCGCAGTACGCCCTAGCACG
GCAAACTCAACGAGGATAAAACGATGAAAATGAAAATGGCACCCACCCTGATTGCTCTGG
CCATCGCAGCCATGGGCACCACCACCGCTCAAGCCTCCAACGACTGGTACACAGGTATGG
GTGCAGGTTGGGCTTATGGTCACGATCTGGACGACTTCGGCAAAGACGCAGACAAGGACG
CCACCGCGCTCTCCCTGTTCGGCGGCTACAACTTCAACGAGAACTTCGGCGCCGAGCTGG
GTTACCTCTATGCCGGCAAAGGCGGCGTTGACGGCGTTGACTTCAAGACCCAGGGCGCGA
CCCTGTCCGGTCTGGCCCGTCTGCCGCTCGGCGACATCTTCTCCGTGTTTGCAGAAGGCG
GTGCCTACTTCAACCACGTCAACGGCAACGGCAGCAGCGACAACGGCACAGCCCCGCTGG
CCGGTCTGGGCGTGACCGCCAAGCTCTCCGACCTGCTCGATCTGCAAGCCCGCTACCGCT
ACATGTGGAACCTGGGTGACGAGCAGAAGACCTGGGAAACCGACATGAGCGTGGCCACCC
TGGAGCTGGTGATGCACCCGAACCGCACCACCTATGTGGCCCCCGTGCCCGCCCCGGCAC
CCGAGCCCGTTCCTGAGCCGGTGATGGTCGACAAGAACTTCTCCCTGAGCTCGGACGTGC
TGTTTGCCTTCGGCAAATCCACTCTGAAGCCGGAAGGCGTGGCCGCCCTGAACACCCTGT
ATCAGCAGATCGTCGACGTTCAGCCCAAAGATGGCAGCGCCGTGGTCGTCGGTTACACCG
ACCGCATCGGCTCCGAAGCCTACAACCTGAAGCTGTCCGAAGCCCGTGCCCGCACCGTGG
CCGACTTCCTGGTCGGCAAGGGTCTGCCGGCTGGCAAGGTCTCCATCGAGGGTCAAGGCA
AGGCCAACCCGGTCACCGGTACCCAGTGCAACGGCATCAAGGCCAAGGCTCAGCTGATCT
CCTGCCTGGCGCCGGATCGTCGCGTTGAAGTGCGCGTCACCGGTGTACAGCAAGTTCAAC
AGTAAGTCGTCAGCCCGCTGACCATGAAGGAGGCCATCAGGCCTCCTTTTTATTCCCCTC
GCCAGGCCCGCCATCCTAGTCCGCTTTTGTGCGCATTTCTGTGCACATTTCCTGCCAACC
TGCCCCGTCAGCTGGTTAAACGCTCTGCATCACCTATAAATAGTGGTGGTTGTACTCAAC
AGGGCTTGCGCCCTACTACACCAGCATCGACGAGGATACGCGATGAACATAAAAGTAAAA
CCGGTTTGGATTGCATTGGCATTGGCGGCCACGGGTGCCCAGGCGGCGCCGGACAACGAC
TGGTACGCCGGGGTGGGTGGCGGCTGGGCCATCGCTCACGATCTGGGTGACTTTGGCAAG
GATGCGAGCAAGGACGCCACCGCGCTCTCCCTGTTCGGCGGCTACAACTTCACCGAGAAC
CTGGGGGGTGAGCTGGGTTACCTGTCGACCGGCAACTGGGATGTGCAGGGCAATGACTTC
AGCAGCCAGGGCGCCACCCTGTCGGTGATTGGGCGGCTGCCGCTGGGGGATATCTTCTCG
GTGTTCGCCGAGGGGGGCGGTTACCTCTACCACGTCAAATCCGTCAACGGCGGTGACAAC
AACCTGGCTCCGCTGGCCGGTCTCGGCCTCACCGCCAAGCTGCACGACTGGGTCGACATC
CAGGCCCGCTACCGCTATCTGGTCCGGGTCGGCGACGATCCTGACAACGACAAGGTGGGC
AGCGGTACCCAGCGCTGGGTCAGCGACATCAGCACCGCCACCCTGGAGCTGGTGATCCAC
CCCAACCGCAGCAAACCGGTAGAGCCGGCCCCAGCGCCCATGGTCGTTCCCCCGCCACCG
CCCGCCCCCGAGCCGGTGGACCAGACCTTCAACCTGAGCTCGGACGTGCTGTTTGCGTTC
GGCAAGGCGGATCTCAAGCCGGAGGGGATGCAGGCACTCGACTCGCTCTACCAGCAGATC
GTCGACGTCCAGCCCAAGGATGGCAGTGCCGTGGTGATGGGTTACACCGACCGCATCGGG
TCGGATGCCAACAACCAGAGGCTATCGGAGGCCCGCGCCAGCACGGTTGCCAACTTCCTG
ATCGGCAAGGGGTTGCCCGCCGACAAGGTGAGCATCCAGGGCAATGGCGAGAGCAATCCG
GTCACCGGCAGCCAGTGTGATGCCATCAAGGCCAAAGCCGCCCTCATCGACTGCCTGGCC
CCGGATCGCCGGGTGGAAGTGCGGGTCACCGGTACCCAGGGGAGCGCCGAGCCCGCCGCG
CCGGAGATGCCAGCAGAGCAGTGAACCCGGCCGAACAGAGGACCGGACGTGTGACCAGGT
GCAGATGACAGCGCGCCGGCCAGCGCGCCCGCCACGCCATGCACAAAAAAGGGATGCCGA
GGCATCCCTTTTGCTTTGCGCCTTTGCGCAGGATCAGAAGGAGGTACGGCGATAGCGGCG
GTACTCTGGGCGCCAGAAGTTCGCCTCGATGGCCTGATCGATCACCTCGTCCGGAGTCTG
CACCGCCTTGCCCTGCAGCATGGCGGTCTTGGCCACCATCTTGGCGATGTAGCGGGAAAC
CTCATGAATGTCCGCCAGATCCGGCAGCAGGGAGCCCTCCTCCCCCTTCACCAGCGGTGA
GCACTCCGCCAGCGCGCGGCTGGCCGACATCAGCATGGCATCGGTCACCCGGGTGGCACC
GGCGGCGATCACGCCAAGGCCTATCCCCGGGAAGATGAAGGAGTTGTTGCACTGGGCGAT
GACGTAGCGCTTGCCCTTGTACTCCACCGGTGCAAACGGGCTGCCGGTGGCCACCAGCGC
CTGACCGTCAGTCCAGCGGATGAGGTCGGCCGGGGTGGCTTCCACCCGGGAGGTGGGGTT
GGAGAGCGGGAAGATGATGGGACGGGCACAGTGCTTGTGCATGGTCTTGACCACCTCTTC
GGTGAACAGCCCCGGCTGGCCGGAGACCCCGATCAGGATGTCAGGGCGGCCGTGCTCCAT
CACCTCCAGCAGGGAGATGTTGTCCCCCACCGGCCAGTCGGCGATGCGCTCCACCGGCTG
GGAGAGACGGCGCTGGAAGTCGAGCTGGTTGGGGATCTTGTCGGTGATGAGACCGAATCT
GTCCACCATGAAGACCCGGCTGCGCGCCTGGGCATCGGTCAGCCCCTCGGCTTTCATCTG
CGCCACTATCTGCTCGGCGATGCCGCAACCGGCGCTGCCCGCGCCGAGGAAGGCAACCCG
CTTCTCGGAGAGCTTGGCGCCGGAGGCCTTGCAGGCGGCGATGAGGCTGCCGAGGGTCAC
AGCGGCGGTGCCCTGAATGTCATCGTTGAAGCAGCAGAGCTCGTTCTTGTAGCGATTGAG
CAGCGGCATGGCGTTGTTCTGGGCGAAGTCCTCGAACTGCAGCAGGATGTCGGGCCAGCG
GCGCTTGACCGCCTGAATGAAGGCGTCGACGAACTCGGCATACTCTTCGCCCGAGATGCG
CGGATTGCGCCAGCCCATGTAGAAGGGGTCGTTCAGCAGCTGCTGGTTGTTGGTGCCCAC
GTCCAGCACCACCGGCAGGCAATAAGCTGGCGAGATGCCACCGCAGGCGGTGTAGAGCGA
CAGCTTGCCGATGGGAATGCCCATGCCGCCGATGCCTTGGTCACCCAGACCCAGGATCCG
CTCGCCGTCGGTGACCACGATCACCTTGACGTTCTGCTTGGTGGCGTTTTGCAGCATGTC
ATCGATCCTGTCCTTGTCCGGATAGGAGATGAACAGGCCGCGGGCGCGGCGATAGATGTT
GGAGAACTCCTCGCACGCCTTGCCGACCGTCGGGGTGTAGATGACCGGCAGCATCTCGGT
CAGGTGGTTGGTCAGCAGCCGGTAGAAGAGCGTCTCGTTGGTGTCCTGGATGTTGCGCAG
GTAGATGTGCTTGTCCATGTCGTTGCCAAACGCCATGAACTGACGGTAGGCCCGCTCGGC
CTGCTCTTCGATGGTCTCGATATTCTGGGGCAGCAGGCCTTCGAGGTTGAAGTTGCTGCG
CTCTTCGCTGGTGAAGGCGCTGCCCTTGTTGAGCAGCGGGGTCTCCAGCAGGGCCGGACC
GGCATAGGGAATGTAGAGGGGACGTTTCTGGTTATTATCTTCAAACATGGATCGGGTACC
TAAACGATGACCTGGACGAAGGAGTCCGCCGATCCTATGGGCTTGCGCCGTTAATTTCAA
AGAGTTTGCACATCCGTTGCAAAAGGTTTGCGACCCAGGCGACGAAAGGCGCCAGGGGTC
AGACCAGTGAGCCGGCGAAAGCGGTTGGCAAAGTTGGCGCCGTCGCTGTAACCGACCCGG
CCGGCCAGCTCGCCCAGCGGCCAGTTGGTATAGAGCAGCAGCTGGCGCGCCTTGTTCATA
CGAAGCTCGGTGAGCCAGGCCATGGGGCTCATGCCGAACACCTGCCGGCAGAGCCGGTGC
AGGTGGGGCACCGAGCAGGCCATCTGGTCGGCCAGCAAGGCCACGCTCCAGGGCTCGTCG
AGGCGTGCCTCCACCCGTCGAAACAACGCCTGCAACCTGAGCTCGGGGGTGCCGCGCACC
TCCCCCTGCAGGGTACGCTCCAGGAGCGCCAGCAGCAGGCTCAGCAGCTGGGGCTGCAGC
GGTGAACGCACCCCCTCCCCCTGCATCAGGCTAAGCAGATGATAGAGCGGCTCCCCCTCC
TCCCCCTGCCAGATGCGGTGACCGAGCCGGTGCAGGTGCTGCCAGCGCGGCACGTCGTCA
AGCAGGATCCAGCTGGTGCGCCACTGCGCCCCCACCAGCTTGAGGCCGCCCGGCACTGCC
GCCGGCAAGAAGATGAGCGAACCGGCCGGGATGGGCCGCTCGCCGTCATCGGTGAGCAGG
GAGCCCCCCTCGTCGTGGCTCACCATCAGGATGTGGAACTCAGGCCGGTTACGGCGGATC
AGGTAGTGATCGCGGATGTGCGAGAGCCCGGTCAGGAAGATGCCCGCCTCGCCGAGCAGT
GGCAGCCCTTCTCGCCCCAGCATCCGCTCCTCGCAAGCCGGGGCGATTTCCAGACACTCG
CTGACAAACGGCATAGCACCTCAACAGGATAGTTTTGCACAAGAAAGCCGAGAGAGGCTC
ACAGTGAAGCCACCCGCCACTCCCCCTATCATACCCATGACAAACCTTGCTTTTTATCTA
CCCGGTTAACATAAATGAATTATTGGCAAGCGATTTTAAAACAAACCACCGATCGTGAGT
TCATGACCCGATTGTGGCGGCTGGCCCTGCCGGTCTCGCTGCAATCCATGATGTTCTCCC
TGCTCGGTCTCATCGACATCATGATGGTGAGCCAGCTTGGCACCACGGCTGTGGCGGCGG
TCGGCTTGGGTAACCGGGTCTTCTTCTTCAATCTGCTGGTGATAGCGGGCCTCTCGGGCG
GGGTCTCGGTGTTGGCGGCACAATATTACGGTCGCGGCGAGATGGCCGGGGTGCGCCGCT
CGCTGGCGCTGGCGCTGGTGGGCGCCCTGGCGGTGAGCCTGCCGTTTGCCCTCGTCTACC
TGCTCTCACCTGGCAGCGTGCTCGGCTTTGCCAGCCAGGAGCCCGCGCTGCGCGAGCTGG
CGGACGAGTTTTTGATGATCACCGGCGCCACCATCCTCTGCACCGCCGTGGTGGTGCCGC
TGGAGTCGGCGCTGCGCTCGGTCGGCAATGCCGCCGCCCCCACCCGCATCGGCATCATCG
CCATCATCGCCAACGTCATCCTCAACTACGCCCTCATCTTCGGCCATTTCGGCTTCGAGG
CGATGGGGGTGGCCGGCTCGGCATGGGGTACCACGATTTCGCGGCTGCTGCAGACTGCAC
TGCTGCTGTGCTATGTGTGGCGCATCGAATCCCGTCTTATCCCGCGTAAGCAAGACTGGC
TGGCCGCCTTCAAGCGCAAGGAGGTGGTGCGCTTCACCCTGATCGCCCTGCCGCTCCTGT
TCCATGACGGGCTCTGGGCCTTCGGCATGCTGCTCTACGGCTTTCTTTACGCGCACCTTG
GCACCGACTCGCTGGCCATCATGACTACCCTCGGCACGCTGGAGAGCATCCTCATCTCCC
TCTTCTTCGGGTTGGCGGTGGCCTGCTCCACCCTGCTCGGCCACCGGCTCGGGGCGGAGG
AGTACGAGGTCGCCTGGCAGCACTCCCAGCTCTTCCTGCTGCTTGCCCCCATCGGTGCCC
TGCTGGTAGGGATCGCGGTCTGGCAGCTGCAGACCCACCTGCTGCAGTGGGTCGGCAACC
TGCCGGGCGAGCTGATGACAGAGGCCGGCCAGGTGCTCGCCATCCTGTGTCTGGGGATGC
TGCTCAAGGTGTTCAACATGGTGGGCATCGTCGGGGTGCTGCGCTCAGGCGGGGACGTCA
ACTACAGCATCTTCATCGACATCGTCGGCATGTGGTGCATCGGCCTGCCGCTCGCCTGGG
GGGCGGTCAACCTGCTCGGCTGGCCCCTCTCCTGGGTGGTGGCGGTGATCCTGCTGGAGG
AGCTCAGCAAGATGCTGCTGGTGCAGCGCCGCATCCGTCAGCGCCGCTGGCTGCGCAATC
TGGTGCTGGGATAAGGGAAGAGAGCAAAGCGGGAAAATGCGGGGTCATATCAATGACAGA
AAATCCCCGTTTGCAGTATGCTGGCCTCCTCTTCAATCAGAGGCAGGGCCGACCCTTATG
CCCCCTGCCCAGTAGTCGTTTAAGGAGACGAGCATGCAACCACAAAAAGAGCTGATCACC
GAGACTGCCCTGCTGGAGATGGCCAACAAGATCATCAAGGAACACGAAGACTTCATCCAC
GGCATGCGTGCCGACTCGGTGGAGCAGAAGGGGGAGATCCTGGTGTTCAAGGGAGAGTTC
TTCCTGGCCGAAGATGGTACCCCGACCGGCAAGACCATGGCGGTGTTCAACATGTTCAAG
CTGCTGGCCCAGCAGCTCTCCGGCAAGTACCAGCTGGGCTGAGCCCCCCCAACCCCGCTC
AAGCAAGATGCCGCCCTCAGGCGGCATCTGTCTGTATGGCGGCAGGCTGTGCCGGCTTGC
CACCCGGCTCCCCCACCACGCAGTTGCGCCCGGCCATCTTGGCCATGTAGAGGCACTCGT
CGGCCCGATTGAGCAGATCCTCCACCCCTTCGCCGAGCAGGGCCAGGGTCAGGCCGATAC
TCACCGTCACCTCCAGCAGCTCATCGGAGGTGGGGCTCTTCACCAGCCGCGCCTCCACCG
CCACCCGCAGCCGTTCGGCCACCCGCTTGGCCTGGGCCAGCTCGGCGCAGTTGGGCAGCA
GGATGGCAAACTCCTCGCCGCCGTAGCGGCCCAGCACCATGCCGGGCTCCAGCTGCTCCG
CCAGGGTCGCCGCCACCTCCTTGAGCACCGCATCCCCCGCCAGATGGCCGAAGGTGTCGT
TGATGCGCTTGAAGCGATCCAGATCCAGCAACAGCACCGCAAACGGCACCTGCTTGCGTA
CCATGTTCATCCTCGCCTTCTCCAGCTGCTTCATCAGCAGGCGGCGGTTCATCATGCCGG
TCAGCTCGTCGGTGGTGGACTCCCGATAGAGCTGCAGCAGCATGTTGAGCTGGCCGCACT
GCACCCAGCTGCTGGCCAGGGCAAACAGCCCCAGCAGCCAGATCTGGTTGAGGGTCTGCA
CACTCCAGAGCGGCTGCCCCACCAGCAGCCAGTTGCCGGCCAGCATGGTGACCAGAATGC
CCCCCGCCAGCTGCAGGCCGAGGGAGAGCGGAATGGGGAAGATGGCGAACAGACTGATGA
GCAGGTAGGGGAAGGCCATGTAGCCCGCCTGAAGCTCCTGATCCGCGCCGAAGCTGTGCA
GGCAGATGAGGGAAAAGAGCATCATCACCGCCATCAGGTAGCCAAGCGCCAGCTTCATGC
GTTCGCGTTTGAAATGGATGAGGTAGGAGAAGGGGATGAGCGGGGAGAGGGCGAGCAGGC
AGAAGATCCGGGCCTGAAACAGTTCATCGAACTGGGCGGCGGGCAAGGTCAGCCAGTCCA
CCACAGCCCAGGCGGGCAGGCCCACCATCAGCAGACAGGTGAGCAGCCGAAGACGCACCG
TCATAAAGCCCATGCGGGTCAGGGTAAAATCTTCGGAGTGGGCACGGGCACTCCAGAACT
CCGACAGCTTCAGCATCCAGAGCCTCCAAATCGCAACAGAGGCCTCATTCTACGCCGTGC
GGCGGCAAAATCCTATGCAACCCGGGCCATTTACGGGCGAGCGCCGTCACACAAACCGGC
GGATCATAATCGCCGCGCGCAAACGTTTCAACCCATGGGAAAATAAAGCCGTTTCCAGCC
GAATTAGCGCTGGTCAGCCCGTTCTCAATCACTAAAATAGCGCCCAATTTTCTCCCCCCT
CCCCACACATTCGAGGTATTTATGGAACAGGCTGCCGCCGTACGCGCAACCCGAGAGGCC
CATCCACCCAGGCGAGCCCACAGCGAACTGGTCTACGGCATAGAGGATGTCCCGCCCCTG
CCCCAGACCCTGTTCGCCGCCCTGCAGCATATGCTCGCCATGTTTGTCGCCATCATCACC
CCGCCCCTCATCATCGCCAATGCCCTCGGCCTCCCTGCCGCCGACACCCGCTATATCGTC
TCCATGTCGCTGGTCATGTCCGGCATCGCCTCCTTCATCCAGACCCGCCGTTTCGGCCCC
CTCGGTTCCGGCCTGCTCTCGGTGCAGGGCACCAGCTTCAACTTCCTCGGCCCCATCATC
GCCTCCGGCCTCGCCCTCAAGCAGGCGGCCATGCCCACCGAGGCGCTGCTGGGCACCCTG
TTCGGCACCATGCTGGCGGCGGCCCTCACCATCGTGGTGATGAGCCGCTTCCTGCACCTG
GTCAAACGGATCATCACCCCGCTGGTGACCGGCATCGTCGTGCTGCTGATCGGCCTGACC
CTGATCAAGGTGGGCCTCATCAGCATGGGGGGCGGCTACGGCGCCCTGTCGGACGGCAGC
TTCGCCAGCCACACCAACCTCTTCCTCTCCCTGCTGGTGCTCGGCCTCATCGTGCTGCTG
CAGCGCAGCCGCAATCCCTGGTTGCGCCTCTCCGCCATCATGATCGCCATGCTGGTGGGC
TATACGGTGGCGCTGCTGCTGGGCAAGGTCAACGCCCCCACCTTCGACGGCCCGCTGCTG
ATGGTGCCTGTTCCGCTCCACTACGGGCTCGGCTTTGACTGGCAGCTGTTCGTGCCGCTC
GCCATCATCTTCGTGGTGACGGCGCTCGAGGCCATCGGCGACATGACCGCCACCTCCGAC
ATCTCCGGCGAGCCGCTGGAAGGGCCCGTCTACATGGAACGGATCAAGGGCGGCGTGCTG
GCCGATGGCGCCAACTCCATGCTGGCGGCGGTGTTCTCCACCTTCCCCATGTCCACCTTC
GCCCAGAACAACGGCGTCATCCAGCTGACCGGGGTGGCCAGCCGCCACGTTGGCCTCTTC
ATCGCCGCCATGCTGGCCCTGCTCGGCCTGTTCCCGGCGGTGGCGAGTCTGGTGCAGCAG
ATCCCCGAACCCGTGCTGGGCGGCGCCACCATCGTCATGTTCGGCACCATCGCCGCCGCC
GGCGTGCGCATCATCTCCCGCGAGGAGCTCGACCGCCGCGCCCTGATGATCCTGGCGGTG
TCGCTGGCCATGGGCCTCGGGGTCGCCCAGGTGCCGGAAGTGCTGCAGCACCTGCCGGAT
CTGGCCAAGAGCGTGCTCTCCTACGGCGTCGCCACCGGCGGCCTCACCGCCATCATCATG
AACCTGCTGCTGCCCAAGCGCGCCACCGCACAGGCCTGACACTCCGCCATCCTTGCACCA
AAGCCCCGCCATGCGGGGCTTTACCTTGCCAGCCGCCACGGGTAGTGTGCTGGGCAGCCT
CTGCTCAGGATGCCTTTCATGCCCTATACCCTGCTTCCCTCCCTGCCCAGCAACCACACC
CCGGATCAGATCCTGACCGAGGAGCAGCGCTGGCTGCGAGAGTGTGCCCATGACCGCCAG
CCCCGCGCCCACCTCTGGCAGGCGCCCCAATGCCTCATCGTCACCCGCAAGGACACCCGC
TTGCCCCGCTACCAGGCCGCCTGCGAGCAGCTTGCCGCCGAGGGCTGGCCCGTGCACGTG
CGCGACAGCGGCGGCACCGCCGTGCCCCACGGCGCCGGCATCCTCAATCTGTCGCTCATG
CTGCCTCGCACCACCACGGATCTCGCTCACTACTACCGGCTGCTAGGGGCACCGCTGCTC
GCCCTGCTGGGGGAATACGGTCTCGCAGGCAGCTATGACTTCGTGCCCGGCTCGTTTTGC
GACGGCCAGTACAATCTGGTGATCGGGGGTCGCAAGGTGACCGGCACCGCCCAGCGCTGG
CTGGCGCCGGGTCAGGATCACCACGGCGCTGTGCTGGCCCAGGCCATGCTGCTGGTGGCC
GGCGACGTGGACGAAGGCACCCGGATGGCGAGCCGCTTCTACGAGCTGGCGGGTGGCGAG
CTGCGCTTTATCCCGGGCACCTCCACCACCATCGCGCAAGCCATAAACTGGCAAGGGCGC
GAGGGCGAGCTGGTGGAGAGGGTGAAAGCCCGGCTCACCGCGCTGCTGACCCAGGAGTGA
GCACAGGCCCTGCTGCCGGGCACAGCAGCCTGCTCCCCTCATAAAAGCGCCCATAAAAAA
AGCCACGACCCGGGTCGTGGCTTTTCGTTTGAATGCAGTGTCGTGGCATCAGGCCGTCTG
CGGCTCGGGCTCGGACTCCGTATCGCTGTCCCGACTGAAGTAGGCGCGGGTCTCGGCAAT
CACCACGTGGCGCAGGCCGATAAGGCCGATGAGGTTGGGCACCGCCATCAGGCCGTTGAC
GATGTCGGCCAAGAGCCAAATCATGTCCAGATGCAGGAAGGCGCCGCACGCCACCAGCAC
CAGGTAGACCAGGCGGTAGGGCTTGATCGCCTTCACCCCGAACAGGTACTCGGTGCAGCG
CTCGCCGTAGTAGTTCCAGCCAAGGATGGTGGTAAAAGCGAAGAACAGGAGGCCAATGCT
CACCAGATACTGGCCGACATGGGCATCGAGCCCCTGGGCAAAGGCCAGACTGGTCATGGC
CGCGCCGCTCGCATCGCCGCTCCACACCCCGGTCACCACCAGGGTCAAACCGGTCATGGT
GCAGATGATGATGGTGTCGATGAAGGTGCCGGTCATGGAGACCAGCCCCTGCTCCACGCA
GGAATCGGTCTTGGCCGCCGCCGCCGCGATGGGGGCAGAACCCAGTCCCGACTCGTTGGA
GAAGACGCCGCGCGCCACCCCGGACTGGATTGCCAGCATGATGCCGGCGCCGACGAAGCC
GCCGGTGGCCGCATGGCCGGTGAAGGCGCTCTGCAGCACCAGCGCCACTGCATCCGGCAG
GGCGGCGGCGTTGCTCACCAGCACGCCGAGGCAGGCAACGATGTAGAAGATGGCCATGAA
GGGCACCACCTTGCTCGACACGCTGGAGATGGACTTGATCCCCCCCAGGGTCACCAGTGC
CACGATCAGGGTCAGCAGTACGGCGGTCACTTCCCGGGGCACCGAGAAGGAGAGGCTCAT
GGCGTCACTGATGGCATTGACCTGGGGGAAGGTGCCGATGCCGAAGAAGGCGACGCCGAT
GCCGAACAGGGCGAACAGCTTGGCCAGCACCTTGGAACCGAGCCCCTTCTCCAGGTAGTA
CATGGGGCCACCCGCCATCTGGCCGTTGGCGTCCTGCTGGCGATATTTCACCGCCAGCAG
GCACTCGGCGTACTTGGTGGCCATGCCAAACAGGGCGGCCATCCACATCCAGAACAGGGC
GCCCGGGCCGCCCAGCTTGATGGCGGTGGCGACCCCGACGATGTTGCCGGTGCCTATGGT
GGCGGAGAGGGCGGTGCAGAGCGCGCCGAAGCTGGAGACATCCCCCTGCTTGCCCTGACC
CTGATCGCGGCCAAAAACCAGTCGCAGGGCGAGCGGCAAACGCACGACCTGAAGCAGACC
CAGACGCAGGGTGAGATAGACGCCGGTCCCGACCAGCAGGATCAGCAGGGGTGGCCCCCA
GATAAAGCTATCGATGGCGGCGAGCGCCGATTGAATTGATGACATGCATCCTCCTTAAGA
AACAGAAATTAAGGAGGAGAAGGATGATCTTCCCATAGGTGTCGCGATCGGCCAGAGGCG
ATCGGATGCGGGCAAAAAACGTGTTCACACTCTTGCTGCGAGGTCGTGATCAAGGCTCAT
GCGCTGCTCGAAAGCCTCATGTATTCACATACACTCCGGTTCCTGCGCTGCTCTTTACCT
TGCTGACGACCTCTCGTTACAGACCGTGAACAGTTTCAAGCTCAGGTACAACCATCCCAT
CCCCTCTGTCCTTTTGCCTGAGAGTTTCCGGCGCCAGATTGCGATGCAATCACGGTGCCT
TGCTCCTTCGGCGCCCGATTCAACGGGTCTCTCCAGAGTATCGTCCAGTAGCAGTCCACA
CCGGTTGCCCGGTACCTGAAAGATTCACTTCTTCGGTGGATGGTTGCCCATCGCTCTCCT
GCTACCTTCATCCGAACTAGTTTGGATTAGGAAGCGGGCATGGTAATCCAAAAAGTGTGA
GCTGTCTCCCACTCGCGTCCCCTCGCCGCCGATTTTTTTCGATCCCGGCCAGGCGGAGGC
TAAATGTTATTTGTTCGTTAACTATCAATATCTTAGACCACGTAGCCTGTACAGCCTGCC
GCTCGCTAGTCGAAACATAGGCCATATCAAGATGATCTTTCGTCTCGACCAGAAAAACTT
GCCGACATATCCAATCAAAAGGGTTGCACACAAACGCAATAAGCCGATAATCCCGCGCAT
AACTAAGCACTTCGCAAGGAAGTTATGCAGTGTGCCTGGTTGGTCCCCCCGGACCGCTCG
CCTGAGCCGGCCGTCGCCGGTTCAATCGCATATGGCTTGGGCATATCACGCCCCCTAAGG
ATGACCAAAAGAGAATGAACGAGACCCTGGTAGCACAAGATTACCGTCAGCTGGTTGAAC
AGTTCGGCTCCCCCCTGCTGCTGCTCGACAAGGCAGCCGTCCGCAAACAGTATCGGGCCC
TGGCCGCCGCCCTGCCCGATGTACGATTGCACTATGCACTCAAGCCCCTGCCCCACGAGG
CAGTGGTCTCTGTCTTGAAGGAAGAGGGGGCCTGTTTCGATCTGGCCACCAATGGCGAAG
TGGATCTGGTGCGCAGTCAGGGTGTCCGCCCGGGGCGCTGCATTCATACCCATCCCATCA
AGCGCGACAGCGATATCCGCTATGCGCTGGAGTACGGCTGCACCGTGTTTGTCTACGACA
ACCCGCTGGAGCTGGAGAAGTTCATGCCCTACAAGGACGAGGTGAAACTGCTACTGCGGG
TGAGCTTCCCCAATCCCGAGACCAAGGTCGATCTCTCCAAGAAGTTCGGCTGCACTCCGG
AGCAGGCGCTGCCCCTGCTGCAGCTGGCCCATGCCAAGGGGATCAAGGTAATGGGGCTGT
CGTTCCACGTCGGCTCCCAGGTGCCCCATGCCCGTCGCCACGTACAGGCCATCGACGCCT
GCCGCGAGATCATGGAGCAGGCTTGGGAGCTCGGCCTCAAGCCCTGGGTGCTGGACATCG
GCGGCGGCTTCCCGGTGGATTATGAGGGTGGCGAGTTCGACATCGACGGCTTCTGCGCGC
CGATCCGCGAGGCGCTGGCCAAGCTGCCGGCCACCGTGCAGAAGATTGCCGAGCCGGGCC
GCTTCATCAGCGCGCCGGCCATGACCTCGGTATCCAGCGTGATGGGCAAGGCCCATCGCG
GCGACAAGATCTGGTACTACCTGGATGACGGTCTCTACGGCAGCTACAACGGCCAGCTCT
ATGACCACGTCACCTACCCGGTGAGCACCCCGCTGGCCCGCGGCGAGCTGCACAACTCTG
TGCTCTCAGGCCCGACCTGCGACAGCGTGGACGTGATCCGCGACGGCATCATGCTGCCGG
ATCTGGCCATCGGCGAGCTGGTGGTGGGCCGGGTGATGGGGGCCTATACCTGGGCATCGG
CCTCCACCTTCAACTTCTTCCCCAAGGCAAACATCCTCATTCTGGACAGCGGCCAGAAAG
GGCAGAAGATGGTTGCCGTGGCCTGACAGGCCTGCGCCAAAAAAGAAGGGGGAAGCCGAT
GCTTCCCCCTTCTTTTTATTGTCTGGCGAATCGTCAGATAAACTGGCTGGTCAGCAGCCA
GCCGGTGTAGGCGACGAAGCAGGCGAGCAGCACGCCCCCCTCCAGCCGGTTGATGCGCCC
CTGCCCCTTGCGGCCCAGGCACATCACCAGCAGCAACAGGGTCAACCCCATCATCAGGCT
CCAGTCGCGGGAGAGCACCTCCGGCGCCACGTCCAGCGGGTGAATGCCGGCCGCGATCCC
GACCACCGCCAGGGTGTTGAACAGGTTGGAGCCGAGCACGTTGCCAAGGGCCAGATCATG
CTCGTTCTTGCGAATGGCAATGAGGGAGGAGGCCAGCTCCGGCAGCGAGGTGCCGATGGC
GACTATGGTGAGACCAATCACCAGATCGCTGATGCCAAAGCCCTGGGCTATGGTCACCGC
CCCCCACACCAGCAGACGGGAGGCACCGATCAGCAGCACCAGCCCGACCACCAGCCAGAA
CAGGGCCAGCTTGAGGGACATGCCTTCGCTGTCGATGCTCTCCTCGGTCTCCGCATCCAG
CGCATCCCCCTTGCCGCGCATGCCGGCCCAGATAGACCAGCCCATCAGCGCCAGGAACAC
CACGCCGAGGATGGCGGCGTCCGTGCGATCCAGGCGACCATCCAGCAACAGGGCACCGGA
GAGCAGGGTGATGCCGAGCAGGATGGGGATCTCCTTGCGCACCACCTGGGAAGCCACGGC
GATGGGGCTGATAAGGGCCGTCAAGCCGAGAATAAGGGCGATATTGGTGATGTTGGAGCC
ATAGGCATTGCCGAGCGCCAGCCCGGGATTGCCCTGGGAGGCCGCCAGCGCGGAGACCAC
CATTTCAGGGGCCGAGGTACCAAAACCGATGATCACCATGCCGATGAGCAGCGGCGGCAT
ACCGGCATAACGGGCAGTGGCGGCGGCACCGTCCACGAACTTGTCGGCACTCCAGACCAG
CAACGCCAGTCCGGCAATCAGGGCAACAAAAGCCAGGGTCATATTTTTCTATCTCATCCA
CGGCAAACACGAGAGCCAGGCAACTTGCCTGGCTCCATCCAAACGCGGCAACAGTGTAAC
GGGCCGCCTTGCTATTTCAAGATGAAATCAAACGGCGATTAATCTTTCACAGCGCCGCCA
GCAGACTCTCTGCATCCGACACCTCGAACTTGCCCGGCGCCTCCACGAAGAGCCGCTCCA
CCACGCCGTCATTGGCGATGAGGGCAAAGCGCTGGGCGCGCACGCCGCCAAAGGCGCCGG
TCTCCTTGGCCAGCCCCAGGGCCCGGGTCCAGCTACCGTCACCGTCCGCCAGCATGGTGA
TGGCAGCAGCGTTCTGGGCATCCTGCCACGCCTTCATCACGAAGGCGTCGTTGACCGACA
GGCAGCAGATGGCATCCACCCCTTTGGCCTTGAACTGGTCCGCCAGCACCACGTATCCCG
GCAGATGGGCGTTGGAACAGGTGGGGGTAAAGGCGCCGGGCACCGCAAACAGCACCACCC
GCTTGCCGGCAAACAGGCTGTGGCTATCCCGCTGCTGTTTCCCCTCTGGGGTGATGAAGG
TGAATTCGCCCGCAGGCAGGGTCTGACCCGTCGCAATCATTGTGCTCATCCTTAAGTGGA
GGGAAGGAGCCCCAGTCTACCCCACGGCCGCGCTGTGACACAGGCCCCCCTTTACCGGGA
TCATTTGAACTAACCTTGAGCAGGATCAGCCGACCAAGGAGGCCTCATGCAGCACTATTA
CGATGGACTGGAAATTCGCCCCTCCCCCCTGCGCGAGCAGCAGCAGCTGGATCAGCTCAA
CCACCTGCTTGCCCATGTCGGCCAGTATTGTACCGGTTACTCCAGCGCCTACCGCCAGCG
CCGCCTGCAGGATCTGGGGGAGTTGGCCAGCCTGCCCCTGCTCAATGCCGGCGAGCTGTT
CGCCGCCCAGCAGGCCCACCCGCCCTTTGCCGGCCTCACCGGCCGCCCCGCCAGCCAGGC
GCTGCGGGTGTTTGCCTGCCCCAGCCAGCTGGCCATTCCCGAATATGCCGGGGCCGACTG
GTGGGGGGCTGCGCGGGCCCTGTTCGCCGCCGGTTTCAAGGCCGGGGAGGTGCTGCTCAA
CGGCCACGACTACCACATCAGCCCCACCGCCTTCATCTTCGACAACGGCGCCCGTCAGCT
GGGGAGCCCGGTGGTACCCTGCGGCCCCCACGATACCCGGCGCCAGCTGGAGGCGTTGCA
GCGCTTTGAGCCGACCGGCTTCGTCGGACCGCTGGCGGTGCTACTGGATCTGCTGGAGGC
GGCAGAGCGGGCCGAGGTGCCGAGCGACAGCCTGCGCTGCGCCCTGCTGTGCGAATCGTC
CCACCCCGACACCCGGCCGCTGCAGGCGGTGCACGGCATCCGCGCTCTCAACTGCCTGCT
GCTGCAGGATGCCGGGGTGATCGCCTACGAGAGCCAGCCCAGCCAGGGGTTCATCGTCAA
CGAGAACTGTCTGGTCGAAATCATCGATCTGGCCAGCGGTGAGCCGGTCATCGGCGACAC
CGTCGGCCAGCTGGTGGTGACCCGGCTCGATCTGGAGTACCCGCTGCTGCGCCTGGTGAC
CGAGTGGCAGGGCCACTGGCTCGCCGGTGCCAGCCCCTGCGGGCGCACCAACCGGCGGCT
CAGGCTGGTATGAGGTTCCCACCGCCCAGATACAGAACGGGCAGCCACTGGCTGCCCGTT
TTGCATGCAACGCCGCTCAGCGCCGCGCCTGCCAGGTGGCGATGGCGAGCAAAGAGTCGG
GGGTGAATTCGGCGGCCCGCGCGGCTATCTCTGTCTGGCTCATCCAGCACACCTCACTCA
CCTCTTCGGCCTGCAGCCGCAGCGGCCCCTGATAGTGGCAGCTGTAGAGGCCGCCCCAAA
CCCGGTAACCCTCCCCTTCGGCATAGAAGGTGCCAAAACCCTGCAGCGGCACCCCTTCGA
TGCCCAGCTCCTCGGCCAGTTCGCGGCGGGCGGAGGGTTCCATCTGCTCGCCCGTGGTGA
CCACGCCGCCGGCGCAGGCGTCCAGCATGCCGGGGCAGAAATCCTTGCTGAGGGTACGCC
GCTGCACCAGGATCCGGTCAGCCTCGTCGAGCACCAGGATATAGCTGGCGCGGTGGCAGA
GGTTCTCTCGCCGCACCTTGGCCCGCTCGGCCACGCCGATCACCCGGTTCTCTCCATCCA
CCACATCCACCCACTCCACACGCAGACCCTTCTGATTCATCCAAGTGACCGCAGTATATC
GGGGCAACGGCTTGTCATGGCAGCCTTTTTTCAATTGCGTCCCGGCCGGCCGCCGACGGC
AAACCGGATTCATACAAACCTCCATAAATTGTCACATCCGTGTCACCTGACGAAGCCATA
GTGTGCCCTGTCCACGCAACAGGTGTTTTGTGATGAAGGTGTTCAAGAACTTGTCTCCCC
GCCAGATTGCCCGCTACATCAAGAGCTTCCATCACGGCAGCTTCATGGTGGAGACTCACG
GGCGGTTCGAGTTCAGCGGCGGCGAGATCAATCTGGAGAGCCTGACCTGCCGTCAGACCC
TGAGTCTGGCCCGGCAGATCAATCTGGAGGTTCGCGGCCTGCGCCACACCACCCTGCTGT
TGGGGTAACTTCCATAGTCCTTTCTGTTTTGTAGTCTGCGTCCATGCTTTTACTACTTGC
CCGCCGCTCACCAGAGTGCGGGCTTTTTTATGGACGACATCCCCCCATGCGGCTCAATGC
TGCAGGATCTGGGAGAGGAACAGCTTGGTCCGATCCGACTGGGGGTTGTCGAAAAACTGA
TCCGGCACGTTCTCCTCGATGATCTGCCCCCGGTCCATGAAGATCACCCGATCCGCCACC
TGCTTGGCAAACCCCATCTCGTGGGTGACGCAGAGCATGGTCATCCCCTCGTGGGCCAGC
TCCACCATGACGTCCAGCACCTCGCGCACCATCTCGGGATCCAGCGCCGAGGTGGGTTCG
TCAAACAGCATCACCTGGGGGTTCATGCAGAGACTGCGGGCGATGGCGACCCGTTGCTGC
TGACCGCCGGAGAGCTGACCCGGATACTTCAGGGCCTGCTCCGGGATCCGCACCCGGCGC
AGGAAGTTCATGGCGATCTCTTCGGCCTCCCTGCGCGGCAGCTGCTTGACCCAGATGGGG
GCCAGGCAGCAATTTTCCAGCACGGTCAGGTGGGGGAAGAGGTTGAAGTGCTGGAACACC
ATGCCCACCTCCCGGCGCACCGCCTCAATGTTCTTGAGATCCGAGGTCAGGGCCGTGCCC
TTGACCAGGATGTCCCCGCTCTGGTGCTCCTCCAGCCGGTTGATGCAGCGGATCATGGTG
GACTTGCCAGAGCCCGATGGTCCGCAGATGACGATCTTCTCCCCTCTGCCCACCTGCAGG
TTGATGTTGCGCAGCACGTGAAATTCACCGTACCACTTGTTGACTGCTTTCAGTTCGACG
ACAGCGTCCGTTTTCATCTCGAAACTACTCCTAATGCTTGTGGCCCGTGTTGAGTTTGCG
CTCCAGATAGATGGAGTAGCGGGACATGCCAAAACAGAACATCCAGAAGATCATGGCGAT
AAAGACATACGCCTCGGTGGAATAACCCAGCCAAGCCGGATCCGCCAGCGCCACCTTGGA
GATGGCCAGCAGATCGAACAGCCCGATGATCAGCACCAGGCTGGTGTCCTTGAACAGGGA
GATAAAGGTGTTCACCAGCGAGGGGATGGTGATCTTGAGGGCCTGCGGCATAATGATGAG
CCCCATCACCTTCCAGTAGGAGAGCCCCAGGGCCTCCCCCGCCTCATATTGCCCCTTGGG
GATCGCCTGCAGCCCGCCTCTCACCACCTCGGCCACATAGGCCGCCTGGAACAGGATGAT
GCCGATGAGCGCCCGCAGCAGCTTGTCGAGCTCCACTTCGGTACTCATGAACAGCGGCAG
CATGACTGACGCCATGAAGAGCACTGTGATAAGCGGCACCGCCCGCCAGAACTCGATGTA
GACGGTGCAGAGGCTGGCGATGACCGGCATGTGGGAGCGACGCCCCAGCGCCAGCAGGAT
GCCGAACGGCAGCGCAACCACTATGCCCACCACCGCCAGCACCAGGGTCAGCATCAGCCC
GCCCCAGCGGTTCGTCTCCACCACCTCGAGCCCAGCCCCGCCATGGATGAGGAAGAAGGC
GATGACAGGGAACACCAGCAGGGTGAACAGCGCCAGCCACCCCTTGCGCGGGGTCTTGGG
CCAGATGAGCAGGGCCAGCAACACTGCCAAGCCGGCGAAGGTCAGGTTGATGCGCCAGTA
CTGATCGGCCGGGTAGAAGCCATAGAGGTACTGCCCCAGCCGGCTCTCGATGAAGATCCA
GCAGGCGCCGCCCTGGCCGCAGGCCTCGCGGCTGTTCCCCTGCCAGGTGGCGGAGAACAG
CACCCAGTCCAGGGCAGACCAGATCAGCGGCAGCAGCAGATAAGCCAGCGCCAGGGTCAG
CAAGCCGTTCCACCAGTTGGGAAACAGATTCTGCCTGAGCCAGGCGACCAGGCCCCGGCG
ATGGTTGGGAGGTGGCAGGGCCTCCTGCAATTCGTTCACGAACATGACTGCTCCCTAGCG
CTCAACCAGCGTCATTCTGCGGTTGTAGATGTTCATCAGCAGCGAGGTGGTGATACTGAT
GACGAGATAGACCCCCATGGTCATGGCGATGACCTCGATGGCCTGCCCGGTCTGGTTGAG
GGTGGTGCCCATGAACACAGACACCAGATCCGGATAGCCGATGGCCGTGGCCAGCGAGGA
GTTCTTGGTGAGGTTCAGATACTGGCTGGTCAAGGGGGGGATGATGACCCGCATCGCCTG
GGGAATGATCACCAGCCGCAACGTCTTGGCGGGTGAGAGTCCGAGGGCGGAGGCCGCCTC
CGTCTGGCCCTTGCTGATGGCCATGATGCCGGAGCGCACTATCTCCGCGATAAAGGCCGC
CGTGTAGATGGTGAGCGCCAGCAAGAGGGCCGCGAGCTCGGGCAGGACCGTCAGACCGCC
CCGGAAGTTGAACCCCTGCAGGGCCGGTACGCTCCAGCTGAGCGGGCTGCCCGCCAGCAA
GAAGGCGGCGGCCGGCAACAGAATGACCAGGGCGGCCACGCTGCGCCAGAACGGGAATAT
CCTGCCGGTCAGGGCCTGACGGCGCCGGGCCCAGCGGCTCAGCCCCCAGCTCAACACCAC
GGCGATCAGCAGGGCCCAGAGCACGTAGCCGAATCCCTCTTCGAACAGGGGCTTGGGCAG
ATAGAGGCCCCGCACGTTGAGGAAGGCGAGCCCCCCCAGATCCACGCTCTGGCGCGGAGA
TGGCAGGGTGCGCAGCACCGAGAAGTACCAGAAGAAGATCTGCAGCAGCAGCGGGATGTT
GCGAAACGTCTCTATGTAGACGGTCGCTATCTTGGCCACCAGCCAGTTGCGCGACAATCG
CGCCACCCCGAGCATGAAACCGAGCAGGGTGGCAAACAGGATGCCGAGCACGGAGACCAG
CAGGGTATTGAGCAGCCCCACCAGAAAGGTACGACCGAAGGTATAGGTCTCGTCATAGGG
GATCAGGCTCTGCAGTATGCCGAAGCCCGCCGTGTTGCCCAGAAAATCGAAGCCGGTGGT
GATGCCACGGGTGGCCAGATTGGTCAGGGCATTGTGGATGATGTAGAACAGGAAGCCGAC
CACAACCGCGATGGCCAGGCACTGGAAGATCAATGCCCGCACCTTGGCGTCATACCACCA
GCGGCCCTGTTCCTTCCTATGGTTTGATGCGTGTAACGCCATGAGGATGACTCCGACAAA
GCCAGGGGAAATGGGGGGCCTCGGCCCCCCGATGGTTGTCGACTCAGCGGATGGGCGGCG
CGTACATCAGGCCACCCTTGTTCCAGAGCGCATTGATGCCGCGCTCGATCTTGAGGGGGG
AGCCGGCACCGACGTTGCGATCGAAGGATTCGCCATAGTTGCCGACCTGCTTGACGATGT
TGTAGGCCCACTTGTCATCCAGCCCCAGCACCGACCCCTTGGGCTCTTCCAGCCCCAGCA
GACGACGGATATCCGGGTTGGTGGACTTGAGCATCTCGTCCACGTTGGCACTGGTGACGC
CGGCCTCCTCGGCGTTGAGCATGGCGTTCAGGCTCCAGCGCACCACCTTGAACCACTGAT
CATCCCCCTGGCGCACGGCAGGCCCCAGCGGCTCTTTCGAGATCACCTCAGGCAGCACCA
TGGCCTCCGCCGGCTTGCTGAGCTTGATCTTGAGGGCATAGAGCTGGGATTGATCCGAGG
TCAGCACATCGCAGCGGCCCGCCTCGAACCCCTTGACGGTCTGATCCGAGGTGTCGAACA
CCACAGGGGTATATTTCATGCCGCCATTGGCGCGGAAATAGTCCGCCAGGTTGAGTTCTG
TGGTGGTACCGGACTGGATGCAGACGGCGGCACCATCGAGTTCCTTGGCGCTCTTCACCC
CGAGGGACTGCTTGATCAGAAAGCCTTGGCCATCGTAGTAGTTCACCCCGGCAAAGGTCA
GGCCCAGCGACCCGTCCCGGGTCAGGGTCCAGGTGGTATTGCGCGACAGCAGATCCACCT
CGCCGGATTGCAGGGCGGTGAAACGCTCCTTGGCGGTGAGGGAGACATACTTGACCTTGC
CGGCATCCCCCAGCACGGCTGCAGCCACGGCGCGGCACACATCCACGTCCAGACCGGTCC
AGGTACCCTTGGCGTCCGGATTGGAGAAACCCGGCAGGCCATCCCCCACCCCGCACTGCA
CGAATCCCTTCTTCTTGACGGCATCCAGGGTGCCATCGGCCCATGCATTGGCTGCCACCA
GCGACAGCACCATCACCATACCTGCCTTGTGTATCTGCTTCATCTCACGCTTCCCTGTGG
TTTGATTCAAATAGGCACCATAACCTGGCAAGATGCCTTCGTTTCTCTGCTTTTTCACAG
CTTATCGAGCGGCTCAAAAACCTGTCAATCGGTGCAGGTCGGCCCAACCTTGGTGCAGCA
GCACAAAATAGGTCAACGGGCCGATATGCACTCTTAGAATTAAAAATAGACCCTTATTCG
CAAAATGGCCTACGGTTCCAAGCCCCCGATAACGTGAAGATTATTTTTCGCAAAAAATCG
GACGCACCGGATTGGGGCAGAAAAACGCGCTGACAACGCATTTATCGGGCGCATTTTGCT
AACAACAGGGCCCGTTATTGGGAGGAATGAACCAATACCGGGCAACCGGAAGAGAGGGAT
GAAAGGTGGAAACGGGGGCGTAAACGCCGGGAGGAGACCGGAGCCACACCACCGCACTCG
GCGCGCAGCATCCGGTCGGCAGGATCAATTGCCGCGCGGGCCGTTTTCGATGTCGGTGAC
CACCCCGTTGCGCACGGTGACGAAGCGCATGAACTCGTTCTTGCCGAAGTTGTAGGTCCA
GCGCTCCCCATACTTCACCTGCACCAGGTTGCCGAACTGGTTCTCCTCGTTGCGGGTCAG
CTCCTCGCGCAGCATGGGCTCGCCGCACTTGATCAGCATCTCGGCGGTGCTGTCCCCTTC
GGTGATCAGCGCATTCTTGCATCGCATGGCGCCGGCACTGGCCGGCAGACTCAGCAGCAG
GGCCAGCAGGGTTCCGCCAACCAGCGGCAGTGACTTCATCGATAGCTTCATCTGTAACTC
CATTTGAACAGTGCGCTGCCCAGGGTGATGCAGCAGAGCGTAAACAGCAGGACCCAGCCC
AGTGGCGCCGCCACCTCGGCCCAGCCTGCCCCTTCCAGCGAGAACCAGACGCCGGAGAGG
AACATCATCGGCATGCTGATGACGTTGAGCAGCCCGCTCGCCAGCTCCTCGTTCTGGATG
CGGGCCGCCACCAGCAGGCCGAGGGAGGCCATGGATGCCCCACCCAGCAGGGCGATCAAC
AGCAGCAGCCAGCCCGAGCCGAGCAGCGGCACCCCGAGCAGAAAGTAGGCCACCAGAAAC
ACCAGCAGGCTCACCACCAGGGTGATCAGGATGCGCGACAGCAGCTGGGCGCAGAGAAAC
TCCGCGGCCGAGAGTGGGGTGGCCCCAAGCCGCTTGAGCACCCCGTTCTTGCGGTAACGG
ACGATGACGAAGCCCACCCCGAACAGGCCGGAGAACATCAGATTCATGCCGATCACCCCG
GGCAGCAGCCAGTCGCCATAGCGAATGGCGCGCCCGCTCAGGGTCTCCCGCGTAAGCGGC
GCCGGCACGGCCTGGCGCAGCAGATACTCGGCCATGGCTCCCTGGGGGGCATCCGGGTTG
ATCCAGTAACGGCCCGTGCCGGGCGAGAGCAGCAGATCCAGCTGATGGTGGCGTACCTTG
AGCCGACCCTTCTCCTCCTCGTCATAGGGGATGATCTTGAGCAGCGGCACGGCGCGCAGC
GGGGTATAGGCCGCAGGCAGCTCCCCCACCACGCCCATCTGTACCAGCGGCTTGGGCGGG
CCGGAGAAGATGAGGGTGAACCCCAGCACCAGCAGCAGCGGAAAGGCCAGGTTCCAGATC
AGCGCGGCCCGATCCCGCACGAACTCCAGGTTGCGGGCATAGAAGAGCGCCCCGATGCGC
TTGAGGGATCCCGTCATCTGGTACTCCTTGGGCTGGCAGACTGGGGCGACATGCAGGCAG
ATACCGCTGCGGTGTGCCACGGGGCCACGTTCATGCGCCGCTCCGCAGGCTGTGGCCGGT
CAGGTGCAGGAAGAGATCCTCCAGATTGGGGGAGCGCACCTGCATGCCGGTCAGCGGCAC
GCCCAGGCTCAGCAGCCGTGGCAGCAAGTCCGCCACGTCAGGGCAGCTCAGCTCCACCTG
CTCGCCCAGCGGGCGCAGGGGGTAGCCGAGACTGGCGAGGGCCGGGTGAGCCGCCAGGCG
CACCAGCACGCCGTCAAAATGCTGGGCCAGCAGGGCGACCGGGGTATCCAGGCTGAGCAG
ATGGCCGTGATCGACGATGGCAATCTGATCGCACAGCTGCTGGGCCTCGTCCATGTAGTG
GGTGGTGAGCACCACCGTCTTGCCCTGCGCCTTGATCGCCTCGATGCGCTGCCAGAAGTG
GTGGCGGGCCTGGGGATCGAGACCCGTGGTGGGCTCGTCCAGAAACAGCAGCTCGGGGTC
GCCGAGCAGGGCCAAGGCCAGCAGCAGCCGTTGCCGCTGACCGCCGGAGAGCTTGCGGCT
GTCCCGATCGATGAATTCCCCCAGCGCACACAGCTCGATGAGCTGAGCCTGGGGCAAGGG
AGCCGGGTAGAGACTGGCAAACAGTCGCAGGGTATCGCGCACCGTCAGGAAATCCTGCAG
CGCCGTGTGCTGGAACTGGATGCCGATGCGGGAGCGGTAGTCGGGGCCGCGCGGGGCTCC
GTGGAACAGGATCTGGCCGCTGTCCGGAGTGAGGATCCCCTCCAGCAGTTCGATGGTGGT
GGTCTTGCCCGCCCCGTTCGGGCCGAGCAGGCCGAAACAGCTGCCGGCAGGAATGGCAAA
GCTGAGCCCGTCCACCGCCTTGACGCCGGGGAAGTGCTTGACGAGATCGACGACTTCGAT
GATGGCAGCCATGGGCGCTCTCCCAGCAGAAGCCATGACTATATCCAAAAGCGCAGACGC
TGCCCATGCCCCGCCGCGCGCGGTGCAAAAAAACAGACGGCGACCCGAGGGTCGCCGTCT
GCATCAAGCCAGCCGGATCACAGGATGTCCAGCAGCTCCACTTCGAATACCAGGGCGGAG
TACGGCGGGATGGAACCGGCACCGCGTGCGCCGTAGGCCAGATCCTGCGGAATGTAGAGC
TTCCACTTGGAGCCAACCGGCATCAGTTGCAGCGCTTCTACCCAGCCGGCGATCACGCCA
GTGACCGGGAATTCGGCCGGCTGGCCGCGGGCGACGGAGCTGTCGAACACACCACCGTGG
GTGAAGGTACCGTGGTAGTGCACACGGACGGACTGACCGGCTACCGGTACGGCACCGTTG
CCTTCCACCAGCACTTCGTACTGCAGACCGGACTCGGTGGTCTTCACTTCGGCGCGCTTG
GCGTTGTCGGCCAGGAAGGCTTCGCCTTCGGCGGCGGCAGCCTTGGCGACGGCTTCCTGC
TCTTCCTGCATGCGGGCGGTGATGACCTGGAAGGCATCGTTGATATCGTCACGGCTGACC
GCGAACTCCAGACCATTCAGGGCATCTGCCAGACCTTGCTGCAGGGCCGGGATATCCAGA
CCGGCGAAGGCTTGCTGCGCCAGTTGATCACCCATGTTGCGGCCGATGCCATAGCTGGCC
TTCTGTTCGATAGAGTCGTATTGGGACATTGAGAAGTTGCTCCGGGTCCTGAGGGTAAAA
GAGACGGGATAATATCAGACTTTTGCGCCGGGTGCTGCCGGCCTGGCGCCTGATTTCCCC
GACCGTGGGAGAGAGTTCACACAAGCTGGCAGAAGGGCGCCGACACGCAGCGCCCTTCTG
TTTCGTATGATTATCTCCTTCGCCGAGCCGGTATCAGGCCCTGTCCAGCAGAGCCCGTAC
CGCAGCAACTTTGGCGCCGTCGGTGATATTGACCCGGCCGTCGTCCGAGGTGCCCATGTT
GACGCCATGGGGCACCATGCCGCCGCGCCAGCCCATGCCGGACATGTGCACTTCGTTCAC
CCCGGTAAACTCGATGATGGTGCGCACGTTGTCGGCATTGACCCCGGCGCCGGGCATCAG
GCTGGCGCGCCCCGCCAGCGCCTGCTGCATCGCCTGCAGGGTCTCAAGCCCCGCCAGCGC
AGTCGGTGCATGGCCCGAGCTCAGAATGCGCTCGCAGCCGGCGGCAACTATGGTCTCCAA
GTCGAGGCGCCAGTCGGAGGAAAGGTCGATGGCGCGGTGGAAGGTGACGCCAAGGGGCCC
CGCTGCCTCCACCAGCTGGCCGAGTCTGGCGGCAGGCACCCGTCCCTCCTCGTCCAGCAA
ACCGACCACCACCCCCTGCAGGCCGGCGGCACGGGCCGCCGCGATATCCTGCAGCATCAT
CTCGAACTCCCCTTCGCCAAAGCAGAAATCGCCGGCCCGGGGCCGGATCATGGCGTAGAC
GGGAATGGTGGCATGGCGCGCCGCCAGCTGCATGAAGCCATAGGAGGGGGTCAGGCCGCC
CAGCCCCAGCGCAGAGCAGAGCTCGATGCGATCGGCGCCGGCCGCTTGGGAAGTGAACAG
GGATTCCAGGTTGTCGATACAGATTTCAAGAGAGGTCATGATGGACTCCTTTATTGGGGA
GATCAGACCCCGGATCTGATCTCATAAATTGAGCAAGGCGGCCCCGCGCACCCCGCCGGC
GCCGCCGAAGCGGGCCTCGCGGATCTCGGGCAGGGCGACCCCGGGCAGCAGGTGACCGGG
CAGGCGCAGCGGCAACTGCTCATAAAGCGCGGGCAGGCCGCTCAGGCCGCCCCCCAGCAC
CACCACGTCGGGGTCGACCACCGAGATGGCGGTGGCCAGTCCGGCGGCCATGATTTCGAG
CCAGCAGTCGACCGTGGCCACCGCATGGGGCTCGTGCGCCTCGAAGCGCCCCACTATCTG
GTGGCCGCTGGCACGCTGGCCGTGAAAGTGATGGTAGAGCCGCTCCAGCCCGGTGCCGGA
CGCATAAGTTTCAAAACAGACCAGACGGCCGCAGCCGCAACGGGGACGAGGCAGGTCGGG
GTACTTCATCAGCATGGTGGCCGGCAGCGGGTAGTGGCCTATCTCCCCCGCCAGCCAGTT
GCGGCCCTGGATCAGCTTGCCCGCCAGATAGACGGCGCCGCCGATGCCGGTGCCTATGGT
GACGCCGAGGGCGCTGTCGGCACCCGCCGCCGCCCCCTGATGTACCTCGGACCAGAGGAA
GCAGTTGGCATCGTTGTCCACCTTGACCGGTCTGCCCAGCAGTTCGGCCAGATCGGCGCC
CAGGTGGCGACCATTGATGGAGGGCAGATTGGCCGCCACTATGCTGTGGTCGTGCCGGTT
GAGAATGCCGGGAAAGCCGATGCCCACCGCACCGCGCGCGCCAAAACGGGCATCCGCCTG
CTCGACCCGCTCGCGAATGAGCTGCTGCAGCCCCTGATAGTCATTGCCGGGAGTGCTCAC
GCGCTCCTCGTGGCAGAGATTCAAGGCGCCGTCATAGACGGCGAACGCTATCTTGGTGCC
ACCAATATCAAAGCCGTAATACATGCCACACTCCCTTGTCGGTGAGCCGCCTCACCTCAG
CCTGTCCAGAGGGGGACATTGTATTAATTCGCAAAAAAAATAAAGTGACCGAGGGCGAAA
AACGGGAGAGAGATCAAAGCAAACGAAACATTTGTCGCTGCAGGCAGGGCTGGCCGAGGC
TCATCAGGGTGCGCTCCTGACCATCGAAGACGAAGCCGCGGCGCAGATAGAACCCCTCGC
CGATGTGGTTGCCATCGAGCAGCCACAATCTGACGCCTTCACAGCCGGCGCGCCGCATCT
GCATCGCCACCGCCTGCCACAGCCGCTTGCCGTGGCCTTGGCGCCAGTGGTCGGGATGCA
GGTAAAAGGCACGGATCCAGGCGGTGGGGTACTCCCCCGCCAGCTCCGGCTGCCAGTAGA
GCAGGCCGATGACCACCTCGTCCTGGCACAGCAGCATGGGCCTTGGGCCCGTCTCCGCCA
GCCGGCGCTGCCAGATCTGCAGGTGCTCGGTGACCGCCAGCTGGGCCAGCATGTCGGTAC
CGAGCACGCCGCCATATGCGGCGAGCCAGCTGGCCCGCTGCATCACCGTCATGGCGGCGG
CGTCATCGGACCGCGCCATGCGCAGGCTTATGCCTTGCATTGAGGCACCAGTCCGGAGGC
GCGGGCCTGCTGATAGAGCGGCACGGCCTCAGCCTGCTGGGCCTGCAGCTCGGCGATCCG
GCTCTCGTTGCTGGGGTGGGTGGAGAGCAGCTGGGGCGGCGCATTGCCGCCCGCGGCCGC
GCTCATGTTCTGCCAGAGCGGGATCGCTTCGGCGGGGTTGAAACCGGCGCGGGCCATCAG
ATCCAGCCCCAGCCTGTCCGCCTCGCTCTCCTGCTCGCGACCATAGGGCAGCATGACGCC
GACCTCGACCCCGAGCCCCAGCGCCGCCATGGTGGCACCGCGGTATTCGCTGCTGCCCAT
GGCGATGTCGGCCGCCGCCAGCCCAAGGCCGGTCAGCTGGCTGCGGGAGAGCCGCTCGTT
GGAGTGCTGGGCCAGCACGTGGGTCAACTCGTGGCCGATGACGGTGGCGAGCTGATCCTG
ATTCTTGGCCACCTTGAGCAGGCCGCTGTAGACCCCGATCTTGCCACCGGGCAGGGCGAA
AGCGTTCACCTGCTTGGAGTCAAACACCACCACTTCCCAGTTGGTGATGCCGTAGCTGGC
GGGCACCTGGGCGGTCACCGCCTTGGCGACGCAGGAGACATAGGCGTTCACTCTGGCGTC
CTTGCTCACCTTCTCCTGCTTCTTCATCTGCTCGAAGGAGTCAGCCCCCAGCTTGCTCAT
CTGCTGGGGCGAGAAGAGCAGCATCTGGCTGCGACCGGTGGGAGACTGGGCACAGCTGGC
GAGCAGGGTCGTACAGAGTGCCGCCAGGCCAAGCTTGAACAAGGGAGATGTCATGGAGGT
GTCCTTCACCATAAAGATGCCCTATTTTCGGAAATGCGGGCGTCCGGTGCAAGTCGACAA
ATCACCCGGTCCGGCGAAAGCGGTCACAGCCGGCCCCAAAAAGAAAACGGGCCCCGCGGG
GCCCGTCTGGCAGAGGAAACCGGCTTACATGATGCCCAGTTTCTTCAGGTCGGCTTCGAC
CACCTTGGCCGGTACCGGTACGTAGCCATCTTTGGCGACGATGTTCTGGCCCGCCTTGGA
GAGCACCATCTTCAGGAACTCTTGCTCCATCGGGGAGAGCGGCTTGTTCGGGTGCTTGTT
CACGTAAACGTACAGGAAGCGCGACAGCGGATACTTGCCGGTGATGGCGTTGTCGGAGGT
CGCTTCGATGAAGGTCTTGCCATCCTTGGAGAGCGGTACGGCGCGCACGCCGGAGGTGAC
GTAACCGATGCCGGAGTAGCCGATGCCGTTCAGGGAGGAGGAGACCGACTGCACCACGGA
GGCAGAGCCCGGCTGCTCGTTCACGCCGCTCTTGAAGTCGCCGTTGCACAGGGCGTGTTC
TTTGAAGTAGCCGTAGGTGCCGGAGACGGAGTTGCGACCGAACAGTTGCAGATCCTTGCC
GGACCAGGAGCCGTCCAGACCCAGGTCGGCCCACTTGGTGGCCGCCTTGGCTTCACCGCA
CTTGAGGGTGCTGGAGAAGATGGCATCCAGTTGCTGCATGGACAGGCCCTTGATGGGGTT
GTCCTTGTTGACGAACACCGCCAGGGCATCGACCGCGACGCGGATGGCGGTCGGCTTGTA
ACCGTAGCGCTTCTCGAACGCCTCTTCCTCGCCGGACTTCATGGCGCGGCTCATGGGGCC
AAACTGGGCGACGCCTTCGGTCAGCGCGGTCGGCGCGGTAGAGGAACCGGCGGCCTGGAT
CTGCACGTTGACGTTGGGGTACATGCGCTTAAATTCTTCGGCCCACAGGGTCATCATGTT
GGCCAGGGTGTCCGAGCCGACAGAGGACAGGTTGCCCGAGATGCCGCTGGTCGGAGTGTA
ATCCGGCAGATTTTTATCCACACCGGCAGCCAGGGCGCTGACGGAAAACAGGGTTGCTGC
GGTGAATCCGATTACACCAGCCAGTTTGTTGAGTTTCATCCAATCTCTCCAAGGTTGCAG
AACGCAGTCCATCAAAACACGGGTTAACTTGGCTCAGTGCCGGTCATCCGACCGGGGCGC
TGAGTGTCATTCCCTGCCCTCTTTGGCCCGACTCCTGGGCGGTGGAAGGCAGTCATCAAT
CTGAGGCCGAAACGTGGTGGCATCCCGAGTGGGGCGATCGGCCGGTCGCGTTTCATTCTC
TCCCTGCGCCGCACTGGCACAGGTCCGTTCTCAAGACGGCGCCAGTATCTGACCTGGCAG
TGACAAATTTATGGATTTAATGTGACACTTTAATGACATGGCGAGGCTTTTGACCAAATG
AAAAAAGGGCCGCCATCGCCGCCCTCTTTTCATTGCTAACCCATTGCTTGAAAAGCTTAT
TTCAACACCACCATGCGAGCGGGGATGAGGAAGCTGAAACGGCTGCCAAGGCCGACCCGG
CTCTCGATGTCGAGCTGGCAGTCGTGGTGACTCAGGGCATGCTTGACGATGGCAAGGCCG
AGCCCGGAGCCGCCGGTGTGGCGCGAGCGCGCCTTGTCGACCCGGTAGAACCGCTCGGTG
AGCCGCGCCAGGTGCTCGGGCGGGATCCCCTCCCCCTCGTCCTGCACCGCAAACAGCGCC
ATCGTCCCCTGTTTGCGCCACTCCACCGTGATCTTGCGCCCCGCCGGGGTGTAGTGTATG
GCGTTGTAGACCAGGTTGGAGACGGCGCTGCGCAGCTGATCCTGATCGCCGCGCACCAGC
AGATTGGGCTGCACCATGAACTCGATCTGGTGGGCCCGCTCGCCGGAGAGCGCCCGCGCC
TCCTGCTCCAGCAGCCCCAGCATGGCGGGCATGTCCACCAGATGGGAGAGATCCACGGTG
GGCGCCGCTTCGATGCGCGACAGGGTGAGCAGCTGATTGACCAGGTTGTCCATGCGGATG
GTCTGCTCCATCATCACCCTGTGTGCCTTGGCCCACATGGCGGGCGGCGGCGGCTCCTCA
GTCATCTCCAGATAGCCCTTGAGCACGGTGAGCGGGGTACGCAGCTCGTGAGAGACATTG
GAGACGAAGTGCTTGCGGGTCTTCTCCAGGCTGCGCAGCCGGGTCACGTCCCGCACCACC
AGCATGGCCTGATCCTCGGCGTAGGGCATGATGCGAAACTCGAGAAACTTCTCCTCGTTG
ATGGGCGAGGTCATCTCGAACGGTTCGTCATACTCTCCCTTGCCGAGGTAGGCGCCGAAG
GCGGGATTGCGAATCAGGTTGCCGATGTGCTGACCGGCGTCCTCCGGCCAGCGAAAGCCG
AGCAGCTGCTCCGCCAGCCGGTTGCACCAGAGGATGCTGCCGTCGGTGCGAAACACCACG
GCCGCATCGGGCAGTGCCTCGGCCCCTTCCCGAAAGCGGCGGATCAGACCCGCCAGCTCG
CGACGGCGGGCCCGGTGGCGCTGCTGCAGCTTGTAGATGCCGTTGAAGATGTACTCCCAG
CTGCCGCTGCCGTTGGGAGGCACCAGGCTGCGATCGTGCCACAGCCAGTCTGACAGCCGC
TTCTGGAAACGGTAGTGCCAGCCCAGGTGCATGACGGTAGCCAGCAACAGACACAGGGCC
AGACTCTCCGTCAGCCAGCCGACCAAGACGAAGGGCGCATAGAAGAATGCCATTCGCCAC
AACTGGCGCCGCCAGGCGTATGGTTGCAACATAAGTGCCTCTTAGAGACGGGTTGAGAAG
CGATAGCCCGCGCCGCGCACCGTCTGGATCAAGCGATCATGCCCCGTCTCCTCAATGGCC
TTGCGCAGGCGACGGATATGCACATCCACGGTTCTGTCCTCGACGTACACATTGGTACCC
CAGACGTTATTGAGCAGCTGCTCGCGGCTGTAGACCCGCTCCGGGTGGGTCATGAAGAAG
TGCAGCAGCTTGAATTCGGTCGGCCCCATGTCGAGGGCCTTCTCCTCGGCGCTGACCCGG
TGGGAGACAGGGTCCAGCTTGAGCCCCTGCACCTCGATCACCTCGTCCACCGAGGTGGGA
GAGACGCGACGCATCACCGCATGCAGGCGGGCGGTCAGCTCCTTGGGGGAGAACGGCTTG
GTGATGTAGTCATCGGCCCCCGCCTCCAGCCCGCGCACCTTGTCCTCTTCCTCGCCGCGA
GCGGTCAGCATCACCACCGGGATCTGGCGGGTCACCTCATCCTGCTTGAGCTGCTTGATG
AACTGGATGCCGCTGCCGCCTGGCATCATCCAGTCCAGCACGATGAGTTCGGGGTAGGGT
TCGCGCACCTTCGCCAATCCGTCGGCAAAATCTTCAGCTTCTACTGTTTCATATCCCTTC
TGCTCGAGCACGAAGCAGAGCATTTCGCGGATCGGTGCTTCGTCCTCGACCACCAGAATT
CGCTTAGCCATATCCCTTCTCTCTCCTCTGTGAAGATGGGTGCGCCAATTATTAGAACTT
TCTGTGACACTTTTATGACTTTATGACAGGCGGGATGATAAACGTTTTCAGATTCAGTTG
GCAGCAGTGAGTTGCAGCAGATCCCAGCGATTGCCACTGATGTCCTCGAATACCACCACG
GTGCCGTAAGGCTCGGTGCGCGGCTGTTCACAAAAATGGACACCGTACGCCTGCATGCGC
TGGTAGTCGCCCCAGAAGTCGTCGGTCTCGAGGAACAGGAAGACCCGGCCGCCCCCCTGC
TGGCCGATGGCGGCCCGCTGCTCCGGGGTGGCCGCCCGCGCCAGCAACAGGGCGGAACCG
GGGGCACCCTTGGGGGCAACCCGCACCCAGCGCTTGCCCGGTTTGCCCGGCTCGTCGAGG
GGGGTGTCTTCCAGCAGCTCGAACCCCAGTCCCTGGGTAAAGAAGGTGATGGCCTGCTCG
TAATCGGCCACCAGCAGGGCCAGGGCGCCAATGTGTTGTGCCATGGGAAGTACCTCAACA
GATGAATGGACGGGGCGCATCATAACGGGGGACGGCCCCGGGCTCCAGCACCGGGGCAGA
TGAGATGGCAGAGGATGGAAGAGGGAAGCATGGCGCCGGGCAGGCGCGATCTCCCCGCTT
AAAGCAACCGGTTCACTCCTGCCCGAGCCAGTCGCGCAGCACGCTATCCCGGTCGCCATC
CAGCGCCGGCGAGGCGCGCCCATAGCACACCGGAGTGGCCGACAGATGCAGCGGGTTGGC
CAGGGTGGGCAAGGATTGTTCGCCACGCTGCACCTGCTGCACCCAGCCGCGCACCGCCCC
CTGCTCGAGGGCAAACAGCGCATCCAGGGTGAGGATGGGGCCGCCCGGCACCCCGGCCGC
CTCCAGCATGGCACTCCACTCGGCGCTGCTGCGCGCCAGCAGCCGCTCGGCAATCAGGGC
ATTGAGCCGGTGACGCTGGCGTACCCGGGCGGCGTTGGTGGCAAAGTCGGGGTCCTGCGC
CCACCCGGGGGCCCCCAGCAGGGCCGCCAGCGCGGCAAACTGGCCATCGTTGCCCACCGC
GAGGATCAGATGGCCATCCCGGGTGGGATAGACGTCGTAGGGGACGATATTGGGGTGGCC
GTTGCCAAGGCGCCCGGGCGCCTGCCCGGTGGCGAGATAGTTCATCGCCTGGTTGGCCAG
CACCGCCACCGACACGTCGAGCAGGGCGAGATCGATCTGCTGCCCCTCCCCGGTTCGCTC
CCGATGGCGCAAGGCCGCCTGGATGCCGATGGTAGCGTAGAGGCCGGTGAGGATGTCGAC
AAGCGCCACCCCCACCTTGATAGGCCCGCCGCCGGGCACCCCATCGGGTTGACCCGTAAT
GCTCATCAATCCACCCAGCCCCTGGATCAGCAGATCGTAACCGGGTCGCTGGGCCCAGGG
CCCGTCCTGGCCAAAGCCGGTGATGGAGCAGTAGATGAGCTCTGGGCGGCGGGCCTTGAG
GCTCGGATAATCGAGGCCAAAGCGCGCCAGTCCCCCTACCTTGAAGTTCTCGATCACCAC
GTCGGCACAGTCCACCAAGGCCAGCAGGGTGTCTCTGTCGCGCGCTAGATCCAGGGCGAT
GGAGCGTTTGCCCCGGTTGGCCGCGTGAAAGTAGGCCGCCTCCCCCGTCACCAGCTCGGG
CGGGCCCCAGTGGCGGGTGTCGTCACCGCGCCCGGGGGCCTCCACCTTGACCACGTCGGC
GCCGAGATCGGCAAGCAGCTGGCTGGCCCAGGGGCCGGCCAGCACACGGCTGAGATCCAG
CACGCGCACACCGGCAAGGGGCCCCATCACTCGAACGCCTGCAGGTCGGTCTGGGCCCGC
CCCAGGATCAGGGCATGGATGTCGTGGGTTCCCTCGTAGGTGTTGACCGCCTCCAGGTTC
ATCACGTGGCGAATGACGTGAAACTCGTCGCTGATGCCGTTGCCACCGTGCATGTCGCGG
GCGACGCGGGCAATCTCCAGCGCCTTGCCACAGCTGTTGCGCTTGATGAGCGACACCAGC
TCCACCGGGCAGCGCCCCTCATCCATCAGGCGCCCGGCCTGCAGACAGCCCTGCAGGCCT
AAGGCAATCTCGGTCTGCATGTTGGCCAGCTTGAGCTGAAACAGCTGGGTGGCGGCGAGC
GGGCGGCCGAACTGCTGACGATCCAGCCCGTACTGGCGGGCGGCGTGCCAGCAGAACTCG
GCGGCGCCGAGCGCCCCCCAGGCAATGCCGTAGCGCGCCTTGTTGAGGCAGCCAAACGGC
CCCTTGAGGCCGCTCACCCCGGCCAGCCGGTTGGCCTCCGGCACGAAGACTCGCTCCATC
ACGATCTCGCCTGTGATGGAGGCGCGCAGGGAGAACTTGCCCTCGATCTTGGGGGCAGAG
AGCCCGGCCATCCCCTTCTCCAGCACGAAGCCGGTGATCTCGCCATCGAGCTTGGCCCAC
ACCACGAACAGATCGGCGATGGGGGAGTTGGTGATCCACATCTTGTTGCCGGTGAGCAGA
TAGCCGCCGTCAACCCGCTCGGCGCGGCTCTTCATGGAGCCAGGGTCGGAACCCGCATCC
GGCTCGGTGAGGCCGAAGCAGCCCACCAATTCACCCCGGGCCAGCCCCGGCAGCCAGCGC
TGGCGCTGGGCCTCGTCGCCATAGGCGTGGATCGGGTGCATCACCAGGGACGACTGCACG
CTCATGGCCGAGCGGTAGCCGCTGTCGACCCGCTCCACCTCCCGGGCGATGAGGCCGTAG
GCCACGTGATTGACCCCGGCGCAGCCGTACTGCTCCGGCAGGGTGGCGCCGAGCAGCCCC
AGCTCCCCCAGCTCGTTCATGATGGTGCGGTCAAACTGCTCGCGGCGGTTCGCCTCCAGC
ACCCGCGGCATCAACCGCGCCTGGCAGTAGTCGCGGGCGGCGTCGCGGATGAGCCGCTCC
TCTTCGCCGAGCTGGCTATCGAGAAAGAAGGGGTCTTGCCAATCAAATCGGGTACGCGTC
ATAAGGCACTCCATGCCATGCAAAAGAATCATCAAAGGGTCTCTTGTGGACCCATCTTAA
CCACGAAAAACTTAGGTCACAAACGCCTCAGCTTGCCTCCCGCAGCGCCCGATAGAGGGT
GGTGCGGCTGATGCCGAGCCGGCGCGCCGCCTCGCTCACGTTGCCGCCGCACTCTGTCAG
GGTCTGCTGCACCCGTTGCCGGTTCTGCTCGCGCAATGTGCTGCCCGCCAGCGCCGTGGT
GGCGACCGGCGCCACCGCCACGGTCGGCAGATGCAGGTGGGCGGGTTCAATCCAGCCCTG
CCCCTCCGCCAATACGCTGGCCACTTCCAGCGCCTGCTTGAGCTGGCGCACGTTGCCGGG
CAGCGGGTGGGCCAGCAGTTGGCGCTCGGCCTCATCGGTCAGGTGCAGGGCAGGATCCAT
CTCGGCCAGCAACCGTTGGACCAGTGCCTGCCGCTCGGAGATCGGCCAGTCGCGCAACGG
CGCCAGTTGCTGGCGCCAGCCGCAGATGCGGTAGTAGAGATCCTCGCGAAAGGTGCCGGC
CGCCACCATGGCCGCCAGATCCCGATGGCTCGCCGACACCAGCCAGAAATCCACCGCCTC
AGGTCTGTGGCTGCCGACCGGGGTGACGGCGCGCTCCTGCAACACCCGCAGCAAGCGGGT
CTGGGCCGAGAGCGGCAGCTCGCCGATCTCGTCCAGCATCAGGATGCCGCCGTGGGCGGC
GCGCAGATACCCCTGGCTGCCCTGACTGCGGGCGCCGCTGAAGGCCCCGCCGACATAGCC
AAACAGCTCGGCTTCCACCAGCTCCGCCGGCAGGGCGCCGCAGTTGACGCACACCAGGGG
TTGCGCCCGCCGGCTCGACTGCCCGTGCAGTTCGCGCACCAGATGCTCCTTGCCGCTGCC
GGTCTCCCCCTCGATGAGCAGCGAGATGCCGCGCTCCAGCATCTTGAGCGGCACCTGCCG
GCCGTGCGAGCCACCGGCAGCGGCCGGCAGGGCCGCTACGGGATGAGCCTCCGGTACCAG
CCGCAAGCCGCGCCGATCCCGCAGCAGCTGCTTGCCGTCGAAGGGGTGCTGGCCGAGCCA
GAGCCGGCCGGCCCGGTTGGCCCCGAGCAGTTCGCCCTCCTCCCCCAGCAGCAGGCGGGC
AGACCAGAGACTCTGGGGCTCGAGATCCACCAGCCAGCCCGGCTGGCACGCCAGCAGCGC
ATTTTCCAGCGTCATGGCCAGCAGCCGCACCGTGCCCAGCATGTCGCCGCCGTGGTGGGC
CGCATCGGTGGAGATGTCGAGCACCCCGATCACTTGCCCGTCCGGCCCGAGCAGCGGGCA
GGCGCTGCAGCTGAGAAAGCTGTGCTGGGCGAAGAAGTGCTGATTGCCGAGCACCTGTAC
CTCGCTCTGCTCGGCCAGCGCGGTGCCGATGGCATTGGTGCCCTTGCTCGCCTCCCCCCA
GCGGGCACCGCTGCGCAAAAAGACCCGCTCGGCGTGGCGGGCGAAGCCGTCATCACCGCT
GGCGGCCAGGATGGCACCCTCGCCATCGCACAGCAACAACCGACAGGGGCGCCCCGCCAG
CAGTTGGTCAAACAACGGCAGCACGAAGCGCCGGAAGCTGGCGATCAGCACCCTGTGCTG
CTCCTGGCGGGCCGACAGCTCCCCCTGGGGCAGCAAGTCCAGTTCGGCGCTCTGCTGACG
ACTCAGCCCCTGGTGCAGGCAGCGCTGCCAGGAGCGCTGGATCGGGCTGGCACCAGATTG
AGGGAACTCGCTCATCACACCTCCTGTTCACAAACGGCACGACTGTCGCGGCCACTGTCC
AGAATCGGCACAGCTGTATCGCCACCGCCGCGGTCATTGGTTAACCAAGATACGCTGCCG
CACCCCGTTTGATAACGTTTTTGTAACTTTTGAAGCGCTGGTCAGACCCTCTGGCACGTC
CCTTGCGATACACAGCAGCAACCGGGCTGCTCGCCAGCCCGGTCAGGACCACACACATAA
GGATGATGAGATGATTTATACCGCTCCCGGTCAGGCAGGTGCCCTGGTCAGCTTCAAGTC
CCGTTACGACAACTTCATCGGTGGCGACTGGGTGGCGCCGCGCGCCGGCCGCTACTTTGA
AAACATCTCGCCGGTGGATGGCCGCGTGTTCTGCGAAGTGGCCCGCTCCGACGCCGCCGA
CATCGAGCTGGCGCTGGACGCCGCTCACAAGGCGTTCGCCAGCTGGAGCAAGACCAGCGT
CACCGAGCGCAGCAACCTGCTGCTGCGCATCGCCGATCGCATCGAGCAGAACATCGAGGT
GCTCGCCATCGCCGAGACCTGGGAGAACGGCAAGGCGGTGCGCGAGACCCTGGCCGCCGA
CCTGCCACTGGTGGTGGATCACTTCCGCTACTTCGCCGGCTGCATCCGCGCCCAGGAGGG
CTCGGCCGCCGAGCTGGATCAGAACACCGTCAGCTACCACTTCAAGGAGCCCATCGGGGT
GGTCGGCCAGATCATCCCGTGGAACTTCCCGCTGCTGATGGCGGCCTGGAAGCTGGCCCC
CGTGCTGGCGGCCGGCTGCTGCAGCGTGCTCAAGCCCGCCGAGCAGACCCCGGTCACCAT
CATGCTGATGATGGATCTCATCAAGGACATCCTGCCCCCCGGTGTGGTCAACGTGGTCAA
CGGCTTCGGCGCCGAGGCAGGCCAGGCGCTCGCCACCAGCGACCGGATCCAGAAGCTCGC
GTTTACCGGCTCCACCGAGGTGGGCGCCCACATCCTGCGCTGCGCCGCCGACAAGCTCAT
CCCCTCCACCGTGGAGCTGGGTGGCAAGTCCCCCAACATCTACTTCGCCGACGTGATGCA
GCACGAGAGCAGCTACATCGACAAGGCGGTGGAAGGGATGCTGATGACCTTCTTCAACCA
GGGCGAGGTGTGCACCTGCCCCTCCCGCGCCCTGGTACAGGAGAGCATCTATGACGACTT
CATGGACAGAGTGCTGGCCCGCGCCCGCACCATAGTGCAGGGCAACCCCCTCGACACCAC
CACCCAGGTCGGTGCCCAGGCGTCCCGCGAGCAGTTCGACAAGATCCTGAGCTACATGGA
GATCGGCCGCGGCGAAGGGGCAAAAATGCTGATCGGCGGCGGCCCGGCCAAGGTGAGCGG
ACTGGAGGGGGGCTTCTACATCCAGCCCACCATCTTCTTTGGTCAGAACAAGATGCGGGT
GTTCCAGGAGGAGATCTTCGGGCCGGCGCTCGGGGTCACCACCTTCAAGGACGAGGCGGA
TGCGCTGGCGATTGCCAACGACACCCAATACGGCCTGGGGGCGGGCCTGTGGACCCGCGA
CAGCAACCTGGCCTGGCGCATGGGGCGCGGCATCCAGGCCGGCCGGGTCTGGGTCAACTG
CTACCACGCCTACCCGGCCCACGCGGCCTTCGGCGGCTACAAGAAGTCAGGGATCGGTCG
CGAGACCCACAAGATGATGCTGGACCACTACCAGAACACCAAGAACCTGCTGGTGAGCCA
CGACATCAACCCGCTCGGCTTCTTCTAAGCCCATCCCGTGATCGACAAGGGCGCCTGCGG
GCGCCCTTTTCATTGCTGGTGCGGTCGCGGTCAGAGCTGTGCCTGCCCGGCGCCGATCCC
CAGCTGTTGACGATAGCGCTGGGGGGCACAGCCCTGTTCGCGCTGGAACATGGCGATAAA
GGCCGAGGTGGAGGTGTAACCGAGCCGCCAGGCGATCTCCTGCACCGGCATCTCGCCGCG
CAGCCAGTCCAGTGCCTTCACCAGCCGCAGCCGGGTGCGCCACTGGCCGAGGCTCATGCC
GAGCTCCTTCTGGCAGCGCCGCGCCAGGGTGCGCTCGGTGGTGTGCAGCACCTTGGCCCA
CTGGGCCAGGGTGCGGTTGTCCTCCGGCGCCGCCTGCAATGCCGCCAGCAGGGGGGCCAG
CAGGCGATCCCGGCTCTGGGGCAGGTAGCTTGGCTGGCAACGGGTGCGAGCCAGCTTCTC
GATGAAGAGTTCACCCTGGCGGGCATCCCACTCGTCCTCCATGTGGCCGACCCGGCGCTG
GGTGAAATCCTCCAGCAGGGCTCGCAGCAAGGGGGTAAGCGCCAGCAGCTGAGGTTCCCG
TGGCAGGCGCGGCGCCAGCGCGTGGCTCACGTAGATAGAGGTGTAGTCCAGGGTCTGCTC
GTTGAAGGCGGTGTGGGGCTGATCCGCCGGCACCCAGATGAGGTAGTCCGGCGGCGCCAC
CAGCCGCTGCCCCCCGACCTCCACCACCATGACCCCGAGACTGATGAGGCTGAGCTGGCC
CCAGGGGTGGGCGTGCTCGGCGCAGGCGTTGCCCCCCTGGATCTGGCTGTAGCGAAAATA
GAGGGGGTTGGGGGCGGCCAGCAGGCGATCCTGCTCGGCCAGGGTGAGGGTGCCCATGCA
GATTGTCCCAAAGCGGTTATGACATGTCTTATTTACGCTACTTGCATCGTTCAAGACAAG
GCTAGACTCTCCCCATCATACCAAGGAGTGCCTATGCCTTTTCTCTTTCCCCTGCTCGCC
ATCCTGATCTGGGCCGCCAATACCGTGGTCTCCAAGGCCGCCGCCGGCGTGCTGGATCCT
GCCGCCATCTCGTTTTACCGCTGGGTGATCGCCGCCCTGGCGCTGACCCCATTCTGCCTG
CCGCAGCTGTGGCGCCGCCGGCGCGATCTCCGCCCCTGGCTCGGCAAGCTGCTGGTGCTC
TCCCTGCTTGGCATGGTGCTCTACCAGTGCCTCGCCTACTACGCCGCCCACAGCACCTCG
GCCACCAACATGGGGGTCATCGGCTCCCTGCTGCCGCTGCTCACCCTGCTGATCGGGGCC
TGCTGCTTTGGCCAGAAGCCGGGCAAGCAGACGCTGCTCGGCATGAGCCTCTCCCTGTTC
GGGGTACTCTGGCTGCTCGGTCAGGGCAACCCTCAGACGCTGCTGCACAGCGGCATCAAC
CCAGGCGACGGCATGATGCTGCTGGGGGCGGCCAGCTATGCCCTCTATGGCCTCTTGATA
CGCCGCTGGCAACTGCCGTTCGGCCCCTGGCTCAATCTCTACCTGCAGATCCTGCTGGCG
GTGCTGCTGCTCATTCCGCTGGCCCTCTCCGCCGACTCCCTGGCTATTCCCGCCCAGGGC
TGGAGCATGGTGCTGTTCGCCGGGCTCGCCTCCTCCATCTTCGCCGCCTACTGCTGGATG
CGCGGCCTCGCCAGTCTGGGGGCGGAGCGCACCTCGGTCTTCATGAACCTGATGCCCCTG
TGCACGGCCCTCATCGCCGTCATCAGCCTGGGGGAGCCCATCCACGGCTATCACCTGCTG
GGGGGCGGCCTCATCCTGAGCGGGGTCATGCTCTCCCAGTTCAAGCCAAGAGCCCGCCGC
GTCCTGCTGGAAGAGGCCTGAGCGGCCCACCGTACCGATTTTCGTGCCGACGTATAGACC
TGAAAAAGGGAGCTTCGGCTCCCTTTTTGCTGGTATGGGTCTGCGTGCGGCAAGCGGCTC
AGCTACCCCGCCGCCAGTGGTAGCGGCGCTCGGGCCGGCCGCGCTGGCCGTAGTTGAGAT
CCACGTCCACCCTGTCCTCCGACTCCAGATACTCCAGATAGCGGCGCGCCGTGGTGCGGC
TCAAGGACAAGCGCAGCGCCACCGTATCGGTGGAGAAGGCGCTGTCAGGCTCACCCGCCA
GCAACTCCAGCACCTGGCGCAGGGTGATGGCGTCGATCCCCTTGGGGGTGTCGCGCACGT
CGCGCCCCTGGGGCCTCACCTTGCCCATCAGCCGGTCCAGATCGCTCTGCTCGAGGGAGC
CGCGCTCGCAGATGCGCCGATGCAGGGTGAGGATCTCGTCCAGGCTCTGCTGGATGCGAA
ACAGCCGCAGCGGCTTGATGATGTAATCCTGCACCCCCTGATTGAGGGCCTGCTGGATGG
TCTCCACGTCGCAGGAGGCGGTCACCATGATGACGTAGGCTTCGCGGTTGTGGCTGCGCA
GCCGGTTCACCCACTCCAGGCCGGAGCCATCGGGCAGCGAGATGTCCACCAGCAGCAGCT
GCGGCTGGGCCGCGCGCATCATGAGATCGGCCTGGGTCAGGCTTTCGGCCCGACCCAGCA
GGGAAAATCCGGGGGTGGAGGAGACCAGCTCGGCCAGAATGGATCCTATCCGTTCGTCAT
CCTCGATCACCAGCGTGAAAATGGGCTCCATAGATCACACCAATTGGTTTTTATTCAAGT
AGATACCGAACAGAGTCGTCTGTTCGGCGGTGCGGCGCCATTCTATCACACCCCCTCGCC
TGGCCACCGTCTCCTTGACCAGGAACAGACCGACACCGTGATCGCCAGTCTGGCGACTGA
TGCCGTAATCAAACAGATGGTCCGCCAGCGCCTCGTCCACCCCCTCGCCGCTGTCCTCCA
CCTCGATCACCAGCCGGCGCCCGAAGTCGTTGAGGGAGATGAGCACCCGCGGCGGGCACT
GCTTGCGCCGGGCCCAGGCGGCGCGGATGCCGTTGTCCAGCAGGTTGCCGATGAGGGTGA
TGAGATCCGCCGACACCGCCGCCGGGTACTCCCCCAGCGCCGAATCGGGATCCAGCACCA
GCTCCACCCCGAGCTCGCGGGCCCGGCTGAACTTGCCGAGGATGAGCCCGGCCACCGGCT
TGTCCTCGATGGCCCGCAGCAGATCGTGCAGCATGGTCTGGCACGCCTCGCTCTCCTGCT
GGATGAGCTCCACCGCCTGATCCACGTGGCCCAGCTGCAGCAAGCCGGAGAGGCTGCTGA
GCTTGTTGGCGAACTCGTGGGTCTGCATCCGCAGCATCTCGGCATACTGGCGCAGGTGGG
TCACCTGCATGCCGAGACTGCCGGTCACCTCGGGGCGGCTGAAGATCAGCAGCCGGCCGG
GGATCTTGCCCTCCACCGCCTGCCAGCGCCCGACGAACGACTCGCCGTGCACGGTGAAAC
CGAGCTCGGTCTCGACCTGGGTCAGGGCGGGGGCAAGTGGCGGCGACAGTTCCGAGAGCG
GCTGGCCGAGCAGGGCGTGGCGGCCGGTGCCGGGCAGGCGCAGCTGGTAAAACGCGGCGC
TGTTGAGCATGCGGATGTGGCCGCGGGAGTCGAGGGCGATCACCCCCTCCGAGATGTGCT
CCAGCACCAGCTCCTGCAGTACGAAGCGATTGACTATGGTCTCCGGCTCCAGATCCAGCA
GGGTACGCCGCAGCCGATGCTGGACCCAGAGCGCCAGCAGTAGACCGCAGCCCAGCACGG
CGCCGATGGCGCTGATGAGCAGGGCGATCCGATCCAGGTAGATGCTCTCCACCGTCTGCA
TCAGATAACCCACCACCACGGCACCGATGGCGCGCCCGTCAGGCCCGATCACCGGGGCGA
AGCAGCGGATGGCCGGCCCCAGGGTACCCACGTCCTTGGAGCAGTAGCTGCTGCGCTCGT
TGAGGGAGGGCCAGATATCCTCGCCGCGAAACAGGCCACCCACCAGCTCCGGAGAGGGGT
GGCTCAGCCGGCGGGCGTGCTCGTCGGTCACCACCATGTAGGCGGCATCGGTGCGGCTAC
AGATCCCCTGCACATAGTCGCGCAGGCCCGGATCGCTCCCCCACTGCAGCGCCTGCACCA
CCCGGTTGTCCCCCGCCAGCACCCGCGCCAGATCCCCCCCCTTCTCCTCCAGATTGCTCT
CCAGCAAATGGCGGATGAAGAGCGCCAGCAGGCTGCCCAGAATGACGATCAGGAGCAGTG
ACAGGCCCAGGGAGAGGGTGACCAGTTGGTGACGCAGTTTCATCGATTAGCCTTGCAACA
TCAGGACGCGGACCAATAGTGCGGGCGCCACCAGGTCTGGTCAATCAAAGGTGCGGGATC
ACCGGCAAAATCGGCCAGCCCCTCGGCACGGGCACAGAGTGCCACCGCCCTCGCCACGGC
GCGGGCCACCTCCCCCACCTGCTCGATGGGGGGCAGCAGCCGCCCCTCGGCCAGCGGATA
GGCGCCCACCGCCTGCACCGCCGCTCGCAGCATGCCGTCGCTGATGCGCCGCGCCTTGAC
CGCGCAGGCCCCCAGACCAATGCCCGGGAACACGTAGACGTTGTTGCACTGGGAGACCAC
CCGCGCCGCGCCGTCCACCTCCACCGGCGGGAAGGGGCTGCCGGTCGCGAGCAGGGCCCG
CCCGCCGGTAGCCTGCCACACCTGGGCCGGGGTCGCCTCGGCACTGCGGGTGGGGTTGGA
GAGCGGCAGGATCACCGGCCGCTCGCACACCTCCCCCATGGCGGTCAGCACCGCCTCGTC
GAACAAGCCGCCCTGACCGCTCACCCCGATCAGCACCCAGGGGCGCAGCCGCTCGATAAG
CGCTGGCAGGGAATTGCACGCCTCCCCCGCCGGGCGGGCAAACGGCTGCTGGGCCGGGGT
GAGCCCGGCCCGGTCCAGGCAGACCAGACCGTCCTGATCGAACAGCTGCACTCGCTCCGG
GCTGCCCGCCAGCTGGGCCAGCATGGCGGCGATACCGCAGCCGGCCGAGCCCGCGCCGAC
GATCAGCACCGGGGTATCCGCCAGCGCGCTGCCCGCCTGCTGCAAGCCCGCCAGCACGCA
GGCCGACGCCACCGCCGCCGTGCCCTGGATGTCGTCGTTGAACATGCAAAGCTCGTCGCG
GTAGCGGGCCAGGAGGTTCGCGGCATGCTTGCCGGCGAAGTCCTCGAACTGCAGCACTAC
CTGGGGCCAGCGTTTGCGAATGGCGGCCACCACCTTGTCCATGAACTGGTAATAGGGCTC
GCCATCTACCCGCCGGGCCTGCCAGCCGAGGTAGGAGTCATCTTCCAGCAGTTCGGGGTT
GTTGGTGCCCACGTCCACGCACAGCGGCAGGGTGCGGGCCGGGTTGATGCCACCGGCGGC
GGAATAGAGCGCCAGCTTGCCGATGCAGATCCCCATGCCGCCGATGCCGAGATCGCCGAG
CCCCAGCACCCGCTCGCCGTCGGAGATGACGATGACGTCCACCTCCTGCTCCACCGCCGC
GAAGATGTGGTCGAGCTCATCCCGGTCGTGCCAGGAGAGGTAGAGGCCGTGGCTGCGCAG
ATAGAGGTCGCTGTGGCGCTGGCACGCCTCCCCCACCACAGGGGTGTAGATGATGGGCAA
CAGCTCCGGCAGGTGGTGGCGCACCAGTTCGTAGAACAGCACCGGGTTGTCCTCCTGCAA
CTGGCGCAGCAGCAGATGCTGATCAAACGGGCTCTGCATGGCCGAAACCAGCCGGTAGAT
GCGGCGCCGCTGCTGGGCCAGCGACTCCTCCTTGTGGGGCATGCGCCCCATCAATCCCTG
ACGCTTGCGTTCGGCATAGGGCAGGCTGGTGCCCATCATGATGTCGTTCATTATCTTGTT
CCTTATGCCAGCAGCGAGATGAGCAGGGTCGCCAGGATCAGCATGACGGCGCCCCCGAGA
CGAGAGGAGATCTGGGCGAACGGCATCAGCGTCATGCGCTGGGCCGCCGAGAGCACGGCC
ACGTCACCCGTGCCCCCCATGTTGGCCATGCAGAGGCCACCGGTGATGGCTGCCTCTATG
GGGTAGAAGCCGATCATCCGCCCTACCAGCGCCGCCCCCAGGGCTCCACCAAGCACGGTC
ACCAGCACCAGCACGAAATAGCTGACGGAGAAGGCGCTGATGAGCTCGGGGATGCTGGTG
TAGGCGACTCCGATCCCCACCAGCAGAGAGGGGGTCAGGTTGGTGACCACGAACTGGTAC
CAGTCGGCCGCCGCCTGCTCGTAACGACGGGGCAGCAGGCCGCTCACCTTGATGACGGCC
ACCGCCAGGATCATCAGGGCGAAGGGGTGCATGGGGATGAAGTTGCCGAGCAATGAGCCC
AGCACGAACATGCTGGAGCTGATGAAGAGGCCCAGACCCAGACTCTCCAGGGTCGGCGCC
TGCGCCTTCTCCTCGGCCACGCCATCGGCACTCTCTTTTATCATCAGCTTGCCGTTGCCG
GTCAGGGCGGGGTAGCGGCGACCGAGACGGGCCAGCAGGGTACCCACCAGAATGGCCAGG
GTGTTGGCGATCACTACCGCAGGCACCATGCGCGACAGCAGATCGGCGCTCGACATCTGC
AGCGGCCCGGAGAGGATCTCCACCAGCGGCACGGCGCCGGCTCCCATGCCGCCGCCCATG
ATGGGCAGACCGATGAGCAGCACGGCATTCTTGAAGCCGTAGCCCATCAGGGCGCCCACC
AGACCGACGCTGAGCAGCGCCAGTGCGACGCCCCCCAGGATCACCGGCAGGTAGCGCATG
GCGGCGTTCTTCAGCAGGGCGCCGCTCATGCCGAACACAGAGCCGGTCACCAGGCTGGCG
ATGAAGAAGTTGAGAAAGCCCCCCTCCTTCATGAAGCCGATGATCACCTGGCCCGCCTCG
ACGGGCAGGATCCGGTATTCAAACAAGGCGGCGCCGCCGAAGATGGCGAGTATGGTGCCG
CCACCCAGGTATTCACGGATGGGAGTGATGCGCTCCCCCAGCTCGGTCAGCAGGGTGCCG
AGCACGAACATCAATGCCAGCGCACCGACCATGCCGAGTGGCAGAGAGCCGTTCCAGCCC
GAGAAGAGGACGCAGGTGGCGAGGCCCAGAAAGATCATCATGGGCATGCCGGCAATCTGT
CGACCGCCGAACAGGGCGGTTCTGGTGTGTGGGGTAGAGAGGTTTTTCATTGTTATGCTC
CAGCGTGTGGTGTGGCGCCACTCTAGAGATCTCCGCTCCCTCTGTCGGTTAGCCCGCCAA
CAAAGGCATATAAAAACATTAAATTCTTAAACGCTATGGCATGCGGGCAAGGTTGGCACC
CATTTTACAGGGGGTATTTCCGTTCCTGTCATCGTCATTAAATCCCCCCGACACGCACTC
TTTTGCACTTTAAAGCGGCGCTTGAAGCGGTCGCTATCAAATAGCGATCAAATAACCAGC
GCTGTAACCAACAATAATGGCCTGTCAGGTTTGGCTGTGGTGAATGATCACCCGGTACAA
GGCAAGGGTGATCCCCTGATCAACAAAAACGCTCCGGCCAGGATCTGCCGGGTGATAAAA
AAGAAAGACGATGACAGCTCGATAGCGAGCGCCTAGCTTGTTACAAGCATGGCGCTCCCG
CTGGCAATGGCGGCTTGCAGCAAGAGGATTAACGGTGGGGGCAGGCCCTGTGAAAGGCTG
CCCTCTCAATATGACCTGTGGATGTCACCAACCGAAAGACTATTCGGCTAATAACAATGG
AATATTGGCAGGGTCAAATTCATGACAGGTTTCGGCATTTTCCAGGCTGAGTCCATAATG
GCCGTCGACCACATATTCCACGTCCACCAGCAGACTCTCGATGGCGAGATGGGCGTCACC
CGATTCATATCGTTCCACAGCTATCATCTCCCTGTTTAGCTGACTCATCAATATTAGTGA
ATAAAAAACAGAGTGCCGCATTTATATAATATTTTTTTGCATCGTCTAATTAGGGTGCAC
CTAAAACGCTGTGACTATTTTCATGCCATCCCAATAAACGACTCGCTTTATTTCGCCGGG
CCCTGCCGACCATATCCAGCCTTCTGATTCACTCAAAGGGGCTGCTGATCCCAACTCACC
CCTTCACCCATGCTGCTTGAGCTCCACCAGAGACCTACCTCCAAATTTCATAAACAAGAT
CGCGATCACACTATTTACTTAGCCTGCTAAACAACTACAATGCTTAGCAAGCTAAGTAAA
AGGAGACACCCCCATGATGAAGGACCTGGAAATGCTGCGCGAGCTCTCCCTCGCCGAGCG
GGTCGGCCGGCTGCATCGGCTGTGGCGCACCGTGGCCGATCTCGAGCTGGCCCCCCTCGG
CCTGACTCATCCCCGCTGGACGGCCCTGTGGAAGCTGAGCCGGCTCGGCGGCCACCTCAG
CCAGAAGACCCTGGCCGAGGCGCTGGAGATCGAACTTCCCTCCCTAATGCGCACCCTGGG
CCAGCTGGAGGAGCAGGGTCTGGTGGAACGCCACTGCTGCAGCCAGGACAAGCGGGCCCG
CATCGTCACCCTGACCCCGGCTGGCAAGGCGCTGCTCGACCAGATTGAAGATCGCATCAT
GGAGATACGCCGGGAGCTGCTCGCCGGCATCAGCCAGCGGGAGCTGGAACAGTTTGAAGA
TATCGTGCACCGCATCTGTGCCAATGCCCTCGGCAAGATAGGTGCTCAGAGTGAAGAGAG
AGAATGAGATGACCCCGGATCAACAATTCCAACGCTGGATCAAATGGGCCATGGGCGCCT
TCGTGCTGGTCTTTGCCTATTTCCTGCTGGCCGACCTCAAGATGCCGCTCACCCCGCAGG
CCATGGCAACCCGCGTCGTCACCAAGATGGCACCCCAGGTCAGCGGCAAGGTGATGGAGG
TGGCTGTCGCCAACAACCAGCACGTCAAGCAGGGCGACCTGCTGTTTGCCCTCGACCCGG
CCCCCTTCGAACTGGCGGTAGAGCAGGCTCGCCTCGCCCTGGCCCAGGCCGAGCAGCAGA
ATCGCCAGCTCGCTGCCACCCTCAACGCCGCCAGCGCCGATTTCAGCTCGCTGCAGACCC
GGGCCGCCCTCAAGTTGCGGGAAGCGGAGCGCATCGACGCCCTCTATCGCCGCCACATGG
TCTCCGAGCAGCAGAAGGATGACGCCGACAGCGCGTTTCGCACCGCCCAGGCCAACCTGC
TGGCCAGCAAGGCGCGCATGACCCAGGCCAGGGTCAACCGCGGCCTGCCCGGCGACGACA
ACCTGCTGCTGCGCCAGGCCCGCAACCGCCTCGCCCAGGCCGAGCTCAACCTCGCCTACA
GTCGGGTCCACGCCAGCCAGGATGGCATCATCACCAACCTACAGCTCAAACCCGGCAGCT
TCGCCGCGGCGGGCGCCCCGCTGCTGGCGCTGGTTTCCGAGCAGGTGGACGTGATCGCCG
ATTTTCGCGAGAAGAGCCTGCGCCACGTTGATCAGGACAGCCTGGCCCTGGTCGCCTTCG
ACGGCGAGCCGGGCCGCCTCTATCCCGCCCGGGTCACCAGCCTGGATGCCGGGGTCAGCG
CCGGTCAGTTCGATGCCAACGGCCAGCTGGCCAGCCCCACCGAGTCGGATCGCTGGGTGC
GCGACGCCCAGCGTCTGCGCCTGCATCTGACGCTGGAACAGCTGCCCGCCCATCTGCCGG
CCGGTGCCCGTGCCACCGTGCAGCTGCTGCCCGACAACGCCCTGACCGGGCTGCTGGCCC
GCGCCCAAATCCGCCTGCTCAGCCTGCTGCACTACATCTACTGAGGTGACGGCAATGAAC
CTGTGGCACAGACCCCTCACCGCCAATGAACTGCGCCAATGCCTGCGCATCGCCTTTGGC
AGCACCAGCGGCTTTCTGCTCTGCAAGCTGTTCGGCTGGAACTACGGCGTCTTCTACACG
GTGACGCCTGTGCTGCTGTTGGGCATGGTGCCGGTGATGAACGGTCATGCCGCCCGCCAG
CTGATCGCCGCCGCCGTGGTCTGCGGGCTGGAAGTGGGGCTGCTGGGGGGGCTGTTTGGC
GGCCATCCCGGCCTGATGATCCCCATCGCCTTCCTGCTGTTTCTCTACCGTTTCGCCGCC
ATGTCGCGGGGCAGCCTGTTTCTGTTCGGTGCCAACGGGGTGCTGAGTCTCAGCATCATG
CTGCACTTTGCCAGTTACCCGCAGACCGATCTCAACGACCTCATCTTCAGCAACCTGTGG
GCCAGCGTGCTGTCGGTGCTCATCGCCTACCTGATGACGGCGCTCATCCCCGACGTGGAG
GAGCGCCCCAAGCCGGCCCCCTCCCCCAAGGCACCGCACCGGATGCGGCACGAGGCGCTG
CTTGGCGCCAGCATTGCCACCCTCTCCTTCATGGTGTTCCAGCTCTTCGATCTGCGGGAC
TCCATGTCGGCCCAGGCCACCACCCTGCTGGTGCTCTTCCCCATGCATTGGGACGGCGCC
CTGAGCTATGCCCGCAAGCGGGCCATGGGTACCCTGCTCGGGGTGAGCTTCGGCCTGGTC
GGCCAGCTGGTGCTCTACGACTGGTCCGGACTGCTGATCCTGGTTGCCCCCTTGCTCTGG
CTCGGCGCCATGCTGTTCAGTCATGCCCACGTGAAGGAGGCGAGCGGTTCCGGGGTCGGC
TTCGGCGCCCTCACCACCCTCGGCATCCTGTTCGGCCAGTACCTGACGCCCGGCAACGAT
CTGGTGTTCAGTGCCCTCTACCGGGTCAGCAGCATCTTGTTTGCCATCGTCGCCACCCTG
CTGGCCTGTTACCTCATCCACCGACTGCTTAACCGTTTCGAGGCCACCCGGTTCGGTTAT
TGACCCCCCTGTTGTTAGCTCAAGGATGTGCGCCTTTCGCCCCGCTATGCCTACCGGGGC
GTTTTTTTGCCCTGCATCTGGCAGCGCCTGCGGCCAGCCCCAGCAACTATGCTTGCTAGG
GCAGTTGGCAACGGGAGAGAGACCATGACACACGCAACCCACATTCACTGGCTGGTTATC
TGTCTTCTGCTGATGGTGGGAAGCGCCCGGGCCGAGTCTGTGCTGATCGCCGCGGAAGAT
GACTGGGCACCCTACTGCGTTCTCGACAAAGAGAGCGGCCAGCCGCGGGGGTTGGCCCCC
GAGCTGGTGAAGGCGGCCTTTGCCGCCGAGGGGGTCGAGGTGGAGTTTCGCACCATCCCC
TTCGCCCGCTGCATGTACGAGGCGCGCAGCGACAAGGTGCTCGGCTGCTTCGATGCCACC
ATTACCGAGGAGAACCGTTACCAGTACTTCTGGCACGAGACCCCCATGTTCGAGGAGGAT
CTCGCCATCTTCGCCCTGGCCAGCGAACCGCGCCGGGATCTCAAACTCACCTCGCTGGAA
CAGAAGACGGTGGGCATCACCCTCGGCTACACCTACCCCACCGATTTCATGGAAAACCCC
AGGATCACCCGCTTCCAGGCCAAGTCAGACACCCAGATCATCGAGATGCTGGTGCGCGGC
CGGGTCGACTACATCCTGATGAACGAGATGCCGGGCTACCTCAAGATCCAGCAGAAACAG
CTGAGCGGGAAGGTGGTCAAGGTGGGCAAGATCTCCACCGACGGTTTCTGGCTTGCCTTC
TCCCGCGCCCACCCCCGGGGTGAGGAGATGGCCAGTCGCTTCGAAGAGGGGCTGCAGAAG
ATCAGGAACAACGGCACCTACGAGGCGCTGGTGCGCGCCTTCGAGGCCAGACTCGGCCTG
CATTGAGTCCACACTCATTAGTGCTTCTTTTGACGCCCATGGACGCATATCGACGCAAGT
CGGGTCGAGCGGCATTGCCCCCCTTTGGCAAGCTGTTAGGATCACGCCCGGATGACACCG
ATGGAGAATCAACATGAAGCACGCCAACCTTCTGCTGCTGGGCATCACGACCCTGACCCT
GCTGAGCGGCTGCGAACGCGGCGCCGACCCCCTGAGCGTGACCGGCGGCGACCCCGTCAC
CTATCTGTGCGAACAGGGCCAACGGGTACAGGTGCGCTACTTCGCCCTCTCCGATCAGAG
CCTGAACTTCGTCAAGCTGGCACTGCCGGACGGCAAGGACTACACCCTGCCGCAGAGCGT
CTCTGCCTCCGGCGCCCGCTACACCGACGATCACGAGGCCGTCTGGTGGAACAAGGGCGA
CGAGGGCTTTGTCGAGATGCGCGACAAGGACGGCCAGTGGCAGAGCGTCTACAACGACTG
CAAGCAGCAGTAAACAACAACCCCGGCCAGGCCGGGGTTTCTCATTACTCCACTTCAATC
TCGTAGCGACCCACCACTCGCACCGGAATGGCCTGCGGGTTCTGCTCCGACACTCGATAG
CGGGTCTTGGCCAACCCCGACAGGGCGATCAGGTCCAGCACGCCGGGCGGCTCCGAGGCC
AAAATCTCTGGGCTGAACAGATTGCCGTTGGAGTCGATGAGATAACGGATCTCCACATAA
CCCTTGACGGGCCGCTTGGCTGGCGCGCCGCCCACCGGTTCAAACGGGGGCACTTCGCCA
TCCTGCACCCAGTATTTGCCAAGCTCCGCCATGGTCACCTCAAGCGGTGGCTGGTTCAGC
TTCACAGTCGGGCTCGGGCTGGCACAGCCCCCCAGCAGGCCGAGCACAGTGCCCAGCAGC
AAGACCTTCAAACCCATTCAACACTCCTTGTTGAGTCAGATCGGAGGGGTCACCCCTCCC
CGGCAGGGTTGCCGGCCCATTACTGTAACAATCGGAACCCGTTTGAGCAGCATAAAAAAA
GCCAACCCCATCGGGTTGGCTTTTAGCAAAGAGGCTCAACGTCAGCCGCGCTTGTCGCTG
ACCACCAGCCAGAGTGCATGCACCATGCCGGGCAGGCCGCCGAGCAGGGTCAGCACTATG
TTGATCAGAAAATGCAGGCTGAAGCCCACCTGGATAAAGGCACAGACCGGCGGCAGGAAG
ATGGCCAGCAGGATCTTGAGCAGATTGTTCATCTCGGATTTCCTCGTCAACGATGTCACA
GGGATTGGAATGGGCTAACCATAAACATCCCTGGCCTCAACTGCAAACCAGACAGGGGAT
CCGTTCCCCTCCCTCCCGCCAGGCGTTGAGGTCGTGGATCTGCTGATTGCTGCTGCCACG
CCAGAGCAGACCGGGGTCTGCCAGCCCCTGCTCGAACTTGCCGTCCACCAGCACGTCCAG
CAAGGCCACCAGCTCACGCTGGGCCGGGCTGAGCTCGCCAAGCAGATAACCGGTCCAGCA
CCAGATGTCCTTGCCGGGGCACTCGGCGCGCACCCGCTGCACCAGCGCCAGCACCTGGGG
CACATTGGCGGGGTGGAGCGGATCGCCGCCGGAGAGCGACAGTCCGCGCCGTTTGATGCG
CCTGTCGTTGAGATCCGCGATGATGCGATCGCTCATCGCCTCATCGAACGGCTTACCGCC
ATCGAGCCGCCAGGTGCTCTGGTTGTAGCAGCCTGGGCACTGATGTTCGCAGCCCGAGAC
GAACAGGGTGGCACGGGTGCCTGGGCCGTTGATCACATCGACCGGGTAGTACTGGTGGTA
GTGCATCTCGTCTCTCGATTCACGGTTTGGCAGGCAGGTGATGATGGATGCCCCCTCATC
CCCAGCCCTTCTCCCACTCTTTTCAATCTGAGCGGGAGAAGGGAGCAAGACCGAACAAAC
AGCACTTCGGCCGGTTCCCTCTCCCTCTGGGAGAGGGCTGGGGTAAGGGGCTAGCTTTCC
CCTTGTTAAGAGGAGGCAGGGGCCCACTCTGGACTTACATATGCTTGACGCGGCGCTTGA
CCTCTTCCTGCTTGCCCGCGTTGAAGGGGCGCGCATCCGGGCTGCCGAGGTAGCCGCAGA
CGCGGCGGGTCACCGACACCTTGGCCGGGTCGTGGTTGCCGCAGCGCGGGCAGGTGAAGC
CCTTGGAGGTGCACTCGAACTCGCCGGTAAAGCCGCAGTCGTAGCACTCGTCGATGGGGG
TGTTGGTACCGTAGTAGGGCACCTTGTCATAGCTGTAGTCCCAGACGTTCTCCAGCGCTT
CCAGGTTGTGCTGGATATTGGGGTACTCGCCGTAACAGATGAAGCCGCCGCTGGCGATGG
GCGGATAGGGCGCCTCGAAGTCCAGCTTGTCGTACGGGTTCACCTGCTTTTCCACGTCGA
GGTGGAAGCTGTTGGTGTAGTAGCCCTTGTCGGTCACCCCCGCCACCACACCAAACTCCT
TGGCGTCGATGCGGCAGAAGCGGGAGCAGAGGTTCTCGCTCGGGGTGGAGTAGAGGCTGA
AGCCGTAGCCGGTTTCCTCCTTCCACTCGTCGGTGGCCGCCTTGAGGCGCTCGACGATGG
CGATGGCCTTCTGCTGCAGTTCGGCACTGTCAAACAGGTGCACCTGCTCGCCAAACAGGG
CGTTGATGGTCTCGTGTACCCCGATATAGCCAAGGGAGATGGAAGCGCGGCCGTGCTTGA
AGATCTCGCTGACGTTGTCGTCCGCCTTCAGGCGCACCCCGCAGGCCCCTTCCATGTAGA
GGATGGGGGCGACCCGGGCCTTGACCCCGTCCAGGCGCTTGATGCGGTACATCAGCGCTG
TCTTGGCTACCCGCAGGGCGGCATCCAGCTTGTCCCAGAAATCCGCTTCATCGCGAGATT
TCAGGGCGATGCGCGGCAGGTTGAGGCTCACCACCCCCAGGTTGTTACGTCCCTCGTGGA
CCAGCTCGCCCTGCTCCTCGTAGGCACCGAGGAAGGATCGGCAGCCCATGGGGGTCTTGA
AGGAGCCGGTCACCTTGACCACCTGGTCGTAGTTGAGGATGTCCGGGTACATCCGCTTGG
AGGCGCACTCCAGCGCCAGCTGCTTGATGTCGTAGTTGGGATCGCCCGGCCGATGGTTGA
GGCCATCCTTGATGGCGAATACCAGTTTCGGGAACACGGCGGTCTTCTTGTTCTTGCCAA
GGCCGGCGATGCGGTTGCTCAGGATAGCCCGCTGGATCAGGCGTGACTGCCAGCTGTCGC
CAAGGCCAAAGCCGAAGGTGACGAACGGGGTCTGACCGTTGGCGGTGTGCAGGGTGTTCA
CCTCGTACTCCAGCGACTGGAAGGCGTCGTAGCACTCCTTCTCGGTGCGGGCCATGGCGT
AGGCATCCACATCGCCGATGCCCCACTCCACCGCCACTTCCCGGTGCTTCTCCCAGCTGA
TGGTCACGTAGGGAGCCAGCACCTCGTCGATGCGGTTGATGGTGGTGCCGCCATAGATGT
GGCTCGCCACCTGGGCGATGATCTGGGCGGTGACCGCGGTGGCGGTGCTGATGGACTTGG
GAGTGTCGATCTCCGCGTTACCCATCTTGAAGCCGTGGGTCAGCATCCCCTTCAGGTCGA
TCAACATGCAGTTGAACATGGGGAAGAAGGGGGAGTAGTCGAGATCGTGGAAGTGCAGAT
CGCCGCTCTCGTGAGCCTGCACCACGTCGCGGGGCAGCATGTGGCTGGTGGCGTAGTGCT
TGGCGACGATGCCCGCCAGCAGGTCGCGCTGGGTCGGGATCACCTTGGAATCCTTGTTGG
CGTTCTCGTTGAGCAGGGCCGCGTTGGTCTGCTCAACCAGGCCGCGGATCTCCTGGGCCA
GCCGGCCGCGGGCCTCGCGAGCCTGATCCCGGTCGTGACGGTATTCGATGTAGGCACGGG
CGATGGCCTTGTCGTCGGAGGCCATCAGGTGGTTTTCGACCCGGTTCTGGATCTCGTGGA
TGTCCACTTCTCCCCGCCCTTCCAGCTCCTGGCTGACGGCGGCGGCAATGCGCTCTGCCA
GCGCCGGACTGGCCTGATTGACCGCCTCCGCCGCTCGGCCCACCGCCTCGGCAATCAGCT
GGGCATTGAATGGTGCGCGACATCCATCACGTTTGATCACAACCGGTTTCATGGAGTTTC
CCCGTTAAAAAGGCCAGGCTCTCGCCCTCGGCTTACCCTTGTTTGGCCCCCTTCTCCACG
CCTCGTCCTGGGCGCAAATAAATTCAGCCGAGGCTTGACAAGCCTGGGCTGACGATGAGA
AGGGAACAGCTTTTACACAGCTTAATAACACAACATATAGGGATTAAAAACGAATGCAGC
CCTATATGTGGTGTCTATTAGGCACCAAAGCGGGGGCGTATTTCTTGATCCAGAACAGGT
TTTGAGGCGAGTGGCGCAGTTCCCGACCAGCCATAAAAGGTACCACACGAGACCACCTTC
AAGCCTGGTGCGGGCTGGCGCCCGACGCCGGCCAGCGAGAAAAAGATTTCCCCTCCGACA
GTAATTGACCGGCACCGGCTGGCCCAGGAGTGAACATAATGAATGACAACACCCCTGCGC
CGATGGGAAGCCATATGACCAAGCCTTTGTTGCTGCTACTGTTGCTGTGCCCCCTGTCGC
TGCGGCTGTGGGCGGCCGAGATCCTGGTGATCAGCAGCTACCATCCCGAGTACCTGTGGG
ATCAGAGCTACAACGCCAGCCTGGTGGCCAACCTCAAGGGCGAGCACCACATCAGCCACT
TCTACATGGATACCAAGCGCCGCCCCGCCGAAGAGTTCGACCAGATCGCCGAACGGGCGC
TCGCCTACTACCACCAGGTGAAACCGGATCTGGTGGTGCTTGGCGATGACAACGCCATCA
ACTACCTGGCCACCAGCATCGCCTCCCTCGGCACCCCGGTCGTGTTTCTCGGCATGAACG
AGAACCCGCGCCACAAGGGGCTGGTCGGCCACCCCAAGATCACCGGCGTGCTGGAGCGCC
CCCTGCTCAAGCGCAACATCAGCGAGATGAGCCAGCTGATGGGGGGGATCAAGAAGGCAC
TGGTGCTGTTTGATTCGAGCAACGTGGCCCTGACCGCCATCGAGGATGAGTTCAAGACCC
AGACCGAGTTGCGGGTCGGCCAGACCCGGGTCAACAGCCAGCTGCTCGGCGACTACGACC
TGTGGCAGGAGGCCGTGCTCAATGCCAGGCAGAACGGCTATCAGGCGATCTTTATCGGCC
TCTACCACACCCTCATCGATGAGCAGGGCCGCCACGTGGATGAACGTCAGGTGCTGGAGT
GGACCAGTGCCCACAGTCCGGTGCCGCTGTTCTGCTTCTGGGAGTTTACGGTGGGCAAGG
GCAAGGCCATCGGCGGCCTGGTGCTGGATGGGCACGATCAGGGGGCCAAGGCGGCCGAGC
TGGTCAATGCCATTCTGGAGGGAGCCCAGCCCAAGACCCTGGCGCCGCGGGCTGCCCTGC
GCGGCGAGTATGTGTTCAGCAAGAGCGAGCTGGCCCGCTGGCAACTCACCCTGCCCGACA
AGTGGCGCTACAAGATCCTCTGGCGTGATTGAGCGCGGATCATTGTCCCCATAACGAAGA
ACCCGGCATGGCCGGGTTCTTCGTTTATCTGGTTGAGCCAGCGACTCAGCCCTGCAGCGC
CTGCTGCAACTCCTCTTCGGTCCAGACGGTGATGCCGAGCTCCTGGGCCTTGGCCAGCTT
GGAGCCTGCCGCCTCACCGGCCACCAGCACGTCAGTCTTGGCCGATACCGAGCCCGCCAC
CTTGGCGCCAAGCGCCTGCAGCGCCGCCTTGGCGTCGTTGCGCGACAAGGTGGTGAGGGT
GCCGGTCAGCACGAAGGTCTTGCCGGCAAAGGGCTGCTGTGCAGCCTCCTTCTTCTCGAT
GGCTGGCCAGTGGATACCGGCGGCCAGCAGGGCCTCCAGCACCTCGATGTTGTGGGGCTG
GCGCAGGAAGTAGTAGACATGCTTGGCCACCACGTCCCCCACGTCGGCCACGTCCAGCAG
CTGCTCCACCGAGGCAGCGCGCAGGGCGTCCAGGGTGAGGAAGTGATTGGCGAGGTTCAG
CGCGGTCGCCTCCCCCACTTCGCGGATCCCCAACGCAAACAGGAAGCGCGGCAGCGTGGT
GCTGCGGGCCGCATCAATGGCCGCCACCAGATTGAGGGCGGACTTCTGCCCCATCCGCTC
GAGCCCGGCCAGCTGGATGGCATTGAGGCCAAACAGATCGGCCGGGGTCTTCACCAGCCC
CTTGTCCACCAGCTGCTCGACTATCTTGTCGCCGAGGCCGTCCACGTCCATGGCGCGGCG
TGCGGCGAAGTGCTTGATCGCCTCCTTGCGCTGCGCCTCGCAGAACAGGCCGCCGGAGCA
GCGGGTCACCGCCTCTCCTTCCAGCCGCTCTACCGCAGAGCCGCACACCGGGCACTCGGT
CGGGAACAGAATTTCACGGGCATCGCTTGGACGCTGGGCCTCCACCACCGCCACGATCTG
CGGGATCACATCCCCGGCCCGGCGCACGATCACGGTGTCGCCGATCATCACGCCAAGGCG
CTCAATCTCGTCGGCATTGTGCAGGGTGGCGTTGGAGACGGTGACGCCGCCGACGAACAC
AGGTTTGAGCTTGGCCACCGGGGTCACGGCGCCGGTGCGACCGACCTGGAACTCGACGTT
TTCGAGCAGGGTCATCTCCTCCTGGGCCGGGAACTTGTGGGCGGTGGCCCAGCGCGGCGC
ACGGGCCACGAAGCCGAGCTCCTCTTGCAGGGGAATGGTATCCACCTTGTAGACCACGCC
ATCGATCTCGTAGGGGAGTGCGCCACGGCGGGCCAGGATGTCGTCATGGAACGCCTGACA
GCCGGCAGCCCCCTCCTTGAGTTTCACCTCCGGGCTGAGCGGCAGCCCCCAGGCATTGAG
CCGGGTGAGGCGGCCGTAGTGGGAATCTCCCAGCAGCTCGCCACCGACCCCCACCCCATA
GGCGTAGAAGCTGAGCGGACGGCTGGCGGTGATGCGCGAGTCGAGCTGGCGCAGGCTGCC
GGCGGCGGCGTTGCGCGGATTGACGAACACCTTCTCGCCGGCGGCCAGCGCCCTGGCGTT
CATCGCCTCGAACCCCGCCTTGGGCATGAACACCTCGCCGCGCACTTCCAGCCGAGCCGG
CCACCCCTCGCCACGCAGGGTCAGGGGAATGGCCTTGATGGTGCGCACGTTCTCGGTGAT
CTCCTCACCCGTGGTGCCATCGCCCCGGGTGGCGGCCTGCACCAGCTGGCCGTCTACATA
GAGCAGGCTCACCGCCAGGCCATCCAGCTTGGGCTCGCAGCAGAAGGTGAAATTGACCTC
CCGCTTGAGGCGATCGCTCATGCGCTGTTCAAACGCCTGCAGCTCTTCGCTGCTGAACAC
ATTGTCCAGGCTCAGCATGGGGATCTCGTGGCGCACCTGCTTGAAGGCGGTGAGCGGCTG
ACCGCCCACCCGCACGCTCGGCGAGGCCGGGGTTTTCAGCTCGGGATGGTCGGCCTCCAG
CGCGATCAGCTCGCGCATCAGGCGGTCGTATTCGGCATCCGGCACTGTGGGGTTGTCCAG
CACATAGTACTGATGCCCATATTCGGTAAGCAGCTCACACAGTTGACGGTGGCGGGAGAG
GATATCGCTCATGAAAAAGTCTCGAAGTGTGATGGAAAAACCGGCCAGCGGAGCAATAAA
AATGCGGCACCTGGGTACCGCACTTTTGATTCATTCGACCCGCCTGGCGTATTAGTCGCG
ACTGGCCTCGTAGGCGGCCAGCTCGTGCCGGTAACGGGCGATGGTCTCGTCGCTCAGCGG
GCTGCGATCCACGTCAGTCAGCATGGCATCGAGATCGCTGGCCAGCTGGTCGGCAGACTG
CAGCATGTGCTCGAAGGCAAAGGCGGCGTTGCTGCGCAGCGGCAGCTGCATGAAGAGCGA
CACGCCCGGAGTGGTGAACTGCTCCATCCGGTACGGGTTGAAGGTACCCGGCTTGACCAT
GTTGATCATGGAGAAGAGCACTTCGCCCTTGCCGTTGAGATCCTCGTGGCGATGGAAGAT
GTCCATCTCGCCAAACTTGAAGCCCAGCGCCAGCAGGGAAGAGATCAGGGTCGCCCCCTG
CAGATCGTGACCGGGGCGCGCCATCAGGTTGATGACATAGACATCCTGCCAGATCTTCTC
GACCGGCTGACGTTCAATCTGCGGCTCCTGCACCGGCTCTTCATAGGCGGGCTCCTCGTA
GGCAGGCTCGGGGGCTGCGTAACGGGGCTGCGCCTTGTATTCGGGCGCGGCGGCCTGGGC
CTGTTCACGGGCACCAAAGGTGGGTGCGGTGGCGTAGGCTGGCTCCACCAGCGGTTCTTC
GTCCAGCGGCTGCAGCAGCGGCTCACGCTGGGGACGGGAACGATGCACCGGGGTACGACG
GATCACCTGGGCAGGCTTGCGCACCGGCGCGGCAGGCACCTCCTCGACAGACTCGGCGAC
CGGCTCCTCATACTCCTCCTCTTCATAGACGGGAGGCGGGGGCACGGGGCGAGCGGCAGG
CTTGCGTACCACGGGCGGCGGCAGATCGGCGTCATCCTCTTCATCATCGAAGGCGGGCGC
GGGGGCGCGACGGCTCACTTCCGGCTGGCGAGGTTCATCATGGTGGAGTTTGGGCTCGGC
ACGACGGCCACCGCTGACCACTCGCACCTGACCGATGCCATCGCTGTCGAAGGCGTCGTT
GTCACGATCCCGTGATTTGGATTCCATCCGACCCAGAGGTTTCTCTTTGATCGGTGCCTG
ACGATTCTTTCTGTTGCTCCACAACCCGTGAATGAGCAATGCCGCGATGGCAATACCGCC
CAGGGCAACCAAGATGTAACGCAATTCCTGCATTAGCTGCTTCTCTTTCTAGTTTTGCTC
AGCCAAAGCGACGGCTTCACCGATATCGACCGACACTATGCGCGAAACCCCGGGCTCTTG
CATCGTGACGCCAACCAGCTGCTCAGCCATCTCCATGGAGACCTTATTATGACTGATGTA
AACGAACTGTACTGTGCTCGACATCTCTTTGACAAGAGAACAGAAGCGACCGACGTTCAC
TTCATCGAGCGGTGCATCCACCTCATCCAGCAGACAGAAAGGTGCCGGATTGAGTCTGAA
GATGGCAAAAACCAGCGCAAGAGCGGTTAACGCCTTCTCCCCCCCGGAAAGCAGGGCAAT
GGTAGCATTCTTCTTACCCGGAGGTCTCGCCATGATGCTCACTCCAGCCTCCAAAAGATC
ATCGGAAGTGAGCTCAAGCCAGGCACTGCCCCCACCGAACACTTTTGGAAACAGGGATTT
TAAATCTTCGTTGACCTTATCGAAAGTGTCACGGAAGCGTATTTGTGTCTCTTTATCAAT
TCTTTTAATGGCTTGGCTCAAGGTTTCCAGCGCCTGCTCCAGATCCTGGCACTGGTTTTC
CAGGTAGCTTGCGCGGGTTTTCGCCTCTTCATACTCCTCCAGCGCCGCCAGGTTGATGGC
GCCAAGCGCCTCCACCTGCGCCTCCAGGGTCTGGATCTCCTGGCGCAGCTTGCCGCGATC
AGCCGCTATCAGCACCGCCTGATCGAGATCCACCAGCCGTACCCCCAGCTCTTCGAACTG
CTCGTGCAGCCCCTGCCGGCGGGTGAGGTTGCGTTCGCGCTCGAGCCGCAGGGTCGCCAG
CTTCTCCTGTATCTGCACCAGCTGTTTGTGATCGGCGCTTCTGGCCTGCTCCAGCTCGGT
CAGCTGGCGATCCAATTCTGCAAGCCGCTGATGACAGGCAAGTTGCTGCGCCTCGAGGCT
GCGCTGCTCGGCCAGCAGGGGCGACAGATCCTGACTCGAAGTGGCCCCCGGCTCCTTGAG
CTCGGCCAGCTCCAGCCCGAGGCGGGCCAGCTCCTGCTCGCGCAGGGTGATGAGCTGGCG
CTGGTTCTGCTGCTCCAGTTGCAGCCGCTGGCAGGCGGCTTGCTGCTGCTCACGACGCAG
GCGGGCCTCTTCCACAGCGCGATCCGCCGCGCTCGCCTGCTCCTGGGCGAGCAGCAGCGC
CTTGGCAAGCAGCTCCCCCTGCTCCTGCAGCTCGCCAAGGGCCGCTTCATCCTGCTCAAG
CCGCTCCCCGGCCGACACCAGCCGCTGCGCCTCCTCAGCCTGCTCCTTATCCAGCCGGAT
CAGCTCCTCTCCCAGCTGGCCGAGGCGCTGCAACCGCGCCTGGCGCTGCCCTTCGCGCAG
GCTCCAGTCCTCGCGCAGTTGCTGCCACTGCTGCTCCTGCTCGCGCAGGGTGCGCTGGGC
CAGTTCATGGGCGCCGTGCAACTGGGCCCGCGTCGCGTCGGCGGCGGCAAGCTGTTCATC
GAGCCGGCGCAGCGCCTCCCGGCCCGCGACCAGCTCGCTGTGCAACCGCTCACGTTCGCC
AAGCAGCGCCAGGGTGCCGAGGGCCATGCCCTCCCCCAGATCCGCCCAGTTGGGGCCGAA
CCAGTCGCCGGCTGGAGTGAGCAGCGACTCACCGGCAGAGAGGCTGTGCAGGCGGGCCTG
CGCCTCCTCCCGGCTCTCTGCCAGCCAGATGGCGTTGAGGAAGGCGGGTATGTGCTCACC
GCCCAGTTGCGCCGCCAGGGTACCGGCCAGCGCCGGCCGGGCCGGACCAATCCAGAGCCC
GGATTGCGCCAGATTGCACTCGTCCGCCGGGGTGGCGGTGAGCCAGCGCCCCAGCACTTT
GTCCAGCCCCCGGGCCCACTCGGGGGGGACCTGCAGCCGATCCGCCAGGGTGACGCCCGC
CATCTGCTCCCCCAGGATCTGATCCAGGGTGGCGAGGCGAGCCTCCAGTTCGCGCAGCAA
GCCCTGCTGGCGCCCCTGCGCTGCCTTGAGCTCTTCATGGCGGGCCAGGCCGGCCTGCCA
CGCCGCTTCGGCTTCTTCATGACGAGCGCGGGAGAGCGAGAGCGTCGCCGCCAGCGCATC
GAGCGCCGGTTGCAGGTTCTCCTCCTCCCCGCCGAGGGGCCCGGCCTGTTCATCTTCCAG
CTTGAGGCGGGCCAGCCGGGTCTTGGCCTGCAGCTCCTGCAGGCCGTTCACCTCGGCGCG
GGTCTGGTTGAGCCGCCCCTGCAACTGGCCAAGCTGCTGCTGCCACTGCTGCTGGCGCTG
GCGCGCCTGCTCGAGCCGCTCGCCCGCCGCCGTGCGCACGCTCTGCTGGTCGGTAAGCAA
CTGCTCACACTGCTCGAGGCGCGCCGATGCTACCTCCCCCTGCAGAGTGCTTTCGCCCAG
TTGTTCCAGCTGGTCGGCCAACTGGGTCTTGAGCCCCTCGATGCGCTCGCCGAGGGCCTG
CCGCCTCGCCTGCCAGTCGCGGCCGAGTTCGGTTTGGTGCAGTTGCTGCTGCTCGAGGCG
GGCGATGGCCTGACCGCCGAGAAAAATCTGTTGCTGACGGCTTGCCTGTTCGGCCTGCGC
CTCCTGGCGGGCGACCGACAGGGTGACGTGACGCCCCTCGTCGGCGGTGCGCTTGGCATC
GAGGGCCGCCAGCGCCTGCTCGGTCTGGGCAAGTTCGGTCTTGGCCTCGCCCAGACGCGT
CTCCAGCGCCCACAGTTCCGAGCCGATCAGCTCGGCGCGAGCAGCGCGACTGCGGCTCTT
GAGCTGCTTGTAGCGCTCGGCGGTCTCGGCCTGGGCCTTAAGGTGGTCGAGGCGCGACCC
CAGTTCGCCGCGGATGTCGCCGAGGCGCTCCAGGTTCTCCTGGGTATGGCGGATGCGCTG
TTCGGTCTCCCGGCGCCGCTCCTTGTAGCGGGAGACCCCGGCGGCCTCTTCCATGAACAG
CTTGAGATCGGCGGGGCGGGACTCCACCAGCCTGCTGACGGTGCCCTGCTCTATGATGGC
GTAGCTGCGCGGCCCGAGGCCGGTGCCGAGGAAGAGGTCGGTCACGTCCTTGCGGCGGCA
CTTCTGGCCGTTGATCTGGTAGTGGTTGGAGCCGTCGCGCAGTACTTCGCGGCGCACCGA
GATCTCGGTAAAGCGGCCGAACTCGCCGGGTACCCGGTTGTGGGGGTTGTCGAACACCAG
CTCCACCGAGGCACGGCCGTGGGCACTGCGGTTGATGGAGCCGTTGAAGATGACGTCGGT
CATGTTTTCGCCGCGCAGATGGCGGGCGGAGCTCTCCCCCAGCACCCAGCGCACGGCGTC
GATGACGTTGGATTTGCCGCAGCCATTGGGCCCCACCACGGCAGTCATGTCGGCGTTGAG
CTCGATGCGGGTCGGCTCGACAAACGACTTGAAGCCGGCGAGTTTGATCAATTTCAGACG
CATGGCGGCCTATGTCGGTAACGAAATAAAGAGGAGGCGGGCAGGCGACTTTACCAAATC
AAAAGCTTGTTTGTAATATGCTGGCAGTTTCCCATGAACAGATGGAGCTCCGATGAGCCA
CTCCCCCCGTATGGTAAAAGACTCGATCAGCGGTGCAGACTACTTTCTGCGCGGCTTCTC
CCTCATTCGCCAGCCCGGCATCCGCACCTTCGTGCTGATCCCCCTGCTGGTCAACTTCGT
GCTGTTTGCCGGGGCCTTCTACGCCCTGCTGCTGCAGCTGGATGGTCTGTTCGCCTGGCT
GCACCAGCAGATCCCGAGCTGGCTCGACTGGCTGGACTACCTGCTCTGGCCCATCGCCCT
CATTACCATACTGGTGGTCTTCTCCTTCCTGTTCAGCTCGGTGGCCAACTGGATAGCCGC
CCCCTTCAACGGCCTGCTGGCGGAGAAGGTGGAGCAGGCGCTCACCGGCGAGGCGGCCAA
CGACACCGGCATGCTGGACATCGTCAAGGATGTGCCACGCACCTTCGGCCGCGAGTGGAT
CAAGCTCAAATACTACCTGCCCAAGGCCATCGGCTGCCTGATCCTGTTCCTCATTCCGGT
GGTGGGCCAGACCCTGGCGCCTGTGCTCTGGTTCTTGTTCAGCGCCTGGATGATGGCAAT
CCAGTATGTCGACTATCCGTTCGACAATCACAAGATCGACTTCATCACCATGCGCGACGC
CCTCAAGCAGCGCCGCGGCAAGTGCCTGAGCTTCGGCGCCCTGGTCACCCTCTTCTCCGC
CATCCCGGTGGTGAACCTGTTCGTGATGCCGGTCGCCATCTGCGGCGCCACCGCCATGTG
GGTCGATCACTACCGCAGCGAACAGCTCAAGCGCTGACCCGGACAAGCATGATGAAAAAT
GGGGGCGAAAGCCCCCTTTTCATTACTTAATCTAATGCATATATGAGTTTGCTTGTCCCG
CCAGCGCTAGATTGTTAGGATGCGGGCCTTTCTCGCACCCTGGGATATCTCATGTTACAT
GCACTCTTCTTGCTGGGCCTGGTGGCCGAAGGGATGACAGGCGCGCTGGCCGCGGGCCGG
CGACGGATGGATTTGTTCGGCGTGGTGATCATCGCCTCGGCGACGGCCATCGGAGGCGGC
ACCATCCGCGATGTGCTGCTGGGCCATTACCCCCTGCTCTGGGTCGAACACCCGGAGTAT
GTGCTGCTGGTCGCCGGCGCGGCCATGGCCGGCGTCATCTCGGCACCGCTGATGCGCTAT
CTCGGCAAGCTGTTCATGGCGCTCGATGCCCTGGGGCTGGTGGTCTTCTCCATCTTCGGT
GCGGCCAGGGCGCTGGAAATGGGTCACGGCGCCGGCATCGCCTGCATCATGGCGGTGGTG
ACGGGGGCCTTCGGCGGCGTGCTCAGGGATCTGCTCTGCCAGCGCATTCCGCTGGTGTTT
CGCCGCGAGCTCTATGCCGCCATCTCGCTGGTGACCGCAGCCCTCTACTGCCTGGCGCTG
GATCAGGGCCTGCCCAACGACTGGGCCGCCTTCGGTGCCATCGGCATCGGCTTCGTGCTG
CGCCTCCTGGCGGTGCGTTTCAAGTGGGGGCTGCCCACCTTCCACTATCAGTACGCCGCG
CACTGAGCGCGCCAGCTTCTGGCGAGCCGGTACGGATCACAGCCAACAAAAAAGCGCCGG
TCAGGCGCTTTTTTGTTGGGCAGGGGGGCTGCAACTACCTCAGTTGATCCCTTCCGAGCT
GAAGAAGGTCGCCTTGTCGGCGATGAAGCGGATCTTGATGTTCTTGCCCTCGTCGCCCCA
GATGCAGCTGGTAGTGCCCAGCGCATCGTCACAACGCTCGGCCTTGCCGAGGATGCTGCT
CGCCTCGGCGTAGCTGATCCCCATCTTGAGCTTGTCGTAGTTTTCGCGGTTGAGCTTGCC
ACAGCCGGTCAGCAGCAGGGCAATCAGCCCGCCAAGCAAAATATGTTTCATCTGGTTCTC
CTCTGCATGGTGTCCAGAGCCTACCAGCTCGGCCACCCCGCTGACCAGTCACCCGCCGGG
CCGATGCGGCCAGCAAACCGCCGTTACCAGCTGCGCACGGGCCCGGTGTCGAGATGCACG
AAGTTGTCGCTCGGGTAGTAACCGACGCCGCCCACCTTGAGATGGAGCGCCGCCTTGCGC
AGGTGCGCCAGCTGTACCCCGGGGATCCGCACGTCCACCGCCTGCCCCAGGGTGTGGTAG
CTGTGCTTGGCTACCCCGCGGCTGCGACTGCGCTTCTGGCGATTGGTCACAGGGGAGCGA
TAGCCCGAGATGAGCTGGATTTCGCCGTGGCGACCCAGCTTGTGCTGCAGCAGGTAGAGC
TGGTCGAACAGCTTGCGGTCGATGTTGAACACTTCGTTGCGACGGTAGTCGCGAAAGATG
TGGTTGAGCTCGGCCAGCCCGTCTTTCAGATAGCGGCCATCTTCCCAGTAGCTGGTGCGC
ACCCGCTCACCGGTATTGAGATTGAAGAAGCTGAGTTCACGTCCCGCCGTACTGCGACTC
GCCATGGCGGGGAAGGACAACAGCGAGCCCCCCAGCAGGCAACCAGCCCCCAGCAGCAGG
CGACGTCGGCTTATCTCTTGATCAAGCATCCCTTGTCCGTCCATCGCAATGTTGAGGTGA
AACCGTTGAATGAATTTGATACAGGCGCTTGAAACTACCCGCCGAGCCGGCCGCTGTCAA
ACCGCAAGGTGCCATGAAAAAGCCCGGCGCAGGCCGGGCTTTTCACTCTGTGGCGAGGAT
CACAGCAGGCGACTCTGGTAGCTGACTCGATCAAATCCATAGATGTCGTTGCGCAGTTGC
TGACGTCCCTCCTCGTCGATCCAGCTGCTCCAGTAGACGGTGAACACCGGGATCGGAGTG
GTCAGCGGCAGCCACTTGGTCTGGCTCTCTTTCAGGATGCTGGCCACCTTGTCGGGCTGG
TAGCGGGAGTCCGCCAGCAGCAGCTCGGCCAGATCGTCGGCGTGCTCCACCCGGATGCAA
CCCGAACTGAATGCGCGCGCACCCTGCTCGAACAGCGCCTTGCGCGGAGTGGAGTGCAGG
TAGATCGCCTCGTTGTTGGGCAGATAGAACTTGTAGCGACCCAGTGCATTGTGATCACCC
GGCTTTTGCCGCAGACGATAGGGGAAACCGGACGCCAGTGCCTGCTGCCAGCCCTCTTCG
GTGAACTGCACCGGATTGCCTTCGCCGTCGATCACCTCGAACTGCTCGCGATTGAGGTAG
GCGGGGTCACGCCCCAGCTTGGGCAGAATGTCCTTGCTCAGGATGGAGCGCGGCACGTGC
CAGGCCGGGTTGAGCACGATGGAGCGGATCTCGCTGGCGAGGATCGGGGTAGCCCGCTGC
TCCTTGCCCACGATCACCCGGCTGGTGAATACCTCGTTGCCGGACTCCACCACGCTCAGC
CGATAGTCGGGGATGTTGACCAGCACGTAGCGGGCACCGGAGAGCTGATCCACCAGATCG
CGTCGCCACAGGTTGCGCAGCAGCAGGCTGGCGCGCACCTCGGGCCCGGTGTTGAGCCAG
CTGCGGGTCTGCCGGCCTATGATGCCGTCGGCGGTCAGGCCGTGGCGGCGCTGGAACTGC
TTGACCGCCTGCAGGGTGTCGTCGTCGTAGGTGGCGTCGTCATGGCGCGGGGCCGTGTCG
CCCAGCTCGTTGAGGATGGAGCGGATCTGGCCCAGCTCCGGGGAAACCTCGCCGGCTCGC
AGGGTTGGCATGGTCAGGGTCGGCCACTTCTTGGCCATGGGCAGCGCCAGCAGCTTGCGC
ACTTCCTCGCGCACCGCCTCGTATTCCGCGACCTGGGGTCTGAGCTGCTTGACCTGTTCC
AGCAGGTTGTCGCCGGCCGGCTCATGAGCCAGCGGCTTGTTCAGATTGAGTTTGAGGGTC
TGCATCTGCTCGCGGGAGACCAGATCCATGGCGCGCCACGCCTGCTGGAACCGGGCCAGC
TTGCCAAACGCCTCGTCATAGAGGGCGCCGCGCTGATCTGCCGGCTTGGCCTGCAGCTTC
TTCCAGAGCGTATAGAAATCCGGGTGCAGCTGGGCCAGCACGGCCTCCTGCAGTTGCTGC
TCCAGCTCTTGCCTGGCCTGCTCCGCCGTCCGGTTCTGATACCAGTCGTGCTGCTCCGCC
GCATTGCTCACCACCACCTGGCCTTCGCTGGCCTGTGCCATGGCCGCTGGCCAGCAGCCC
AGCCAGATCAGGTTTGCCAATGCCAGCCAATACTTCTTCCCCATGCTTACCTCAAGATAG
GTTCACTTCAATCCGTCAGACCCGGTGGTCAAGGCGCTCATCATGCGTGAATGCCCGCGA
CTTTGCTAGCCGGCGGGCGCATAGCGCCGCCAGATAATGTCATACTCATTCGTTGCTTTA
AACTTGGCCAGCTCGCGATTGAACTCCCGCACGAATTCGGGGGACAACCGTTTCTTGCTG
AACATGAAAAAGGTCGGTGCTTCATATACGGCCATGGCATGGGGCACGATCAGATCGCTC
AGCCCCTCCTTCTTCAAGCCCCAGGGGGTGGCCAGCACATCGCCGAGGAAACCGTCGATG
CGTCCCAACACCAGCTTGCCGTAGTTTTGCTCGTCGTTGACCACGCTCACCTGGGCGGCA
TAACGGCGCAGCAGCTCGCTGATCTCGGCGCCGTAGTAGTAGTCCTTGGTGATCCCCAGG
GTATGCCCGTCGGCCAGCCAGCTCGCCAGATCGGTGTCGGCATAGGCGTCTGACTTGCGG
ATCCAGAGCACGCTGCGGCCCGGATTGTAGGCATCGGAAAACCAGGCATAACGGGCACGA
TCCTCGTTGAAGTAGGCCTCCATGGCAATGTCGACAGACCCCAGCGCCAGACCGTGCAAC
ACCCGTTTCCAGGGCATCTCCACGTAGCTGGCCTTGCAATCCAGTCGTTTGAGCATGGCG
TTGAGCGCCTCGATGGCAAAGCCCTGCAGCTCTTTCTTGCCGGCCGCGGACTCGAGGTAA
TAGTGATAGGGCGGCCAGTTGTCATAACCGATTCGCAAGGGAGCAGGGCACAGCGCATTT
GCCGATACCAGCGGTGTCAGCAACCAGAGCATCCAGCAGCAGAGTTTCAGCTTCATGGGT
CATCCTTGACGGCGTATCAGCTCATCATAAATCGGCCTCGGCAAAATGGCGACAGATCCT
GCCACAGGGATGCAGACCATGATCGGGGCGCCGAAAAAGTGGCATCGCCCGAGCAGAAAA
GGGGCCCGGCCGGCCCGCCACAACAGGGCCTGGGGGCTAGCTAAAAAGAGGGAGAAGCGA
CATTTGGAACACCAATCAGAAAGGGGTTAATATGTGACCAAATATATTTTTGTGATCCAC
TATGCTTTTTTTGCAATTGGATTAGCATATGCGCGAAATCAGCCTACAAACCGTGAGGCG
CAGAGAGTGATATGACGTACAAAAAGTTTGGTTTTCTGACCGCCATCATGGCGCTGAGTG
GTTTCTATCTCTACACCCTCTATCTGGCCGCCCACCCCAACGTGAGCCTGGCCTACAAGC
TCTATTACCTGGAAGGCAAGACCCGCTTCTGGGAGCACAACTCCAGCATGACCTACCAGC
CTGGCAACGAGCTCAATCTGACCAAGCCGAGCCGCTTCCTCTCCAGCGAAGGCTGGGCCA
AGAAACCGAGCGCGGACGGCACCGAACTGAGCGGCCAGGGTGGCCTCTATTTCGTGCTGC
CCAAGCAGCAGGCACAGCCGGAAGAGCTGACCATCCAGGCCCGGGTCAACAGCCCGCAGG
CCGGCGCCCTGCTCAAGGTGGCACTGGGTCACGATTTCACTACCACCGTCAAGCTGGCCA
AGGCCGGCATCAACGAGATCCGTCTCAGCCTGCCGGGCGAGTCGCTGACCTCGGATCCCA
AGCGTCCCAACTTTCTGGCGCTCTCCGCCCCGACACCGCTCAATGTCCAGTCGGTGCGCT
TGACCGTCGCCCAGTAAGACGTATTCTCCAATACGCTGTTTTATAAAATAATTTTCCAAA
TAAGGAAGTTTTCATGTCGCATGCCGATTTTCGACTCTCTCTGATCGTTCCCGTTTACAA
CGAGGAAGAGAGCATAGATGCCTTCATCAACGCGATAGATAACGAACTGGCGCCGCTCAA
GGATCAGCTGGAAATTGTATTCGTCAACGACGGCAGCCGCGACCGCACCCGTGAGGTGGT
CGAGCAGGCCATCGCCCGCGACCCGCGCGTCACCCTGGTCAACCTGGCCCGCAACTTCGG
CAAGGAAGCGGCCATGACCGCCGGCCTGCATCACGCCAAGGGTGATGCCGTGGTGCCGAT
GGACGTGGACCTGCAGGATCCGCCCTCGCTCATTCTCGAATTCGTCAAGCTGTGGCAGAC
CGGCGACTACGACACCGTCTACGGCATCCGGGTGGATCGCAGCGCCGACACCCCGATGAA
GCGCCTCACCGCCGGTGGCTTCTACCGCTTCTTCAACGCCCTCTCCACCAGCACCAAGCT
GCCGGAGAACGCCGGCGACTTCCGTCTGATCGACCGCAAGGTGGTCGAGGCGATCAAGCA
GCTGCCGGAGCGCAACCGCTTCATGAAGGGGCTGTTCGCCTGGGCCGGTTTCCGTGCCGT
CGGTGTGCCCTACGAGCGCCCCGCCCGCCACGCCGGCGAGACCAAGTTCAACTACTGGAA
GCTGTGGAACTTCGCCCTCGACGGTCTGATGAGCTTCTCCAGCTGGCCGTTGCGGGTATG
GAGCTACGTCGGCGTCGGCGTCTCCTTCGTCGCCTTCCTCTACATCCTCAAGATCGTCAC
TCAGGTGGTCTTCTTCGGCATCGACGTGCCGGGTTACGCCTCCCTGATGTCGGTGGTGCT
GTTCCTCGGTGGCATCCAGCTGCTGTCGCTCGGCATCATCGGCGAGTACATCGGCCGCAT
GTTCGTGGAAGTGAAGCAGCGCCCCGTCTACCTCATCGAAGGGGTCTACGGCCAGTATGC
CAAGCAGGATGAAGAGCCCAAGCAGGACGCCGCCAGCGGCAGCAAGAAGAGCGCCGGCAA
GAAGGCTGCTGCCGCTAAGGCCGCTGATGACCAGCAGGAGCAGGCTTCTCAATGATCTCC
CGCGAGGAATTCTGGCGGCTGGTACGTTTCGGGTTTGTCGGCGGGGGGGCCACCCTCGTC
GATCTGGGCACCTCCATCGCCCTGTTTCACACCTGGCCCACCATCTCGGAGCACCTGGTG
ACGACGTTGGCCTTTGCCATCGCGTTCTGGTTCTCCTTCTTCGGTCACCGTTACATCACC
TTCCAGAAGCAGGGTGCCGCCAGCAAGTTCCTGCTGGTCGCCCTCTTCTCGCTGGCGGTG
CGTAACCTGATATTGAGCGGTCTGCTGTTTGCGGGTCTTTCCGGTCTGTTGCCGGTGGTG
ATCGCCACCCTGACGGTCACCGTGCTCACCTACCTCCTCTCCAGGATCTGGGTATTTGCC
TGATGAATGACATGACTACCACCACTGCCCCCGACCAGGTGGCGCCCTATCGCCCGTCAC
TTCGCATCAGCGGTCGCGACTGGCTGATGATCATCGCCGCCTTCGTGCTGAGCCGGGTCG
CCCTGTACGGCATGGGTTACTTCGGCGTCCAGCTCTACGGCGCCACCGACATAGGCCCGC
TGCAGGCCTATTGCCAGTTTGACTGCGTCTGGTTCCAGCGCATCATCGAGAACGGCTACG
ACCTCTACCCGCGCTGGCTGAGCAAGGGCAACGCGGCCAACTGGGCCTTCATGCCGCTCT
ACCCGATGATCTCCGGCACCCTCTCCAACCTGCTCAACGTCGAGAGCCTGATCGGCCTGA
TGCTGGTGGCTAACCTGGCGTTCTTCGCCAGCCTGCCGCTGATGCTGCTGGTGCTGCGCC
AACTCAAGCTGGGTGACGATACCGCCCGCTTCGGTGTCTGGCTGCTCGCCTTCTCCCCCT
TCTCCGCCTACTTCGTCTCCGGCTATACCGAGTCAATGTTCATGGCGCTGATGCTGGGCA
TGTTCCTGTTCGCCTATCGCCAGCAGTGGCTGATGGTGGCCCTGCTCGGCGTCTTCATCT
CCGCCACCCGCAACCTGGGGGTGATGATGGTGTTCCCGGTGCTGATCCTGGCGCTGCAGG
CCTACGGCTGGCGCGAGTTCTTCCGCTTCACCGAGCGCGCCTTCAAGGTGGTGTTCACCC
TCTGGATGATCCCGCTCGGCCTGTTCGCCTACATGTTCTATCTCTATCACCTCACCGGTG
ACGCGCTGGCGTTCAAGCACATCCAGGTGGCCTGGGGCCGTTACATGGACAGCCCGCTGG
ACTGGTGGCTGAGCGGCTTCGAGCTGGGCGGACGCAAATCCTACCTCTCCATCATGGTAA
TGTTCGGCTGGGCGCTGAACCTCTATCTGTTCAGCCAGAAGCGCTGGGCCGAGGCGACCC
TGATGTTCATCTGCTGCACCATTCCGCTGATGACAGGGCTCAATGCCATGCCGCGCTACA
TGTTCGGCCTCTATCCGACCATGCTGGCGATCGTGCTGTTGACTCATCGCTGGCCGGCCA
TTCGCCCGGCCGTGCTCTGCCTGAGCGGCATGGTGGCCTCCTTCATCGCGGTGGCCTTCG
TCAACTTCAAGTTCTTCACCGTGTGACGAAGGTGGCAATGCAACAAGCCGGTCTATCGAC
CGGCTTTTTTTATGGGCACGACACCCCGCTCACACTTTTCCACTCTTGAAAACGTAACCA
TTTGAACTGATGTCACAAATCGGCGGTTTGCCTGTCCAAGCGCGCCCTCATGCCTCCTAG
AATGAGCCCCATTGACGGCAATCTGGTCCGCTTAACCCCAGCAAGGAATGGCTTATGCGT
CGCACCCCCTCGGTTTCTTCCCTCTGGCTCGCCCTGCTGGCCTGCCCCCTCTTCCTCCCT
CAGGCCATGGCCGCCGAGGTGCGCCTCTACGTGGATGACCAGCCGGTCGGCGCGCCGCTG
ACGCTGGACAAGGGGGCGGTGCAGCTGACCCATCCGCTCACCAAGGGGAGCCACCAGATC
CGCATCAGCGACGCGGGCAACAGTTGCGGCACCAGCTTCGGCCCGAGCGAGGCCAAACCG
CTCCCCTTCGGCACCGCCCAGCCCATGGACAAGTGCAGCAAGGGGCAGCACTTCAACCTG
CGGGTGATGCTGGCGGGGGACTATGAGTTCACCTTCAACCCGGATACCCCCAGCCTCAAG
GTGCTGCGTGCCACCAGGAAGAGCGAGTTCAAACGCCAGCCGCCAGCGGAGCCCTGCATC
AGCTGGGATAGCGGCCCGGTGACCGTATCCCTGAAAGGAGTCTGGCCCGACGGCACCCAA
CTGCGGGATGCCTACTCCGGCCAGCAAGGGGTGGTCAAGGGCGGCAAGCTGACCCTGACG
CCGAGTAAAGAGAGCGGTGGCCTACTGCTGCTCGAGCCGGTCAAGGCAGCCAAGTCAGCG
CCGTTCAACTGGGATCAGGCGAGCGTCTATTTCCTGCTGACCGACCGCTTCAACAACGGC
GATCCCGCCAACGACCACAGCTTCGGGCGCCAGAAAGACGGTCAGGATGAAGTGGCCACT
TGGCACGGTGGCGACTTCAAGGGGTTGACCGCCAAGCTCGACTACATCAAGCAGCTCGGC
ATCAACGCCATCTGGATCACCCCCATGGTGGAGCAGGTGCACGGCTTCATCGGCGGTGGC
GAGCAGGGCAACTTCCCCTTCTACGCCTACCACGGCTACTGGGCGCTGGACTTCACCAAG
ATAGATCCCAACTACGGCGACGAGGAGAGCCTGAAAACCCTGGTGGACGAGGCCCACAAG
CGCGGCATGCGCATCATCCTCGACGTGGTGATGAACCACGCCGGCTACGCCACCCTCGCC
GACCTGCAAGATCTGGGGCTCACCGATCTGGCCCAAAACACAGCCAAACTACCGACCACC
TGGAACCAGTGGCGCCCGAGCGGCGGCCTCAACTGGCATGGCTACAACCAGTTCATCGAC
TACCAATCGCCGAAGTGGGACCAGTGGTGGAGTGGTGACTGGGTGCGGGCCGGCCTGCCC
GGCTACCCGCAGCCCGGCACAGATGATGTCACCGGCTCGGTGGCGGGGCTGCCGGACTTT
CTGACCGAATCCACCAAGCCGGTGGGGCTGCCGCCGCTGCTGGCGGCCAAACAGGACACC
AGGGCCAAGCCACTGCCCAACACCACCGTGAGCGACTATCTCATTGCCTGGCACACCGAC
TGGGTGCGCCGCTTCGGCATCGACGGCTTCAGAGCCGACACCGTCAAACACCTGGAGCCA
GAGGTGTGGGCCCGCCTCAAGCAGGCTGGCACCGATGCCCTCAAGGAGTGGAAAGCCGCC
AACCCGACCAAAAAGCTCGACGATCTGCCCTTCTACATGGTGGGTGAGGTGTGGGATCAC
GGGGTGGCCAAGGATTTCTGGTATCAAAACGGCTTCGATTCGCTGATCAACTTCGACTAT
CAGCGCGAGTTCGCCCTGCCCCAGGCCCAGTGCCTGGCCAGCGCCGAACCCACCTACGCC
AGTTACGCCAGCCGCATCAATCAGGATCCCGAGTTCAACGTGCTGAGCTACATCAGCTCC
CACGACACCAAGCTGTTCTTCGGCGACTATCAGGACGTGCCGCTGCAGCGCCGGGTCGCC
AGCAGCTTCATGCTGCTGCCGGGCGGCATCCAGATCTACTACGGCGATGAGTCCGGCCGC
GGGCTCGCCAAGGATGGCGGCGTGTTCGATCAAGGCTTGCGTTCCGACATGAACTGGCAG
GAGCTGGCCAATGGCGAGAAAGCCGAGCTGGTCAAGCACTGGCAGCGGCTCGGCCAGTTC
CGCGCCGCCCACCCGGCGGTGGCGGCGGGCAGCCACCAGAAACTGGCCGACAGCCCCTAT
GCCTTCGTGCGGGAGAAGGGGGATGACAAGGTGGTGGTGGTGTTCGCCGGCCGCCAGCCG
TAATCCAGCTGAAGGAATCAACCCCAAACAGAGAGGGGAGCCAGTGGCTCCCCTCTCTGT
TTACACCAGCCGTTCAGACAAGCTGTTCACAGCGGTTATGCCCGCGGGTTCACTGCGGCT
GACGGGCGGCCGCCGGCCACTGCAGACGCGCCTTGACCAGGGTCTGCTGCCACAGCGACC
AGGCCAGCAGCGCCTGCTGATAGGCGCCCGCCTGGCCGGGCAGCTGGATGCCATAGCTCG
CCAGCCGGTAAGCCATCACCGCATAGAAGGCATCGAGGAGCCCCGCCTCGCCAAAATAGA
AAGGGCCTCGCGCCTGGGACCAGATGGTCTGCAGCCGGGCCAGCTCGCCGATGGCCTCCA
CCGGCGGTTCGCTGCGGGTCGGGGCGCCGAGGAAGAAGGGCAGCAGGGTGCGAATTTGGC
GAAAACCGGCGTGCAGCTCGGCGCAGAGGCTGCGGGCCAGCGCCCGCTCGGCCTGTGATG
CGGGATAGAGCTGGCGATCGGGGCAGAGCTCGTGGATATATTCGGCGATGGCCAGCGAGT
CGTGCACCCGCACACCGTCGTGATCGAGCCAGGGCACCAGGCCGGCGGGGGCCAGCCGCT
TGAGCCGCTGCAGATCCTTGGCATCTTCCAGATCGAACACCTGCTCCTGCCACTCCAGCC
CGCTCATGGCCAGCACCAGCGCCGCCCGCATTGCCCAGGTGGAGCCAGTGCCCACCGTCA
ATACCAGAGATCCCATCTATTGCCTCCTGCATGGGTTGTTCATGACCATCCCATCTGCCC
CAATGGCACGACATCCGACGGTCGCTTCACATTTGCGCGCCGGCAGGTTTGACCCTCTCC
GGGAGCGGTGCTAGTTTGATTTTCCAAAACAATCAGTTAGCAACAATGTGAGCAATGGAC
AGCCAATTTACCATCGTCATCGCAGATGACCACCCCCTGTTTCGGGGCGCCCTCTATCAA
GCGGTGCACATGGCCATCGACGATGCCCAGCTGCTGGAAGCGGACTCCATCGACAGCCTG
GCCCACCTGCTGGGTGAGCACCCGGAAGTCGACCTTCTGCTGCTCGATCTCAAGATGCCG
GGGGCCAACGGCTTCTCCGGCCTCGCCCACCTGCGCGGCCAGTATCCCGACCTGCCCATC
GTGGTGGTATCCGCTTCGGAAGAGCCCGCCATCATCCAGCAGGTGCTGCGCCTGGGCGCG
CTCGGCTTCATCCCCAAATCGGCGCCGATGAAGGAGCTGGTCAACGCCCTCAATACGGTG
ATCGGGGGTGACAACTGGGTGCCGGCCGGCATCTCGCTCCACCCCGAACCCTGTGAGGGC
GCCGATTTTGCCAGCAAGCTGGCCAGCCTCACCCCCCAGCAGTACAAGGTGCTGGTGATG
CTGCGCGACGGCAGCCTCAACAAGCAGATCGCCTGGGAGCTCAACGTCTCCGAGGCCACC
ATCAAGGCCCACATCACCGCCATTTTCAGAAAGCTCGGCGTCAAGAACCGCACCCAGGCG
GTCATCGCCCTGCAGCAGATGGATATCAAGGACGACTGAGCCCGCCTCATCCTCTCTTGC
AGGCCCATTCGCTGCTCGACAAATAGCACGGTCGTACTTTATGCTGCCCCGGTCTATAAA
GGAGAGTGTGATGAGCAAGGGCCGGCTGACCCGCGACAACATTTTGCAGACTGCGTTCGA
GCAGGCGAGCCAGCAGGGGCTGGAGAGCCTCACCATCGGCTCCCTTGCCAGCGCCTGCGA
GATGTCGAAAAGCGGCCTGTTTGCCCACTTCCAGTCCCGCGACAACCTGCAGATCGCCGT
GCTGGAGTACGCCGCCGAGGTGTTCCGGGAGCGGGTGATCCAGCCGGTGCGCCAGCAGCA
GCACGGCAGCCAGCGAGCGAAGCTGACGGCCCTGCTGCAGGCCTGGCTGGCCTGGAACCA
GTGCTTCGCCGGCCGCTGCATGTTCCTCGACGCCTGGACCTCGGCCCAGGAGGGGGAGGT
GCAGCAGGCCGCCCGCCAGCTGGTGCGCTTCTGGCTCGACTACCTGGCCCGCCAGGTGGT
GCAGGGACAGAGCGAGGGCGAGTGGCGCAGCAACATGGATCCCTGGCGCGCCGTCTACCG
CCTCTATGGCCTCTATCTGGCGGATCAGGTGTTCAATGCCCTCGACCTGTGTCAGGATCC
GGCCCGCCACTTCTGGCCCGAAGTAGAGACGCTGCTGGATGGCTGGCGCTGATGGATTGA
CCTCTCTTTTTTAAAACCGACAAAAAAGCACGACCGTTCGCACATAAAAACCACAGGATG
ACCATGAGCAGCAAGATCTACTTCAACACCCGCCGCTTCAGCCCGAGCAAATGGCTGCTC
GGCCTTGGCACCCGCTTGCATCACACCTTGACCCCCGCTCATGCCAAACGTACCGCCAGA
AAGCTGCTGCTCACCCCCCAGCGCAACCAGCGGGATGACTCGGCACCGGCCGGACTGGCC
AAGCAGGCCGTACACACCAGCGAAGGCATCCTGATGAGCTACCGGCTCGGCCAAGGGCCG
GTCTGGCTGCTGATGCACGGCTGGTCAGGCAGCGCCAGTCAGTTCTACCCGCTGATGAGC
CACATTGCGGCCCAGGGCTTCACGGCCATTGCCTACGATCACCCGGCCCACGGCCACAGC
GCCGGCCATACCGGCCACCTGCCCCGCTTCGTGCGTGCCTTCGACGAACTGGTGGAGAAG
ATGACGGCGGAGTGCGGCCCGCTGCAGGGTGTCATCGCCCACAGCATGGGGGGCGCCGTC
ACCCTCTCCAGCCGCCGACGCGAGCTGGATGCCCTGCCGCTGCTGCTCATCTCGCCGGTG
CTCGACTACGTGCCCCAGCTCTACGGCATGGTGGAGCGCTCCGGCTACTCCATCCGGCTG
TTCGATGCGGTGGTCAAGGAGATTGAGCAGGAGTACCAGCACCCTCTGAGCACGGTCGAC
CCGCTGGGGCGGCTCGCCGGCCGCAGCGGGGCCGCCATCATAGTGCACGACGAGGAGGAT
CGCTTCGCCCCGCACGGTGATTCCCTGCGAGCCACCCAGGATGGTCGCACCCGGCTGGTG
AGCACCCGCGGCCTCGGCCACGGCCGCATCCTCGCCAGTGCCCCGGCCTTCGCCGCCTTC
GATCAGCTGAGCGCCGCCCGTCGCGCCAACTAAACAGCCTCAAAAAGGGCCTGCAAAAAA
ATGGTGGGCAGGCCTGTTTTTATATTTGATACAGCGTCTTATAGTTAAATTGCTCGGTGG
CAACACCCTCAGTGGCATGCATAAGGCGCAGTATCATGGCCAGACCCAACACAGCTCTTC
TGTTGACCGGTGGTGGTGCCCGCGCCGCCTACCAGGTCGGCGCCCTCAAGGCGATCGCCG
AGTTCTATCCCCGCAATCTCGGCATTCCATTTCCCATTCTGTGCGGCACCTCGGCCGGCG
CCATCAATGTCACCGCGCTGGCCTGCTACGCCTCCTGCTTTCATCTGGGTGTGCGCAAGC
TGGAGTGGGTCTGGCGCCGCTTCGAGACCCACCACATCTTCGACTTTCACCCGGGGCGCC
TGTTGTGGCGACTGATGTACGAGGGCTCGGCGGGGCTCGTCAATCCCCACACCAACCACG
CCTTTCACCTGTTCGACAACGCGCCGTTGCGCCGCTTGCTGGATCAGCTCATCGACTATC
ACCGCATCGATGACAACATCCTCTACGGCAGCCTGGAGGCGCTGGCCATCACCGCCTCCG
ACTACGACGACGGCCTCTCCACTACCTTCTTTCAGGGGCGAGCGGAACACCTGCCGTGGG
AGCGGGCCAGACGGCGCGGGCTGCGCACCCTGCTCACCTCGGATCACCTGCTCGCCTCCT
CGGCGCTGCCGTTTGTCTTCCCGGCCACCCACATCGGCGAGAAGTTCTACGGCGATGGCT
CCATCCATCAGCTGAGCCCGCTCAGTCCCGCCATCCACCTGGGGGCAGAGCGGATCCTGC
TGATCACCCTGGATCCACCGGCGCACACGGCCCCCACCTTTCACCATGGCCACCTGACCA
GCTCCAACATCGCCAGCCACCTGCTGGACACCGTCTTCACCGATACCCTCAACTCGGATC
TAGAGCGGCTGTGGCGCATCAACCAGACCCTGGATCTCATCCCGGAGCGGGAGCGCAACC
GGTTGAAACTCAAACGGGTGGAGACCTGTGTGCTCAAGCCAAGCCAGGATCTCGACCTGC
TGGCGCTGGCCTACCTGCGCAAGCTGCCGGTGCATCTGCGCCGCCTGCTGCGGGTGCTGG
GGGTGACGGGGGACGAGACCAGCAGCCTGGCCAGTTTTCTGATGTTCTATCCCGGCTACT
GCCAGCAGCTGATCAAGCTGGGCTACCTGGATACTCTGAACGAGCGCCAGCGGGTCGAAC
AGTTTCTGGGGCTAGAGGAGGCGGTACGGGTCGAGGCCTGAGCCGGAGCATTCAAGGGAA
GCGGGGACGGCATTGGCAGCAGGGCTGGTGCAACATGGGCTCAGGGATCAGCGCCCCTCC
AGCAGGCGCTGCTCCGCCTGCTCCACCGCCACCGCATTGCCAAACAGCACCAGCTTATCC
CCCGTCGCCAGCACCAGTTCGGGTCTGGGCTCCAGCCGCTGTGTGCCCCGCTGCACCTCC
CTGATCCGCACCGCATCGACCCCCAGCGCCTGCACGCTGCGCCCCACCGCCCAGGCCTGC
TCGTGCAGCAGCACGGGGTGCAGCCGCTCGAGCAGCTGATCCGTCTCCAGGTTGCCGGCG
CTTTGATCTCCCCAATAGAAGCCGTGCAGGAAGCGATACTGGTTGCTGCGTTCGTGCTCC
ATGCGCCGGATCACCCGGCCGATGGGGATGTCGCAGTTGAGCAGCAGGTGGGAGACCAGC
ATCAGGGCCCCCTCCTGGGACTCGGGGATCACCTCGAAGGCCCCCGCCCGCTTGAACGCC
TCCAGGAAGCTGTCATCGCGGGTGCGCACCAGCACCTTCACCTCCCCCGCCAGCTCCCTG
ATGAGCGCCAGCATGGCCTCCACCCGCTTGGGATCGTCAAAGGTGATGATCACCAGCCGG
GCCCGCAGCAGGCCGGCTGCCAGCAGGATGTCGCGCCGGCTGGCATCGCCGAATGCCACC
TGCTCCCCCGCCGACTTGGCCTCGCTCACCCGCTCGGGGTCGAGATCCAGCGCCAGGAAG
GGGATCTCCTCCTGTTTGAGAAAACGGGCGCAGGTCTGGCCGGCCCGGCCAAAGCCCGCG
ATGATCACGTGCTGGCTCTTGCTCAGGCCCGACTGGGCCACTTCGGAGCGGGTGAGCAGG
GCCGGATCGGTGAGGGAGCGGGCCAGCTGATGAGCCTGCTGCACCAGCCAGGGGGTCATG
GCGATGGAGGTGACCCCGATACCGATGAGCAAAGAGACCAGCCGATGATCGAGCAGACCG
TGGTGGTTGGCCAGTGCCAGCAGCACGAAGCCGAACTCCCCCACCTGGCTCAACATGATC
CCCGCTGCCATGGCGTCGCGCTTGCGCTCCCCCATCAGCCGACCGGCCAGCAGCACCAGC
AGGGACTTGAACAGAATAAGGGCCGGTACGCTCAGCGCCACCAGCCACCAGTCCAGCGCC
ACCCGCTGCCAGTCCATGGTCATGCCGATGGTGATGAAGAAGAGCCCCATCAGCACGTCT
CGAAACGGCCGGATGTCCACCTCCAGCTGGTGACGGTAGTGGGATTCCCCCAGCATCATG
CCTGCCAGAAAGGCCCCCAACGCCATGGAGAGACCCATCCACTGGGTCAGCGAGGCGGCC
AGCAGCGCCACCAGCAGGGTGCTCAGCACGAACAGCTCGTCGGAGCGGGCCCGCGCCACC
TCGTGAAACAGCAGCGGCAGCAGCCACTTGCCCACCGCCAGCAGGCTCAGCAGGGCAAAC
AGTCCCTTGAGGGTGGCCCAGGCGATCTCCGCCAGCAGGGCGCTGCCCTGGATCTCCGGC
CGGGCCAGAATGGGGATCATCACCAACAGCGGCACCACCGCCAGATCCTGAAACAGCAGC
ACGCTCACCCCGAGCTGGGCACGGCGGGTATGCAGCTGCTTCTGATCCCCCAACTGCTTG
ATCACCACGGCGGTGGAGGAGAGCGCCAAGGTGCCCGACACCACCAGCGCCTGAGGCAGG
CTCAGGCCCCACCACCAGGCGATGGCAAAAAACAGCAGGGAGGTGAGCAACACCTGCAGG
CCGCCCACCCCGATCACCAGCCGGCGCATGGCGATGAGCCGGGGCAGCGAGAACTCGAGC
CCGAGCGAAAACATCAGAAAGACGATACCGAGCTCGGCGATGGTCTGCATGATCGACTGG
CCGGTGATCACGGCGGCGCCATGGGGGCCGAGCACGACCCCGGCGAGCAGGTAGGCGAGG
ATCACCGGCTGGCCCAGGCGCCGGAAAATCGCCACCAGCAGGACGGCGGCAAGCAGCAGG
ATCAATACGTCTGCGTACAATATTTCCTCCTTTTTTATCTACTTAAGCCTAGCCAGCCGC
CCTTGTTCGCATCGAACATATTTTGGGCACAGGTATTGCAGGTAAGCAGCAGGAAGTAGG
TTGTTTGAGGGCTGTACCGTGGAAAACACATCATCATTGAGCGGTTTGGGACATGGCATC
GAGCAGTGGGTTCGCCAGATGGAGCGGCTCACGCCGCTGGCAAGCCAGGATCGCAACCAG
CTGCTCGAGCAGTTGCTGGTGCAGACGGATCTGGGCAGCCTGCTGGCAACTTTTGCCGAT
CGTGCGGCAAGAATTGTCCGGATCCACAGCCTGCACTTCGACTGCGGCCAGCCGCACACC
CTGATCCAGCATCCACCTCAGGCCAGCCTGACCCTGCACAGCTACCCGTTCGAGCTGCGC
GGTCAGCATGGCCAGCTGATCGGCCAGCTGCACTACACCCTCGAACACGCCCTGAGCGGC
AGTCAGCAACGGGTGCTGCAGCAGTATCATCAGCTGCTCAGCCTGCCGCTGCCCCTCTAT
CTGCGCCTGTCACAGCTGGAGCTGCAGGTGCGGCTCGATCACCTGACCGGGCTCGGCAAC
CGCTCCTACTTCGACGAGGCCATCGGCCGCGCGGTGGAGCAACACAGCCGGGAGTCTCAC
GGGTTGGTGCTGGTACTGCTGGATCTCGACAGCTTCAAGCAGATCAACGACACCTGGGGT
CACCCGGTGGGCGATCTGGTGCTGAGCCGCTTCGCCCAGCTGCTGACCCACTGCATCCGC
AGCACGGATCAGGCGTTTCGCCTCGGCGGCGACGAGTTCGCCCTGCTGCTGCAACCCGCC
GAGCCCGAGGCCTGGCGCCCGGTCTGGCTGCGTCTGCAGCACATGTTGCTGACTCACAAG
GAGCTCAGCACCTTCTCGGTCGGCTGCAGCCTGGGAGCCGCCAGCTGGCAGTCCGGGGTG
GACGTGCACAGCCTGTACGAGGCGGCCGATGCTCACCTCTATGCCCGCAAGAAGGCGGGC
AAGGCCGGCCTGCTGGACTGAACCGGTCAGCCGCTGAATACGACAAGGCCGGCATATGCC
GGCCTTGTCCGTTTGCTGCAGAGAGGATTACAGCGGGGGCTGACAGGCCGCCGCCGGCAG
CCAGTGCCAGGCCAGGCCTGGCTCCTGCGTCATGAATCCGTCACAGAGGAACAACTCGCC
CACCGCCACCACCTGCTCGCCGTAATAGAGGATGGGAATGCGGCCGCGCTGCCAGGAGGG
CACCCCGTACTCCTGCAGCAGCTTCTTGAGGCGCCGGCTGCCGCCGCGCCCCACCGGCTT
GAGCATGCTGCCGGCGGCCACCCCGAAGCGCACCGACAGCGGCTCGTCCGCCCCTGGCAG
CCGCAGCCCTTCGCCCTCCGTCCGCGAGATCAGTCGCACCTCGCCGAGCCCGTCCGGCAG
GATCAGCGTCTCCCCCACCCTCAACGCCAGCTGCTCGTGACGAGGCTGCAACCCGGGTCG
CACCAGATGAAGCCGACCCTGAAAGCGGCGGCAGCTCTGCTCCCCCCAGTTGAGCTGGGG
ATTGGCGTCTTCCCGCGCCAGCGCCACCTCCTGCCAGAGCAGACCGAGCTGCTCGCGAGA
GGGCATCTCGCCCCCCTGGCGGCGGATCCAGTAGCGCAGCAGGTTGTTGCGCCGGGTGCC
TGACAGGGCCTGCAGCGGCGTGATCTGCAGCGCCTCTCCTGCCGCCGCCAGTCGCCAGTC
GGCCTCGGCCAGCTCCTCCAGCAGCGCCTCCTGTTCGGCGCAGAGCGCCATGCTGCGCGC
CGCCGTATGGGCCATGGCGGGCCAGCGGGCCTTGAGCTGGGGAATGAGCTGCTGGCGCAG
GAAGTTGCGGTCATAACTCACATCCTGATTGCTCTCATCCTCCACCCAGCCATAGGGGAG
GCCGGCCGCCGCCTCGGCCAGCTCGGTCCGGCTCACCTCGAGCAGCGGGCGCAGCAGCAG
GCCGCCAGCAAAGGGCTGGCTCGGCACCATGCCCGCCAACCCGCGCAGACCGGCGCCACG
CTTGAGCGCCAGCAGCAGGGTCTCCAGCTGATCGTCCTGATGGTGGGCAGTGAGCAGCCA
CTCCCCCTCCCCCAGCTGGGCGGCGAGGACCTGATAACGGGCCTCCCGCGCCTGCGCCTC
CAGACTGTCGCCGCTGCCCCGCTGCAGTTGCACCCGCACGGTGATGAGAGGCACCGCCAG
TTGCTGACACACCCCTTCGCAGTGGGCCACCCACTCGTCGGCATGTGGGCTCAGGCCGTG
ATGAACGTGCAGGGCGCGCAGAGCAAGGCCGTGGGCGTGAGCGAAGCGAGCCGCCAGCAC
CAGCAGCACGGTGGAGTCGAGCCCGCCGCTGAAGGCCACCAGCAAGCCGCGGGAACCTTC
CGGCGCAGGCAGAGTCTGACAAAAGCGAGAATAAATACGAGAAATCATAGGCTTCCCCAA
TACGACCTGGCGGATCTTAGCAGAGTCGGGCTTATCAAGCGCTAACCCGACTGCTAGAGT
GAATCGCTCCCTGCGTGGGCAAGGAAGCCGTATAACCCGAATTGGAATCAAAAAATGAAC
AATAAGAAAAGCATACTGGCCGGCCTCATCGGGCTGGCCCTGCTGGCAGGCTGCAGTCAG
GCGCCGGATACCAGCAACAAGCACTCAGGCCTCGCGCTGGCCAACATGGACACCAGCGTC
AAACCCGGCGATGACTTCTTCCGCTACGTGAACGGCCACTGGCTGACCACCGCCAAGATC
CCGGACGACAGACCCGCCGATGGCGCCTTCTACCTGCTGCGGGACAAGTCCCTGGCGGAC
GTGCGGGTGCTGGTGGAAGGGCTGGATGGCAAGGCTGCCGCCGGCACCCAGGCCCAGCAG
ATCCGCGATCTTTACCACAGCTATCTGGATCAGGCGACCCGGGATGCCAAGGGTACTGCT
CCCCTGCTGCCCATGCTGAGCGAGATCGAGCAGATCAAAAGCAGCCAGGATCTGGCCCGC
GCCTTCGCCCAGAGCGGTCGCAACGGCGGCGGCGCCCCCTTCGGCTTCTGGATAGACGCC
GACGCCAAGGCCCCGGACAGCTATGCGGTCTACCTCTACCAGGCCGGCCTCAGCCTGCCG
GATCGGGACTACTACCTCAAGACGGATGCCGCCAGCCAGGCGCTGCTCAAGAAATACGAG
CAGCACATCGCCACCATGCTGGGCCGCTTCGGCGAGCCGGATGCCGCCGCCAAGGCCAAG
CGGGTGCTGGCCCTCGAGAGCAAACTCGCCAAGATCCAGTGGGACAACGTCAACCTGCGG
GATCGAGAGAAGAACTACAACAAGGGGCCCCAGAGCGAGCTCAAACGCCTCGCCCCCGCC
ATCGACTGGGACGCCTACCTGAGCCAGGCCGGCCTCGCCGGCCAGCAGAGCCTGGTCATC
GGCCAACCGACCTATCTCGCGGCCCTGAACGAGGTGATGAAGCAGACCCCGATCGGCGAC
TGGCAGGCCTACCTCAAGTGGCAGCTCATCACCGATTACGCCCCCTACCTCGACAGCCAG
ACCGATGCCCAGAACTTCGCCTTCTTCGGCACCACCCTGAGCGGCACGCCCAAGCAGCGG
GCCCCCTGGGAGCGGGCCCTCGGCGTGCTGGACGATCATCTGGGCGAGGCGGTGGGCAAG
CTCTACGTAGAGCGCTACTTCCCGCCCCAGGCCAAGGCCCGCATGGAGCAGCTGGTGGAG
AACCTGCGCACCGCCTACGGCCAGAGCATCGAAGAGCTGGACTGGATGTCGCCAGCCACC
AAGGCCCAGGCCAAAGAGAAACTCGCCAAGTTCCGCCCCAAGATCGGCTACCCGGACAAG
TGGAAGGATTACAGCGCCATCGCGATCCGCGCCGACGATCTGGTGGGCAACCTGCAGCGC
GCCCGCGCCTTCGAATACGCCGACAACCTGGCGCGCCTCGGCAAGCCGGTGGACAGAGAC
GAGTGGCACATGTCGCCGCAGACGGTGAACGCCTACTACAACCCGAGCAACAACGAGATC
GTCTTCCCGGCCGCCATCCTGCAGCCCCCCTTCTTCGACATGCAGGCGGATGATGCGGTC
AACTACGGCGCCATCGGTGGGGTGATCGGCCACGAGATGGGCCACGGTTTTGATGATCAG
GGGGCCAAATCCGACGGTGACGGCGTGATGCGCGACTGGTGGACGCCAACCGATCTCAAG
GAGTTTCGCTTCCGCACCAGCCGACTGGTGGCCCAGTACAACCGCTTCGAACCCATCGCG
GGGCAGTTCGTCAACGGCCAGTTCACCCTGGGGGAGAACATCGGCGATCTGGGCGGCCTC
ACCATAGCCCACAAGGCCTATCTGCTGTCGCTGGATGGCAAGGAGGCCCCGGTGCTGGAC
GGCTTCACTGGCGAGCAGCGCTTCTTCCTCGGCTGGGCTCAGGTGTGGAAGGGCATGTAT
CGCCCCGAGCTGATGCAGATGCTGCTCGCCTCGGATCCCCACTCGCCGCCCGAGTACCGG
GTCAACGGCGTGGTGCCGAACATCCCCGCCTTCTACGAGGCGTTCAACATCCAGCCGGGT
GACAAGCTCTATCTGGACCCGGCCAAACGGGTCAAGATCTGGTAATGACGACCCCGCTGA
GGGGTGGATGACGCGGACCGGCGGGGACTGCCCGACCGGTTCGCACAGTGACACAGGTGG
CGGGCAACCGCCACCGCAGTAACAAGGGTCAAACCGATGAAAGCCTTGCTCATGACACTC
GGCCTGCTCACCCTCCCCCTCGCCAGCCAGGCGGCGGACGGGTTCTTCAAACAGCTGACG
CTCCCCTCAGGCCAGGTAGTGACCGTCAGCGAAGGGCGCGGCGAACCGGCCTCCACCGGC
AGCTACGACGTGCGCCTCTACTCCGGCGCCAACCCCCAGTTCCCGCTGGATCAGTTCATC
GACGGCAAGGTGCTGCCGCGCGATGGCAGCATCAAGGAACTCAAGCTGCTGGATCTCAAC
GGCGACAAGCAGCCCGAGCTCATCGTCGTGGTGGAGAGTGCCGGCAGCGGCAGCTACCTG
AGTGCCGACGCCTTCACCCTCAACCCGCAGGAGGGGGTGGAGAACTTCAACCACGTGGAG
GGGCTGGCCCCCAATGACGATGTGATTGAGGCGCTCAAGACCCCCCGCGACTGACATCCC
CATCACCAGCCCCGCCCAGCGGGGCGTTTTTTTACCCTGCGCCTCCCGATGCGGTGCCCA
CGGCCCCCCACAGGGCGGATGGACGACTGTTTTTTTCTGTGCCTATAATCGCCGCACCGT
GCCATAACGAAACACAAGGAGGTAAAAAATGGTTATCCAAGCGTGTCCGATGTTCTCGGC
TCGCCTGTTCGGCACATTCGCCTGCTCTTGCCTGCATACCATCGCGCTGCGATAGCGGGT
TCGAGCAAAGCCGACTCCCTTCCATACCGAGACCTTTCTCGACTCTGCCGTTGTCGCCAG
CGCTCCTGATGACAGGGATCTTTGATCCCGCGATTTAAGAGAGCAAGAGCATGACAACCC
TGATGAGTACCCATTCCCTGCAGATGAGTGCGGGGCACCTTCCGTTATTTGACCACCTCG
AACTCGGCATTCGCGCAGGCGACCGACTCGGCCTGATTGGCGCCAACGGCTGCGGCAAGA
GCACATTGCTGGCACTGCTGGCGGGCGAGCGCACGCCCCAGGCCGGCCGGGTCGTGCAGG
CTGCCGCCTGCCGCTGCGAGTTCGTGGCCCAACAACTGCCAGCCAGACTTTCAACCCTCA
GCACCCGCGCCGTGCTGCTGGATGCGCTGGGCAACGACCCGAGCGCCGAGTGGCAGGTGG
ACAAGTTGCTGGCCGAGCTGCAGCTGGAGGCCCAGGCCACGCTGCCGGTCAGTGCGCTGA
GCGGCGGCCAGCACAGCCGGCTGCAGATAGGGCGCGCCCTGCTGCGCCAACCCAACCTGC
TGCTGCTCGATGAGCCCAGCAACCACCTGGACTTGCCTGCCCTGCTCTGGCTCGAGCAGT
TTCTGCTGGGCTGGCGCGGTGCCTTCGTGCTGGTTTCCCACGACGCTCGCCTGCTGGACA
GCGTCACCGAGCAGACCCTGATCCTGCGAGACGGCCAGCTGCACCGCTTCGCCCTGCCCT
GCAGCCAGGCCCGGGCGGCGCTGGCCGCCGAGGATGAGCAGGCCCGCCTGCGCCGGGCCG
ACGAGCAAAAAGAGATAGACCGCCTGAGCGCCAGCAGCAAACGCCTCGCCATCTGGGGGC
GGGAGCATGACAACGAGAAGCTGGTACGCCAGGCCAAGTCCATGGAAAAACGCATCGCCC
GCCTGCAGGAGGAGCAGAGCCAGGTCGCGGCACTGGCCCCCTGGCGACTCGAGCTGCGCG
GACTGAGCCTGCCCGCCGACACCCTGCTGCGGCTGGAGGCCCTCGACGTGGCGCCGGCGC
CATCATTGCCGCCGCTGCTGCGGGCCGAGGAACTCTGGCTGCGGGCGGGGGACAGGGTCG
CCCTGCTCGGAGCCAACGGCACCGGCAAGTCCTCCCTGCTGCGCCAGTGCTGGCGCGAGC
TGGCCGCGCAGAGCCCGCAGGCGGGCTGGTACTGTCACCCCGGCGCCAGCATCGCCTATT
ACGATCAGTCCCTGCAGCAGCTGGCGGACGACGCCACCCTGAGCGACGCCCTCTACCCGC
TGTCCCCTCTGCCGGAGACGACCCGGCGTCAGGCGCTGATTCGGGCGGGTTTCCCCTATG
CCCGCCACGGTCAGCAGGTGCACACCTTGAGCGGGGGGGAGCGGGCACGACTGCTGTTTC
TCGCCCTGTCCCTCGGCAGCCACCACATGCTCTGGCTCGACGAGCCCACCAACCACCTGG
ATCTGGCGGGCAAGGAGGAGCTGGTCGAGGCCATTGCCGCCTTCCCGGGGGGCGTGCTGC
TGGTCTCCCACGACCGGGAGCTGATCGAGCGCAGCTGCAACCGCTTCTGGCTGATAAAGG
ATGGGTGCATCCAGGAGGCTCACAGTGCCGAGCGCGCCTATGCCGAGCTGTTTGGCAACC
CCCCCTCGCCGGCAGCAGACAAGACAAGCCTGGCAGACCCCGCCATGGGGCTGGCCCCAG
CCGGCCCGACACATGACGAAGAGGCACTGCTGGCACGCTGGTATGAGCTCGATGCCCTGC
TCGCCGCCGATCTGGCCCGCAAGCCCAGGCACCAGACCCCGCGCCTGCAGCAGCAGTGGC
GTGACGAGCTGGCGCGCCTTGCCGACCTGCTCGGCTTTGCCTGACGCCAGCCAGCATCAT
CCATCCTTTATCACTCAACTCACGCGGCCAACTCAGGTTGGCTGCAAGGAGCCACCATGA
CAGCAACACAACAACCCCACATCAGGCTGGATCCGGTCAGCGACGCCGACCTGCCCCACA
TCTACCGCGGCCTCTCCGATCCGCGGGTCGTCGCCTACTACGGCGTCAGCTACGACAGCC
TGACGGCGTGCCAGGCCCAGATGGATTGGTATGCCGAGCTGACCCGCACCGGCCGCGGCG
CCTGGCACCTCATTCGTGACCGGCACACGGGCGAACCGCTCGGCGCCATCGGCTACAACG
ATGCCGACCCTAAGCACCGGCGGGCCGAGCTGGGCTACTGGCTCTATCCCGAGCATTGGG
GCAAGGGGGTGATGAGTGCGGCGCTGCAACTGTGGCTGCCGCTCACTTACCGCACCACAG
CGCTGCACCGGCTGCTGGCGGTGGTGGAGGAGCCCAACCGCCCCTCCGCTCGCCTGCTGG
AGCGGGCCGGCTTTCACTACGAGGGCACCGCGCGGGAGTGCGAACGCAAGGGGGATGGTT
TCATCTCCCTGCGCCACTACGCCATCTTGCGCAGCGACCTGTCCGCCAGCCGCTGACAGG
CAGCAAAAAGCCCCGCACTGCGGGGCTTTTTTCGGGTTACTTGATGGCGCAGACACGATC
ATCTGGCGCCGAGCAGCGACCTCTGCGTCGCCATAACGAGAAACAGCCATACCCCAGACT
GAGCACGACGGCATAGAGCACCTGGGAAGCGAGCGCCACCAGCACCAGGGCGCAGAGCAG
TACGCTTATCCCCGCCAGCCCCTTGCCCACCCCGCCGAGCAGACGCCAGCCCGCCGCCAT
GCAGAGCAGGTAGACCAGCACGAAGTTACCGTTGGCGTAGCGGATCAGCTCATCGAGGGG
CAACCGCAACCAGATGATGAGGGTGATGCAGAGCAGGCAGATAAGCAGTACCAGACCGAG
CGCCCGCAGCGGCGCGCCGCGAGCGGTAAGCACCGCCAGCGAGGGGGGCAGCTTACCTTC
GCGTGCCATGCTCCAGATAAGCCGGGCAAAACCCTGAATGTAGATGTTGATGCTGGCAAA
ACAGGAGAGGTAGCCGAGCACCGCCACCAGCCACTTGGCGGTGGGGCCGAACAGCAGGGA
GAGCAGGGCCGGAATGGCGGTGGCGTTGGTCGCCTCATTGCCGTAGAGGCCATATTTGAG
CACCACCAGCGAGTGTACCCAGTAGATGAGCCCCGCCAGCAACACCCCACCGAGCAGGGC
CAGCGGATAGTCCCGCTCCGGTCGCTTGAACTCCTCCCCCATGTGGGCGAAGGCCTCGAG
CCCCACGAAACACCAGAACATCACCGCCAGCGCGGTGGCCATAGCAGGCCACTCCTCCGT
CGTCGGCAGCGGCCGGGCGGCGTCGTGCCAGCTGATATCCCCCTTGAACCAGATAAGCAG
GGTCAGCCCCAAAATGGCGAGCGCGATCAGCAGCTGCAGGTTGCCGGAGGAGCGCGCTCC
GCGCAGCCCCAGCAGAAAGACCCCGAGCAGGGTGAGCAGCTGGATGGCCCACAGAGTCCA
CTCCCCCAGATCGAACAGGGCGTGCCAGAAGCCGGCGGCGATCATCAGGGCGGCGGGCAG
GCCCACCGGCAACACCGCCAGAAAGAGGAAAGCGGAGAAGCGTTCGGCGCCGTTGCCAAA
GGCGAGGCCAATCAGGTGCGGAGCGCCGCCGGCGTGGGGATAACGACGGCCGAGGCGGGC
AAAGGTAAAAGCAATCGGCAGAACCAGCGCAATCAGCAGCAACCAGGCCCAGAGCGAAGC
CCCACCTGCCAGCGAGGCGGCGGTAGCCGGCACCACGAAGATCCCGGTGCCGAGCAGGGA
GGTGGCGAGCAGCCCCATCCCCTGCCAGAGCCCGAGATCCTTTTTCAACCCAGACATATC
CTTTTGTCCTGTCTAGAAGAACATCCCGCCATGTTAGGCCTGCCCCGCCCCTTTGTTAAG
CGTGGCGGCGAGAATATGCCCGGTTTTATGCAAGGCCGTAGCCCTGGACAGCGGCCATAA
AAAAAGCCGCCTCTTGCGAGGCGGCGTCTTCATTCAAGCGGGTAACCGGAGTTATCAGGC
AATCAGCTTGTAGATGATACCGGACATGGCGATCAGGCCGATGATGGTCACGAACACGTT
GCTGATGTTGCCAGCGTATTTGCGCATGGCCGGCACCTTGGTGATGGCGTACATCGGCAT
CAGGAACAGCAGCATGGCAATGATGGGGCCGCCCAGGTCTTCAATCATGCCGAGGATGCT
CGGGTTGATGGTGGCGATGGCCCAGGTGGTCAGGATCATGAACACGGCAGTGACTTTGTT
CAGTTGCTTGGTGTCAACGTTCTTGCCCTTCTCGCGCAGCGCCTTGGCCATCAGGCCGTT
CATGCCCTCTTGCGCACCCAGGTAGTGACCCAGGAAGGACTTGCTGATGGCGACCATGGC
GATCAGCGGAGCCACGGTGGCGATAACCGGGTTGTCGAAGTGGTTGGCCAGGTAGGACAG
GATGGAGATGTTCTGTTCTTTGGCAGCAGCCAGGTCAGCCGGGGAGAGGCTCAGTACGCA
GCTGAATACGAAGAACATAACTGTCATCACCATCATGACGTGGGCGCCCAGCAGGATGTT
GCTGCATTTCTTCTCGGCACCTTCACCGTAACGACCCTTGTTGTCCACCGCGAAGGAGGA
GATGATCGGGGAGTGGTTGAAGGAGAACACCATGACCGGGATGGCCAGCCACAGGGTCTT
GATGAAATCGCCGTTGAAGGCATCACCCAGCGCCGGGGCTTCGGTGATGATGGCACCATT
CCAGTGCGGGATCAGGTAGAGCGCCAGGCCCATTAGGGTGATCACGAACGGGAATACCAG
CACGCTCATCGCTTTGACGATGACCTGGCCGCCCAGACGAACAACCGCCATCAGACCCAG
GATCAGCGCCAGTGACAGCACGGCACGGGGAGGTGCAGTCATGCCCAGCTGGTGAACAAT
CAGGCTCTCGACTGTGTTGGTGATGGCGACCGAGTACATCAGCACGATCGGGTAGATGGC
AAAGAAGTAGAGCAGGGTGATGAACTTGCCTGCGGTCTTGCCGAAGTGCTCTTCCACCAC
TTCGGTGATGTCGCCGTCACGGGTGGAGCCGGACAGCACGAAGCGGGTCAGGCCACGGTG
TGCGAAGAAGGTCAGCGGCAGGGCCAGGACCAGCATGGCAACCAGCGGCCACAGACCACC
TACACCGGCGTTGATCGGCAGGAAGAGTACACCGGCACCGATGGCGGTACCGTACAGACC
CAGCATCCAGACCACATCGGCCTTGTTGATGCCACGGGAAGACGCATTACTGGCTAAGCT
GCCTTCTACTGCAATGTTCATGTCAGACATAGGGGTGTTCCTGTCATCAAGGAAAATAGA
AAATATCTAGTCAACCGGGCGCGATGCCCTGTCCCATTTCCCTGGAACGCTTGCAGTCCA
TCCCTGTTTTATTCTCATTCCCATCGCTCCGGCAAACTGGTCATCACTCCATGTAACAAC
CAAATTGCAACAAACAGACCGGTGGGGAGTGGGCCCGAGGGCCGCAAACGCGTCAGTTTT
TACAACTCACTAACACGCCTTTGTTTCGATGAGCTGACTCTAATTAAATCCCCTTAGCGA
TCACAGTGTTTTTTTGAATTAATCAACCAAAGTTTGACTGGAATCGCCTTTCTGGCGTCA
GAGATCACGTTACGAGACCAATTTTGTGAACAGCCGTTAACAAATAGAGGTAGTTTCACC
CGTATCTATATCCTTATGGGTACAACAATTTCGCTACATGTGTCTGTTTGTTGGCCACGT
TGTGCCTTGCCCCGCCCTGGCGTACCCTGTTGTTCAACATTTTTCCGCTGAATTAATATG
GCCATCACCCGTACCGACCTCGCCGAACTGGCGGTGTTTGCCGCCGTCGCCCGTCACCAG
AGCTTCAGCAAGGCCGCCCTCGAACTCGGGGTCTCGGCATCCGCCTTGAGCCACAGCCTG
AAAGGGCTGGAGACCCGGCTGGGGGTACGGCTGCTCAACCGCAGCACCCGCGCCGTGGTG
CCCACCGAGGCGGGCCAGCGGCTGCTGACCCGGCTGCTGCCAACCCTGAACCATCTGGAG
AGCGCACTGGGCGAGTTGACCCGTCACAGCGACGAGCCGGTGGGACGGCTGAAGATCTGC
GCACCGCGCGGGGCCATCGACGACCTGCTGGCCCCGGTGTTGATCGATTACCTGGTGCTC
TACCCGCGCATGCAGGTAGAAGTGGTGGAACAGGAGCTGATGCCGCGCCTCATCGAAGAT
GGCTATGACGCCGCTATCTTCTACGGCGATCTGCTGCCCAAGGAGATGATCGGGGTACCG
CTCGGCCCGCCCCAGCGCTATCTGGTGGTGGCCTCCCCCGCCTATCTGGCCGAACACGGC
ACCCCGCAACACCCTCGCGAGCTGTCGCGCCACGCCTGCATCGGCTACCGGCTCACCCCC
TCTCATCACTACCGCTGGGCCTTCGCCGGGGAGGAGGGATCCCTGCTGGAGATAGAGGTG
ACGGGTCCGCTCACCACCAGCACGCCGGCCCTCTATCTGGGGGCTGCCGAGGCGGGGCTG
GGGCTGGCCTACTGTCTGGAAGAGGAGGTGAGCCAAAAAGTAGCCCAGGGGAAACTGCTC
ACCGTGCTGGAGCCTTGGTGCCCCACCTTTGCCGGTTTTTATCTCTTCTATCCCAGCCGG
CATCAGCTGGGCAGCGGCTTGCGGGCTCTCATCGACATGCTGAAAGCCCACTATCAACCG
ACCAATTACTGAATATTGCTCATCAATCCTTCAAGTAGAACCCGGATTATCGCAAAAACA
ATATTAATCTAGACTGTCTGCTCGATAATCGAACTCCCCAAGAGAACAGATATGTCTGCC
TACTTCACTCTGCGCCAGCGGGCGATGACCCGCCGTTTCTGGGGCTATGCCCTTCCCTCC
ATCATGGCCATGCTGGTATCCGGCGCCTACTACCTGGTCGATGGCATCTTCGTCGGCCAC
TACGTGGGGGCCGCCGGCCTCGCCGGCATCAACCTGGTCTACCCGGTCATCATGGTGCTG
ATCGGTCTCGCCGCCATGATCAGCATGGGGGCGGCTACCGCCATCTCCTTCCAGCAGGGC
GCCAGGAACACCGGGCTGGCCCGCCAGGCGCTGGTCAATGCGCTCTGGTTGCTGGCGGGG
CTGGGCACGGTGGCGCCGCTGCTGCTGCACTACTGGCACGTCGACATCCTGCTGGCACTG
GGCATCGAGCAGGGCACCGACACCTGGCAACAGGCCAGCGACTACCTCTACTGGATTGGC
GGCGGCACCCTGCTGCTGGCCTGCAACCTGGCGGTGCCCTATCTGCTGCGCAACGACGGC
CGGCCGCGGCTCGCCATGCTGCTGGTCAGCGGCGGCGCCATCCTCAACATCATCCTCAAC
TACATCATGGTGGGCCGGCTGGGGCTGGGGCTCATCGGTACGGCTCAGGCCACCCTCATC
TCGGAAGGGGTGGTCAGCCTGCTGGGCCTGGGTTACTTCTTTACCCGTCACGCCAGATTG
CGACTGGAATGGCGCCAGCTGATGCCCAGCTTGCCGGCCATGCCCAACCTGCTGTTCACC
GGTCTGCCGAGCCTGATCGCCCAATTCAACCTTGGCCTGCTGCTGATGCTGCACAACAGC
CAGCTGATGGTGCACGGCTCGGTCAAGGATCTGGCGGGCTTCACCGTGGCCGGCTACACA
GAGGCGGTGTTCATCGTCATCTTGCAGGGGCTGGCCTTTGGCATCCAGCCGCTGGTCAGT
CAGGCGGCCGGCGCCAGGCGCCATCGCGATCTCAAGTTCCTGATGGAGATGGGGCTCAAG
ATCACGCTCATCTACGGTCTGGCGGTCTGGCTGCTGATCCAGTTGCTGCCGCGCCAGGTA
GCCATGCTCTACACCGGCGATCAGGATGGCGAGCTGCTCGCGGCCGCCATCAGCAGCCTG
ACCCTCAACCTGGGCGCCATTCCGCTGGAGGGGATCATCATGTTCGGCATCGTGCTGCTG
CAATCCATGGCGCGCACCCGTCAGGCGCTGTTCATCTCCATCGCCAAGACCCTGCTGCTG
CTGCCGCTGATCTTCATGCTGCCGCTCTGGTGGGGCCGCGACGGCGTGCTGCTGGCCCAG
CCCACCACTGTGCTGCTGCTGACCCTGCCGCTGTGCTGGTTGCTGTGGCGCGAGTGGCAC
CAGCTCAAGCTGGCCTGCGCCCCGCACACCAGGCGCTCGCCCAAGGCGCTTGCCCGTCAG
CAGGTCACGCTGGCACGGCGCGCAGGTTGATGCGCGGCTAACCCAGCCGGCTGGCGCAGG
TGCGGATCTCGGGCTCGACCAGTGCCTGCTGGGCGGCCACCAGCTGCAGCTCGTAGGCGC
CCGCCAGCCAGGTCTGGGCCAGCACCATGTCCACGCTGGCATTGGTGCGCTCGAACGCCG
CCACCGGCGTAAAGCCCGCCAGCAGGTTGGCCAGCATGGTGGCGCTCAGCAGATCCCCCA
CCCCGATGGGCTGACGTTGAAACTCATAGAGGGGGCGCGAGATATGAAACGCCCCCTCTT
CGCACACCAGCAGCATTTCGAACCGGTCCAGGCTCAAGCCGGCGCGGCCCAGATGCTTGA
CCATCACCAGCTCGACGCCCCCCTCACGCAGTTGCTGGCAAGCCGCCAGCGCCTCGCTCA
GGTTGTGGATCTCGCGGCCGGTGAGCTGCTCCAGCTCCAGCAGATTGGGGGCCAGCAGGT
CGGCGCAGGCCAGCGCCCGGTTTTTCAGAAAATCGGCGACGCCGGGCGCGACGATGCACC
CCTTGTCGGGATGCCCCATCACGGGGTCGCAAAAATAGCGGGCATGCGGATTGAGCGCCT
TGAGGTGGGCCACCGCCGCCAGGATCTCCTCCCCCTGCTCGGCCGAGCCGAGATAGCCGC
TCAGGATCGCATCGCACTGCCCCAGTACGCCGATGTCAGCCAGCCCCGCCATCAGCTGGC
GAATATGGCCGTTTGGCATCACCATCCCCTGCCAGCCTGCGCTGTACTGGGTATGGTTGG
AAAATTGCACCGTGTTGACGGGCCACACCTCCAGCCCCATGCGACGCATGGGAAACACGG
CGGCGCTGTTGCCGGCGCAGCCGAACACCACGTGGGACTGGATGGAGAGAACTCGCTTCA
TGCTGACTCGCAAAAAAATGGATGAACCAAAATGGGAAAAACGGGCCTTGCGGCCCGTTG
TTGTCACTGTGATTAGCGCAGCACCTTGACGGTGTAGCTGCCATCGGCCTGACGATAGAG
GCCGTGGATGTCGGTCTCGAAGCCCGGGTAGTGGGCCCCGATCTCACACAGCATCTCGAG
GAACTCGAGCACCGGCAGAGAATCCTGGGTCACCATCTCGCCCGGCAGTACCAGCGGTAC
TCCCGGCGGGTACGGCAGGATCATGTTGGCGCTGATGCGGTCCACCATGTCGCGCAGCGG
CACTTCCACCACGTTGCCGGCCAGCTCCTGCTGCCAGGCTGCGTGCGGGGTCATCTTCAT
CTCCGGCAGCACGTCGAACGCCTTGAACATCAGCTCCGGCAGACGGTACTTGCTGGTCAG
CTCGTGAATGCGCTGGGCCAGCTCCTGGATGCGCATCCCTTCGTAGAAGCTCGGGTCTTC
ACGATAGAGGCTCGGCAGAATGCTCTTGATGGTCAGGTTCAGGTCGTAGCCGCGCTTGAA
CTCGGTCAGGGCGCGCAGCAGCTGCATCGCCTTGGACTGATCGATCCCGATGGAGAACAG
GAACAGCAGGTTGTAGGGGCCGGTCTTCTCCACCACGATGCCGCGCTCGTCCAGGAACTT
GGAAACCAGCGAGGCCGGGATGCCCTTCTCCAGCAGCTGACCATTGCGGCCCATGCCCGG
GGTCAGCAGGGTCACCTTGATGGGATCCAGGTACATGTGGTCGTCGTCAATGTCCTTGAA
GCCGTGCCAGTCATCCTTCGGATCCAGCTTCCAGCACTCGACGGTGTCGATGTCATCCGG
CTGCCATACGTCGAAGAACCAGCCTTCGCTCTGCTCGCGCAGACGCTTGATCTCTTTGCG
GAAGGAGATGGCGCGATCGATGGAGTCCTTGATCAGCCGCTTGCCGGTGTTGCCACGCAT
CATGGCGGCGGAGATCTCGGTCGAAGCCACGATGCCGTACTGCGGCGAGGTGGAGGTGTG
CATCATGAAGGCTTCGTTGAAGGTCTCTTCCTCCACGTCGCCCTTGATGTGGATCATCGA
GGCCTGAGAGAAGGCCGCCAGCAGCTTGTGGGTGGACTGGGTTTCGTAGAACACCTTGCC
CGGCATGGCTTCGCCGCTCATGCCGCACTTGCCTTCGTAGATCGGGCTGAAGTTGGTGTA
GGGCACCCAGGCACTGTCGAAGTGGATGTAAGGGGTGTCCAGCGCCTCCTTGATGAAGCC
GGTGTTGTAGAGCAGGCCGTCATAGGTGGAGTTGGTGATCACGGCGTAGCGCGGCGCCTG
GGCACCCGGGGTGGCGGCGACCTTGGCGGCGATGGTCTCACGGCTGAATTCGCTCTGCGG
GATGCCACCCAGAATGCCGTAGGCGTTGCGGGTCGGGCGGAAGTAGAGCGGGGTCACGTC
GTTCATCATCATCAGGTGAGTGAGCGACTTGTGGCAGTTGCGGTCCACCAGCACTGTGCT
GCCGGCCGGCGCCGAGTACATGCCGACGATCTTGTTGGCGGTGGAGGTGCCGTTGGTGAC
GATGTAGGAGCGATCGGCGTTGAAAGTACGGGCGATGTACTCTTCGGCTTCCTTGTGCGG
ACCTGAGTGATCCAGCAGGGAGCCCAACTCCGGCATGGAGATGGAGACGTCAGCCTTGAA
CGCGTTCGGGCCGTAGAAGTCATAGAAGATGCTGCCGGCCGGGCTCATCTGGAAGGCGGT
ACCGCCCATGTGACCCGGAGTACAGAAGGTGTACTTGCCCTCTTCCACGTACTTGAACAG
CGCCTTGGTGAAGGGCGGCAGGATGGCGTCCTGATACTCCTGAGTGGCCTGACCCATCTT
GAGGGCGATGTCGTCAGCCATGCCGAGACGGTACTCGAAGAAGTGCACGTTCAGGCGCAG
GTCGGTCAGGTGAATATCCAGGGTGGACTGGTCGTTGGCGAAGGCGAAGATCGGCAGCTT
CTCGTTGCGATCGTGGATCTCCTTGCACAGACCCAGGGAGTATTTGTCCCAGTCAAAGAT
GGCACCGCAGACGCGGGGGTTCTTCTCTATGAGTTTCAGCAAGTCGGCCACATCGACCGG
ATAGACGACCTCGAAACCCTTGCGCTCGAGGGAGGCTTGCAGCTGGCGAATGGGTTCTTC
TTTAAAGAAAACGCCGAGGTGGTTGAGGATGGCAATGATGTTCATCTTGATGCTCCACAC
GTAAGAGGGCGCTCTCCATCAGGGATGGTGAGTGAAGAGCGCTCGGAAGATAAAAGGGGA
AATCAGTTGCTGGGCTGTTCGCTCAGCAGGGCATCGTGCTGACGCAGGCCCAGTTTTTTG
GCGTAGAACATCAGGATGATGAGCGACACCACGAAGGTTGCTGTGAGGTTGGAACCCTTG
GCCCCCATCAGGGCAATCAGGCAGAAGACGCATGCCACACCGGAGAAGATCATGGCGCCG
ATGCTGCGGGAGGTCATGCCCTCGAAGCGAATGAGGTTAATGCTGGAGTAGAAGTAGGGC
AGCATGGTCAGCAGCACCGCATCTGTGGTCAGCACGTTGAAGAGGTCGGCCGCGTGGGCG
GACTGGGAGGTGAAGGCGGTCAGGCCGATCATCAGCGCAGTCATCTTGAGGGAGCCCAGG
ATCAGACCCTTCTTGGCCACGCCGTTCTTGTCCACTTCGCCGTAGATTTTCGGGAAGTTG
CCGTCGTGGGCGGCGCGCTTGCCCGCCTCGCCCACCAGCATCATCCAGGAGCCCAGCGAG
GTGAAGCAGGCCAGGGCGGTGAAGGCGGAGACGAACGGCGCGGACCAGTTGCCGAAGATG
ACGGAGGAGGCCATGGCAAACGGCGCACCGGAAGCCGCCACCTCACCGGCCGGGAACATG
CCGCTGATCACCTGAGTGGAGAGGATGTAGATGACCCCCGCGATACCGGTGCCCAGCATG
GTGGCGAGCGGTACGGTGCGCTTGGGATTCTTCACCATGCCGGAGGAGACGGCAGCAGAC
TCCACCCCCACGAAGGACCAGAGGCAGATCAGCACGGCACTGATGACCGCATGCAGGTCG
CTGCCGCTGGTGGTGTTCCAGTTCTGGCTGTAGACGGCGCTGTCGAAGTGACCCCAACCC
ACCAGGGCGGTGCCCACCACCGGCAGCAGGATCAGCACCAGACCCAGGGTACAGAGCCGG
CTCACCCAGCTGCCGCCAAGCAGGTTGACCAGGGTGAAGATCCAGACGGCGGCGATGGTG
GCCGCGGCGGCCGGGATCGGGCTGTTGAGGATCGGGAAGAAGACGGAGAGGTAGGAGACG
CCGGTGATGGCGATGGCCAGGTTGCCGATCCAGTTGGCATGGTAGTAGAGCACACCGGTC
TGGAAGCCGAACACCGGAGAGATCTCGCCGGCGTAGGCGATGGGGCCGCCCTCCTGCGGG
TTCTTGGTGGCGAGGCGCGCGAACACGAAGGCCAGCCCCATGGCGCCGACTAGGCAGATT
GCCCAGCTGAACACAGAGATGGAACCTATGGTGGCCAGGGCCGAGGGCAGCAGCGCGATA
CCGCTCCCCATCATGTTGCCGGCCACTACACCTGTACAGGCGACAAGGCCGATCTTCTTG
CTCGTATCTAGGGACATAAAATCTCCGGGTCGATATTAAGGCATCAAACACACGCTTGGC
GGAGCCTTCCGCCAATCAATGGCCACAGACTAGGCCTCTGCGCCCCGGAAAACATAAAGT
CCCGCTAAGGGATAAAAACATGAGCAAACTTTTTCAGCCCGCCCGTCGAAGCTGATAAAA
ACATAGTTAAAACAGCAGGTTGACTGAAGGCATCGCACGCATCTTGATAAAACCTTGATA
TCCGTCGCCCCCCTTGATGAGACCACCCGGTGCCACCCGAACCACCTTGATATTTTTCTG
ATGACCCGCTGCGGTACAGCTGGGCCAACAACCCCCTCTCCCCCGAACTGCATATGCCAA
AGCGACCCCCTTTTCCCCTCACCGCCCTTCATTGCACCGCTCGCTTTGCACGACCCGAGA
TCACCCAGGCCGGCATAACAGCCTCCCACACACCAAACGGACGAGGTGATGACCCGGAGC
GATATCGACAAAGGCGGCCAGGTCGCCGGGCGGCGGTCACGGCTGTCGGCATCGACAGGC
TGCAGCTGCAAATGGCGGCCGGGGCTTGATCAGCAGAGGATGGAACAGGGGGATGGCGCC
ACCACAGGCCTGCCATGGCCAGTCGTTGCTGCGGGCAAGGGATAGGGATAGGGATAGGGA
TAGAAGAGCAAGCCCGAGTGCCTATGGCAAGGCAAGAAACACGCAGGCCGCCCGTGGGCG
GCCTGCGATCGGCGGGGCAGAGCGCGGCCGGCGCCGCTCAGAACAGCTTGACCTTGCTCT
GGCCCAGGGCGTTGAACAGCGCCGGGGTGAGGGTCTCCATGTTGCTGTAGAAGCCGAGCT
GCTGGCAGAGCAGGTAGGTCTGCTCGGTCGCCTCCATCAGGAAGGCCTGGCTGTAGGCAT
CCCCCGCCGCTTCCGGGTGACCGTCCAGCTCCGCCAGCTTGCCGCGCAGTATGTGATAGA
GCACAGAGCGGCCCCGGCTGCCGGCCTCGCCCAGCAGACGGTTGGCCTCCTGCTGCTGGC
CGCCCAGAATGGCCTGCAGGGTCAGCGCTTCCCACACCCGAGCCGGCTGCAGCGGCTGGT
TCTGAACCACCCGGGCCAGGTGAGCACCAATCTGCTGCAACCGGTCGCTCTGGGGAGTGC
CCGTCAGGGTTGCCAGCGCCTCCCCGGCCAGATAGCGCTCCGCCAGCAGCAGCGGCTGAT
CCGGCTGGCTGGTCAGCGACTTGTCGAGCAGCTCGACGCCGCGCTTGAGGGCCACCGGAT
CCTGGCTGTTGATGTAGTAGTGCGCCTCCATCATGGCCATCAATGCGCCGTCATCGGTGG
GCCAGCCCATGCCAGGCTGCGCGTCAGGCTGATTGAGGGCGCTCAGCAGATCCCGGCTGC
TCGCCTGCAGCACCCCGTGCACGTTGTGGCGGCTGAGCTGGTACTGGTGGCTGAACAGCA
CCCGGTTGGTGTTGATGTTGCGATACTCCAGATCGAGATAGGTGCCCCCCGGCTGGCGGG
AGACCCGCACGCTCAGCTCCTTGCCGGGCAGGATGCCCCCCATCAGGGTGTTGGCGCCGT
ACTGCACCCGCAGCGGCGTAGCGGCGGCCACCTCCCCCATCAGGGCGCGGGTGATACCGT
CGGCGAGGCGCACGTTCTCGTTGCTGCCATCCATGCCGGAGTGAAAGCGAAACACCAGCA
GCTCGGGATCCAGCATGGAGTGCACCTGGGGGCTGGTGTGCTGATAGCTGAGCAGGCTGA
CCAGGGCGACCAGGATCGCCACCACGAAGATATCGAAGCCCACCAGCTTCCAGCGACTGC
CCCCCTCCCTGGCATGGGTGGTGACGGCGCGGGTCAGCGGGCCGGCCGGGAAGGGGGTGA
CGTTGGCCTGCTCCTCCTCTTCATCGAGGTCTGGCATCGCGAACGGCGGCCGGGGGGCAC
TCACGCTCTCCTGCTCGCCTGCCATCACCACCGAGACCACCTGCTGCGGTCGCACCGGCG
CCACCAGCTTGTAGCCGCGCTTGGGCACTGTGACTATGTAGTCGGCGGCGTCGTTGCGGC
CATCCTTGAGGATCTTGCGCAGCTCGAAAATGGATTGGGTGACCACCTGATCGGTCACCT
CGGCGCCGTCCCAGACCTCGTTGATCAGGCAGTCGCGCCCGAACACGGTACCGGCGTTGC
TCGCCAGGAAGCGCAACAGATTGACCAGCCGGGGCTCGAGGTAGACCTCGCGGTCGGGGC
GACAGAGCATGTTGTCGTCGACGCTCAGGGTCCAGTCGTGGATCTCAAAAACCGATTCGC
TCATGATTCACTCGCTGCAGATGGAGACGATGCAAGATGAGAGTGACGTAACACCGGGCG
GCTGAACGGGCAGCAGGGCGCTGCAAAAGGCAGTGCCGCCGGCAGGGTGAACATTCCTGT
GAGTCAGGCCGGGCTGGCCTGTTTACGTCCGCAGAGCGTCCTTGCGGGCATGCCGATCGG
GTCGATCGGAAAGGGTCACTTTAAGCAAAACGGGAGTGGGATCCCACTTTTTTTGGCCAC
AAATCGCCGCTGAATTGATCCAACATGGGGGTTTTGGCAAACATCGTGCCAACAGGTATC
CATATGGACAGGATTTTTCCCTGCCGACAGGGCGCCTGCCGCCGTAAAAAAGAAGGCCCC
CGCAGTGCGAGGGCCTTTCGTCATCCATTTGTTCCCGACCGGGCTCAGCAGTAGCCGTAG
CCCAGCAGACGCTGGTAGCGCTGCTCCAGCAGCTGCTCGTTGTCGAGCGGACGCAGGGCG
TTGAGATCCTGCTGGATGCGGTCTTTCAGGTGCTTGGCCATCTTCTCCACGTTGCGGTGG
GCGCCGCCGAGCGGCTCCTCAACGATGTTGTCGATGAGCTTGAGCTCTTTCAGACGCTGG
GCCGTGATGCCCATGGCATCGGCAGCCACCGGTGCCTTGTCGGCGCTCTTCCACAGGATG
GAGGCGCACCCTTCCGGCGAGATGACGGAGTAGGTGGAGTACTGCAGCATGTTGACGCGA
TCGCCGACACCGATGGCCAGGGCGCCGCCGGAGCCGCCTTCACCGATCACGGTGCAGACC
ACCGGCACGGTCAGACCGGCCATCACTTTCAGGTTGCGGGCAATCGCTTCGGACTGGCCA
CGTTCCTCGGCACCCACGCCAGGGTAGGCGCCCGGGGTGTCGATGAAGGTGATGATCGGC
ATCTTGAAGCGCTCGGCCATCTCCATCAGGCGCAGGGCCTTGCGGTACCCTTCCGGGCGC
GGCATGCCGAAGTTGCGCTTGATCTTCTCCTTGGTCTCGCGCCCCTTCTGGTGGCCGATG
ACCATCACAGGCTCGCCGTCCAGACGGGCGATGCCGCCGACGATGGCCTTGTCATCGGCA
TAGGCGCGATCGCCGGCCAGCTCGTCGAAATCGGTGAAGATGTGCTCGATGTAGTCGAGG
GTATAGGGGCGCTGTGGATGACGCGCCATCTGGGACACCTGCCAGGCGCCCAGATCGCCG
AAGATCTTCTTGGTCAGCTCTTCGTTTTTCTTCTCCAGCCGACGAATATCTTCGCTCAGA
TCCACGGCACTGTTGTGCTCGCTCACATGGCGCAGTTCATCGATCTGTGCCTGCAACTCG
GCGATCGGCTGTTCAAAATCCAGAAAAAGACTCATAGGGACTATAGATCCTCTAATCAAA
AACCAATTCAACCCGCTCTCGTCCCAGCAGGACGCGCAAGTCATCTATCAGTTGATCGGT
GGGCGTCACCCGCCACTCGGTGCCGAGCGTCAATCGCACCCGGGAGCCGGGGCGACGATA
GTTTACCTGAACCGGACAGACTCCGGCACGGGCGGGCTCCAAAATCTCGCACAAACGCGG
GAAAAAGCGATCATCGATTCGCTGTTCATCGAGAGAGATGCGGATTGCCCTGGCAAAACG
CTCTCTCGCATCGTTGATATCCAGTAATTCACGGGCCGACATTTTAAGGCCACCGGAGAA
GTCATCAAAGCTGACCTGTCCAGAAACCACCAAAATACGGTCTTTTTGCATCAACTCTTC
ATATTTTTCCAGCGCTTCACTGAACAGGGTCACATCCAGGCGACCGGAACGGTCGTCCAG
GGTGAAGATCCCCATCTTGTTGCCGCGCTTGGTCACCATGCTACGCGCCGCGATCACCAG
CCCCGCCGCCGTGGTCACGGTATCGCGGGAGGTGGGATGCAGATCGCACAGGCGGCCCGA
AGTGTAACGACGCAATTCGCCGCTGTACTGGTTGATGGGGTGACCGGTCAGGTAGAGCCC
GAGGGTCTCGCGCTCCCCTTCCAGCCAGACCTTGTCGGGCCAGTGCGGCACGTTGGCGAA
CGCCTTCTTGACGTCGTCTATCTCTTCGGTGAGCACGCCGAACATGTCGACCTGCCCCAC
CGCCTGGGCCTTGGCGTGCTGCTCGGCGGCACGCATCGCCTCCTCCAGGGTCGCCATCAG
GGCGGCGCGGTGAGGGCCGAGCCGGTCCATGGCACCGGAGAGGATGAGCTTCTCCATCAC
CCGCTTGTTGAGCTTCTTGATGTCGACCCGGTTGCAGAAGTCGAACAGGTCGCGGAACGG
GCCATCCCGATCCCGTGCTTCCAGGATCGCATCGATGGGACCTTCCCCCACCCCCTTCAC
CGCGCCGATGCCGTAGACGATATGACCGTCCTCGTTGACGCTGAAGCGGTAGCGGCCGGT
GTTCACATCCGGCGGGATCACCGTCAGCCCCATCCGCTGACACTCGTCCACCAGGGTCAC
TATCTTGTCGGTGTTGTCCATGTCAGCGGTCATGACCGCCGCCATGAACTCGGCCGGGAA
GTGGGTCTTGAGCCAGAGGGTCTGGTAGGAGACCAGGGCATAGGCGGCGGAGTGCGACTT
GTTGAAGCCGTAGCCCGCGAACTTCTCCACCAGGTCGAAGATCTTCATCGCCAGCTCGCC
GTCGACGCCGTTCTTGATGGCGCCCTCTTCAAAACCGGCCCGCTGCTTGGCCATCTCCTC
GGGTTTTTTCTTGCCCATCGCCCGGCGCAGCATATCCGCGCCACCGAGCGTGTACCCGGC
CAGGGTCTGGGCGATCTGCATCACCTGTTCCTGGTAGAGGATGATGCCGTAGGTGGGCTC
CAGGATCGGCTGCAGGCTCTCGTGCTGCCACTTCTCGTCCGGATAGGAGATGGCTTCATT
GCCGTGTTTGCGGTCGATGAAGTTGTCCACCATGCCCGACTGGAGCGGGCCCGGCCGGAA
CAGCGCCACCAGAGCGATCATGTCTTCGAAGCAGTCCGGCTGCAGCCGCTTGATGAGATC
CTTCATGCCGCGGGATTCGAGCTGGAATACCGCGGTGGTCTCGTAGCGCTGCAGCAGGTC
GAACGAGCGCTTGTCGTCGATGGGGATGGCGGCGATGTCGACCGGCGGCTTGCCCTCTTT
GGCAAGACGCGGGTTTATCATGCCGAGGGCCCAGTCGATGATGGTGAGCGTGCGCAGCCC
CAGGAAGTCGAACTTCACCAGACCGGCGTACTCCACGTCGTTCTTGTCGAACTGGGTGAC
CGGGTGGTGGCCCTCGTCATCGCAGTAGAGCGGTGCAAAGTCGGTGATCTTGGTGGGTGC
GATCACCACGCCACCGGCATGTTTGCCGGCGTTGCGCACCACCCCTTCGAGCCGGCGCGC
CATGTCGATGAGATCCTTGACCTCCTCGTCCTGCTCGTAGAGCTCGGGCAGCTTGGGCTC
GGCCTCGAACGCCTTGGCCAGGGTCATGCCGGGATCCGGCGGAATGAGTTTCGAGATGCG
ATCGACGAAGCCGTAGGCGTGGCCCAGCACCCGGCCCACGTCCCGTACCACCGCCTTGGC
CGCCATGCTGCCGAAGGTGATGATCTGGGACACCGCATCCCGGCCGTACATCTCGGAGAC
GTGCTCGATCACCTCGTCCCGTCGGTCCATGCAGAAGTCGACGTCGAAGTCGGGCATGGA
GACCCGCTCGGGGTTCAGGAAACGTTCGAACAGCAGGTCAAATTCGAGTGGGTCCAGGTC
GGTGATCTTGAGGGCGTAGGCCACAAGCGACCCCGCACCCGAACCCCGGCCCGGGCCGAC
CGGGATGCCGTTGTCCTTGGACCACTGGATAAACTCCATCACGATGAGGAAGTAACCCGG
GAAGCCCATCTGGTTGATCACCTTGAGCTCGATGTCGAGGCGCTCGTCGTACTCGGGACG
ACGCTCGGCCCGCACCGCCGGATCCGGGAACAGGAACTCGAGACGCTCCTCCAGCCCCTC
TTTCGACTTGGCCACCAGGAAGTCTTCGGTGGTCATGTCGCCGGTGGGGAAGTTGGGCAG
GAAGTATTCACCCAGACGCACCGTCACGTTGCAGCGCTTGGCGATCTCCACCGTGTTCTC
CAGCGCCTCCGGGATGTCGGCGAACAGCTCGCACATCTCGTCCTGACTGCGCAGATACTG
CTGCGGGCTGTAGCGGCGCGGGCGACGCTTGTCCATCAGGGTGTAGCCGTCATGGATGGC
GACCCGGATCTCGTGGGCGTCAAAGTCATCGGCGGTGAGGAATACCACCTCGTTGGTGGC
CACCACCGGCAGCGCGAACTCGCTCGCGAGGTTCACCGCCATGTGGAGGTAGACCTCCTC
GTCGGGGCGACCGGTACGCAGCAGCTCCAGGTAGTAGGCGTCGGGGAAGTGGGTCTGATA
GAAGGCGACGCACTGCTCGGTCATCTGGCGGTTGCCCTTGAGCAGGAACTTGCCCACGTC
CCCCTCGCGCCCGCCGGAGAGCACGATCACCCCCTTGGCGTGCTCGACCAGCCACTCCTT
GTCGATGACCGGCCGCCCCTGCACATGGCCGCGCTGATAGCCGCGGGAGATGAGCAGGGT
GATGTTCTGGTAGCCGTCGTTGTCCATGGCGAGCAGGGTGAGGCGAAACTGCTCGTCGCC
AAGTTCACTGCTCTGCACCCAGAAGTCGGCACCGACCAGAGGCTTGATCCCCTTGCCGTG
GGCGGCGCCATAGAAGCGCACCAGGCCGCACATGTTCATCTGGTCGGTCAGGGCCAGCGC
CGGCATGTTGTCGGCCGCCGCGGCCCCGACAATGGGGTTGATCTTCTGCAGACCATCCAC
CATGGAAAAGTCGGTATGCACCCGCAGGTGAATGAAACGGGGGTCAGCCATCGTCATGCC
CTCTCATTACGCAAGCAGCCATCGCTTAGACAAATCAGCATGGGTTATTCCACTCCCAGT
GCGCGGCGCACCGGTTTGAAACTTTGACGATATTCCGGCAACGGGCCGCGCTCGGCCAGG
ATGGCGAGGTGCTCCGCAGTCGGATAGCCCTTGTGGCGGGCAAAGCCGTACTCGGGATGA
CGGCTGTCCAGCGCGGTCATCTCCGCATCCCGGGTCACCTTGGCGAGGATCGAGGCGGCG
CTGATGGCGGCCACCAGGCTGTCGCCCTTGACCACGGCGCGGGCTTCCATCGGCAGAGCC
GGGCAGCGGTTGCCATCGATGAAGACCAGCTCGGGCGTGACCTTGAGCCCCGCCACGGCG
CGCTGCATCGCCAGCATGGTGGCGTGCAGGATGTTGAGCTCGTCGATCTCCGCCGGGCTG
GCACGGCCGATGGCGAAGGCCAGCGCCTTCTCTTTGATCTCGTCAAACAGGGCGAGCCGC
TTCTTCTCGGAGAGCTTCTTGGAGTCGTTGAGCCCCTCGATCGGGTTGGCCGGGTCGAGG
ATGACGGCGGCGGTCACCACGTCTCCCACCAGGGGGCCACGGCCCACCTCGTCCACACCG
GCAACCAGCTTGTCGTCAGGAATATCGATCATCATCTTGTAGCCTTGAATCAAAACAGGC
CCCGCAGGGCCTGGCGTCGCGTTGGAGCAGCCAAACTGGCCGCCCGCTCTCTACCGGCCC
AGCAGCTCGGCCACCGCCTCGGCGGCCTGGTGGTCGGCATTGCAGCGAATGAGCTGATGG
AGCTCGGTGAAGGTGTTCACCAGCGCGCTATTGTCGTGCTCGAAATACTTGCTCACCTCG
ACCACCAGGTTCTCCGGGGTGCACTCGTGCTGGATGAGTTCGGGCACCAGCATGCGGCCG
GCCAACAGGTTGGGCAGGGAGACGAACTCGGTCTTCACCAGCCGCTGGGCCAGCCAGTAG
CTGAAGGGCTTGAGCTTGTAGCCCACCACCATGGGTTTTTTCACCAGCATGGCTTCAAGC
GCCGCGGTGCCAGAGGCCAGCATCACCACGTCGGCGGCGATCATCGCCTCGCGGCCCTGC
CCTTCCAGCAGCACCATGTCGAGATCCGGCGCCACGTCGGCCTTGATGGCCATGAACTGC
TCGCGCCGCTTCTGGTTGACCAGCGGCACGATGAAGCCGAGATCCGGGTAGCGCACCGTC
AGGTGCTTGCACGCCTCGAGAAACAGCGGCGACATGAAGCCCACTTCCGCCGTGCGACTG
CCCGGCAACACCGCCAGCCAGCGGCGATTGGCGTCGATGCCGAGGGTTCTGCGCACCGCG
GCCTGATCCGGCACCAGCGGAATGTCGTCCGCCATGGTGTGGCCGACGAAACGGCAAGGG
GCGTCAAAGCGGTCGTAGAAGGCTTTCTCGAACGGCAGGAAGGCGAGCACCATGTCGGTG
GCGGCCTTGATCTTGTGAATGCGGTTCTGGCGCCAGGCCCACACCGAGGGGCTGACATAG
TGAACCGTCTTGATACCGGCGCGGCGCAGTTTTAGCTCCACCCCGATATTGAAATCCGGT
GCATCCACCCCGATGAAGATATCGGGCGGATTGGCGATGAAGTGGCGCAGCAGTTCGCGG
CGGACCTTGAGGATGCGCGGCAGACGGCCCAGCACCTCGGTGATCCCCATGACGGAGAGC
TCTTCCATCTCGAACAGGGCCTTCACGCCGAGGGCCTGCATGCGCGGCCCGGCGATCCCT
TCGAACTGCGCGTCCGGGTAGCGGGCCTGCAGCTCGCGTACCAGACCGGCAGCCAGAATG
TCGCCGGAGACCTCTCCGGCGACGATACCGATGCGAACCGGATCAGGCACGGATGATCCC
GCGCTCGTTGTCTTTGAGGAAGTCCACATAGAGCTGGACGGCCGGCTCGGCTTGCGCCAT
CTCGATCAGCACAGGCAGCACCTCTTCGACGGTCTTGCCGGAGCGGAAGATCTCCTTGTA
GGCGCGCTTGACGGCGGAGATCGCCTCAGGCGTGTAACCGCGGCGACGCAGCCCTTCGGA
GTTGACCCCGAACGGTTTGGCGTAGTTGCCGGCTGCCATCACGTAGGGCGGCACGTCCTT
GTTGAGGGCGGCGCAGCCACCGACGAAGGCGTGGGAGCCGACGCGGCCGAACTGGTGGAT
CGCGGAGAGACCGCCGAAGATCACGAAATCGCCGATCACCACGTGACCCGCCAGGGTCGC
GTTGTTGGCGAAGATGCAGTTGTCACCGATGATGCAGTCGTGGGCAACGTGAACGTTGAC
CATGAACAGGTTGCCGCTGCCGATCCGGGTCAGGGACTGATCCTGGATGGTGCCGCGGTG
CACGGTACAGTTCTCGCGAAAGACGTTGTTGTCGCCGATCTCGAGGAAGGTGCGCTCGCC
GGCGTACTTCTTGTCCTGGCAATCCTCACCGATGGAGGTGTGCTGGAAGATCTTGTTGCC
ACGACCAATCCTGGTCGGGCCCTTGATCACCACATGGGAGCTGACCCAGGTGTTGTCGCC
GATTTCCACCTCGGCACCGATGACAGAAAAGGGGCCGATTTCAACCCCTTTACCGATGAC
GGCAGACTCATGGACGACGGCAGTATCGTGAATGATGGCAGTCTGGTCGATCACGTGTGT
TAAACCTCGCGTTTGGCGCACATCAGCTCGGCGGTACAGACCACTTCACCGTTGACCGTG
GCCACACCGGTGAACTTGGCGATACCGCGACGCTCTTTCAGGAACTCCACGTCGAGCACC
AGCTGATCGCCGGGGCCAACAGGACGCTTGAAACGAGCGTTGTCGATTGAGGCAAAGTAA
TAGAGTTCGTTGGGGGACGGCTTGCCCACCATGGTAAACGCCAGGATACCGGTGGCCTGT
GCCATGGCTTCCAGGATCAGCACACCGGGGAACACCGGCTTGGCCGGGAAGTGCCCCTGG
AAGATCGGCTCGTTGAAGGAGACGTTCTTGATGGCGCGCAGGGTCTTGCGCTCATCGCTG
ATCTCGTAGTTTTCCACCTTGTCCACCATCAGGAACGGATAACGGTGGGGCAGCAGATCC
ATTATTTCCTGGATACCCAGGCTCTTCTTTTCAGTAGTCAAAACAGTACCCTATACCAAT
CGTGATTATTCTTGGTCCAGCTTCTTCTCAAGCTTGCTCAACCGCTTGTGCATCTCTTCG
ATACGCATCACCCGGGCGGCGGTCTTGCGCCACTCTTTATTGGTTTGCAGGGGGATGCCG
GAAGAGTAGACACCGGGCTCGGTAATGGGTCGCATCACCATGGCCATGCCGGTAACGGTG
GCCTGGTCGCAGATCTCCATATGCCCGTTAAAGACGGAGGCGCCGCCAATGATACAGTAT
TTGCCGACCTTGAGACTACCTGCCATCACGGTGGAGCCCGCCACGGCGGTGCCGTAGCCG
ATCTCGACGTTATGGGCGATCTGGCACTGGTTGTCGATGATGACGTTGTCAGCGATGCGG
GTATCTTCCAGCGCGCCGCGGTCGATGGTGGTGCAGGCACCGATCTCGACCCGGTTGCCG
ATGGTCACGCCGCCGAGCTGGGGGATCTTGATCCACTCGCCGCGCTCGTTGGCATAACCG
AAACCATCGGCGCCGATCACTGTGCCGGATTGAACCAGACAGTCGGTGCCCATGGTGACG
TCGTGATAGAGGGTGACGTTGGCCCACAACCGGGAGCGGGCTCCCAGTCGGGTATTCTTG
CCAACGAAACAGCCCGGACCGATGCGCACATCATCCCCCAGCACCACGCCGGATTCGATC
ACCGCATTGGCCCCGATGGCCACTCTCTCGCCCAGTTGCACGTCCGCCGCGATCACCGCG
CTCGGATGGATATCCGTGGCCGGCTGCGGCGTGGTGTCCAGCAGTTGGGCAACCCTTGCA
AAGCCCACGTAGGGGTCTTTGAGCACCAGGGCATTGGTGGGACAAAATGGCAGATCCGCT
TCTGTGATGAGCACGGCGGTCGCCTTGCTCTGCTCCAGATAATGCCGGTACTTTTTATTG
GACAGGAAGGTGATGTCCCCCTCCCCGGCCTTTTCCAGTGTCGCTACCTTGCGGATTTCC
AGGGTTCCGTCGCCATGGACCTGGGCCCCCAGTTGCTGGGCCAGCTGTGCGAGAGTGAAT
GCCATCAATTAGTTGCTCTTGCTTACCTGAGAAATAACCTGGGCAGAGATGTCCAGCTTG
CTGGCGGCGTACGGGGCGGCATTGCGCTCCAGCACCAGATCGTAACCATTGCTCTTGGCG
ATGGAGTCGATGGCTGCCTGCACCTTGGTCAGGATCTTGTTGCGCTCTTCGGACTGACGG
CGACCGTTGTCCTGTTCAAACGCCTGACGCTTCTGGTTGAACTCCATCTGCAGCTTGGCC
AGCTTCTCCTGGCTTTGTTTTTTCTGGTCGGCGCTCATGAAGGCTTCATCCTTCTTGAAC
TTCTCGACCAGTTTCTGACCATCGGCTTCCAGCTTCTGCAGCTCGCGCATGCGCGGCTCG
AATTCGCCTTTCAGCTTCTTGGAAACGGCTTCACGCTGGGGCAGCTTCTGGAAGACTTCG
CCCATGTCGACCACGGCGATCTTGGTCTCGGCCAAGGCGGAGCCCATGCCGGCAGCCATC
AGTGCAAAACTCAAACCAGCTACTTTCAACGCTTTATTCACACTTACTCCTTGTTCCCTC
ATGTGAGGGCTACCTGATTTACCTGATTATGCAAGTGGTACCCGGACCGACTTGTTACCT
GGTGAGGCACGCAGGCTGCGCGTCCCATCATTGAATACCCCCACCATTGGGTGGGGGCAA
GGTCCGTCCTTAGAAGGTACGGCCGATGTTGAATGAGAAGAACTCGGTCCGGTCGCCCTC
GTACTGCTTGAGCGGACGGGCAATCGCGAACACCAGCGGGCCCATCGGGGAGAGCCACTG
CAGCGACAGACCGGCCGAGGCGCGGTAGTTGGTCGGATCCGAATAGTCGGCCAGATAGTT
GCAGCCGCTGAAGCAACGGTTGCGATACTGGTCATAGTCGAAGGTGGTATCCCACACGGA
GCCGGCATCGATGAAGAAGCTGGTCCGCAGTTGCGGCTGATAGGTCTCGGACGCAAACGG
CGTCGGCACTATCATCTCGAGGGAGGCGACCGCCAGGGCGTTGCCGCCCACCGAGCTGTC
GGTACCCTGGATGACGTCGTTGCCGCTCAGGTTGTAGTAGTAGAGCGCCTTCGGACCGAC
GGTGTTGCTCTTGAAGCCGCGCAGGGTGTCGAAACCACCGGCGAAGTAGTTCTCGAAGAA
CGGCAGTACGTGATCATAGTTGCCGTTGCTGCCGTAGCCGTTGCCGTAGGAGGCACGCGC
CTTGGCCATCAGCACCCACTTGTGATCCGCATCGAACGGGAAGTAGTGCGCGTCTTCGGC
GTTGAGCTTGAAGTACTGCAGATCCATGCCCGGCACTGTGACCTTGGCGTTGACCCGCTG
ACGATCACCGGCGGTCGGGAACTGGCCCTTGTTGAGGGTGGAACGGGTCCAGCCGGCGGT
GACGTCGACGGTGTTGAACACCATGCGATTGTCGCCATCCTTGTTCTTGCTGTACACCTT
CCAGAACTCATCCACCTGCAGATAGGGGTTGGGCTGGGACAGTTTGTTGTTTTCGACCCC
GAGGCTGAAGTCGAGACGGTTGTTCTCGTTGACCGGGAAACCACTGGAGAGGCGGAAGCC
GATGGTGGTGTTCTCGTAGTCCACGATGTTGGCGTCGGCCGCACTGAACTGGTTGTAGTA
GAGACGACCGCCCAGGCTGACCCCGTCCACGGTGAAGTAGGGATCGTTGTAGCTGAGGTC
GACGCTCTTGGAGTACTTGTTGGTACTGGCGGAGATGCCGATCTTCTTGCCGGTCCCCAT
GAAGTTGTCCTGCTGCAGGCCCGCCTGCAGGCTCAGGCCCGACTCGGTACCGTAGCCCAC
GCCGGCGTTGATGGAACCGGCAGGCTGCTCCTTGACCTTGAAGTCCAGATCAACCTGGTC
ATCGCTGCCCGGCACCCGCTTGGTGTCCACTTCGGCGCTCTCGAAGAAGCCGAGGCGGTT
GAGACGGGTCTTGGACTGCTCGACGCTGTCGGAGGAGAGCCAGGTGCCCTCCATCTGACG
CATCTCGCGGCGCAGCACTTCGTCCTTGGTGGTGACGTTGCCGCTGAAGTTGATGTTGCG
CACGTAGACGCGCGGGCCCGGCTCGATGTTGACGATGAGCTCCACTTCCTTGGTCTGGTC
GTTGACCTGCGGGAAGGTGACTACTTTCGGGTAGGCGTAGCCGTAGCGACCGAGGAACTT
GGAGAGCACCTCTTCGGTGTGGGTCACCTGGCTGGCGGAGTAGATGCTGCCGGTCTCGAT
GGGGATGAGCCCCTTCATCTCGCCGCCGCGGTCGATCAGATCGCCCTTGAGCTGGATGCC
GGAAACCTTGTACTGATCCCCTTCCTTGACGTTGAGGGTGACGTAAACCCCCTTCTTGTC
CGGGGTCATGGAGACCTGGGTGGACTCCTGCTGGAAGCGGATGTAGCCGCGGTCCATGTA
GTAGGAGCGCAGGGTTTCGATGTCGCCGGCCAGTTTCTGCTTCTGGTAGCGCTGGTCGCC
GGTGAAGTTCCACCAGGGCACGTCATCCTTGAGGGAGAGCTGGGCCAGCAGCTTCTCTTC
CGGGAAGACGTTGTTGCCGACGATGTTGATCTGCTGGATCTTGGCCGCTTCCCCTTCCAC
GAAGGTGAACTTGAGGTCTACCCGGTTGCGCGGCAGCGGGGTGACGATGGCCTTGACCTT
GGCGGAGTACTTGCCCACGCCGTAGTAGAAATCTTCCAGCCCCTTCTCGAGGGAGCTCAG
CACGGTGCGATCGAGGGGATCACCCACCCGGATGCCGGAGGACTCCAGGCTCTGGGTCAG
CTGCTCCTCCTTGATGTCCTTGTTGCCGGAGAATTCGATGCTGGAGATGGTCGGCCGCTC
CTTGACCATCACCTGCAGTACCTGGCCGTCGCGGTAGACCTTGACGTCCTCGAAGTTGCC
GGAGGCATAGAGCTTCTTGATGGCGTTGGCCAGCGCGACTGAGTCGACGGAATCGCCAAC
CCGGATCGGCAGGTTCAACAGGGCGGCACCCAGGGTCACCCGCTGCAGACCTTCAACCTG
AATATCTTGCACCACAAAAGAGGCAGGGGCCGCCTGGGCCAGGAAACTGGCACCCAGCAG
GCAACTCAACACCAATGCTTTTTTAACAGCCATTTTGTTCTTATGTGTCCTTGTTGATGC
TCTGGCCTCAGAGGCGAGCGAAATCATTAAACAGCGCAATACCCATCAGTAACATCAGAA
TGGCGGCGCCAATCCGGAAACCCACTTCCTGAATTTTTTCCGATACCGGCTTGCCGGTGA
CCGCCTCGATGAGGAAGTAGACCAGATGGCCACCATCCAGCACCGGCAGGGGGAACAGGT
TGATGATCCCCAGGTTGACGCTGATGAGCGCCAGAAAACCGAGGAAATAGACCAGTCCAT
AGTCGGCACTGCTGCCCGCCCCCTTGGCAATGGAGATGGGGCCGCTCAGGTTGTCCAGCG
AGACGATGCCACCGATCAGCTTGCCGATCATGTCGAAGGTCAGGGTGGTCAGGCTCCAGG
TCTTCTGGGCGCCCTGCCACAGGGCTTGCAAAGGCCCATACTGTAACAGAATCCGATACT
CATCCGGTAATGGAACCAGTTGCGGCGACAGGCCGACGAAACCGACCAGCTGGCCCCGCA
CCTTCTTGGCATCCGGGGTCAGAGTCAGGGTCAGCTCGCTGCCCGCCCGCTCGACGGTCA
CCTCAAGCGGCTGCCTGGGCGACTGCTGCACCTGGTGGACAAACTGAACCCACTCGGTGA
TCGCCTCATCCCCTACCCGCTTGATGCGGTCGCCAGCCTGGAGGCCGGCCTTCTCGCTGG
CGCTCGCGGCCACCACCGCATCGACCACCGGCAGCACCTTGCCACCGAGGGGCACTATCC
CGAGGCTGCCGATGGGAGACTCCTTGTCGGGATCAAACTTCCAGCCGGCCAGTTGCAGGG
TCTTGTCCACCGCATAACTGGTGTTGGCCGCCTTGAGCTTGAGCTGGACCGAGTCATCGC
CAAGGTGGCTGATGAGGGCATAGGTGACACTCTCCCAGTCACCTGTCTCCTCGCCGCCGA
CGCCGACGATCTCCATGCCGGGCTCCACCCCGGCCGCCGCCACGATGGAGGCGGGACGCA
CCTCGCCCACCACGGGTTTGACGGCGGGGACGCCGATCATGAACATCAGCCAGAGGGCGA
ACAGGGCAAACACGAAGTTGGCCATGGGGCCGGCTGCGACGATGGCCATCCGCGCCCAGA
CGCTCTTGTGGTTGAAGGCGTATTGCTCGTCACCGGGCTTGAGCTCGTCGACCCGGCCAT
CCAGCATCTTGACGTAACCGCCAAGGGGGATCAGGGCCAGCACGTACTCGGTGCCATCCT
TGCCGAGCCGGCGCCAGATGGCCTTGCCAAAGCCGATGGAGAAGCGCTCGACCTTGACGC
CGCAGCGGCGGGCCACCCAGAAGTGGCCGAATTCATGCACCGCAACCAGCAGCCCGAGGG
CGACGATAAAGGCACCTATGTTCCACAACACACCGCCCATCAGCCCATCACCTCGCATTC
ATGCATGGTCCTGTCTCCGACATTCAGGGTGAAGGCAGCACAATGCCACGAAATACTTCT
CATCAGCTAAGCTCCTCAATCAAATTGTGAGCACGGGCACGGGCCGCCCCATCCAGCGCA
ATCAAATCGTCCAGCGAGCCGACATCCGTGCCGCCCAGGGCGAGCATGGTGACCTCATTG
ACTCTGGCAATATCCATAAAACCGATCCGCTCTGCAAGGAAAGCCGCTACGGCCTCCTCG
TTGGCGGCATTGAGGGCCGTGGTTGCGGCCTGCCCCTGCCGGCAGGCACTCATGGCCAGC
GCCAGGCAGGGATAGCGCTCATAGTCGGGACGGATAAAGCTGAACTCTCCGACACTGAAG
AAGTCCAAAGGTTCCACACTGGACTCGACCCGAGCCGGATAGGCCAGGGCGTGGGCGATG
GGGGTGCACATGTCCGGGTTGCCGAGCTGGGCCAGCACGGAGCCGTCCTTGTACTGCACC
ATGGAGTGGATGACCGACTGGGGATGGATCACCACCTGGATCTGCTCGGGCGCCGCGTTG
AACAGCCAGCGCGCCTCGATATACTCCAGCCCCTTGTTGATCATGGTGGCGGAGTCGACC
GAGATCTTGGCCCCCATGGACCAGTTGGGATGGGCGATGGCCTGGGCCGGGGTGACATGG
GCCAGCTCGCCGATGTCGGTGTAGCGGAACGGGCCGCCGGAGCCGGTCAGCAGGATCTTG
CTGATCCCGGCCCCCGCCAGGTCGCAAAAGCCCGGCTGGCGCTGGATGGCCTCGGGCAGG
CACTGGAAAATGGCGTTGTGTTCGCTGTCGATGCGCAGCAGCTCGGCGCCGTGCTCGCGT
ACCGCCTCCATGAAGAAGGCACCGGACATCACCAGCGCCTCCTTGTTGGCCAGCAGGATG
CGCTTGCCGGCCCGCACGGCGGCCATGGTGGGGGCGAGGCCGGCGGCACCGACGATGGCC
GCCATCACGCTGTGGGCATCGGGGTGAGCGGCCACGTCACACAGGGCGGCCGGACCGGAC
AGCACCCGGGTGGCGCTGCCGTGGGTCTTGAGTTGACCGGCCAACTCGGCGGCAGCCGCC
TCGTCCACCATGACGGCGAAACGGGGGGAAAACTCGAGGCAGTCGCGCAGCATGGCATCC
ACGCTGCGGGCCGCCGTCAGCGCCAGCACCTGCCAGCGCCCAGGATTGTGCCGCAGTACC
TTGAGCGTACTCTGACCGATGGAGCCGGAGGCTCCCAGAATCACCAGGTTATGCATCAAA
ACTCCCGCTGTATGACGAATGGATGGCACCTGCGGCCTGCCGGATCATCGGGCAGTCCAT
CAGAACTCCTGGCTGAGCAGCAGGTAGCTGAGCAGGAACACCGGCAGGGCGGCGGTCAGG
CTGTCGATACGGTCGAGAATGCCGCCGTGACCGGGCAGCAGGGTCCCTGAATCCTTGATG
CCGGCCTCGCGCTTGAACATGCTCTCGGTCAGATCGCCGAGCACAGAGGCGAGCACCGCC
AGCAGGGAGCAGAACAGCACTATGGCCATCTTGGCGGGCACGAAGCCCATAAACCAGGTC
ACCCCCACCGCCAGCAGACTGGCGGTAAACAGGCCGCCACACATGCCTTCGATGGTTTTA
CCCGGGCTCACGGCCGGCGCCAGCTTGTGTTTGCCGAACGCCTTGCCGAAAAAATACGCG
CCAGAATCTGCCGCCCAGACCAGTCCCATCACGAACAGCAGGATCCAGGCTCCCATCATG
GGGTCGTGATAGAAGTTGTAACCACGGATGGCCACCAGGGACCAGAAGAAGGGCACCAGG
GTCACCAGACCGAACAGGGACTTGAGCCAGATGGACTCCTTCCACAGCTTGGCGCTCTGG
GGGTAGCGCAGCACCAGCAGCAGCCCCAGCAGCCACCAGCTGACGGCGGTCCAGAGCACG
CCCATCACCAGCGGATGCAGGTGGGGAGTCCACAACTGCTCCACCGGCAGCCAAAACAGG
CTCGCACCGAGCAGCAGGCAATAGACCAGCGGCAGCCACTGTTGCGGTTTGGCGGAGACA
AAGCCGCTCCACTCGCGGCTGGCCAACAGAAATACCAGGGATGCCAACAGGGCAAAGAAT
TTCAACGGCAGAAAAAAGAGGGCTCCCAACACCAGGGGAACCAGTAGCAATGCGGTAATA
ATTCGTTGTTTTAGCAAAAGAAGCCTCTCTCTTGGGAGGGGGGTTAGCCGGTCTGTTGCT
CGGCGATCAATTCCCGGATCTGTTCACCGGTGCAGCCAAAACGGCGCTCACGAGAAACGA
AGGAGGCCACGGCCTCGCTGAACTCGGCTTCGCCGAAGTCGGGCCACAGCACCGGGGTAA
AATAGAGCTCGGCATAGGCGAGCTGCCACAGCACGAAGTTGCTGATGCGATGATCGCCAC
CGGTACGGATCAGCAGATCCACCGGCGGCAGGTCGGCCATGCACACCTCGCGACCAAGCA
GGGTTTCATCAATCTGGTCGGCCGACAATTCACCTGCCGCCACAGCCGTGGCAAGCTTGC
GAGCCGCCTGGGTGATGTCCCACTGGCCACCGTAATTGGCGGCGATGTTGAGGGTCAGCC
CCCTGTTGTTGGCGGTCAGCGCCTCCGCCTTGGCGATTTTGGCCTGCAGCCGTTCGCTGA
AGCGGGCGGTATCACCGATCACCTTGAGCCGAATGCCGTTGCTGTGCAGTTTTTTAACCT
CGCGGCCCAGCACCGTTATAAACAGTTCCATCAGGGCACTGACCTCCCCTTCCGGGCGGC
GCCAGTTCTCGCTGGAAAACGCAAACAGAGTGAGCGCATCCAGTTTGGCACGCGCGGCAA
AGGTCACCGCCTCGCGAACAGACTTCACACCGGCCTTGTGGCCATAGACCCGCATCTTGC
CACGGTTCTGGGCCCAGCGTCCGTTGCCATCCATGATGATGGCCACATGACGAGGCAAGG
ACGAATTGGCACAATCACCTACGGCTGCCAAAAGCGACATTCATTTCTCCCACAAAGACA
AAAGCGCCGTGCAGGGGCACTACACGGCGCTCGTAATATACCTGTCAGAGGCTTAGATTT
CCATTAGCTCCTTTTCCTTCACGGCCAGCGCATCGTCTACCAGCTTGATGAAGGAATCGG
TCAACTTCTGGATCTCTTCCTGGGCACGACGGTCGTCGTCTTCGGAGATCTCTTTGTCTT
TGAGCAGGGCCTTCAGATCGGCGTTGGCATCGCGACGGATGTTGCGAATGGCAACCCGGG
CACCTTCCGCTTCGGCACGCACGATCTTGGTCAGATCACGACGGCGCTCTTCGGTCAGCG
GCGGCAGCGGCACGCGCAGGGTCTGGCCGTTGCTGGACGGATTCAGGCCCAGATCGGAGG
TCAGGATGGCCTTTTCCACCGCCTGGATCATGGAGCGATCGAAGATGGAGATGGAGAGGG
TGCGGGCATCTTCTGCCACCACGTTGGCCAACTGTTTCAGAGGAGTGGCGGCACCGTAAT
ACTCCACCTGGATGCCGTCGAGCAGGCTCGGGTGAGCGCGGCCGGTGCGGATCTTGGACA
TCTGGGTCTTGAGCGACTCGACACTCTTGCCCATGCGGTCCTTGGCGTCGTTTTTAATCT
CGTTGATCACAGTGGTTTTCCTTTTGGCGAACGAGCCGTCTACCGGCCCGTATCTATCTT
ATTTGCTGGCGTCATGGACAAACGAGCCGGAGCTCACGCTTGTCTCACTTGCTGACATGG
TGGATCAGGGTACCTTCCGGCTCACCCATGATCACCCGACGCAGCGCACCCGGCTTGTTC
ATGTTGAACACGCGGATCGGCAGATCGTGGTCGCGGGCCAGAGTAAAAGCAGCAAGATCC
ATCACTTTGAGTTCTTTTTCAAGAACTTCATCATAACTCAGTTCATGGTACAGCACGGCA
TCCGGATTCTTAACCGGATCATCCGTGAACACGCCATCCACCTTGGTGGCCTTGAGCACG
ACGTCAGCTTCGATCTCGATCCCGCGCAGACAGGCCGCAGAATCGGTAGTAAAGAAGGGG
TTGCCGGTACCGGCGGAGAAGATCACCACCTTGCCGGCGCGCAGCTGGCTGATGGCTTCA
GCCCAGACATAGGAGTCACAGATGCCTTGCAGGGAGATGGCAGACATCAGACGGGCATTC
ACATAAGCACGATGCAGGGCATCACGCATGGCCAGACCGTTCATCACGGTAGCCAGCATA
CCCATGTGGTCGCCCACCACGCGGTTCATGCCCGCCTTGGCAAGACCGGCACCACGGAAC
AGGTTGCCGCCACCGATGACCAGACCGACCTGAACACCCAGCTCAACCAGTTCTTTGATC
TCTTGGGCCATCCGATCCAGCACTGCCGGATCAATGCCAAAACCCTCGGATCCTTGCAGG
GCTTCACCACTCAACTTCAGAAGAACACGTCTGTATGCAGGCTTGGGATTGGTACTCATG
TCACTGATTCCTGGTCATATAAAGACCGCGACATAAGTCGCGGTCTGGGGAAACGGAAAA
ACCGGTTCGATTAGGCCTTTTGAGCGGCCGCGATTTGAGCTGCTACTTCTGCAGCGAAAT
CGGTCTCTTGCTTCTCGATGCCTTCGCCCACTTCGAAACGGGTGAAGGAAACAACGTCAG
CGCCTTCTTTCTTCAGCAGCTCGGCAACGGTCATGGAAGGATCCTTCACGAACGGCTGAC
CAGTCAGGGAAACCTCACCGGTGAACTTCTTCATGCGGCCTTCAACCATCTTCTCGGCGA
TCTCTTTCGGCTTGCCGGAGTTGATGGCGATGTCGATCTGGATTTCGCGCTCTTTGGCAA
CGACGTCGGCAGACACATCTTCCGGCTTGACGAATTGCGGGCTGTTGGCAGCAACGTGCA
TGGCCAGATCTTTGGCCAGCTCGTCGGTACCGCCGACCAGCTTGGTGATAACACCGATAC
GGGAACCGTGAACGTAGGTGCCCAGGTTGTCACCTTCAACCAGCATCACGCGACGCAGGT
TCATGTTCTCACCGATCTTGGCGATCAGGTTGGTGATGGTCAGCTCTACGGACTCGCCGT
TGCCGAAGTCAGCGGCTTTCAGCGCGTCAACGTCAGCAATCTTCTGGGTAGCGGCGATCT
CAACGATTTTCTGACCCATGGCCAGGAAGCCGGCATCCTTGGAAACGAAGTCAGTCTCGC
AGTTCAGCTCGATCATGACGGCAACGTTGCCTTCGGTACGGGCGAAGATCACACCTTCAG
CGGCGATACGGCCAGCTTTCTTGGCGGCTTTGGCCTGACCGGATTTGCGCATGTTTTCGA
TAGCCAGTTCGATATCACCGTTGGCTTCTTCCAGTGCTTTTTTGCAATCCATCATGCCAG
CGGCGGTGCGCTCGCGCAGTTCTTTTACCAGGGCGGCAGAAATGTTTGCCATGTCCAGTA
TCCTCGGTCTTGAATTGACAAGAAACAGGGGCCACAAGGGCCCCTGCTAACCAATTACAT
CAGCTTGGTTAATAAGGGCTTTGCAGTCCTTATCAATTACTCAGCTTCAACGAAGCCATC
TTGTTCGGCTTGAACAACGATGTCCTGAGCGCGAGCTTCCAGTACGGTGTCAGCAGCAGC
ATTCAGGTACAGCTGAACGGCACGGATAGCGTCGTCGTTACCCGGGATGACATAGTCAAC
GCCGTCCGGGTTGGAGTTGGTATCAACGATGGAAACTACCGGGATACCCAGGTTGTTGGC
TTCTTTGATAGCGATGTGCTCGTGGTCGGCATCGACAACGAACAGAACGTCAGGCAGGCC
GCCCATGTTCTTGATACCACCCAGGCTCTTCTCCAGCTTTTCCATTTCGCGAGTACGCAT
CAGCGCCTCTTTCTTGGTCAGCTTGTCGAAGGTACCGTCTTGGCTCTGAGTTTCCAGATC
TTTCAGGCGCTTGATGGACTGACGAACGGTTTTCCAGTTGGTCAGCATGCCGCCCAGCCA
GCGGTGGTTAACATAGAACTGGTCGCAACGCTCAGCGGCTTCTTTTACGGCTTCAGACGC
GGCACGCTTGGTACCTACGAACAGTACCTTGCCCTTCTTGGCAGCTACGGAGCTGATGAA
GTTCATGGCATCGTCAAACATCGGAACGGTTTTTTCCAGGTTGATGATGTGAACCTTGCT
GCGGGCACCGAAGATGTAGGATTTCATTTTCGGGTTCCAGTAACGAGTCTGGTGACCGAA
GTGAACGCCGGCTTGCAGCATGTCGCGCATAGAAACTTTAGCCATTTTATACCTCTGTAT
TGGGGTTAGGCCTCCACACATCCCATATAACCGACCCGTTAAGGCACCCCGGCATATGTG
TCGATGTGTGTGTGTTGTTTAAGTAAGGGTGATGGTACGGGGAGACAAGTTCCCCATTCC
GGCGCGCTTTATACCATAACTTTGGTCAGGACACCACCAGCCGCACCGCTAAAAATGGAT
CCCTGCCGAGCAGGTTGCGGCACCGATTTGACGCTGTGATGACAATCACACTGGAAGTAA
ACGGGGGTTGGGGATAAAATTTTGGCCTGATTGCAAACGCATCTATTTTTCATTACCTGA
TTGCCGGACATCACAGGGTGCGCGGTCAGGTCCCAAGAGAGATCCCATGTCCATTAAAAT
CAAGACACCGGAAGAGATTGAAAAGATGCGCGTTGCCGGCCAGCTGGCCGCCGATGTGCT
GGTCATGATCGCCCCCCACGTCAAGGCGGGCGTCACCACCGACGAACTGAACACCATCTG
CCACAACTACATGGTCGACGTGCAGCAGGCCATCCCTGCCCCGCTCAACTATCACGGCTT
CCCCAAGTCCATCTGCACTTCGGTGAACGATGTGATCTGCCACGGCATCCCGAACCACAA
GAAGCTGCGCGAGGGTGACATCATCAACCTCGACATCACCGTCATCAAGGATGGCTACCA
CGGTGATACCTCCGCCATGTTCATCGTGGGCGAGACCACCCCGCTGCGTCGCCAGCTCTG
CAAGGTGGCTCAGGAGAGCCTCTACGCCGCCATCAAGCAGGTGCGCCCCGGCATGTGCAT
CACCGAAATCGGCGCCGTGATCCAGCCCATCGTCGAGAAGGCCGGTTTCTCCGTGGTACG
TGACTACTGCGGTCACGGCATCGGGGCCGAGTTCCACGAAGAGCCGCAGATCCTGCACTA
CCGCAACGGCGGCAAGCTGGAGCTCAAACCGGGCATGTGCTTCACCATCGAGCCCATGGT
CAACAGCAAGAAGTACCACTGCAAGGTCAACCCGAAGGATGGCTGGACCGTGACCACCAA
GGATGGCGGCGACTCCGCCCAGTGGGAGCACACCCTGCTGGTGACCGAGGATGGCTGCGA
GGTGCTGACCCTGCGCCCGGACGACACTATCGACCGTCTCATCAAACACGGTTAACATCA
AACCCCGGCCCCTCGCCGGGGTTTTGTTTTTATCAGCCGCAGGCCCCGCACGACGGCCTG
TGACAAGAGTGTGAGACGCCATGGACGCCAGCCTGCTTTCCCCCCATTTGCTGCCCGACG
ATCAGCTCACCCGCGAGAACTGCAAGGAGTACCTGAGCCGTTTTCTCGGCTGGCTGCACG
CCCGCTTCGACGCCGGTGACAACATCATCGAACTGGTGGCCACCCGCTCCGAATACATGG
ACCAGCTGCTGACCCGGCTGTGGCAGAAATTCGGCTTTGACAAGACGGAACTCACCCTGA
TCGCGGTAGGAGGCTATGGCCGCGGCGAGCTGCACCCCCACTCCGACATCGATCTGCTGA
TCCTCTACGAAGGGGACGAGCTGGACGAGGTGCTGGGGCTGCGCATTGGCGAGTTCATCA
CCCTGTTGTGGGATCTCAAGCTGGAGGTGGGCCAGGCGGTGCGCAACGTGCGCGAGTGCA
TCGAGCAGGGGCGCGGCGACATCACGGTCGCCACCAACCTCATCGAGGCGCGTTACATCA
CCGGCCGCGAGGCGGGCTTCCAGCAGCTAAAGGAGGCCACCGGCCCCCAGCACTTCTGGC
CGAGCGAGCAGTTCTTCAAGGCCAAGCGCGAAGAGCAGGCCCAGCGCCACCAGCAGTTTC
TCGGCACCGCCTACAAGCTCGAACCGGATCTCAAGTGCAATCCGGGGGGGCTGCGCGACA
TCCAGACCCTGGCCTGGGTGGCCCGCCGCCACTTCGGCGCCACCACATTGTTCGAGATGA
CCAGCCACGGTTTTCTCAACCGGGCCGAGTATCGCGAGCTGCTCGACTGCCAGAATTTCC
TCTGGAAGGTGCGCTTCGCCCTGCACATGGCCATCAACAAGGGCGACAACCGGCTGCTGT
TCGATCGCCAGCGCACCGTGGCCCAGATGCTGGGCTTCGAGGGGGAAGGCAACGCCCCGG
TCGAGCAGATGATGAAGCGCTTCTATCAGACGGTGCGACGGGTCTCCGAGCTCAACGAGA
TGCTGCTGCAGCTGTTTGACGAGGCGATCCTCGGCAACACCGCCATGGACGTACGCCGCC
TCTCCGACGAGTTCCAGCTGCGCGGGCGCCTCATCGATGCGGTGGATAGCGAGCTGTTCG
GCCGCGATCCCGCCGCCATCCTGCGCCTCTTCTACCAGATTGCGCAGCACCCGGAGATTG
CCGGCATCCACTCCGCCACCCTGCGCCAGCTGCGCGAGGCGCGCCGCAAGCTCAACTGCT
GGCTGCAGGACCTGCCCGAGTGCCGCCGCCTGTTCATGGCGCTGCTGCGCCACCCCAACG
GCATCGGCCAACCACTCAGCCTGATGCACAAATACGGCATCCTGGCCGCCTACCTGCCGC
AGTGGAACCTTATCGTCGGCCAGATGCAGTTCGACATGTTCCATGCCTACACGGTGGACG
AACACACCCACCGGCTGCTCAAGAACATCCACCAGTTTCCCAACCCGGCCAGCCGCCAGA
CTCACCCGCTCTGCCACGAGGTCTTCACCCGGCTGCGCAAGCCCGAGCTGCTCAGCATCG
CCGCCCTCTTTCACGACATCGCTAAGGGGCGACGCGGCGATCACTCCGAGCTCGGCGCCG
TCGATGCGCTGGAGTTCTGCCAGCTGCACGGCCTGGATCGCTACGAAAGCCGGCTGGTCG
CCTGGCTGGTGCGCCACCACCTGCTGATGTCGGTCACCGCCCAGCGCCGCGACATCTACG
ACCCGGACGTGGTCACCGATTTTGCCCAGAAGGTGCGCGACGAGCAGCACCTCGACCTGC
TCTACTGCCTGACCGTGGCCGATATCTGCGCCACCAACGACACCCTCTGGAACGACTGGA
AGGGCACCCTGCTGCGCGAGCTCTACTTCGCCACCCAGAAGGCGCTGCGCCAGGGGCTGG
AGAACCCGCCTGACATGCGCCTGCGGATCCGTGAAAACCAGCGCCAGGCCAAGCAGTTCC
TGGCCCAGCGCGACGTGCCGGAAGAGGCCATCAACCAGCTCTGGAGCGATTTCAAGGCCG
ATTATTTCCTGCGCCACACCCCGGAGCAGATCGCCTGGCACTGCCGCAAGATCATCGAGC
ACGGCGACAACCCGGCGCCGCTGGTGATCATCGGCAAGCACCCGACCCGCGGCGGCAGCG
AGGTGTTCATCTACTGTCGCGACACCCCGAATCTGTTCGCCACCGTGGCCTCGGCGCTGG
ATCAGAAGAACCTCAACATCCACGACGCCCAGATCATGAATTCGCGCAGCGACTACGTGC
TCGATACCTTCGTGGTGCTCGAGCCCAACGGCGAGCCCATCAGCCCCAACCGCACCGCCA
CCATCAAGAAGGCGCTGGAGAAGGCGCTGCAGGAACCGGGCAAGCTGGTGCTGCGCAGCA
AGCCCCTGTCGCGCCGCCATCGCCAGTTCAGCGTACCGACCCGGGTGGTGTTTCTGCCCC
ACAAGGGGGAAAACCGCCACACCCTGCTGGAGCTGACCGCACTCGACACCCCGGGCCTGC
TGGCCCGCATCGGCGCCGTATTCCAGCAGTGCGGCCTGTCGCTGCACGCCGCCAAGATCA
CCACCATCGGCGAGCGAGTGGAGGACTTCTTCAGCCTCACCACCCTGGCTGGAGAACCCC
TGACCCAGACCGAGCAGCAAGCGCTGGAGGAGCGGCTGGTCAATCAGCTCAACCCTGTGG
AGAGCGCTGGAGGGTAGACCCATGGCACTCCGGGCCGGCCTCACAAGACCCCGTTTATCA
GCCTGATTTTTCAGTCAGAACAAGTGGTTGGGCCACTCAAGTACAATAAATCGCCGTTCT
TGTGAAGAAATCGGCCCGGGCCCTTAAAAACAGTTGGAAAAGTGTGATACAACAAACGGA
ATTTTTTAAAGGAAACCTGTCATGACCGAGTTGCAACAGATCATCGAAGCGGCCTTCGAG
CGCCGTGATTCCATCACTCCCGGCTCCGTCGATGCCGCCACCAAGGCCGCCATCCTGCAA
GCCATCGACCTGCTGGATTCCGGCAAGGCCCGCGTCGCCGAGAAGATTGCCGGCGAGTGG
GTGGTGCACCAGTGGTTGAAGAAGGCGGTGTTGCTCTACTTCCGCATCAATGACAACGGC
ATCATCAAGGGCGACGATGCCCAGTACTACGACAAGGTTCCCCTCAAGTTCTCCGACTAC
AGCGCCGAGCAGTTCAAGGCCGCCGGTGTGCGCGTGGTACCCCCTGCCACCGCCCGCAAA
GGCTCCTTCATCGCGCCCAATACCGTGCTGATGCCCTCCTACGTCAACATCGGCGCCTTC
GTCGATGAAGGCACCATGGTCGACACCTGGGCCACCGTGGGCTCCTGCGCCCAGATCGGC
AAGAACGTGCACCTCTCCGGCGGCGTCGGCATCGGCGGCGTGCTGGAGCCGCTGCAGGCC
AACCCGACCATCATCGAGGACAACTGCTTCATCGGTGCCCGCTCCGAAGTGGTGGAAGGG
GTGATCGTGGAGGAAGGCTCCGTCATCTCCATGGGCGTCTTCATCGGCCAGTCCACTCGC
ATCTATGACCGTGAAACCGGCGAGATCCACTACGGCCGCGTGCCGGCTGGCTCGGTGGTC
GTCTCCGGCTCCCTGCCCTCCAAGTGCGGCAAGTACAGCCTCTACGCCGCCGTCATCGTC
AAGAAGGTGGATGCCAAGACCCGCGCCAAGGTCGGCATCAACGCCCTGCTGCGTTCCATC
GACGAGTAAGCGGTTTTGCTGTGATTTAAAAGGGCGCCTGATGGCGCCCTTTTGATTTTG
GCGCCCCTGTCACAGGCAAGCCACACCGGCTCGGTTAAGATAGACGTGACAGGATCGTTT
CAAACCGAGGAAGCCTGATGTACGAGAATCTGAAGAGCCTGGGGATCCAGGATCCCGCCT
CCGTCGACAGCTATACCCTGCGCCAGGAGGCCAACCACGACATCCTCAAGATCTACTTCA
AGAAGCAGAAGGGCGAGTTTTTCGCCAAGAGCGTCAAGTTCAAATACCCGCGCCAGCGCA
AGACCATGCTGGTCGATTCGGGCACCCATGAGTACAAGGATGTCACCGAGATCAACGCCA
ATCTGAAATACGTGGTGGACGAGCTCGACAACCTGACCCAGGGCGTGCACGTGCAGGCCG
ACCCGGACATCAAGCAGAAGATCTTGCGCGACCTGCGCCACCTGGAAAAAGTGGTGCAGA
ACAAGATCAGCGAAATCGAGCGGGATCTGGAAAAGCTCTAAACCGGTCTGATGCAGTAAA
GGCGCCCACGGGCGCCTTTTTCATTGGGTCACACCAGACAGGCGCCATCAGGCCAGCCCC
GCACATGCCCCGCCGCCCAAACGCGGCCCAGCAAAAAGGGAGGCTTGCGCCTCCCTTTTC
GGAACTCGGAATGAAAGCAGGGATTAGTTGCTCTTCATCCAGATGTCCATGTCGGTTTTC
AGGTTGTCGGACTTGGTACCGAAGATGGCTTGTACGCCAGAACCTGCAACCACCACACCG
GCGGCGCCCAGTTTCTTCAGACCGGCCTGGTCAACCTTGGCCACATCCTTCACGCCGACC
CGCAGACGGGTGATGCAAGCGTCCAGAGAAGCGATGTTCTCCTTGCCACCGAAGGCAGTG
ACCAGTGCGGCAGACATCTCGTCCTTGCTCTGACCAACGCTCTCTTCAGCAGTTTCGTCT
TCACGACCCGGGGTCTTCAGGTTCATGGCACGGATGACCACGGTGAAGACCACGTAGTAG
ATGACGGCATAAACCAGACCCAGACCCACCAGCAGCAGCATGTGATCGGCACGCGGGGAT
TGCACCACGAAGTCGATGAAGCCGTTGGAGAAGGTGTGGCCGTGTACCACGCCCAGGGAG
TTGGTCAGCACGTAGGCCAGACCGGCCAGCACGGCGTGGATGGCGTACAGTACCGGGGCG
ATGAACAGGAAGGAGAACTCGATAGGCTCGGTGATACCGGTCAGGAAAGAGGTCAGGGCG
GCAGAGGCCATGATACCTACGATCTTGGCGCGGTTTTCCGGCTTGGCGGAGTGCGCGATG
GCAAACGCGGCGGCAGGCAGACCGAACATCTTGAACAGGTAGCCACCAGCCAGCTGACCG
AAGCCGTTGCCGGCAGCGCGGGAGGCGTCGTCAGCAGTCAGGAAGCAGGTCATGATGCCG
TGTACGGTTTCGCCAGCGGCGTTGACACAGGTACCAGCCTGATAGAAGAACGGCACGTTC
CAGATGTGGTGCAGACCGAACGGGATCAGTGAACGTTCAACCACGCCGTAGATACCGAAG
GCCAGTACCGGGTTCTGGTTGGCAGCCCAGTCGGAGAAGGCACCGATGGCGGCACCTACC
GGCGGCCAAATCACGGACAGGATCACGCCCAGACCGATGGAGACGAAACCGGTGATGATG
GGCACGGCGCGCTTGCCGGCGAAGAAGCCCAGGTACTCGGGCAGCTGGATCTTGTAGAAG
CGGTTGAACGCCCAGGCGGCCACGCCACCGGCGAGGATACCACCCAGTACGCCGGTCTCG
ATGGTCTCGACGCCCATCACGGGAGCCATCACCTTCAGGGTGGCGCTCATGATGCCGTAG
CCAACGATGGCAGACAGGCCGGATACGCCGTCGTTATTGGTAAAGCCAAGCGCTACGCCC
ACGGCGAACAGCAGGGCCATCTGACCGAATACGGAACCACCGGCCTGCTCCATCAGCTGG
GAGACAATTTCCGGCAACCAGCTGAAGTGGGCAGCACCCACCCCCAGCAGAATACCTGCA
ACGGGCAAGACCGATACTGGCAGCATCAGCGCCTTACCGACCTTTTGCAGATTAGAGAAA
GCATTTTTTAACATGTGTGCGCTCCTGAATGGAATGTCTTACCGTAGACGCTTCAGTCCA
ATTTATAGACGACCAAGAACATCATCTCTCATCGGCATGAATTCGACGCGGGTTTGTTTA
TTTTGACCAGCTGAATATAACCCAGCAGATCGCAAATATCTTCCATCAGGGGTAAGCGAA
TAAAAAATTTGGAGGGGAGATCACAAGATAATTTCGGCGGGAATTTTCAGCTAATTACAG
CTATATTTCGGCATCTTCATGCTAAACCAGAAATATGAAAAGTGCTGTTTCGCATTGTAT
TTTAGCCAATCAAAACAATACACCACGAAACACAATGTAACTTAATGTAACTATTTGCTG
TTTTTTCTATTTTAGTCTACCGATTAAAAAGGCCTCCAACAAGGGAGGCCTCAAATAAAT
ATTATCTTTTAAAGACCGGACGATATTCAGCCTTTCTGGGAACGCTTGACCGCATCCACA
AAGACCGATTTCGCCTTGGTCGAACCTGCCCGTTCAGCTTCGCTGACCAATCTCATCGCC
TTGTCGATGTCACCGGCTTTCACCGCTTTCTCGATCTGGGATTGATAGAAGGCCTCGGTT
TCGCTCAGCATAGGGGCACTGCTCTTGACTGCACCGGCGGTCGCCAGGGGCACGACAAGC
TTGTTTGGTGCCGTGTTGACTACCGGGGTGTTGGCATCAATCACATCCTGATAGACGGGC
TTGTAATAGTTGCTCTCGGTTTTGACGCCACTCAAGTCCTCCACAGAGAGGCTGACCACG
CCCCAGGGGGAGTGCGGAATGACGGGGTCTTTTTCACCATAATCAACCACCCCCAGCGAC
TTGGTCATCAGCTTGGAAGGGCTCAGAATGGTGGTTGTTTTGTCCAGACCACTCTGGTCT
GTGTAGATCACCATGTAACTTTCGTTATTGGGGTTACCGACATAGGAGCGATCCACGGTA
AACACGGCTTCCATGCGATCCCCCTGCAGCATGCGTGCAGGCTCGTACTTGAACACGTCG
CTGCCCAACTTGCGGGTCACATTGAATTTGGAATCAAGCATCAAGACGGTCGGGTTGAAC
AGCGATTTGTCGATCAAGCCATCAACCGTGATGCGCAGGTCACCGGAGTTGACCGGCAAC
CGGAAGGCGGCGAAGTGGCTTTTCCCTTCGCTGAAAGCGTAAACGGGAGAGCTGCCATCA
ATGGGGATAAGCTTGGTTGCGCCCGGTTGTATGTCCTGAAACGGCAGACTGGAGACATCG
CGACAGCAGCTGCCAACCGTAGCCAATTGGCTCATCGCAACGTCGCGATTTCCCATGATG
GACTTGAACTCCTGAGTCGGCGCTACCGTCGTTTCCAACGTGGCGCACCCACCCAGCACA
ACAGAACAGAATACAGTCAAGGCTAATCTGGAATATCTCATCGCGTGACCCTAAGAAACG
TGTTGTAAAAAAAGAGCCCCCGTCATGCGGGGGCACTTGCAGTCATGACGTCAACAGATT
ACCACCAAGCTTCAGCTTGAACACCGAAGTTCCAGGAATCGTCCTGTTTCACGCCATTGG
CATCCGGGCGGAACTGACCGTCAGAATCCAGGTAGGAAGCGTAGACACGGATTTCCGGAC
GGGCCCAGAAGCTGGAGCCAGCGGACCAGGCCTGAGCCAGGGTGTATTTCTTGCCGATGG
TGCTGGTTTCGGTGCCATTGTTCGGCTTGTAGCTGTCATGGTGATAGCCAAGCTCGGCGA
TGGTCTTCATGGTGTCATTCCACTTGTACATCGGGCGAACGACAACGGAGAAGGTGTCTT
TGTCAACGCTGTCATTCTCGAGGTCACTGGCAGTACCGTAAACCAGCTGGTGACCAAACT
CGACCTTGTCGCCAACCGGCAGCACGCCCCAGTTGATGAAGCGCCAGCCATCGCCCTTGG
CGGCAGATTGGCTCAGGCCGCTGCCAGAACCGCTACCGTAGTCAACAGCCTGAGCGGCAT
AACCGTCGGCGAAATACTGAACCACGGTCTTGTTGAAGCCACCCAGCATGGATTGGGTCA
ACTCGGCGGTCAGCATGTGGCCGTTTTTCTCGTAATCCTTGCTGCCCAGAGCCGCTTTCT
GCTCATCGGTCAGGTTGCCGCGGGCGTAGTCATAGCCCAGCTCCAGGGAGCCGTCTTGCC
ACAGCGGAATACCAGCATAACGCAGGTCCAGTACGTCGGTATCAACACGCTTGTCGACAC
CAACACCACCTACAAACTGATCGTAATCTTCCCACGGGTCGTTACGCAGCCATGCAAATG
AGAGCTTGCCCGGACCAGCCTGGATGTTTTCTACACCAGCACCGGCACCAGACACATCCC
AGTAGTAGAAGTCGGAGATGTGGATGTCGTGACGTTGATAGTAACGCTTACCGGCCCACA
GGGTAGCTTCCGGCGCGAAGCCCAGCACGCCCTTGGCCTGGACGTTGAATTGACGCAGAG
CAAAGTCGGCATCGCTGCCGCTGGTGCTTTCCCAGTCACGACCCTGCTGACCTGCCACCA
TTGCAAACATGGAGTCTACGTAGAAGGACTTGCCGTCCTTGTTGTAAGCCTCTTGACCCA
GCTGAACTTCGCCGTAGGTCTCGGCTTCGTTGCCCAGACGACCGACTTTCGCCTTGGAAT
AGGTTTGCAGGCCGCCGTTATCGGAAGTACCGACACCGGAACGCATGTAGCCGTGGAAAT
CAACGGCGAAGGCGGCTTGGGAAGCCAGGGCTGCGGTTACTGCTGCAGCGATCGGGAGCC
ACTTTGCTTTCATTTTCATTTTCCTTATTCCCGCTGTGAGGAGTGTGATCCTGAATATCC
AAGTTCTTATCACCGTAAAAACGTTTGGGTGATAACCGAGGCCGATTATAGGTAGCCAAT
TTCGGGACAAACATGAGCTGATTCACAAAATGGCGACAAATCGCCCAGCATTGTCCGTAG
AGGGTTTTATGGGATGGATAATTGTAGATTTATGCAATAATTCACTATTTACCATGGTTG
AAATGCAAAAAGATCCACCATGAAACCGCTACCAACAATTAATTCGCTTCGAAGATTAAG
TGATAAATATTCAAATTGATGACAAAAACATGACTGAAATCGCTTTCAATGGGGAACTTT
TAAATTTGCGGCATGTCAGCTGGCGCCGAAATAAATCACTGAGCAAACAAGGAACGGCTT
GAAAAATAACCGGAGAAATAGCGGGCAAATATGGCCAGTTGAGACTGGCCTGCCCCACAA
AATAAATATCCCCGCCAGACGGACTGAACGGGGATCTATAAGTGATGAAAAAGAGTGGTC
GCTAGAGTTTATTTAGCCAGTCATCGAGCCAGGCCAGCGCCACTTTTTCCGGTTCATCGT
CGACGGTGGCATCTATTTCCAGGCGGGGCAGCAGAGGGCTGGCGCCAAGCTCCTGCAGCA
GTCCATCGAGGTGGCGACCGGCGCCGCAGAAGTGCTCATAGCTGCTGTCCCCCATGGCGA
TGAGGGCATAACGCCACCCTTTCATATAGGGCGCCCGAGCAGTCAGAGCAGTAGCCAGTG
GTTGCAGATTGGGCGGAATGTCGCCTTGGCCGGTGGTGGCGGTGATGACCAGCAAGAATC
GACTCGCATCCAGATCTTCCAGCTCTGCCTCCTCGAACACCCGGCAGCCGTGTCCCGCCT
GTTCCAGCCGCGCAGCCAGCGTCTCGGCCACCAGCATTGCCGCGCCGTACACGGTTCCCA
CCACTATATCTATCTGCGCCATCACGACCCCCTCTGACCAACATGGATGCCCAGCATGCC
ACAACGCGGAGTCAGGCAACACCCCGAACGCCTCAGTAGTCGCTCTCGCTGGCAGGCCAG
CCCAGTTCGGCAAACAGCTGCAGCACGTGCGACCCCAGCGGCGCCTGGATGCGCATCGGC
ACCTTCAGCACCGGGTGCTGAAAGCTGAGGGTGCGAGCCACCAGCAGCAGGCGATCACAG
CCATAGTGCTCGCGAAAGAAGCGGTTGTGGCGGCCATCGCCGTGGGTGGTGTCACCGACG
ATGGGGTGGAACAGATGATCGAGGTGACGGCGCAGCTGATGCTTGCGACCCGTCTTGGGG
AACAGCCGAACCAGGCTGTAGCGACTGGTAGGGTGTTTCTTGGAAACCGCATGGGGCAGC
TCGACCTGATGCAGGCGACGAAACGCGGTCACCGCCTCCTGGGCCGGACGATCCGGATCG
CTCATAGCATCGGCGATCTTGTCCAGCTGCTCCTTGAGGGGGTAGTCGATCACCCCCTGC
TCCGGAGCCCAGCCACGCACCAGCGCCAGATACTCCTTGTGGACCTGACGGGCGGCAAAG
GCCTCGGTCAGGGTACGGGCCACGGCAGGATCGAGGGCAAACAGCAGCACCCCCGAGGTG
GGTCTGTCCAGCCGATGTACCGGGTAGACGTGACGACCACCGATGAGATCCCGGGTCATC
TGCATGGCAAAACGGGTTTCGGCCTTGTCGAGCCAGCTGCGATGCACCAGCAGACCGGAG
GGCTTGTTGACCGCCACCAGCCAGTCATCCTGGTAGAGCAGGGTCAGCTTCATCTCGCCG
TCGTCTTGAGTGGTGCAAGCATCTGAACTGCCACCCGTCTGCGTTTTCTTCTGATGAACC
AGGGTCTGCTCGCTCATCATTGTTCGACCACTTTGCCGGAGAGCAGCAGATCGAAGCGGG
CGATCAGGCGCAGCAGGGCTTCGACCTCGGCCAGCTCTTCCTTGTAGACTTCGCTGGCCA
TGGGATAGAGAGAGACGCTGCTGGGCAGCGGCGCCTGCAGCAGCACCAACTGCTCCATGC
GCGGGATCAGCACGAACTGTAGCCACTGATCGAAGCTCAGGGTATCGACGCAAAACGGCA
GCTCGCTGGCCAGGGCCTCTTCCCCCGGATGGGTCGCTTGCCAACGTTCCAGACGTTGCA
GTTCGGCGGTCAGTTCGCCCAGCAGGCCGGCTACCAGCAGATATTGATTCATTGCGCTCT
CTTCCTCATCACCACGTCCCCGGTTCGCGGTTCAGTCAACAGCAAACCGGGCTTTGCAAA
AAAGGGCGCTACTATACACCCTCCCCCCCGATCTCTGCCATGCCCCCGGCGGCCATCAGT
ACGGGTCGCCGCCGGCCGCAACACGCCTCCCCGCTGGCTATCTTGTGCCAGCGCCTTATA
ATCGGCCCGCATCACCCTTAGCCGGATCACCTCATGTCCACCATCAATACTCTGACTGAC
TTTCTGACCCAGGCCGATACCCAGTTTCAGCTGTTCGACATGGGTCGCCAGGTGCGGCCG
CTGGCGAGCGACACCTTCGTGCGCATCGAGCAGCAGCAGGAGCCCTACCCCTGGCCCCTG
CAGCAGCACGCCTGGCTCGGCGTCCACTTCTTCCAGCCGGCCGAGTCGCGCCACTACCTC
TGGTTCCTCAAGTTTGCCCTCGACGAGCGCGGTCTGCTCATCTCGAGCGGCCCAAAACAC
TTCATGGATCAGGTGGTGGAGACCCTGGGTTACAAGCTGACCGGCGAGCTCGATGAGGAG
AAAGCCCAGCGGCTGGCCGAGAATCCCTACACCTTCCGCCCGGCCGAAGCCAAGATGGCC
AGCCTGCACGCCAAGCTGGCACGCCAGCTGGAGCAGGCCCCGTCCGCCTACTTCGAAGGG
CTCTGCCACTACCTGTCCGCCCCCTCCCCCGAAGGGTGGCAGACCCTCGGCGTGCAGGGC
TTTGCCGATCTGGCGGAGCGGCTGCAGGATGAGCGCAACCTGGCGCTGGTGTGCAAGGCA
CTGCCGAAGCTGCCGCAAGAGCCGCTCTATGCTCTCTGCCAGAGCCTGGAGAACGCCCCG
CTGCCGCCGGCCGTACAGGGCGCCCTGTTCGAGCGCATCGGCAAGGAGCAGGAGTGCGCC
GAGCCCAACGCCGAGACCCTGGCCTACCTGTGTCGGGCGCTGGCCTCCTGCAACGGCAGC
AGCATGCGCACCAACAAGCTGCTGACCCTGCTGCAAACCCAGCCGAGCCCGGCCCTGCTG
CTGGCCATCGCCGGCCGGCTCTGGCCCGATCTGAAGGATGCCACCCTGCTCAGTCTGTTC
CTGGAGCAGCTGGCCCTGCAGCCGACCCAGTTCTTCAATCAGGTATTTGCCGAACTGGTG
ACCCTGCCGGCCCTGCGCAATGATATGCTGGCCAAACTGCGCGACCCCGAGCGCAGCGAC
GCCCTGGGCCAGGCCATCGGCCGCCTGTTCGCCTCGGCCTGATGATAGCGGCGCCCCGCC
ACCCTGGCGGGGCGCCGCCCGACACGGACACACCGCAAAAGGAGCCCGCGATGGGTGAAG
TGCTCGCCATCTTGCTGCTGACCCTGGGTGCAGGTGCCTTCTGGCACCAGCGTCGCCAGG
CCGAACTCGCCTGGCAATACATGCGCCGCTACTGTCAGCATCACGACCTGCAACTGCTGT
CGCTGGCACGCAGCCACCGGGCGCTGGCCCACCAGCCGCTGCGCCTGCTCACCTATTACG
AGTTCGAATTTTCCAGCGATGGCGAGAGCCACTACCTGGGACAGCTGCGCATGCAGGGGC
TGCAGGTGGTCGGCGTTGACCTCCCGCCACATCGGGTACCCAGCCTGTAAATCTCCCGCC
ACGGGGCGAGCCTATACTGTTCTGGAATGTCTTTTCGGAGAGATGAGATGGAGTTCCTGA
CCCACGATCTGGCCGCCCTGTTTGCCCAGCTGGGGCTGGCCAACGACGAACTGAGCCTGC
ACCGCTTCATTCACGAGCACCGCCTCGACAACCAGACCCTGCTGCCGGAAGCCCCCTTCT
GGACCAGCGCCCAGGCCAATTTTCTGCGCGATGCCCTGTGGAACGATTCGGACTGGTCGG
AAACCATCGACGAGCTGGACGTACTGCTGCGCCGGCACGATTGACCCGCTTCCCGCTTTT
CAGCCCCTCGCGCTTTGGTTAAGCTCTGTGCCCCGTCCAGCCCCAATATCTCCATGCCGT
GCAGGAGCACTCATGTCAGCCCAAGAGATCATCCGCATCGCCAATGAACTGGCGGCCAAG
GGCATCGCCCCCACTACCGCCATGGTCAAGGCCCGCCTCGGCCAGCCCGTTCCCATGGCC
GAGCTGCTCAAAGTGCTGAGCCAGTGGAAGCAGCAACCCGCAGCCGCCCCGGAAGTCGCC
AGCCCGGCGCAGGAGGCCCCCGCTCCCGCCGCCGAGCCCACCCTGTTGCAGCTTGCCGAA
CGGCTCGAACGTCTCGAACGCAAAGTGGATCGGCTGACCGAACTGCTGCTCCAGCAGGGG
AAGTCGTGAGCCATGTACATCCTCGAACTCTGCTTTGAGTGCTATCGCGACACCTCGCTC
GGCGAGGCCGAGCGGGCCATCGTCAACTACCTCGACATGCTGCGCTATCAGGGCCAGATC
CTCGGCCGGGAGTTCCCCACCAGCATGCACGAGGGCTACTTCGTCAGCCGGGTGGTCTGC
CCGGAGCAGGACAGCCTGCACCCCGACAACCAGAGCGAGCAGGTCAAGCTGGCGGAGCAG
GGTCTGCACCAGGCCGGGCTGCTCGCCCCCAAACTCCACCTGCAGGGGGCGGACTTGCTC
TCTGACAGCACCGACCCTTGCGGCCATGATGGCGAGCGCCCCAGCTGGATGCTGCTCTAT
ACCAGCTTCCTGCACACCTGCTCGCCGCTGCGCTGCGGCGATCACTTCGCCCCCATCCCA
CTCTATCGGCTGCCGGCCGTTGCCAACGGCGACCACAAGCAGATCATCAAGTGGCAGGAG
GATTGGGAGGCGTGCGATCAGCTGCAGATGAACGGCTCCATCGCCGAACATGCGGCGCTG
CACGAAATCGGTGAGGTGGGCAGCCGGCTCCAGCGCCGTGGCAGCGATCTCGGCAAGCGG
CTGGAAGCCCTGACCGGCATCCCCACCTACTACTACCTCTACCGGGTAGGTGGCCGCAGT
GCGGCCGAGGAGAAAGCCCGCCCCTGTCCGGGCTGCGGTGGCGAGTGGGCGCTGGCCGAG
CCCTTGCACGAGATCTTCGACTTCAAGTGCGATCCCTGCCGGCTGGTCGCCAACCTCTCC
TGGGATTTCAAGGACTGAGCCTGGCGGTGAACCAAACAAAAACGCCTTGCCGGTCGGCAA
GGCGTTTTTCATTGTGACTGACGCCGCTTATTGCGGCAGGGTCTCCAGCCGCTCGAGGAA
TGCGGGCAGAGAAGGCGCCAGCACCAACCGGCGGCCCGAGTCGAGCCACTCCAGCCACAC
CTGACCACTCTCGTTGTCGAGCGATACCAGCGTCATCTCGTTGCGAGTGGTGGCGATGAA
CAAAGAGGGTGAGCGCTTCAACTTGCGCAGCATCAGCAGGTGGCCGATGAGGTTCTCCTT
GAGCAGGTCGAGATCCGCCTCGTTCCAGGGCAGCACAAACTCGAGCCGCAATCCCTTGTA
GAGACAGGGCACAGGGCGGCTGAACCAGCCACCAAACAGGGCCTGCGCGGCCGGGTGCAG
GGTCAGCTCGAGCGCCTCGTTCATCGCCGTGAAATCGGCGGGCTCGGCGCGCCGATGCGG
GCGCCAGGCGACCCGACCTTCCTTGGGTTCATCCAGCTCGCAGGGGGAGCGCCAGTCCGC
CTCCCACTCGCACAGGGGCAGCCCTCGCCTCGCCTCGCCGTCGCGCTGCCAGCGCAAAAA
AAAGTGTTCCAGGGCAGACAAGACTTGATCCGACATCGAAATTCCCCACAATTGCTGCCA
AAGTCCGCTATTGCACCATCAAAGCCATGAGCAGACAAGGTGAAGCGCGGATCGCCAGCC
GGCACTCCCCGCCTTGCCACCCCAAGCGGGGCCTATGCCTCTGCCATCGCCCATTCAACG
TTCGAGTCACACAGATGAGCAAACAAGATAGATACGCCGGCGCCAGCGCCCTGCAGGGGC
TGAGTCTTGGCCAGCAATCGGCCTACATCAGCCAGTACACCCCGGCCCTGCTGCAGCCGG
TGCCCCGCAGTCTGAACCGCGACGACCTTGGTCTTGGCGGCGAGCTGCCGTTCCAGGGCT
GCGACGTCTGGACCCTGTACGAACTCTCCTGGCTCAATGCCAAAGGCAAGCCCATGGTCG
CCGTCGGCGAGGTCTCGGTGCCTGCCACCAGCGCGAACCTCATCGAATCCAAGTCGTTCA
AGCTCTATCTCAACTCCTTCAACCAGACCCGCTGCGACTCGCTGGAAGCGGTGCAGGCCA
TGCTGGTCAAGGACCTGAGCGCCTGTGCCGGCAGCGATGTGAGCGTCACCCTGTTCCCGC
TGGCCCAGGCTCCGCACCACATTGCCGCCCTGCCAGGCGAGTGCATCGACGAGCAGGATA
TCGAGGTGGACCGCTACGAGTTCGATGCCGACCTGCTGCAAGGTGCGGCCGGCAGCCTGG
AGGTGGAGGAGACCCTGCACAGCCACCTGCTCAAATCCAACTGCCTGGTGACCAGCCAGC
CGGACTGGGGCTCTGTGGTGATCCACTATCGCGGCCCGCAGCTGGACCGGGAAAAACTGC
TGCGCTACCTCATCTCGTTTCGCCAGCACAACGAGTTCCACGAGCAGTGCATCGAGCGGA
TCTTCACCGATCTCAAGCACTTCTGCGCACCGAGCCAGCTGACCGTCTACGCCCGCTACA
CCCGCCGCGGCGGCCTGGACATCAACCCGTTTCGCAGCGACTGGGAAGTAGTGCCGGCCA
ACCTGCGCCTGATCCGGCAATAATCCGCAGGCCCTGCCCCCGCCGCTCTGCGCCGCCAGC
GCCCGGATAACGGGGCTGGCGCGCAATCTGTCAGTAAACTCTGGACGCACGGGGGCGGGC
TTGGATAACATGCCCTCACTCCCGTGCTGCCCTTAATCCAATGAATCAACTGTTTTTTCT
GGCAATGATGATGTCCTCCCTGTCCGCTCCTGATCTGGATCTGGCCAAGGAGCAGTTGTC
CATCGATCTGCAACAGGCCCAGACCCTGGTGCTGACCGATCCTGCCAGATGCGTGCAGAT
CACCTCCGCCTTCCTTGCGCGCACGGCCAATAATCCCAAGCAAATCATCAGCAATCGCCA
GGAGTACGGCTACCGTGAGCCGCTGTTGAGCTATGGCACCGCCGCCCAGGCCACCGGTGC
CCACCTGCTCAAGGGGGAGTGCCTGCTGCAGCTGGGCCAGTTCCAGGCCGCCCAGAAGTC
CCTCGATCAGGGCATCGCCATGGCGGCCAAGGAGCAGCAGCTGGAGCTGCAGGCCCACGG
CCTCTACCTCAAGATCCGCAGCCAGAACCTGCTGGAGCGCTCCCACGGTGCCAGCAGCGG
CCTGCTCGGTCAGCTGGAGACCCTGCTCAGCACCCCCAGCCTGAAAGAGAGCCAGCTGCA
GGTTTACAGCCGGCTGCTGCGCACCAATGCCAGCATAGAGGCGCACCAGTTCGACGAGGC
CAAACGCCAGCTGGCCGAAGCCCGCCGCTGGGCGGATCAGACCAAGAACCCGCTGGCCAG
TGCCTGGGTCAGCGCGGTGAGCGGCGATCTCTACCACGCCCTCAAGCAGCCGCAGCTCTC
GCTGGGCGACTACATCGATGCCCAGCAGCAGGCCAGGGGCCTGCAGGATCCCCTCTTCCT
CGGTCTGCTGTCGAACCAGATAGTGAACCTCTATGAAGAGGAGCAGGAGCCGCAGAAGGC
GCTGCAATATGCTAATGAGGCAGCCAACTACTTCCACGCCCTCGGCAACCCCTCCCTGCT
GAGCGACGCCCTCATCGTGCTGGCCCGCCTCAATCGGGAGCAGGGCGAGATGAACATGGC
GCTGGTCTACTTCTTCAACGCCCTGGATCTGCTGGACGAGGGCACCAACCGCACCCGCAT
CGCCAACCTCAAGTATGAAATTGGCAAAACCTATCTGGAAACCGGCAACCTGACCCTGGC
CCGCAACTACCTCACCGCGGCCCGCCAGTCCCACGAGCTGGGGGATGACAAGGAGCCGCT
GATCGACACCCTGCTGCTGCTGGGCGATCTGCACCTCAAGCAGAAGGAGGCGGGCATCGC
CATCCTGCAGCTGGAGAACGCGCTGGCGCTGGCCAACCAGATCGGCGACACCCAGCGCCA
GTTCGAGATCTTCCGTCTGCTCTCGGCCGCCTACGAGCAGAAGGGCTATCTGCAGCAGGC
ACTGGAGAGCTACAAAAACTTCCACCAGCGCAGCGAGCAGGTCCGCCAGCAGCAGGTCGA
TCTGGAGCAGGAGGCGATCCGCGACAACTACGCCCAGGTGGAGCGTGAACAGCAGATCAA
GGAGCTGGAGCAGCAGCTCAGCACCAGCAAGCATCAACAGGATCGCTACCTCTGGTCGAG
CGTGATAACCGGCCTGCTGCTGACCCTGTTCATCTACCTCTTCTTCACCCTCTGGCTCAA
GTTGCGGGTCGCCCGCCTGCAGGGCAAGCAGCTGGGCGAAGCGCTGCTACTCGAGCCACG
CACCGGGCTGGCCAACTGGCAGCGGCTGATGAGCCGCTGGCCGCGGGAGATGGCCAAGCG
CCAGCAGCGCTCCGAGCGCTGGTATCTGAGCGAACTGCCCAGCAGCGAATTTGACGACAA
GCTGCACTACCTGCTGTTTCGGGTCCCCTTCCTGGTCAACAGCCTGGAGCAGCACGGCTA
TCAGGTGAGCCGCGAGATAGAGCAGGCCTTCGGTGCCTACGTCAACGGCCTCACCCCGCA
GGATGGCCGCATCTACGACCTTCGCGAAGGCCATCTGCTCTATGTGGTGCCCCAGCGTCA
TGTGGAGGATCTGCACCGGCTGGCCCGCGAGCTGCTCGCCGCACTGGCCGAGTTCCCTTG
CCAGCATCCGCTCGATCGCCACATCAGCCTTGGCATCGTCAGCCACCCCTTCCTGCCCAA
GGCGGCCACCGCCCTCGATCATCACGGGCTGTTCGACCTCTGCTATCTGGCGCTGGCAGG
AGCCATTCAGCTCAGTGAAAAATCCCAGCAAAGCGTCTGGTTGGAGCTGGCTGCCATCGA
TTGCCAGCAGGCCGCATTTTTTAATGGGGATGTGTGGCAATGCTGCTTGATGGCAATTGA
CAAGGGACTGGTAAAAGTAAATTCTTCTCATGAAAAGCAATGGGTTAATTGGCTTCAACT
TTCACGGAAGAGAGTGCCGGTTGATCAGTGACGAATAGATAATCAACTGGGTCTGGAACT
GGGTTCGACCGCTGTTGCTATCCAACACAACAACGATAATGACAACAGGGCGACCTGAAT
AATGAATGATATCGCTGCCGTAGCCGGACAACTGGCCAGACTCAGGGAATCCCTTCAGCA
AAAACAGCTGGAGTTGGACGGCATTGTCTCCTTCTCCGATACCGAGCGCGCCCGCAGCAT
CCAGTTCATCGCCAAGCTGATGCAGGCCTGCCGCGGTCACGACCGGGAGCTGGACAACAA
ACTCGCCAAGCTCAAGCAGAAACTCGACGGCAACCCGCCGCTCTCCTCCCTCGACGCCGA
TCTCGCCATCATCGAGAAGCTGCTGCAGCAGCACGGCAACGCGCTGGAAGAGTCCATCTC
CCTGACCAGGTCCGCCATCGAACTCGGCTCCAAGCAACTCAAGGCGATCAAGGGCTTCCC
GGAAGATACCCGCAAATCCCTCAAGGAGTTTCTGGCGAGCCCGGATGGCTATGGCATCGG
CGATCACCAGAAGAAGGTGATCCGGCTGCTGGAGTTCTACCAGCAGGCCATCAAGATCCA
GCTGTTGCCCAGCCAGCCTCTGCTGGCCCAGAGCAGTCAGCCTGAGGCGGTCACCGATCT
GGCCGCCCCCGAGCCGGATGCCCCCTTTGACGTCAAGATCCACGCCCACATCGCCGACGA
GCTGCAGCGGCTCATCACCGAGCTCGACTTTGCCGGTGCGGTGGGCGAAAGCCTGGCGGA
CATTCGCCGCCAGCTGCTCAATGGCATCACCCCTCCCCTGCTGGCCGAGATCTGCCTGCA
GGTGATCGAGCTCATCATCGAGGGCACCCGCGAGGAGCGCAAAGCCTCCCAGGCGTTTCT
CAGCACCCTCAACGAGAGCCTCTCGGCCGTCCACTTCAGCTTCACCGAATCCCTCGACGA
GGGGCGGGCCCTGCAAAGTGCCACCCTGGATACCCGCAAGGCCATCGACCAGGAGCTCAA
AGCCATCGACCATACCCTGGCCAGCCATGACACCCTGGGCGACCTCAAGGAGGCCATCTC
AGGTCACATGGGCGCCATCAGCCTGCTGCTGCAAGACAGGGAGGCCATGGCCGCCCGCGA
ACGCCACCTGCTGACCCGGCTCTCCACCATGGAGGCCAAGCTGCGACTGATGAAGGAGGA
GACTGCCGAGTACAAGAAGCGGCTCACCATCCAGAAACACAAGCTGTTCCTCGACAGCCT
GACCCAGGTGCACAACCGGGCGGCCCTCGATGAGCGGCTCGAGCTCGAATACAAGCGCTG
GCTGCGCTACGGCACCCCGCTGTGCCTGGCCATCATCGACATCGACCACTTCAAGAACAT
CAACGACAACTACGGCCACATGGCCGGCGACAAGGCGTTGAAGGTAGTGGCCAAAGCGCT
GCAGGGGGCCCTGCGCGATACCGACTTCATCGCCCGCTTCGGCGGCGAGGAGTTCGTGGT
GTTGCTGCCGAACATCAACCCGGACAAGTATCAGAAACCGCTGGAAACCTTGCGCCAGAC
CATCAAGAGCATTCCGTTCCGCTTTCGGGATGCCAGGGTCGAGATCACCATCTCCATCGG
CGCCACCCTGTTCAGGGAGGGGGACCACACCACGGATGCGTTCGAGCGGGCCGACAAGGC
GCTTTACAGCTCCAAGCACTCGGGGCGGGATCAGGTGAATCTGGCCTGACGAGCGCCTAA
AAAAGCAGCAAACGCACTTTCCCCCTATTCCCCTGCCCCACCGCTTGCAACTACTATCAA
ATTCAAGGGATGCCACAGGGCATCCCGTTTTCTCCCCAGGGAAAAGCACAACGATAACAA
GCGAGTGAAAGGGGAACATATGATTACGCACATCAATCCAGTCGGCAGCATGGACTTGCT
GTCCCAGCTCGAGGTAGACCGCCTCAAGCAAACCGCCTCCAGCGATATCTATCAACTGTT
TCGCAACTGCTCGCTGGCGGTACTCAACTCCGGCAGCCATACCGACAGCTCCAAAGAGAT
ACTGGAGCGCTTCAAATCCTTTGATATTCACGTGATCCGGCGCGAGCGCGGGGTCAAACT
CGAACTGTTCAACGCCCCTGAACACGCCTTCGTCGATGGCGAGATCATCCGTGGCATTCA
GGAACACCTCTTCTCCGTGCTGCGCGACATCCTCTATGTGTCGACCCAGCTGGAGTCGAA
CCGGCTGGTCAACCTCACCAGCTCCACCCACATCTCCAACGTGGTGTTCGCCATCCTGCG
CAACGCCAAGGCGATCCTGCCCGGCGCCGACCCCAACCTGGTGGTCTGCTGGGGCGGCCA
CTCCATCAACGAGATCGAGTACCAGTACACCCGTGCGGTGGGCAGCGAGCTGGGACTGCG
CGAGCTCAACATCTGTACCGGCTGTGGCCCGGGCGCCATGGAGGGCCCGATGAAGGGGGC
CGCCGTCGGCCACGCCAAGCAGCGGGTGCGCAATGGCCGTTACATCGGCCTCACCGAACC
CTCCATCATTGCCGCCGAGCCGCCCAACCCCATCGTCAACGAGCTGGTGATCCTACCGGA
CATCGAGAAGCGGCTGGAGGCCTTCGTGCGCCTCGGCCACGGCATCATCATCTTCCCGGG
CGGGGTCGGCACCGCCGAGGAGCTGCTCTACCTGCTCGGCATCATGATGCACCCGGCCAA
CGAGCGGCAACCCATGCCCATCGTGCTGACCGGCCCGAAAGAGAGTGCCGACTACTTCCG
CGCCATCGATGACTTCGTCAAGGCGACCCTGGGGGAGGCGGCCACCAGCCTCTACCGGAT
CATCATCGGCGATGCGCCCGAGGTGGCCCGGGTGATGAAGGAGGCGATGCCGAAGATCCG
CGAATACCGCAAATCGGTAGGTGATGCCTACTCCTTCAACTGGTCCCTCAAGATCGAGCC
GGAGTTCCAGCTGCCGTTCGAACCGGATCACGCCAACATGGCCAGCCTGGATCTGCACCG
CAACCAGCCGCCCCAGCTGCTGGCGGCCAACCTGCGCCGTGCCTTCTCCGGCATCGTCGC
CGGCAACGTCAAGGAAGGGGGCATCCGCGCCATCGAGAAGAAGGGGCCGTTCAAGATCCA
TGGCGACAAGGAGCTGATGCACCTGATGGACAAGCTGCTGGAGAGCTTCGTCAGACAGCA
GCGTATGAAGCTGCCGGGCAGCCAGTATGTACCCTGCTACGAAATCGTGCGCTGACGGGC
AGCACAGATGAAACGAGGGGCGCAACGCGCCCCTTTTTTGTTGCTGCCTGCCCTTAGGCC
ATCAATCCCCCATTGAGCCCGCTGGTTTGTTACAATGGGGCGTTCCGACTGCCAAGAGTG
CCCCATGTCAAACCCAAGGCCACACCTGCTCATCATCGATGCCCTCAACCTCATCCGCCG
GCTGCACGCGGTGCAGGCTCAGCAGGCGCTGACTCCGGCCCAGGCGTTGATCGCCACCCG
TGCTAACCTCATCAATACCTGCCGCAAGCTGCTGGCCGGCAGCGAGCCCACCCACGTCAT
CGCAGTGTTCGATGGCGAGGTGCACAGCTGGCGCAAGGAGGTCTATCCCGCCTACAAGGA
GGGGCGCACACCCATGCCGGCCGAGCTGCGCGAAGGCTTGAACGAGCTGCAGGATGCCTT
CTGGGAGTGCGGCGTCGATGCCCTGCTCTCCCAGACCGACGAAGCGGACGATCTCATCGC
CACCCTGGCCAGCGGCATTGCCCAGCACGGTGCCAGCGCCACCATCATCTCCACCGACAA
GGGCTTCTGCCAGCTCATCTGCCCGCAGATCCGGATCCGCGACTACTTCAACAAGCGCTG
GCTGGATGCCGCCTTCGTCGAGCAGCAATACGGGGTGACCCCGGCCCAGCTGGTGGACTT
CTGGGCCCTGACCGGCATCGGTGGCTCCAACATCAAGGGGGTGCCCGGCATCGGCCCCAA
GACCGCCACCCAGCTGCTGCAGCAATACGGCGATCTCGCTGCCATGCTGACCGCCTGCCA
GCAGGAGGACGCCGCCAAGCCTTTGCTCAAGCTGCGCCAGCACCAGGATGAGGCCCTGCT
GGCCCAGCGACTGGTACGGCTGCAGCGGGACATCCCCCTTGGCTTCAACCTGCGGGAGAT
CCGTTATCCGCCCGCCCCGGATGCCTGATGATGCTATCTCGCCAAGCATGACCGGACTCA
CTCTCGCTGTTGACAAAAACAGATAGAATGTAAAGAAACATGGAGGGTTAGGTGGAGAAA
TGGTATAAAACCGCCGAATCCTCCCCCTCTGTTCCCTAGAAGTGGATACGTCTCATGTCA
AAAAGAAAAATTACCGTCATCCCGGGCGACGGCATCGGCCCCAGCATCATCGAATCCGCC
ATCCAGATCCTGACCCACGCCGGTTGTGACTTCGAATACGAATACGCGGACGCCGGTCTG
GTGGCGCTGGAGAAACACGGCGAGCTGCTGCCCCAGGCCACACTCGACCTGATTGAGAAG
AACAAGGTCACCCTGAAAGGGCCTCTCACCACCCCGGTCGGTGGCGGTTTCACCTCCATC
AACGTCTCCCTGCGCAAAAAGTTCAACCTCTACGCCAACGTGCGTCCCGTGCTCTCCTTC
AAGGGCACCCGCAGCCGTTACGACAACATCGACATCATCACGGTGCGTGAAAACACCGAA
GGCATGTACTCGGGTGCCGGTCAGAAGCGCAGCGATGACAACCAGAGCGCGGAGGCGATG
AGCATCATCACCCGCGAAGGGGCCGAGCGCATCGTCAAGTTCGCCTTCGAGCTGGCCCGT
CAGGAAGGACGCAGAAAGGTCACCATCATCCACAAGGCCAACATCCTCAAGTCCACCTCC
GGTCTGTTCCTGGAAGTGGCCCGTGAGGTGGCCAGCCGCTACCCGGACATCCAGAGCGAA
GAGATGATCGTCGATGCCGCCTGCATGAACCTGGTGATGTACCCGGAGCGCTTCGACGTC
ATGGTCACCACCAACCTGTTCGGCGACATCCTGTCGGATCTGTGTGCCGGTCTGGTCGGC
GGCCTCGGTATGGCGCCGGGCGCCAACATCGGTGATGGCGCCGCCATCTTCGAAGCGGTG
CACGGCTCTGCCCCGGACATCGCCGGCAAGAACATCGCCAACCCCACCTCGGTGATCCTC
GCCTCCATCCAGATGCTGGAGTATCTGGGTATGCAGGAGAAGGCCGAGCGCATTCGCGAA
GCGGTGCGCGCCACCATCGAATCTGGCGACCGGGTGACCCGGGATCTGGGGGGCAGCGCC
TCCACCAGCGAGTTCACCCAATCCATCATAGAACGTTTGTAATTGGTGCCAACTTGTTGA
TTTAAAAAGGGAGCTTCGGCTCCCTTTGTTTTATCTCACCGCGCGCTCCCCCCTTTGTCG
ATTGGCTACTATGTTCAATAGATAAGGGATAAGGAGATCCATTATGCGCGCTATCGTTAC
CCTGTTGCTCATCAGCAGCAATGTCATGGCAATAGACAGACCGGTCGAGAATGCCTGGCC
CCAGCTGCCGCCATCCCCCCAGCCGGCCAGCCAGGTCTGGCAATCCACCCTGGATACCAA
TGACCTGCTCAAGGCCCCCAAGCCCCTCTCCTTCGGGATGGATGTCGTCACCGACAGCAA
TGGCAACAGTCAGGTCACTCCCTATCAGAAGCTCAACCTGACCGCCGAGAAGAGCGTCAG
CCTCTCCTTTGAGCAGCACAAGCCCAGGATCAAGTTCAAGACCGCCGGCATGAACACCTC
TCTCAAACTGCGCAGCAACGGCGTCAAGCTGGAGTTCAGCCCGACCGATCGCACCATACC
GCTCGACATCGAGCTCAAGCTTACCGATGGCGAATCCTCGCTGCGTTTTGACTATCGCTT
CTGAACGCAAGCCGAATAAAAAGGCCGACAACCTCGAGGTTGTCGGCCTT
>NODE_2_length_252187_cov_0.606038
CTCGGTCACTGTCTGTTGTCCCTTGTGCTTGAGCCGGACTCTGTCCGTCTCCCCGTCCGC
TCCGCCACTACTTAAGAAGCCCAGTCGAAAGACTGGGCTTTTTTTCATCTTATTTTCCCC
AAATTCCCTCTTTTCTCCTTACTCACCTCAGTAAAACACGCAGAGCCAGACGGTGGTCAT
GTCGGGATGGGTCCACTCGACCCTGTGCTTCTGGCGGGCAGGGATATTGATGTGATCCCC
GGGGACTACTGAAGCTGAGACTCTCTTCGGATCTTTGGTGCAGTATGCCGCCAACAATGG
CATGAGGGGGAATGGCAACCCATCGCAGACTTGTTGCCTGAGTGTCGTGGAAGACTGAAT
AGCGCCTCTATGCTTCGTCACACATATGAAGTGCAGCTTGAATGTCTCGGTGCTTCTTTC
AGGTCTTGAGAGAGGTCTTGTCGAGAGATGTGCACACCAAGGCACTCAACTCAGTCAAGG
CATTGGCGAGAGTGACGAGCAGCAGGAACAAGCGCAGGGAAGTGGCATGCACAACATCTG
CAGCGTGAGTGATTTGGTTGGGTTGCAGCTAGTAAAAAGCGCAAAAAGAAAAGGGGACGG
CAGCTGCCGTCCCCTCGAGTCATTTCGTCCAGTCCCTGAACTGCAACGCTCCCTGCAATC
CCTGACTTTATCCTGATCCTTCGGAATATCCCCTTCCCAATCCGTTGAGGTGTCCTGTGG
CCATCCTAGCCTGGCAATCGATCCTGATTGCTGCACTCTCTCCATCCTGGAGGTGTCCGT
TACCACATCCCGTGGTGTTCCTTGCGTCATCCTGACAGATAACCATCCGGGTTATCTCGC
TTCATCCTGAAGCTGTCCTGCTCGCCTCCGGCGAGGTTCCTGTTCGTCCTGAAGAGCAAC
CATCCTGCTGCTCTGCCTCATCCCGAGGTGTCCTCAACCACGTCCCGCAGTGTCCTGTAT
TCCCTTTGATAACCATCCTGGCTATCGGCCTCATCCTGAGGTGTTCCCTGCCCACGTCCT
GTGGTTTATTCCCTGCTTATGCGCTGCTTCTGCATCCTGCCGAACCAGCTTCGTCCTTGT
GAGACCCATATTAAGGGAACCAGAGGGCGGAACAAGGGAGGATCCGGCGTTGTCGGCGTG
ATGGGAGCGCTTAAACGATCATGCTTGTGATAATAAATTCATATTAATCATGGTGTTAGT
TTGTTTCACAGGAAAGCATAAGGATTCAAAGATGGCTTCGCGTACGGTTCGACACAGTGG
CCTCTTACAGCGGCGATGGCTGATCTCTCACACGCAAAAACAGGACGAAAACGATGGTAA
AAACAGGCTCAATTCGGAGGGTAAGGCTTAAAAATTAGTTGAATAAATATGCTCAAAAAG
AATACAAAAAGCCGGGCTTGGCCCGGCTTTTTGAGAAGGTGTCAGCTGACGCGGCTACCC
GGTGTCGGATATGCCTTGCGCAAGGATTCTGGCGCCAGCACTTCCAGGTTCCCGCTCATG
TTGTTGAGCCAGGTACGGAACTCTGGAGTGTCCTGCACCTCGGTTTCCACCACCACGCTG
CGCTTGTCGTAGCGGGTCATGCGCGGGTTGTGGCCGGGGATCTGGCCGTCGACCAGGGTC
GGACAGTTGGCATCGATGCGGCCGACGAAGCGGATCGGCCCGCTGACATCCTGGTACCCC
TGATCGCGGATCAGTTTCTGGATATTGAAATCCTTCGGCTGGGTCGCGCTGAAGTTGGTC
AGCTCCACGTTCTTGATGTGGTCGAACGGGATGCCGTAGACCTTGGGATCCAGCTCGGAG
AGGGTGCAGAGCAGGGTCGGCCCCTCCGCTTGGTTCAGAATGCCGAGCGGATTGATGCGG
TCATAGCAGAGCCACACGGTGCGCTCCTTGATGACACGCTGGATCTCGGCGCTGAACTTG
CGGCCACGCCACAGAGCATCGCGGATCAGGGTGCTGCGGCGGATCTCCGGGTTGCCGGCA
AACGGACGCGGTGACTGGTGCACGCTCTCGAGCCAGCGTTCCGCCAGTTCGCTCTGGCTG
TCACGGATCACCTGGCTGGCCTTGTCGACCAGCGGGTTCAATTCGGTCAGGACACTGGCG
GGCAGCAGCTGGCTGGCCTGGTCGCTCCAGGTTTTCAGCGCCACTGCCAGCGACAGCGGC
ATGATGTTGGCAAAATCGTTGAGGCCATGGCGCTCGAAGCACCAGCCGTGTGGTTTGCTG
CGTTCATCCGAGGTGAGATCGAACAACCCCATGCCGGACATCTCTTCCAGGTCCCGTTGC
ACGGTACGCAGACTGACATGAATGCCTTCTTCTTCCAGTTTTACCTGGAGTTGGCTGGCG
GTCAGCTTGTAAGGGCGGTGCGGGATGCAACGCGCCAAGGTCAGTTGTCGTAACAGCTTC
TTACTCATGGTGCATGCCTTCACTGGTTTAGCGTTGAGTGTATCCTAGCCATGCCTTGCG
ACAGTCTATGTCGCAAGTTTTGCTGCGACAACTGTCGCCATTTTCATACAAACCAAGCTA
ACTATATGATCACAAAAGAGAACGCTCTCTTTTCTGGCAGCAATTGAGGCTAAAAAATGA
TGAAAACTCGCCAAATGAAAGTGCTGTCTTACGGATTTGGTGTAGAAGAAAAAACAGAAA
TGATGGGTAAGCGCAGAATATGATGTGGAGGAGAGGACTCTCCTCCACCGGGCGGGGATT
TTTGCTGTCGGATCAGGCCAGCCAGGACCAGGCCGACTTGGTGATGGCGGCGCCTACCAT
ATAGCCGAATACCGCCAGGGCAGCGAGGCCGGCCACCAGCTTCTGACTGCGCGCAGGGCG
CTTGAGCGCCATGACGCCGAGGCCGATGTAAACCACCAGCGCGATCAGCTTGGCCATCAG
CCAGGGCTGCTGACCCGGGCTCATCTGCAGGGTCACCGCCAGCACTACCCCGAACAGCAA
CAGTAAGGTGTCGTTGACATGGGGCAGGATCTTCAGCCACTTCTGCTGCAGGCGGGCACT
GCCCCCCAGGGCTAACAGCCAGCGATAGAGGAACAACAGCACGCTGACCAGCGCCAGCGT
CATGTGCAGGTGTTTGAGCAGGGGGTAATAGGCAATCATATTGCTTCCTTGTCGTTGTCG
GGCAGACCGCTGTTCCAGTTGTGGGCGTGAATGCGCTCCTGTCCTTCCTGATCGTCTTGC
AGCAGATCGGAGAGGATGTCCCGGTATTGCAGGCTCTTGTTGATATAGGTGTGTTCGTCG
TCCAGGTAGTTGACCTGCTCCCGCAGCAGCCAGTTGTCGTGCTGCTTGAAGGTCTGCCCG
GCCCGCCAGGCCTGGTTGGCCCGAAAACCGAGCTGGGTCAGGGCTTCCACCCCCAGATCC
ACGGCGGAACCCAGGGTTTCCCGATACACGCTGCCCACGCCCTGGCGCAGGATCTCGTGA
GCGTGGGGACGATCCTGGGCTCGCGCCAGTATCTTAAGGTGCGGGAAGTGTTTCTTCACC
ATTTCAATCACTTCGAGTGACGTTGCAGGGTCGTTGATGGAGAGCACCAGCAATTTGGCC
TTGTGGGCACCGGCGGCGTGCAGCAGGTCGAGCCGGCTGGCATCCCCGTAGAACACCTGA
TAGCCATACTTGCGCAGCATCTCTATCTGGCTGGCATCCTGCTCGAGGATGGTGGTACCT
ATGCCGTGGCCGTGCAGCAAGCGTCCCACTATCTGGCCGAAGCGGCCGAAGCCGGCAATG
ATCACCGGGTGCTCCACCAGCTCCGGCTGCTCGTGCTGCGGGACCTCGCTCTGGTTGCGG
TAGTCGAACCAGGGCTGGATCACCCGATCGTTGAGGATCAGCAGCAGCGGCGTCAGCGCC
ATGGAGAGCGCCACCACCAGGGTCAGCAGGGCGATGGTATCCCCCGGCAATACCCTGTTC
TGAGCGGCGAACGAGAACAGCACGAAGGCGAACTCCCCCCCCTGGGCCAGCGCCAGCCCG
AAGGTCCAGCGCTGGCTCGGCGAGATGCGGATGATGAAGCCGAGCGCCATCAACACCAGC
CACTTGAGCAGCATCAGGCCGACCACCAGGGCCGGGATCAGCAGCGGATGTTCGGCAAAC
AGCCCGAAGTTGATGCCCGCCCCCACCGACATAAAGAAGAGGCCGAGCAGCAGCCCCTTG
AACGGCTCTATGTCCGCCTCCAGTTCGTGGCGGTATTCGCTGTCCGCCAGCACCACCCCG
GCCAGGAAGGAGCCGAGGGCGGGGGAGAGGCCTACCGATTCCATCAGCACGGCGATGGCG
ATCACCAGCAGCAGGGCGGCGGCGACGAAGATCTCCCGCATGTGGGACTGGGCGATGGCG
CGAAACACCGGGCGCATCAGGTAATGACCACCCAACACTATGCCGGAGATGGCGGCCACC
ACCAGCAGGCCGTGTTGCCAACCGGCCAGCTCAGAGCTGCCGCTGCTGGCCACCGGCGCG
ATGGCCAGCAGCGGCAGGATCGCCAGGATGGGGATGACGGCGATGTCCTGGAACAGCAGC
ACGGCGAAGGCGGAGCGGCCGCTCTCGCTCTGCATCAGTTTGCGCTCCTGCAGGCTCTGC
AGCACGATGGCGGTGGAGGAGAGCGCCAGGATGAGGCCGATGGCCAGCCCCTGTTGCCAG
GGCAGGCCAATGAGGTGGGCCACGCCGGTCAGGGCTGCCGTAGTGAGCAGCACTTGCAGT
CCGCCGGTGCCGAGAATGGGCCCCTTCAGCTGCCACAGCAGCGCCGGCCTGAGCTCCAGC
CCGACCAGAAACAGCATCAGCACCACTCCGAACTCGGCGAAGTGCATCACGTCTTTTTGC
TCACCCACCAGCCCCAGCAGGAAGGGGCCTATGATGATCCCCGCCAGCAGGTAGCCGAGC
ACGGATCCCAGCCCCCAGCGCTTGGCCAGCGGCACCGCGATCACCGCGGCGGAGAGGTAG
ATGAAGGCATCGAACAGCAAACCATGTCCCATCAGCGGATCCTCCGCGCCGTGGTGGAGG
CCGATGAAGGCAGGCCGGGACTACGCCCGGAGCGGGTTCGGGTCATGGGAGTACCTCCAG
CAGGTCACGCAGATAGGGGCTGCCGCCGAGTTGTTCCGGGGTCAGCTGTTCGTCGCGCAG
GGCGCACAGCAACTGGCGATAGTCCTGGCCGCAGCGGCGCAGCGCCTCCGGGTCCCGGAT
CTTGTGAAAGGAGTGCAGCACGAACGGGGGCAGCCAGCTCATGCCGCACAGCTGGGCCGT
CTGTTGAAAGGGGAGCAGGAAGTCGAGCAGCGGGCGCTGGTTGTAGCCGGCGCTGCAGTA
GGATTCGGGGGCTCCGCCGGTGGTGATGGCCGACAGCCACTGCTTGCCGTTGAGGGCGTG
GGCTTCCGGGCCGTAGGCGTAGCCGTACTCCAGCACCAGATCCATCCACTCCTTCATGAT
GGCCGGACAGGAATACCAGTAGAAGGGGTGCTGGAAGACGATGATGTCGTGTTCAGAGAG
CAGGGCCTGCTCCCGCTTCACGTTGATGAACATGTCCGGGTAGTGCAGATAGAGGTCGTG
CAGGGTGACGCCCTCCAGCCCGTCGATGGCCTGCAGCAGCTGCTTGTTGGCCCGGGAGCT
CTGCAGCGCCGGGTGTGAGAAGATGACCAGAATGCGTTTCATGGGGTCCTGACCTGAAGA
GGAGTGGATGCCGGCAAAAGATGCATTGCGCAGCGACGTTAGCAAGAAGCGCCGTGGCCC
GCCAGTTCCGGGATCAGCTCGCGCAGCGCCGGATTGAGGGTCTGGTGGGCGGGATAGCAG
AGACCGATGCGCCGGAACATCCGTGGCCCGCTCACGGGCACGGTGCACAGCCCCGCCTCG
TCCTCCACCAGCCCATCCGGCAGGAAGCTGATGCCGACCCCGGCCAGTACCAGCGCCATC
ACCAGCCCCTTGCTTTCGGCCTTGGCCACCAGATTGAGAGTGAGTCGGTCACAGGCCAGC
AGGCCTATGGTCTGCTGATGGGCCTCGCAGGGTGGGCACTCAATAAAATCATAATGTTGC
AGCTCGGCCAGTTCGAGTTGCCGGCGGCCGGCGAGGGGATGGTCGCGGCGCACGCACAAG
ACATAGTCCTCTTCCCACAGCGGCAGAAAGATCTCGTCCTCCCGGCGCAGGGCATCCAGG
GTCAGCCGACAGTCGGCAGGCGTCCCGTAATCGGAGAGGGTGAGATCCAGCTCGGGAAGC
ACCGCCTGCACCTGCTGCAGCAATCCCGCCACCCGGCGCCGGCTCAGATCCGGCATGATG
GCCATGTTGAGCCGAGCACGCGTTGCCTTCTGGCGAAACAGCTCGGGCAGCCGACGCGCC
TCCTCCACCAGCTTGACCGCGTGGGGATAGAGGTAGTGGGCCGGATCCTTCGCCTCCACC
CCCTTCTTGCCCCGGATGAACAGGCTGTCACCCAGGGTCTCTTCCAGCTGGCGCAGCCCC
GCCGAGAGGGAGGGCTGGCTGACGTGGCAGCGTTCGGCCGCCGCCGTGATGTTCTTCTCT
TCATAGATGGCGATGAAGAAGCGCAGCAGTCTCAGATCCAGCATAAGCCCAACCATAGTT
TTTTCAGATGATAACCAGCGGAAAACAATATTTATCACTGATGGATGCAGTGACTATAGT
GATCCCGTTCCGTGCTGGCCAGCCGCTTGTTTGCTCAAACCGACTCTTGAATCAGAAGGA
AAACATCATGTCCAAGCCTCTCGTCGTGATCACCGGTGCCTCTGCCGGGATCGGTGCCGC
CATCGCCCGCGCCTTCTCGGCCGCCGGCCATCCGCTGCTGCTACTGGCCCGCCGGGTCGA
GCCCATGCAGGCGCTGGGCCTGCCCGATACCCTCTGCATCGGGGTCGACGTGACCGACAC
CGCCGCCATGAAGGCCGTCATCCAGCAGGCCGAGGCGCAATTCGGTCCGGTCGGCTGCCT
GGTCAACAATGCCGGCGTCATGCTGCTGGGCCAGGCCGACGTGCAGGACCCGGCCGAGTG
GCAGCAGATGCTCAACATCAACGTGATGGGGGTGTTGAACGGCGTTCACGCCGTGCTGGC
CGGGATGAAGGCGCGCCGCAGCGGCACCATCATCAACATCAGCTCCATCGCCGGTCGCAA
GACCTTCCCGAACCATGCCGCCTACTGCGCCACCAAGTTCGCGGTGCACGCCCTGACCGA
GAACATCCGGGAAGAGGTGGCCGATGTCGGCGTGCGGATGGTGACCATAGCCCCCGGCGC
GGTGGAGACCGAGCTGCTCAGCCACACCACGGACGAGAGCATCAAGGCCGGCTACCACGA
CTGGAAGGATCAGATGGGCGGTGTCATTGCGCCCGAGGTGATCGCCGAGGCCGTGCTCTA
TGCCTGGAACCAGCCGGCCAATGTCTGCGTGCGCGAGATCGTGTTGGCGGCCACCCGTCA
GCAACCTTGATGGAGGCTGACTGGAAGAGGGGGAGGGCTTGACCCTCCCCCTGGGCCAGG
GGTTACCATAGGCCACCTTTCGTCAATGAGTCGTCTCATGGTTCTGACCCGTCGCCAACT
CGCTCGCGCCCGCCGCTGGCTCCCCCTGTGGAGTCTGCTGATGGTGCTGATGTCGTTTGG
CAGCAGGGCGGCGACCGATCTCTGTACCCTGACGCCTCATTGCAGCCAGAGCGAACGCAC
CCTGGAAAAAGCCATGCCCTGCGGCAGCTTCACCTCGGCGCTCGCCATGACGGTGCTCAG
CAGTGACAGCCTGACGGTTGCCATGCTGGAGCCCGACGCCCCGGATTTCATCTCCCCTTC
CCAGTTCATGCCGGATGTCCCGAGCGACCGGCTGGAGCGTCCTCCCCGCACCCTGGCTTG
AATCTGACCCCCGTTCCCGGGCATGTTTCATTCAATCTGAGGTGAGTTATGTACAAATCC
CTGCTACTGGCCGTGCTGGCCGGTACCGTCAGCTTTTCTGCTCTCGCGGCCGAGAAGATG
ACCGTCTACAAATCCAAGTACTGCGGCTGCTGCCAGGCCTGGAACAAGCACATGGAAGAG
AATGGCTTCGAGCTCGAGGTCATCGAAACCGAACAGCTTGCACCGGTCAAGCAGCAGTAC
GGCATCACTCCGCAGCTGGCCTCCTGCCACACCGGCGTGGTCAACGGCTATGTGATCGAG
GGACACGTGCCCGCCGCCGACGTGCAGAAACTGCTCAAGGAAAAACCGGCGATCCGCGGC
CTGACCATTCCGGGCATGCCCCAGAGTGCGCCGGGCATGGATATTCCGGGTCAGCCCTAT
CAGGTGCTGAGCATCAGCAATGAGGGCGCGACCAGGGTCTGGTCGAGCTACCCCGGCTGA
TGAAGGCTGGCTGTGAGCGGACACGCTTCCATCATGTGAGGCACACCTGAGCGAGCCCGT
GTCGCTCACGGTCAGGTATGGGGGCCGCCATCGCGAGATGGCGGCCCTTTTACATCCCGG
CGCGGGAGAACTTGCAACTGAAGGCGACAAGGGGCAGATTGGTCCCCTGTCCAAGGAGCC
AAGGCTCAGGTCCGCCAACCCTTTTAAAGCGCAAAGGATGCGACATGTTCACCTTTTCCC
GAGGGCTTCTGCTGCTGGCTTGCCTGGCCGCCGTTCCCTGTTCATATGCCAATGATGAGT
CCGCCATGCCCACACGCGACACCCAGATCCAGCCTCCCGTGGCCGCCAAACATCCCCATA
CCCTGAAAAAACACGGGGATACCCGGGTCGACAACTACTACTGGCTGCGCGATGACGAGC
GCCAGAAACCCGAGGTGCTGGCCTATCTGGAGGCCGAAAACGCCTACACCGACGCCATGC
TCAAACCGGTCAAGCCGCTGCGCGACCAGCTCTATCAGGAGATGGTGGCCCGTATTCCCC
AGCAGGACGAGTCGGTGCCCTATGTGAAGAACGGCTATCGCTACCAGACCCGCTACGAGC
CGGGCAAGGAGTACGCCATCTATTCACGCAGCAAAATTGGTGAAGAGGCTACAAGCCTGC
TGCTGGACGGCAACCAGCGTGCCGAGGGCCACGAGTTCTACGCTCTGGGGGCGCTTGAGG
TGAGCCGCAACAACCGCTGGCTGGCGGTGGCGGAAGATTTCCTCTCCCGCCGCCAGTACC
AGATCCAGTTCTTCGATCTGGAGAGCGGCAAGTGGGCCGCCGACACGCTCGAGAACACCT
CCGGCAATCTGGTGTGGGCCAACGACAGCAAGACGGTGTTCTACGTGCGCAAGCACCCCA
AGACCCTGCTGCCCTACCAGGTTTATCGCCACGAGCTGGGTACGGATCCCGCCAAGGACA
CCCTGGTCTACGAGGAGAAGGACGACACCTTCTATGTGAGCCTCTATGCCACCACCTCGG
AAGATTTCATCGTCATCGCCCTCTCCAGCACCACTACCGGCGAGGCGCGCCTCATCGATG
CCAACGTGCCGACCCAGGCGCCGCGGGTGTTCCTGCCGCGCCAGGTGGATCACGAGTACA
GCCTGGATCACTACCGCGGCCGCTTCTATGTGCGCTCCAACAAGGACGGCAAGAACTTCG
GCCTGTACGAGACCAAAGAGAGCCCGGTGGAGCGCTGGAAGGCGGTGATCGCCCCCAATC
CGGATGTGCTGCTGGAGAGCTATGCCCTGTTCAAGGAGTGGCTGGTGCTGGAGGAGCGCA
GCCAGGGGCTGACCCGGTTGCGCCAGGTCAACTGGCAGAGCGGCGAGCAGAAGGAGATCG
CCTTCGACGACCCGGCCTATGTCACCTGGCTTGCCTACAACCCGGAGCCGGACACCAGCG
CCCTGCGCTATGGCTACTCCTCCATGACCACGCCGTCTTCCACCTACGAGCTCGACCTGA
ACAGCGGCAAGCGCACCCTGCTCAAGCAGCAGCCGGTGGCGGGTTTCAAGGCCGATCAAT
ATGCCAGCGAGCGGCTCTGGATCACTGCCCGTGACGGCGTGGCCGTGCCGGTGTCGCTGG
TCTATCGCAAGGACCAGTTCAAGAAAGAGGGGACCGGCGCAGGCACCAATCCGCTGCTGG
TCTACGGCTATGGCTCCTATGGCGCCAGCATGGATCCGGACTTCAGCAGCGCCAGGCTGA
GCCTGCTGGATCGCGGCTTCGTCTACGCCATCGCCCACATCCGGGGTGGCGAGGAGCTGG
GCCGCCACTGGTATGAGGATGGCAAGCTGCTGAAAAAGCAGAACACCTTCAACGACTTCA
TCGACGTGACCGAGGCGCTGGTGGCGCAGGGCTATGGTGCCAGGGATCAGGTCTACGCCA
TGGGCGGCAGCGCCGGCGGCCTGCTGATGGGGGCCGTCATCAACCAGGCGCCCCAGCTCT
ATCGCGGCGTGGTGGCCCAGGTGCCCTTCGTCGACGTGGTCACCACCATGCTGGACGAGT
CCATCCCCCTCACTACCGGCGAGTACGACGAGTGGGGCAATCCGAACCAGAAGCGCTACT
ACGACTACATGAAGGCCTACAGCCCCTACGATCAGGTCAAGGCGCAGGCCTACCCGAATC
TGCTGGTCACCACCGGGTTGCACGATTCCCAGGTGCAGTATTGGGAGCCGGCCAAGTGGG
TGGCCAAGCTGCGGGAGCTGAAGACGGATGATAACAAGTTGTTGCTGAGTACCGACATGG
ACGCCGGCCACGGCGGCAAGTCGGGCCGCTTCAAGGCCTACGAGGATATCGCACTGGAGT
TTGCGTTTATCCTGGATCTGGCCAAGCCAAAAGCATAAGTCACCAAGGTTGCAGCCCTTG
CCAGACAAGGGCTGCAAAAGAATCTCCTTTCCCTCTTCCCGCCTGCCGTCCGGTAGCACA
ACCAATTAATCTTCGATCGGCAAATTAATGATCGGCTTCAAATTTCTGGCGACCGATATC
CTTCATTTTGTGTTTTTGTTTGATTTATGTTGGCGCCGTGTGCTTAATCGATGCCGTTAT
AACTCTTTAATTGGCCCCCTCGGTGCCAATTATCTCTGGTTGGCATGAAGCCGACTGTCT
CACCACAGGATGCTGGTGGCTTTTTGGGGAACGCTGGTCGTTCACCCATTTCCTCATCGC
GAGGTCACGGACGACCGCCGACGCAGCACGGCGGTTTGTCTTGCATTCGCCCGTGGAACG
GGCGAGCTGAATCAATCAAAAAGGATGAACAACATGAAAGGATTATCCCTGGCGTGTGCC
TTGTCGGCAGCTCTGGTCGGTGTCTCGTTTGGTGGTCCGGTACAGGCGCAGGAGCGCTTC
GTGACCATAGGTACCGGCGGTCAGACCGGTGTCTACTACGTGGCGGGCCAGTCCATCTGC
CGCTTCCTCAACCGCGGCGCCGCCGATCACCAGATCAAGTGCAACGCCCCGGCCAGTGGC
GGCGGTGTTGCCAACGTCAACGGCATCCGCTCCGGCGAGTTCAACTTCGGCATCATGCAG
TCAGACCACCAGTACAAGGCGATGAAGGGCGTCGAGCCGTTCAAGGCCGAGGGTCCGATG
GATGACATCCGCGCCGTCTTCTCCCTGCAGAGCGAAGTGTTCACCATCCTGGCCCGCAAG
GACGCCAAGATTGCCGGCTTCGACGATCTGAAGGGCAAGCGCGTCAACATCGGCAACCCG
GGCTCCGGCCAGCGCGACACCTTCGAAGAGATCATGGCCGTCAAGGGCTGGGACAAGTCC
GTGTTCAGTTTGGTCTCCGAGCTCAAACCCGCCGAGCAGGCCTCTGCCCTGGGTGACAAC
AACATCGACGCCATGAGCTACTTCGTTGGCCACCCCAACGGTGCCATCCAGGAAGCCTCC
ACTACCACCGACACCGTGCTGGTGCCGGTGACCGGCCCCGAGATCGACAAGTTGCTGGCC
GAGAAGAGCTACTACAGCAAGGCCGAGATCCCGGGTGGTCTGTACAAGGGCAGCCCGAAC
CCGACCCCGTCCATCGGTGGCAAGGCCGTACTCTCCACCAGCGCCAAGGCCGATCCGGAA
GTGGTCTACCAGCTGGTCAAGTCCGTGTTCGACAACCTGGATCGCTTCAAGCGCCTGCAC
CCGGCCTTCGCCGACCTGAAGGAAGCCGACATGATCAAGGTGGGTCTCTCCGCCCCGCTG
CATGAAGGCGCGGTGCGCTACTACAAGGAACGTGGCTGGATGTAATCCGGTTGCGGTTTC
GGATGTGCCCCAGACTCGCTCCTCCCTCGGGGGGGCGAGTCTCATTTATTGCAGTACCAA
CAGAGCCACACTATGCAGCAAACACAACAACAAGAGGCGCTCTCGGCCGAGGAGCTGATC
GCCCAGGATGTGGGAGCCCGCCTGCCGGTGGGCACCATGAGCTGGATCATCGCGGGTCTT
GCGCTGATCTGGTCCCTGTTCCAGCTCTGGATCGCTTCGCCGCTGCCGTTCTCTCTCGGC
ATCGGTGTTCTCAACGACACTGAAACACGCTCGATTCACCTGGCTTTCGCCATCCTGCTC
GCCTATCTGGTGTTCCCGGCCATGCGCAGCTCGCCGCGCGACCGGGTGCCGCTCGGTGAC
ATCGCCCTTGGCCTCATCGGCGCCGCCGTCGCCAGCTACCTGTTCATCATGTATGAACAG
CTGGCCCAGCGCCCCGGCAACCTGACCACCATGGACTTCGTGGTCGCCTGTATCGGCATT
CCGCTGCTGCTGGAAGCCGCCCGCCGTGCCCTCGGCCCGGCCCTGGCGGTGATCGCCATC
GTCTTCCTGGCCTATAGCCTGGCCGGCCCCTGGATGCCCTCCCTGCTGGCCCACCGTGGG
GTGAGCCTGCATGCGCTGGCCAACCACCAGTGGATCACCACCGAAGGGGTGTTCGGCATC
GCCCTCGGGGTCTCCACCAGCTTCGTCTTCCTGTTCGTGCTGTTTGGCGCCCTGCTCGAG
CGCGCCGGTGCGGGCCACTACTTCATCCAGCTCGCCTTCAGCCTGCTCGGCCACCTGCGC
GGCGGCCCGGCCAAGGCAGCCGTGGTGGCCTCGGCCCTAACCGGCGTCATCTCCGGCTCC
TCCATCGCCAACGTGGTGACCACCGGCACCTTCACCATCCCCATGATGAAACGGGTCGGC
TTCTCCAAGGAGAAGGCCGGCGCGGTGGAAGTGGCCTCCTCGGTCAACGGCCAGATCATG
CCCCCGGTCATGGGCGCCGCCGCCTTCCTGATGGTGGAGTACGTTGGCATCCCCTACGTC
GACATCATCAAGCACGCCTTCCTGCCGGCGGCTATCTCCTACATCGCCCTGCTCTACATA
GTGCACCTCGAGGCGCTGAAGCTCGGCATGCAGCCCATCGGCAACCGTCAGCCGCGCCCC
TGGCTGCGCCGCCTGACCGGCTTCGCCTTCGGTGCCGCTCTCATCAGCGGCCTCTCCATG
GCGGTCTACTATGGCCTGGGCTGGCTCAAGCCGGCGCTGGGCGACTACGCCCTGCCGGGG
ATCAGCGTGCTGCTGGCCGCCGCCTACCTGGGACTGCTGAAGATCGCCGCCAGCAACGAG
CCGTTGCCATCGGAAGATCCGGACAAGCCGCTGGACGAGCTGCCGGAGACCCGCGCCGTG
CTGCTCTCCGGCCTGCACTTCCTGCTGCCGGTGGTGGTACTGGTGTGGTGTCTGATGGTG
GAGCGACTCTCCCCCGGCCTGTCGGCCTTCTGGGGCTCGGTGATGCTGATCATCATACTG
CTGACACAGCGCCCGCTGCTGAACTGGCTGCGCACCGATGGCAAGCATGACTACGGCAGC
TTCACCGACGGCGTGGTGGATCTGCGCGAGGGGCTGATCGCCGGTGCCCGCAACATGATC
GGCATCGGCATCGCCACCGCCACCGCCGGCATCATAGTCGGGGCCGTCTCCCAGACCGGC
GTCGGCCTGGTGCTGGCGGATCTGGTGGAGTTCCTCTCCATGGGCAACCTGCTGCTGATG
CTGCTGCTGACCGCCCTGCTGAGCCTGATCCTCGGCATGGGGTTGCCCACCACCGCCAAC
TACATAGTGGTGTCGAGCCTGCTGGCGCCGGTGATCGTCACCCTGGGGCAGCAGAACGGC
CTCATCGTGCCGCTCATCGCCGTGCACCTGTTCGTCTTCTACTTCGGCATCATGGCGGAC
GTGACCCCGCCGGTGGGGCTGGCCTCGTTCGCCGCGGCTGCCGTCTCCAAGGGCGACCCC
ATCAAGACCGGGATCACGGCGTTCTATTACAGCCTGCGTACCGCGGCACTGCCGTTCCTG
TTCATCTTCAACACCGACCTGCTGCTCATCAACGTGGACTTCGCCCACGGCGTGCTGATC
TTCATCGTGGCCACCATCGCCATGCTGATCTTCGCCGCCGCCACCCAGGGCTACTTCCTG
GTGAAGAGCCGCTGGTACGAGAGCGTGCTGTTGCTGCTGGTGGCCTTCACCCTGTTCCGT
CCCGGCTTCTGGATGGACATGGTGCACGACCCGTATCGCGACGCCGCGCCAGCCGAGCTG
GCCCAGACCATGGGCCAGGTGGAGGCCGAAAGCACCCTGCGCCTGCGGATGGAAGGGGAA
GATGCGGTGGGCAAGTTGCGCCGCTTCACCGTGCTGCTGCCGGTGCCGGATGGCGCGAGC
GGTGAGGATCGTCTGACCAAGCTGGGGATCCAGACCTATGAGCAGGACGGCAAGATCCTG
ATCGACAGCGTCACCTTCGGCAGCCAGGCCGCCGAGCTGGGGCTGGAGATGGATCAGCAG
ATCCTGAGCGTCAAGGCGCCCACCGAGCGCTGGCCCAAGGAGCTGATGTGGCTGCCGGGC
TTCCTGCTGTTCGGTGCCGTGATCTGGCTGCAGCGGCGCCGTCAGGCACGCTGATCCCGC
ACCCAATAAAAACGGCGCCACGATGGCGCCGTTTTTATTTACCCCGTGTGGGGTTATTCC
TGCGGAGCTTGCTTTATGCGGCAGGTTGAAAGGCTGTTGCTTCACCTGGCTCAGTTCCGG
CTGCTCTCAGACCTATTCAACGCGGCACATCATGATATCTATACGGGCCGCGGGAGGGCT
TATTCTTGCGGATCCTGCTCCTGCAGCAGGCTCAGGGTCTGTTGCTCCACCTGGCTCAAT
CCCAGCTGCTCGCAGGCCTGCTCAAAGCTGATTCCCAAGTGACACATCATGATGTCGATG
GCGGGCAGATAGTTTCTCATTGCTTCTTCCATGGTGATCCTCCGAACCCGTTCCTTATGC
CCGAACCGGGTGGACGGGACAATTAGACTTTAGGCGTAGAGTGCTCGTTTGCTGAGCGCC
TCTGCCACTGGCCGGGGGAATTTGTTACTCTCCCTGTCAGCAAGAAGATGTTGCCGTATG
ACTGCGAGCGACACGTGAGGAGCAGGGCATGTTATTGAGTTTCTTGATCATCGCATCGGG
CTGGTGGCACATTCGTGCGGCCTACGGCTCAGACTCCCGTCAGTTCTACATCAGCAAGCC
GCTGACCATGCTGCTCATCATAGCGCTGGCGTTCGGCTATCAGGGCTATGACCACGACGG
CTCCCACGCCTGGATCCTGCTCGGTCTCTGCCTGTCGCTGGCCGGCGACGTGCTGCTGAT
GCTGCCGAGCGATCGCTTCATCCAGGGGCTGGCGGCATTTCTTGTCGCGCACCTCTGCTA
CATCGTCGGCTTCGCCCAGGGGCCGCTGGTGCTGAACCTGGTGGACGGCCTGCTGTTGCT
GCTGGTGGCCGGCATGGTGTTCGGCCTGTTGTGGGGCAAGCTCGGGGAGATGAAGATCCC
CGTTTTCTGCTACATGCTGGTGATCATCGGCATGGCCTGGGTGGCCGCCGGTGCCTGGCA
CGCCTCCCTCACCGCCGGCAGCGCCGCCGCCCTGGTGGGGGCGCTGATGTTCCTCTTCTC
CGACAGCATGCTGGCGCTGGATCGCTTCCGTCGCCCCTTTCCCCATGCCACCGCCTGGGT
GATGAGCAGCTACTTCGCCGCCCAGTTCCTGATCGCCGCCTCGCTGGCGGGTTGACCGGC
GGGCCGCAATAAAAAACGGGCCTGCCGGCCCGTTTTGCTACTCCCTTCTCACTCTTTTCA
CGCCTCGACCGGTTCGGCATCCGGCGCCCTCGGGGCCGGCTGCTTGAGCAGCAGCATCAG
GGCGCTGGCGATCAGCAGGAAGATACCCATCACGAAGAACACCTGGTTGTAGGCCATGAT
GGCCGCCTCGCGGCTGATGGTGTTCGACAGCATGGCCTGAGCCTGCAGACGGGCCAGTTC
GGGGCCGGAGCCCTGGGCCATCATGCTCTGGGCCAGCTGCAGCAGATAGGCCTGTCCCTC
TATGCTGGTGGCGGCCAGGGTACTGCCGATCTGGCTGACATGGGTGCGGGTATCGTTGTC
GATCAGGGTGGCTATGATGGCGATGCCGAATGCTCCCCCCAGGTTGCGCAGCACGTTGAG
CAGGGTGGAGGAGGAGGGGATCTCGTCCGGCGTCAGGCTGGCGGTCGCCACCAGGGAGAG
CGGCACCATGATGAAGGGCTGCCCCAGCGCCCGCACGATGAGCGACTGGATCAGCTGGGG
CCCGGCGTAATCCGCACTCATGTTCATGTTCATGAAGCAGCTGACGGCGAACACCAGAAA
ACCGAAGCTCACCAGATAGCGCGGGTCTATCTTGTGGGTCAATTTGGGCACCAAGGGCAG
CACCAGCAGCTGGGGCAATCCCATCCACATCAGCACCTCGCCGATTTCCAGCGCGTTGTA
GTTGTGGATCTGGGTCATGTAGAGCGGCAGCACATAGATGGAGCCCATCAACGCCATGCC
GAGCACCAGGTAGGCGAAGCAGGCCAGCGCGAAGCGCGGGTTGTGCAGCAGCCGCAGGTT
GACCAGCGGGTGGCGGCGCAGCAGCTGACTGATGACGAAGAACACCAGCGCCACCACCGA
GATGACGGTGAGCCGCACGATGAAGCTGGAACCGAACCAGTCCTCCCGGTTGCCCTCTTC
CAGCACCACTTCCAACAGGCCAAGCCCCACCGCCATGGTAAGGATGCCGATGAGATCCAC
CCGTTTGATCACCTCCCAGTCCACCGGCTTCTTGTCCAGCCCGTGGGCCAGCATGGCCAT
CACCAGCAGTCCCGGTGGCACGTTCAAGTAGAAGATGTAGTGCCAGGACATCTGTTCGGT
CAGCCAGCCGCCCAAGGTCGGCCCGATGGCGGGGGCGAAGGTGGCGCACAGGCCGAACAG
CGCCATGCCGGTGGCCCGCTTGTGCAGCGGCAGCAGACTGACGATGAGGGAGAAGGCCAT
CGGGATCAGCGCCCCGCCGGTGAAGCCCTGCAGCGCCCGAAAGACGATCATGCTGGTGAG
GTTCCAGCTGAACGAGCAGAGCACGGAGGCGACGATGAAGGCGCCTGTGGTCCACAGCAG
GTAGCGCCGCACACTCAAGCCCCGGCTCAGCCAGCCGCTCAACGGGATGGCGATCATCTC
CGCCACCAGATAGGAGGTGGAGATCCAGGAGCTCTCACTCAGGGTGGCCGACAGGGCCCC
CTGAATGTCCTTCAGGGAGGCGTTGGTGATCTGGATGTCTAGGATGGCCATGAAGGCGCC
GATGAGGCCCCCCATGACCGCGATCCAGTTGCGGCGTGGTATGGCGTCCATCAGTTGGCG
GCGACCACGGGATCAGGGCTGCGGGTATCGACGATCACCTCGGTGGAGAGGCCAGGCAGC
AGCTTGCCCGCTAGGGCGCCCGGATCCGGAATGCGGATCTTCACCGGTACCCGTTGCACG
ATCTTGGTGAAGTTGCCGGTGGCGTTCTCCGGCGGCAGCAGGGCGAACTTGGCGCCGGTG
GCCGGCGCCAGGCTGTCGATGATCCCCTCGACCGGTTGATCCGGATAGGCATCCAGGATC
ACCTCCACCTTCTGGCCGGGCTGCATGTGGAGCAGCTGGGTCTCCTTGAAGTTGGCCTCG
ACCCACACCTGCTGCAGCGGCACCAGGCTGGCCACCTGCATGCCGGACTGGACGTAGAGC
CCCGCCCGCAGACTGCGCTTGCCAATGATGCCGTCGGCCGGGGCCCGCAGCTCGGTATAG
GCCAGCTCCAGCTTGGCCTGCTCCAGCTGGGCGGCGCTCAATGCCAGCTTGGCCTGGTTC
TGCTTGGCCTCGGCATCCAGCACCAGCAGCCGCTCGCGGGCGGCCTGCAGGGCCGCTTTG
GCCTCCTGCTCCTGGGCCTGATTGACCTGCAGGCCGGCACGCACCTGTTCGGCATTGGCC
GAGCTGACCTTGGCTTCGGCCTGGCGAATGAGGCTCAGCTGCTGGGTGCGGGTGGCGGCG
AGATTTTCAGCCGTCGCCTGGTTGAGACGCAGGTCGGCTTCGGCCTCGGCCACCTTGGTC
TTGTACTCCCGGTCGTCGAGGCGGGCGATGAGCTGGCCGGCCTTCACCGGCTGGTTGTCG
GTCACCAGCACTTCGCTGATGTAGCCGGAGAGCTTGGAGCCGATGCCGGTCACCTCGCTC
TGCAGGTAGGCGTTGTCGGTGCTCTCGAAGTAGCGGCCGTGCAGATACCAGTAACCGGCA
AACAGCAGACCGAGCAGGGCCAGTATCATGGCGGCCAGCAGGGGGATCTTCTTGTGTTGA
CTCATGTGGGGGATTCCTGAACTTAAGAGAGGCAGGCTAACACTGGCCAACTGTTTCGAT
TAGTATCCATTTATGAGATATACAGTTTCACTGGTGCAACAATGGATCTGAACGCTGCAT
TGATTCTAGTGCGGATCGTCGACAAGGGCTCCTTCACGGCGGCCGCCCAGGAGCTGGGCA
TGACCAAGGCGACGGTGAGCCGGCGCATCGCCGAGCTGGAGCAGCGCCTCGGCGTGCGGC
TGCTCTACCGCTCGACCCGCCAGCTCACCCTGACCGAGGCCGGCGAGCAGTACTATCTGC
GCTGCAGCAAGGCGGTAGACGAGCTGGCCCAGGCCGAGCTGATGGTGAGCGCCAGCCAGC
AGGAGGTGACCGGTACCCTCAAGCTGGCGGTGCCCATCGAGGCAGGGCAGCTGGTGGTAG
GCAGGCTGGTGGCGGAGTTTCTGCAGGCCTATCCCGGTCTGCAGGTGGAACTGGAGCTGA
CCAATCGCATCGTGGATCCCATCAACGAGGGGCTGGATGCGATCGTGCGGATCGGCGACA
TGAGCGATTCGAACCTGGCGGCGCGGCGGCTGTGGAGCAACGCCCGCCTGATTTGTGCCA
GCCCGGCGTACCTGGCGCGCAGCCCCGCCATCACTCATCCCGAGGATCTGGTGCAACATG
AACGGGTGGCGGTGACCAGCGGCTTTCTGGCCTCGCACTGGTGCTTCGAGCGGGATGACA
AGGAGGTGCTGGTTGACCCTCCCTCCCGCTTTCGGGTTAATAATATAACCTGTGCCCGAG
AGGCGGCGAAGGCAGGGCTGGGGCTCGCCTCTCTGCCCGCCATGCTCTGCCACGAGGAGC
TGGCGAGCGGGACCTTGGTGTCCGTGCTGCCCGAGTGGCAGCAGCCTCGGGTGCCGATTT
ACCTGTTGTTTCCGGAGCGGCGGCTGATGCCGCGAAAATTGCGGGTGTTCATCGATTTCA
TCGTGGCCAAGGGGGCCGACTACGGCATAGACACCCTGCTGTAGCCGGCCAGAGCCGGTG
CCGTGGGAACGGCATCGTGGGGGGATCTGAGGGGGAAGACATGGATCACTGGATCAATCT
GTATCGGGCTTCCCATTCGCTGGAGGCCCACGCCCTGAAAGGGGCGCTGGAAGTGGAAGG
GGTGCCGGTGCGGCTCAATGGCGAGGCGCTGTCGGGCGCCCTGGGCGAACTGCCGGTGGA
CATGCTGCAGGTGACCCTGATGGTGCGCGAGCAGGATCGCAGCAAGGCGGGACGGGTCAT
CGAACGCTATCAACAGCGTCAGGGCAACGGCTGGCTGTGCGGTCAGTGCGGGGAGGAGAA
CGGCGCCAACTTCGATGTCTGCTGGCGCTGTCACCACGATCCCCACGAAAATTAATCGCT
CGCCCTGCCTCAGCGCAGGGTGAAGTCGATGTCCTCCCCCGCGCTGGCGTCGTGATAGGT
CGTCAGATCCAGCTCCCGCTCGCTGCGGGCAATCAACACGGAAACCAGGATATCGCCGGA
GACGTTGACCGTGGTGCGCGCCATGTCGAGGATCCGGTCGATCCCGGCGATCAGTGCCAC
CCCCTCCAGCGGCAGTCCCACTGCGGTCAGGGTCAGCGTCAGCAGCATCAGTCCGGTGCC
CGGCGTGCCCGCTGTGCCGATACTGGCCAGGGTGGCGATGCTGATGATGGTCAGGTAATC
CACCAGGTGCAGATCCACCCCGAAGGCCTGAGCCACGAACAGGGCGGTCACCCCCTGATA
GAGGGCGGTACCGTCCATGTTGATGGTGGCGCCGATGGGCAACACCTTGGCGGTGATGGC
GGGGGAGACCCCGAGCCGGCGCTCGGCGCAGGCCAGGCTGATGGGCAGGGTGCTGTTGCT
GGAGCTGCTGGTGAAGGCCACCGCCTGGGCATCGACGATGCTCTTGAAGTAGTGCAGCGG
ATTGAGGCGGGCCAGCAGGATCAGCAGGCTGCTGTAGACGCCGAGTACGTGCAGCAGGCA
GCCGAGGTAGACGGCGCCGATCACCTTGAGCAGCGGCAGCAGCAGGCTCATGCCGTACTT
GCCGGTCATCCAGGCCATCAGGGCGCAGACACCGTAAGGGGCCAGCGCCATTACCATCTG
GGTCAGCTTGAACATCCCCTCCGCCAGCGAGGTGAAGAAGAGGATGGCGGGGCGGCCGCG
CCGACCGGTGGCGTTGAGGGCGAGGGCGAGGGCCACCGCGAACACGATCACCTGCAGGAT
CTTGCCATCCACCATGGCCTGCACCGGGTTGCGCGGCACCAGGTGGCTCAGCACGCTGGC
CAGGGTGGGGGACTCCGCCATGCCGACCCGTTCATAGGGTCCCATATTGGCGCCCATGCC
GGGTTCCAGCAGCCAGCCCATCATCAGGCCGATGCAGATGGCGACGGCGGTGGAACAGAG
GTAGAGGCCGATGGCCTTGCCGGCGATGCGGTCGAGGGCCTTGCCCTTGAGCAGCGAGGT
GAGGCCGGCGATGACCGAACAGAAGATGAGGGGCACCATCAGCATCTGGATGGTGTTGAC
GAATAGCACGCCAATGGGTTTGAGCAGCAATGCCTGTTCGCTGAAAACGGCGCCGAGCCC
GATCCCCGTCAGCATGCCGAGCAGGGTCTTCAACCAGAGCGGACGGCGGGTCCAGATCCG
CCAGGGTTTGAAAGCCAGTCCATGGAACAGCATGACGCCAATGTCCTTATATTCGGTCTG
CGGTGGCAAAAAGGGGCGTTAGTGTAGCCATCCCCTGCTCAGGTTGCCACATTATCGACA
AAGCCGTGACCATCACCAGTGCGGGGGCAGGGAAATCGGCAATTTGTTGGCCTATATCAA
GGTCGTCGGCAGTGGGGCAGGATTTAATAGGCATCAAATATGTCTATTCAAGAGGTTTGC
AATGACTCAATCGGTACACGGCCACGAAGTGATGGAGATGATGTTGGCGCAGGGCGGCCA
GTTCACCCGGGCCAGCCTCAAGCAGGCCATCGACGCACGCTTCGGGGCGGATGCCCGTTT
CCACACCTGCAGCGCCAGCGAGATGGATGCCGAGGCCCTGATCGACTTCCTGGCCAAACG
CGGCAAGTTCATCGAATCGGAGCAGGGTTTCCAGACCCGCGCCGACAAGATCTGCAACCA
CGGTTGATCCCCGCCGGCGAGCGCCTGCCGCGCTCGCCGAATCCCGCCGCCTTTGTTATA
TTCGCCCTCTTTCCCCTCCTCTGTTGAAGGCTTGGCCTGGGCGTTGTATGGATACTTTCT
CCGCTGCCGTCATGTTGTTTCTGATCATGGATCCGCTGGGCAACCTGCCGGTCTTTCTGT
CGATCCTCCGTCATATCGATCCCAAGCGACGCCGCAAGGTGATGATGCGGGAGCTGCTGT
TCTCGCTGGTGATCATGATGGCCTTCCTGTTCGTCGGACAGCAGATCCTCAATTTCCTCA
ACCTGCGCCAGGAGGCGGTCAGCATCGCCGGCGGCATCATACTGTTCCTCATCGCCATCA
AGATGATCTTCCCGAGTGAAGGGGGGGTGACCGGGCTGGCCGCGGGGGAGGAGCCCTTCT
TGGTGCCCATGGCGATCCCCATGATTGCCGGCCCCTCGATCCTGGCATCCTTGCTGCTGC
TGGCCAACCAGGAGCCGACCCGGATGGCGGACTGGTCGCTGGCCCTGCTGATGGCCTGGG
GCGCCAGCGCCGTGATCCTGATGTTCTACGAGGTCTTCAACAAGCTGCTGGGTGAGCGAG
GACTCACCGCGGTGGAGCGGCTGATGGGTATGCTGCTGGTGATGATCTCGGTGCAGATGC
TGCTCGACGGGGTGCATCACTACCTGGCGGTGACCGGTCAGAACTGACTGGCTAACAGGA
AAGACGCGGGGCTCGATGAGCCCCGTTTTTTTGCCTGTGATCCGGCGTGGTGACCGTCAG
GGTCTTGCGGCCCTGTGCCGACAATCAGGCCGGTTCGGCCGCTGTTGGCTCCAGCTTGCC
CATGATGAGGGCCAGCAGGGTCTCCCGCAGCCAGCGGTGGCCAGGATCTTCTTCGTGGCG
CTGATGCCAGATCAGCAGGTGGGAGATGCTGTCCAGCGCGATGGGCAGCGGCAGCGGTAC
CAGCGGGTAGACCTGGGTGGCATGGCGGGCGTAGAGCCGGGAGAGGGTCACTATCATGTC
CGAGTGCATGCCCATCCGCAGCGCCGCCTCGAAGGAGGGCACGGTCGCCTCGATGCGGCG
ATAGAGATCCTGCTCCGCCAGCTTGTGATCCAGCATCCAGCGGTCGCGCCCCTCGCAATA
GGTCTGCACGTGGGGATAGGCCAGGTAGCGGGTGAGATCCCATTCGGGTTCGTGCAGGGC
CGGGTGGTCGTGCTGCACCAGGCAGGTCAGATCGTCGATGGCGAGCAGCCGCTGACAGAT
GGCGTTGGGCAGGGTATCGAGCCGAAAGTCCGAGTTGATGCAGTTCTCCCGCACCGTGAA
GGCGATGTCTACCTGGCCCTGGCTCATCTCGGTCAGACTGTTCTCGGTCCACTCCTCGTA
GCGCAGCCGGATGCCGGGGGCCTGTCGTTTCAGCTCGCTCAGGTAGAGCGGCGCGAACAG
GGTGAAGGCGCTGTCCATGCTGGCGATGACGAACTCCCGCTCGGTGGTGGTCGGGTCAAA
ATCCGGCGGCTGGATCAGGTTGTCCAGCGACAGCAGGATCGGCTGCAGTTGCTGCTGCAG
GCTGAGGGCGCGTGCGGTGGGTTCCAGCCCGTAGGCCGAGCGCACGAACAGGGGATCGTC
GAAGGTTTCCCGCAGTCGGCCGAGGGCCTTGCTGACGGCAGACTGGCTCAGATGCAGGCG
ACGGGCCGCCCGGCTGCCGTTTCGTTCCTCCAGCAAAACTTGCAGGATTATCAATAGATT
GAGGTCGATACGCCCCAGCTGTTCCAGCAACATGATATGAATCCTCTTCAATTCTTAGAT
GAATTTATACCATTTGTTTTCATATCTAGGCGAACTTATGCTCGAAACGTCTCTCGCCTT
CAATGGCGGCTGGTACAGGATGTAGTGGTTGAGGGGACAAGTAGCATCAAGCAATACGGC
GGCCTTCGGGTCGCCGTATTTTTTGGTGATTTATTTGCAAACTTGCGCCTGTCTTGATTT
TGCCCAACAATCTTTGCGCCTTCTTTTGATACAAACGATCGGTATCTATCAGTCAGGAGT
ATCCCTATGGGACTCGGTGGAATTCATATCTGGCATTTGTTGATCCTGCTCGTCGTCGTG
GTCGTGGTGTTTGGCAGCAAACGCCTGGCCGGCGCCGGGGAAGATCTGGGCACCGCCATC
AGGGATTTTCGTAAAGCCTTGCGTGACGATGAATCACAGCCGAAATAAGTGGGAGTTGAA
TGATGTCCGTAGAAGATAAAGTGGAATTGAACGAGACCTGTGACAGCTGCGGCTGCTTCG
CCGAAATTGGCACCATCATCGGCGAGGGTGACGATGTGATGGAGCTGGTGATCGAGGCCG
CCGAAGAGGCCGATGCCCGCGCCAAGCTGGCCGCCTACGAGGCGCTGGCCAAGCAGGTCA
CCGCCGAAGCCAAGAGCAGCAGCGAACTGAGCCAGGGCGCCAACGGCGTGATCCTGAAAG
CCCGCCTGCAATTCACCTGCACCGCCGAAAAACTCATTTTCGAGATGCGTGCCCGCTCTA
TCTGAGCCCCCTGAAAACACGGCAGGCTTGCCTGCCGTGCTGACCCTTCTGCTGTGGGTC
TGCGTTCTATAGTTAGTTATCCCACAGACGGTTTTGCCCGACGCGAGTCGGCCAACAGAA
GGCGATCTCATCATGGTTCAGCGCAGGCTCTTCGCCACCCCTCTCCACGTCGCTCATCAC
CTCTTTGACCTGCCCGGACAGCCACTGGCGGTGACGCCATGAGGCGGCGCTGGCTCTGGA
GCCTGCTCTTCCTGTGGGCGCTGCCGCTGCTGGCGGCGGATCTCAAGCCGCAGCGGCTGC
CCCAGCCAGGGGATCTCGCCAGCATATTGCAAAAGAAAGAGCTGAGGGCCCTGGTGGTCT
ATGAGCGGGGTTTCTTCTTCCTCGACAAGGGGACCCAGCACGGCATCCTGGTCAACCAGC
TGCAGGGGTTCGAGCGCTGGCTGAACCAGACCTATCTGGCCAAGGAGAAGATCAAGCTCA
AGATCATCTACATCCCGGTGCGCCAGGACAAGCTGCTGGACTACCTCGCCGAAGGGCGGG
GCGATCTGGTGGCCGCCAACATGACGGTGACGCCGACCCGGCGCGAACAGGTGACCTTCT
CCAACCCGGTGATCGCCCCCATCGAAGAGTGGGTGGTGAGCCAGCACAGCCTGCCGACCT
TCAACCGCATTACCCAGCTCTCAGGCCGGCGGGTCTGGGTGCGGGCCAGCTCCAGCTATT
ACGAGAGCCTGCGCCAGCTCAACTGGCTGTTTCGCGAGCTGGGGCTGCCCCCCGTCTATA
TCGAAACCGTGCCTGAATACCTGCAGGACGGGGATCTGCTGGAGATGGTGGCGGCCGGCA
TCATACCGCTCACCGTGACCGACAGCTTCAAGGGGCGGATCTGGCTCGGCATGATCAGCG
GGCTGCGAGCCCACAAGTTGATCCCGCTGCGGGACAACGGCCGTAGCGCCTGGGCCCTGC
GCAACAACAGCCCCGAGTTGCTCAAGGCGGTCAACGATTATCTGGCCGATGCAGGCAAGC
GCACTCTTTACAGCGACATGGCCCTGCGCCGCCTGCTGGCTCGCAACGACCAGATGAGCA
ACATACTGGCGCCGGATCCGCTGGGCCGGTTGTCGACCATCCGCAAGGTGCTGGAGCAGC
AGGCCGACAAGTACCGGCTGGACTGGCTGATGCTGGCGGCGCTGGCCTACAAGGAGTCTG
GCCTCAATGCCAATATCCGTTCCGAACGGGGGGCGGTGGGGATCATGCAGCTGTTGCCGA
GTACCGGCAGCGAAGTGGGCATTCGCGGCGCCCGCCTCGCCAGCCTGGAGGGGAACGTGG
AGGCGGCCTGCCGCTACATGCGGTTGATCCTCGACACCTATTTCAACGATCCCAAGCTGG
ACGTGCTCAACCGCCACCTGTTTGCACTGGCTGCCTACAATGCCGGCCCGAACCGGGTGC
AGGCGCTCAGGGCCAAGGCCGAGGCCGCCGGGCTGGATCCCGACGTCTGGTTCGGCAACG
TGGAGCAGCTGGTGGCCAACGAGGTGGGGCAGGGTCCCATCAACTATGTCAGCACCATCT
ACAAGTATTATGTGGCCTACCGCTTCAGTCTGCCCCAGCTGGAGGGCAAGGCGGCCGCCA
TCGAGGCGGTGGCCCAGCCCTGACGTCCGGCTAGTGCGATGGGGCGGGCGAGGTGAAGGG
CTGCCAGGCCTGATCCCTGTGTTGCAGATACCAGGGGGCCAGCTGGCCGCTCGGCGAGGG
ATCCGGCTCACTGGCCTGCGGTCTGTGACTGATGGCGGGGCGATCCGTGAGTTCCATGGT
AAATTCCTTCATCCTGTTGCTACGAGGCCCTTAGCCAGCGTTATGCCATTTCCTCATGAC
AGGCGGATGACGCCATGATCCCCGCTGAATTCGCCCTGATCGACCAGCCCGAGCTGGCGC
TCAAGCTGCGCTGTCAGCTGATCCGCGGCGCCAGAAGCCGGATCCAGGCCCAGTACTACA
GCTGGGAGGAGGACAGCAGCGGCAAGCTGCTGCTGTCGGAACTGCTGCATGCCGCCAAAC
GCGGGGTGCGGGTGCAACTGCTCATCGATGACCTCTATGCCGGCGACAACCGCTTCCTGG
AGATGGTGGCCCACCAGCCGGGCATCGAGGTGCGCCTGTTCAATCCCTTCTGGTTGCGCG
GCTGGCGGCCACTGACCCTGCTGCTGGAAGGGCTGCTCAGCTTTCGCCGCATCAATCACC
GCATGCACAACAAGCTGCTGCTGGTGGATGGCAGCCAGGCGGTGATCGGGGGTCGCAATA
TCGGGGATCGTTACTTCGGACTTGGCGGTGCTCCCCAGTTCGTCGATCTGGATCTCGCCT
GCCGCGGCCCGCTCTGCCAGCGGGTCGAGCAGGGATTCGATCAATTCTGGCGCAGCCGCT
GGAGCCACCCGATCCGCCGTCTGTTGCGCCGCCCGCTGCAACGGGCCGAGGTGCAGGTGG
TGAACGACTTCCTGCTGACCCTGAACGAGCCGCAGATCTCGGCCGTCTATGACCTGCCCG
CCAGCCTGTTCGATCCCGAGCCGATCCCTCTGTGCTGGCATGCCGGGCGGGCCGAGGTGT
GGTTTGACCGCCCCGGCAAGGGGTTGGTATCCCGGCCCACCACGGCGCGACTGCTCTGGC
GCAAACTGGCCGACAATCAGGGCACATTGCGCCTGGTCACCCCCTATCTCATCCTGACCC
GAGGTCTGCGCCGCCGACTCAGGCAGCAGCGTCAAGCGGGGGTGACCATCGACATCCTGA
CCAACTCCCTGGCCAGCACGGATGTGCCGCTGGTGTACGGCGCCTACCGTCGTCACCGCC
CCTGGCTGATACGCCAGGGCATAGCGCTGTCGGAGCTGGAGGGGGCATCTCTCAGCCTGC
ACGCCAAGCTGATCCTGGTGGGGGAGGAGGAGGCGCTGCTCGGCAGCTTCAATCTGGATC
CGCGCTCCCTGCTGCTCAACACCGAGCTGGTGTTGCATCTGGCCTGCCCCGCGCTGTGCG
CCGAGTTGCAGCAGTGGCTGACGACCTGGCAGCAGCGTTCATCCCACTCGGTGGCTGCCC
CGCCCTCGACCCTGCGCCGCCTGCTGGCCAGGGTCAGTGACTGGTTGCCGTTGCAGCGCT
GGTTGTGAGTGGATCACGGCTTGTGCGAGATCTCGCAAAGCCTTGTGCGCCTTCGAGGAT
AACGTTTGCCATCCAATGGCGATGGGGTGATTTATCGTATTGTTTTTAATCAGATTGTTT
TCTGGTTGAAGTTGGATGAGCGGCAGATGCTTGCATAGATGACCGAATATATCGGTTTTT
TATTTTATTTATCTGCGTAATATTTCAACTGCAAGGACAACACGGCGGCTTGCCGTCGTG
CGGAAGAGGGTCGTGAAGGGAATCGGCCGACTGGATCGCTCCAGCCGGAGCCTGCTTCAG
ATGGGTAGCGGAAACTCAGGAAGCAGGAGAGGAACCCGACGGGACCGGATTCCAATATGG
AACATGCTATTTGCGAGGGGGTGACATGCGAGTGTCACCCCATTTTTTATGGCCTGCTGG
CTGGGCTGAACAAAAAGACCGCCGATTGGCGGTCTTTTTGTTTGTGTAGTCTGACGGTCT
ATGGTCAGGCGATGCCTGCCAACAGGCGGCTCCAGTTGCGTTTGGCCACGGTGAAGGCAT
CGTGCAGGCTGCGATACTCCAGCTGCAGTTTCAGCTGGTCATAACGGGCCAGTGCCTTGC
GCTTGCGCTGCTCCAGCAGGCGTTTGCGGCTGGCGTAGTAGTGCTGCAGCTGCTGGCTCA
GCTTGTCGTACTCCTCCTGCAGCAACGCCTGCCACAGCTCCCTGTCGTCCTGTCTGTGCA
GCCTGGCCTGGGCCCGTTTCAGCTGCATCTCCAGCCTGGCCTGCTCGATCCGCTCTTCCG
GGCAGGCGCGCAGATCCCGTGCCAGCCCGCACCAGGCGGCACTACGGATCAGCCACTTGG
TGGGATCGTACTGCCACCAGCGGATGCCGTTGCGATAGTCGTTCTCGAACAGGTGGTGGA
AGTTGTGGTAGCCCTCGCCGAAGGTGAAGAAGGCCAGGATGCCGTTGTCCCGCGCGCTGT
TGCGGTCGGTGAAGGGCTGACTGCCCCAGATGTGGGCCAGCGAGTTGATGAAGAAGGTGG
TGTGATGGGTCATCACCATGCGCAGCACCCCGGCCAGCAGCAGCATGCCGAGCAGATCGC
CGTGGACGAGCCCCAGCAGCAGCGGGATGCCGATGTTGGTGGCCAGGGTCAGCGCCAGAT
AGTGCTTGTGCTGGAAGGCGACCACGGGGTTGTTCTGCAGATCTCGCACGTTGCTGTAGT
CGTGGTAGATGTCGCGCTGATATTCCCGCAGCATCCAGCCGATGTGGGAGAACCAGAAGC
CGCGGCCCGCACTGTAAGGATCCTTCTGGTTGTCATCCACGTGGCGGTGGTGGCGACGAT
GATCGGAAGACCAGTGCAGCGCCGAGTTTTGCAGGGCGAGGGCCCCGCCGATGGCGAAGA
TCCACTGCAGGATCGGGTGCGCCTTGTAGGCCTTGTGCGACCAGAGCCGGTGGTAGCCGG
CGGTGATGGAGATGCCGCAATAGCAGAACAGCAGCAGGAAGCTGCCCCACTGCCAGAGGT
CATAGCCATGGGTCATGCCGTACCAGGGCACGGCGATCAGTGCGGTCAGCCCGGAGAGGG
CGAACAGCAGGGTGTTGGTCATGATGATCGGGGGGCGTTCCATCTCACTCGGTTCCTTTC
AGCGAACAGCTGTGCGCTATTTTCCATGCAGCCGGAATTGGGGTCAATGGTAAAAAAGTA
GGAGACAAACCTGATCCTGGCGCAGCCTTCGGGTTATCATTTGGCCTCGATAACCTGAAG
GTGACTGTTTTCGTGGGTATTCGCGCGCAACAAAAAGAAAAAACCCGGCGTACTCTGATC
GAGGCGGCGTTCAGCCAACTGTGCGCCAATCGCAGCTTTTCCAACCTCAGTCTGCGGGAA
GTGGCGCGGGAGGCCGGCATTGCGCCCACTTCCTTCTATCGTCATTTTCGCGACATGGAG
GAGCTGGGTCTGACCCTGGTGGATGAAGGCGGCCTGACCTTGCGCCAGTTGATGCGCCAG
GCTCGTCAGCGCATTGCGGGTGGCGGCAGCGTCATCAGCACCTCGGTACAGACGTTCATG
GAGTTCGTCGAGAACAACCCGAACATCTTCCGGCTGCTGCTGCGCGAGCGCTCCGGCACC
TCTGCTGCATTTCGCCAGGCGGTGGCGCGGGAGATCCAGCATTTCATCGCCGAGCTGACC
GACTACCTCGAAGCCACCACGGGGGCGCCGCGGGAGGAGGCCTACATCCAGGCCGAGGCC
ATGGTGACCATCGTCTTCAGTGCCGGTGCCGACGCCCTCGACATGACCAGCGAGGAGTGC
CGGGCCCTGTCCGATCGCACCATCCGTCAGCTGCGCATGATCGCTATGGGCGCCGAGGTC
CAGAACCAGAAGCGCCGTGAACCTCTCTCTTAAGTCAAAGGATGGACAGCTCCATGCATG
ACCAGAACACGATTCCGAAGAAACCCCTGCTGCTGGCCCTGCTCATCGGCATCTGTGGTG
ATGCGTCCCTGACGGTCTTGTCAGAGTCTGCGGTGCCCTTCTCCTTCTTCCCGATGATCG
CCTTCGTGCTGGCCGCCTATCAGCTCTACCAGCACTACCGTCATGTCTCGCTGGAGGGCA
ACACCCCGGTCTGCATGCTGCTCAGCTTCTTCATCGGCGTGTTCGGTCATTCGGCGCTGG
TCAAGGTGCAGTACCCAGAGCTTGGCAGCAACTTCTTCTCGCTGATCATGATGTTGCTGC
TGCTGGCCGTGCTCTCCATCAAGCTCGGTATCAGCGTGGGGAAAAAAGAGAAGGAGTGAC
CAGCACTCCTTCCATCACCACCATGACAAAGCCGGGATCACCCGGCTTTGTTGTCTTCGC
CGCGCCGCTTGGCATCGACGATGGCCTGCAGCCTGGCGCGGATCTCAACCATGCCGAATA
CCCCGAACACCAGCACCTGGGTAAACTCGAGCCGGCTCACCGCGAAGTAGGGCTTGCAGG
CTGCCTTGACCATGCTGGCCTGCACCCAGTGCATCAGGATCACGATCACGCCGCACACCG
GCAGGAAGCCGTTGAGCTTGCCCGGCAGCGGGGCGAACAGGCTGACCAGCACGCCGAACC
AGAAGAACAGGATCAGACCCATCGCCAACAGATTAAACACCCGCTTCATCGTTTACCTCC
CGCACACAGTGTTGATAGCAGACCAGATTTGATCGGCCTGTTTGTCCTTGAGTCGTTGTC
CAGATTGACGGGGAGGAGCTCTGTGCCCATCTTCCCCTGCCATCCGGTTGTTAAACCGCA
GCGTCATTCTTGATCTCCCGCAGATAGAGCTGGTAGCAGACTTGACCTGCCTGTTTGTCC
TTGAGCAGTTGCCAGCTGGCCGGCAGCGGCAGATCGGCCATCTCCTTCTCCCGCTCCAGA
TAGATGAGGGCGTCCGGCGCCAGCCAGCCGCGCTGCTCCAGCAGCTCGCACACCTGGGGC
AGCAACTCGCGGCGAAAGGGGGGGTCGAGAAACACCAGGTCGAACGGCGTAGCCGGCCCT
TGCAGCCAGCTGACGGCATCGGCCTGGATCACCTGGCCCTGGCTGCTGCCGAGGGTGGTC
AGGTTCTTCTTGATCTGCTCGGCGGCGCCCCTGTCCATCTCGATCAGGGTGACCTGCTCG
GCGTAACGCGACAGCGCCTCCAGCCCCAGCCCGCCGCTGCCGGCGAACAGATCCAGGCAG
CGGGTGCCGCGTACATGGGGAGCCAGCCAGTTGAAGATGGTCTCCTTGACGCGATCCGTG
GTGGGTCTGAGTCCTTCCACATCCCTGACCGGCAGTTTGCGGCCTCGCCACTGGCCGCTG
ATGATTCTTACAAAGCCCGATTTCCCCTGCTGGGCTGGGCTCTTGCTCGGGCCGTTACGG
CTGGATTTCACTCTGGGCATCGCGTTTCGTCGTCAGAAAATAAAGTGATAGTATAAGGCG
GTTCATTTTTATGCCGACCCGCCGAGGGACGGCTATCTTAGCAGTCAGCCTTTGATGTGA
GTATTTTTAGATGGCAAAAGGTTTGTTTTCCTGGCTGGGTTTCGGCCGCAAGAAAGAAGA
GGCTGAGGCTGTCCAACCACAGACACCGCAAGCCACCCCGACTACCGTTGAGTCCGAAGT
AGCGGCTCACCCGGATCCCGTTTCCGAGACGACTGTTTCCGATAGTACGCCGGCCGTCGC
TGCTGAAGTGCCCGCCAGCGCACAGAATTCCGTTTTGCACGATGATTGCTGCCCGCCTGC
CGAGCTGGACGACCATGGTCCGCTGGTGGTGGAGGAGTGTGCCTCCGATCTGGAGCCGGT
GATCGTCAATGAAGCCCTGATCGCGGAAGAGGAGCGCGCAGCTGCCGAAGCTGCCCGGGT
TGCGGCCGACCTCAAGGCAGCGGAAGAGGCCCGCCTTGCCGCTGCTGCTCAGGCTGCCGA
AGAGGCTTGCCTTGCTGCCGAGGCCCGCGCGGCAGAAGAGGCTCGCGTTGCCGCCGAAGC
CCGCGCCGCAGAAGAGGCCCGTATTGCCGCTGAAGCTCGCGCCGCAGAAGAGGCCCGTAT
CGCAGCCGAAGCTCAGGCTGCCGAGGAGGCCCGGATCGCCAAAGAGGCCCAGCGAGCGGA
AGATTTGCGCCTGGTGGCCGAGATGGAGGCTGAGGCCGCCGCGCTGGCCGCACTGCCACT
GGCAGCCAAGGTGGACGACGACACCCAGGACAAGCCGCAGCGGGAGGGCTTCTTCGCCCG
CCTCAAGCGCAGCCTGGTGCGCACCAAGGAGAATATCGGTTCCGGTTTCTTCGGCCTGTT
CCGTGGCAAGAAGATCGACGATGAGCTGTTCGAGGAGCTGGAGACCCAGCTGCTGACTGC
GGATCTCGGCGTCGACACCACCACCCGTATCATCGAGGGGCTGGTGCAGCACGCGGATCG
CAAGCAGCTCAAGGATGCCGAGGCGCTCTACGGCCTGCTCAAGCAGGACATGGGCGAGAT
ACTGGCCAAGGTCGAGCAGCCGCTGGTGATCGACACCAGCAAGAAACCTTACGTGATCCT
GATGGTGGGCGTGAACGGGGTCGGCAAGACCACCACCATCGGCAAGCTGGCCAAGCAGTT
CCAGGCCGAGGGCAAGAGCGTGATGCTGGCCGCTGGCGATACCTTCCGCGCCGCCGCCGT
CGAGCAGCTGCAGGTGTGGGGCCAGCGCAACAACATTCCGGTGATTGCCCAGCACACCGG
CGCCGACTCCGCCTCCGTCATCTATGATGCCATCGAGGCAGCTCGCTCGCGCGGGGCCGA
CGTGCTGATCGCCGATACCGCCGGCCGCCTGCAGAACAAGAGCAACCTGATGGAAGAGCT
CAAGAAGGTGGTGCGGGTGATGAAGAAGCTGGACGATGCGGCGCCCCACGAAATCATGCT
GACCCTGGACGCAGGCACCGGCCAGAACGCCCTTAGCCAGGCCAAGCTGTTCAGCGAGGC
GGTGGGCCTGACCGGCATCACCCTCACCAAGCTGGATGGCACCGCCAAGGGCGGCGTCAT
CTTCGCGGTGGCCGACAAGTTCCAGATCCCGATCCGCTACATCGGGGTGGGCGAGGGGAT
CGACGATCTGCGTCCGTTCGTGGCCAACGACTTCATCGAGGCGCTTTTCAGTCGCGAGGA
GTGAGTGTCTTCGCGATGAGCAAGCTCGGGCGCCGTGAGTTGAGCGCCCCCTGCCCCGAC
CTTGGTCGGGGCTTGTCACTGTCAGGGAACCGTTATGATCCGTTTTGACAAGGTCAGCAA
GGTTTACAGCGGCGGCCATCAGGCGCTGCAGAAGGTCAGTTTTCATCTGCGCAAGGGGGA
GATGGCCTTTCTGACCGGGCACTCGGGCGCAGGCAAGAGTACTCTCCTCAAACTCATCAG
CGTAATGGAACGGCCGACCGACGGCCGTGTCTTCTTTCATGGCGACGACGTCAGCCACAT
CAAGCGGGGGGAGATCCCCTATGTGCGCCGCCAGATCGGCATGATCTTCCAGGATCACCG
CCTGCTGATGGACAGAACCGTGTTCGACAACGTGGCGCTGCCGCTGGTGATCGACGGCTA
CAGCCATGGGGACATCAACAAGCGGGTGGCCGCTGCGCTCGACAAGGTGGGGCTGCTCGG
CAAGGAGCGCTACCAGCCGCGCATGCTCTCCGGCGGTGAACAGCAGCGGGTCGGTATCGC
CCGCGCCATCGTCAACAAGCCGCCGCTGCTGCTGGCGGATGAGCCGACCGGCAACCTGGA
TCCCCAGCTCTCCATGGACATCATGCGGCTGTTCGAGGAGTTCAACCGCTTCGGCGTCTC
CGTGCTGATTGCCACCCACGATCTGGGGCTGATCGCCCGCATGCGCTATCGCACCCTGAC
CCTCAAGGCGGGTCGCATGTATTCGTCCGGGGAGGAGCTCTGATGGCCATTCGTGCGCGT
CACAAACAGCCGCCGCTGCGGCGTTTCATGATGTACTGGGTTGACCACGCCCGCCAGGCC
TTTGCCAGTCTGGGGGAGCTGTGGCGCAATCCGCTCGCCTCCCTGATGACGCTGGCGGTG
CTGGGGGTCAGCCTGGCGCTGCCCTCCTGCTTCCACGTGCTGCTGAAAAACGCCGAGGTG
GTGGAGGGGAGCTGGCAGACCAGTTCCCAGATCTCCCTCTACCTGCGCAAGGATCTGCCC
GAGCAGAACATCCTCGACATGAAGCAGCGGATCCTGCTCTACCCTGAGGTGGAGTCGGTC
ACCTACATGAGCCGGGATGAGGCGCTCAAGGAGTTTCGCGAGATCTCCGGCTTTGGCGAT
GCGCTCGACTACCTCGACAGCAACCCACTGCCGCCGGTGCTGAGCGTGATCCCGGATCCG
CGCTGGCAGAACCCGGAAGGGGCGGCCGAGCTGCTCAACAAATTGAGCAATGAAGACGGG
GTCGAGCAGGGCAAGCTGGATCTGCAGTGGCTGACCCGGTTGCAGGGGATCATGAACCTG
CTGCGCCACACCATCACCGGCATCGCCGTGTTGCTGCTCTCCGCGGTATTGCTGATCGTC
GGCAACACCCTGCGCCTGAATATCCTCAACCAGCGCTCCGAGATCGAAGTGCTCAAGCTG
GTGGGGGCGACCGATGCCTTCATCCATCGTCCCTTCCTTTATACCGGCATCTGGTTCGGG
GTCATCGGCGGCATGCTGGCCTGGTGGCTGACCGAGGTGATGGTGATCTGGAGCGAAGGA
GTGGTGAAGGAGCTGGCGGGTCTCTACAACAGCAACTTCCGGCTGGTGGGCATGGGGGCG
GTGGACGGGATCAACCTGATCCTGCTGGGGGCCCTGCTGGGGCTGATCGCCTCCTGGTTT
TCGGTCCATCGCCACATTCGCGACATCGAACCGTCCTGATTAATTTATCAGCGTTTCAAA
GCGCTGGATTTTGCGACCTGGATCAAGTAAAAGAGTGGCCGTTTCTGGCACGGCCACCGT
TCTGGGAGTAATCTGGATAGCACCAGTCTTCAGGATCTTCTCTGGATCCTGTGAACCTTC
TGATTTATAAGCAGTCTACAATTGCGAAGAATTTATACGGGTGTGGCCCCTATGCCTTGC
TCGTCTGACTTGGCAAGCATGTGAAGGTTGCGAGCTCCGCAACAATGGACTTAGCATGCT
ACTTTTCGGGGGTCCTTCATTGTGACCCCCTTTTTTTGACTGTTCATTCATGATTCATCC
TGCCGGCCTAAGATGATTCCGGTTCAGACATGCCAGTCATGTTTGATGCAGGCCGCAGAA
TGGCGTCCGGTCAGTAGACAGGCCCTCTCAGGGTGTTAGACTGATTCGATTGAAAAGTAA
GAGGTAGAACATGGGAACTTCATTGCAGCGCACTATGGCTCTGATTCCGCAAGGTAGTCT
GGAAGGCTATATCCAGGCAGTAAACTCGATTCCGGTGCTGAGCGCAGAGGAAGAGCGTGA
GCTGGCTGAGCGTTTGCAGCAGGAAGGCGATCTCGAGGCTGCCCGTCAGCTGGTTATGTC
GCACCTGCGTTTTGTCGTTCACGTCGCCAAGAGTTATGCCGGTTACGGTCTGCCCCAGGC
CGATCTGGTGCAGGAAGGCAACATAGGCCTGATGAAGGCGGTCAAGCGCTTTGACCCGAG
CGTCGGCGTGCGTCTGGTCTCCTTCGCGGTGCACTGGATCAAGGCCGAAATCCACGAATA
CGTGCTGCGCAACTGGCGCATGGTCAAGGTGGCAACCACCAAGGCCCAGCGCAAGCTCTT
CTTCAACCTGCGCAAATCCAAGAAGCGTCTCGGCTGGCTGAACCACGAAGAGGTGCAGGC
CGTGGCTGCCGACCTCGGCGTCTCCGCCGCCGACGTCACCGAGATGGAAGCGCGCATGAG
CAACTACGATCAGGCGTTCGATCTGGTCGGTGATGAGGACGAAGAGGGCGGTTTCGCGCC
GGTTCACTATCTGGAGGACAAATCCTCCGATCTGGCGGCCACCATCGAGAATGACAACTG
GGACGATCATGCGACCCGTCGTCTGAGCTCGGCCCTGGCCACCCTGGATGAGCGCAGCCA
GCACATCATCCGTGCCCGCTGGCTCGACGACGACAGCAAGACTACCCTGCAGGAGCTGGC
CGATACCTACGGCGTTTCCGCCGAGCGGGTGCGTCAGCTTGAGAAAAACGCCCTCAAGAA
GCTGAAGGATGCGATGGAAGCGTAATCCTGTGCGCCGGGCGGGTTCGTCAGCTTGAGCAG
CACGCGCCCAGGCAGCTGAAAGATACGAGGGAGGCCTGATGCCTCCTGATGAAAACAGGG
CCTGATGGCCCTGTTTTTGTTTGGCGGAGATCTGGTCGGCCTTGCCTTGGTTACCCTTGT
GTATGGTATGTTGCCGCCACTGCCACAGTAGGGAGAGCAGATAGTGAAACTCTTGAACGA
CTTGTTTACCAACAACCGCGAGTGGGCGGAACGGATCAAGGCTGAGGATCCCGAATTCTT
TGCTACCCTCTCCGCCCAGCAGGCGCCCGAATACCTCTGGATCGGCTGCTCCGACAGCCG
GGTACCCGCCAACCAGCTGATGGGGCTGCTGCCGGGGGACGTGTTCGTCCACCGCAACGT
CGCCAACCTGGTGGTGCACACCGACTTCAACTGCCTCTCGGTGCTGCAATACGCGGTCGA
GGTGCTCAAGGTGAAGCACATCATCGTCTGCGGCCATTACGGCTGCGGCGGCGTCAAAGC
GGCGATGCAGAACCAGGAGCTGGGGCTCATCGACAACTGGCTGCGCAACATCAAGGATGT
CTACTTCAAGTATCGCGAGCAGCTGGATGCCATCGAGGATGAGCACGAGCGCTTCGACTA
CCTGTGCGAGCTGAACGTGGCCGAGCAGGTGGCCAACGTCTGCCACACCACCATCATCCA
GAACGCCTGGCGCAAAGGGCAGGAGCTGGCGGTGCACGGCTGGATCTACGGCATCAAGGA
CGGTCTGCTGCACGATCTCGATCTCTGCATCAGCGGGCCTGAGCAGATCCCGGACGTCTA
TCGCGCCTGGCCGGACATGCGTCCGCCCCACCGCCGTCGCTGAGGAGCATTCCGTTGGCA
CCGGCCCTCTATCTGCAGATCAAGCAGCACATCCTGGACGGGATCCGCGAACGCCACTAT
CAGGCGGGCGACCGGATCCCGACCGAGGCCGCCCTGTGCGAGCAGTTCACCGTGAGCCGG
ATGACGGTCAACAAGGCGTTGCGCGAACTGGTGGCCGAGGGCTGGCTGGTGCGCACCGCC
GGCTCCGGCAGCTTCGTGGCGGACCGGCGCACCGAGTCGCCGCTGCTGGCCATTCGCAAC
ATCGCCGACGAGATCGCCGAGCGGGGCAGCGAGTACAGCGGCCGGGTGATCCGGCTGCAG
CGCCAGGCCGCCGACGAGAAGGTGGCGGTGCAGCTGGGGCTGCGGGTCGGGGCGCCCATC
TTTCACAGCCTCATCGTCCATCAGGCCGACGGTGAGCCGCTGCAGCTGGAGGAGCGCTTC
GTCGATGCGGAGCGGCTGCCGGAGTACGGCGAGCAGGATTTTGCCAGCCAGACCCCCAAC
CGTTATCTGATGGAGGTCTGCCCTCTCTCCGAGATGGAGCACGTGGTGGAGGCGGTGCTG
CCGAGCGCCGGCGAGGCCGGCTTGCTGCAGGTACGGGTCGATACCCCCTGCCTGTTGCTG
CATCGGCGTACCTGGTCCGACGGTTATCTGGTCTCCTATGCCCGTCTGCTCTCGCCGGGC
TCCCGCTACAAGTTGAGCTCCAAGACCAGTCTCAGCTAATTGTATATACATATCATTTTT
GACAAAGCCCGCCTCTGGCGGGCTTTTTTGTGTTTAAGCTCTAATGAACACGCTGTTATC
AAGATGTGAACTTGATCCTTTCTTTCCCGTCAGAGATCGGATATAAGTTAATGTATATAC
ATTTAGAGGTCGGTATGAACAAGGAACTGTTGAACTGCGAGCGGGTCTGGCTCAACGTGA
CACCCGCCACCCTGCGCTCCGATCTGGCCGACTACGGTCTGCTGGAACCCCATGCTCTCG
GCGTTCATGAGGGGAGGATCCACGCCCTGGTGCCCATGCAGGATCTCAAGGGCCCCTATC
CCGCCCATTGGCAGGACATGAAGGGCAAGCTGGTTACCCCCGGCCTCATCGATTGCCACA
CCCACCTCATCTTCGCCGGCAGCCGCGCCGAAGAGTTCGAACTGCGCCAGAAGGGGGTGC
CCTATGCCGAGATCGCCCGCAAAGGCGGCGGCATCATCAGCACGGTGCGTGCCACCCGTG
CCGCCAGCGAGGATCAGCTGTTTGAGCTGGCGCTGCCACGGATCAAATCGCTGATCCGGG
AAGGGGTCACCACGGTGGAGATCAAGTCCGGCTACGGCCTCACCCTGGCAGACGAGCTCA
AGATGCTGCGGGTGGCCCGCCGACTGGGAGAGGCGCTGCCGATCCGGGTCAAGACCACCC
TGCTGGCAGCCCATGCGGTGCCGCCGGAGTATCGCGACGATCCCGACTCCTGGGTCGAGA
CCATCTGTCAGGAGATCATCCCGGCCGCCGCCGAGACGGGCCTGGCCGATGCGGTGGACG
TCTTCTGTGAACACATCGGCTTCTCGCTGGCCCAGACCGAGCAGGTCTATCTGGCGGCGG
ATCAATATGGCCTGGCGGTGAAGGGGCACATGGATCAGCTCTCCAACCTGGGCGGCAGCA
CGTTGGCCGCCAACTTCGGGGCCCTCTCGGTGGATCACCTGGAGTATCTGGACCCGGAAG
GGGTCCAGGCGCTGGCCCATCGCGGCGTGGTGGCCACTTTGCTGCCCACCGCCTTCTATT
TCCTCAAGGAGACCAAGCTGCCGCCGGTCGCCGCCCTGCGCAAGGCGGGAGTGCCGATGG
CGGTCTCCTCCGACATCAACCCGGGCACGGCCCCCATCGTCTCGCTGCGGATGGCCATGA
ACATGGCCTGCACCCTGTTCGGCCTGACCCCGGTGGAGGCCATGGCCGGGGTGACCCGCC
ACGCCGCCCGTGCGCTTGGCGAGCAGGAGCTGCTGGGGCAGCTCAGGGTCGGCATGCTGG
CGGATTTCCTGGTCTGGAACTGCGGCCATCCGGCCGAACTCAGCTACCTCATCGGCGTCG
ATCAGCTGGTGAGCCGAGTGGTCAACGGGGAGGAGACCCTGCATGGATAAGATCAACGGG
ATCGACATGTCGGTCTGGCAGGGGCGTCAGGATCCGGAAGACGGTGAACTGGCCCTGCGC
TGGCATGACAGGGTGCTGCCCTGGCAGGGACGCGGTGAACCCGGCGTGGTACTGCTCGGC
TTCGCCTGCGACGAAGGGGTGCGCCGCAACAAGGGGCGCGTCGGTGCGGCCGGTGCGCCG
CTGGCGGTGCGCAAGCTGCTCGCCAACACGGCCTGGCACCTGGGCCAGCCTGTCTATGAC
GGCGGCGACGTGCACTGCGAAGATGGCGATCTCGACGCCGCCCACGAGCGGCTGGCCGAG
CGGGTCGCCACAGCCCTGGAGCAGGGCCAGTTTCCGCTGGTGCTGGGGGGCGGTCACGAG
GTGGCGTTTGGCAGCTGGAGCGGCCTCAACCGTCATCTGGGCGGCCGTGGCAGGGTGGGC
ATCATCAACTTCGACGCTCACTTCGACCTGCGCATGAAGCTGGAGCAGGCGAGTTCCGGC
ACCCCCTTCTTCCAGATTGCCGAGCAGTGCGCTGCCCAGGGCACGCCCTTTACCTACGCC
TGCCTCGGGGTGGCCGAGACCGCCAACACGGCGGCCCTGTTTGCCCGCGCCGAGGCGCTG
GGGGTGTGGCACGTGCTGGACGAGGCGATGACGCCGACCGAGCTGCCAGCCTTGCTCAAC
GGGCTGGATGCCTTTATCGCCCGCTGTGAGCACCTCTATCTGACCATAGATCTGGACGTG
CTGCCCGCCGCCGTGATGCCGGGGGTAAGTGCCCCTGCCGCCCGCGGCGTGGAGCTGGCG
GTCATCGAACCGCTGATCGCCCATATCCGGGCCAGCGGCAAGCTCAGGCTCGCCGATCTG
GCTGAGTACAACCCGAATCTGGATCAGGACAACCGCAGCGCCCGCGTGGCCGCGCGCCTG
GTCCACCAGTTGACCAAGTAGCGGCGCACCGCGCCGCCTGACCGTATCGCTAAACAAGGA
GTGTCTATGTCTGTACAACACCAGGATCCCCGCCACGATCCGAGCCGGATCATCCGTGCT
CCCCACGGCACCCAGCTGACTGCCAAGAGCTGGCTCACCGAGGCGCCCCTGCGGATGCTG
ATGAACAACCTGGATCCGGAAGTGGCCGAGCATCCCCAGTCCCTGGTGGTGTACGGCGGC
ATCGGTCGCGCCGCCCGCAACTGGGCCTGCTACGACAAGATCGTCGAGGTGCTGACCCGC
CTCGAGGAGAACGAGACCCTGCTGGTGCAATCCGGCAAGCCGGTCGGCGTGTTCCAGACC
CACAAGGACGCACCGCGGGTGCTGATCGCCAACTCCAACCTGGTGCCGCACTGGGCCAAC
TGGGAGCACTTCAACGAGCTCGACAAGAAGGGCCTGATGATGTACGGCCAGATGACCGCC
GGCTCTTGGATCTACATCGGCACTCAGGGCATCGTGCAGGGCACCTACGAGACCTTCTTC
GCGGTGGCCAACCAGCACTTCAACGGCGAACCCAAGGGGCGCTGGATCCTCACCGGCGGG
CTCGGTGGCATGGGCGGCGCTCAGCCGCTGGCCGCCACCATGGCCGGCTTCTCGATGATC
GCCGTGGAGTGCGACGAGACCCGCATCGATTTTCGCCTCAAGACCCGCTACGTCGACAAG
AAGGCCCATAGCCTGGATGAGGCGCTGGCCATGGTCGAGGAAGCCAGGCAGAGCGGCACT
GCCGTCTCCGTCGGCCTGCTCGGCAATGCCGCCGACGTCTTCGCCGAACTGGTGGCCCGC
GGCATCACGCCGGACGTGGTGACCGACCAGACCTCAGCCCACGACCCGATCCACGGCTAC
CTGCCCCAGGGCTGGAGCGTGGCCCAGTGGCGCGACCTGCAGAAGAGCGCGCCGCAAGAG
GTCAATGTGGCCGCCCGCCGCTCCATGGCTCGCCAGGTGGAAGCCATGCTGACCCTGCAG
GCCCGCGGCGCCGCCACGCTCGATTACGGTAACAACATTCGCCAGATGGCGCTGGAAGAG
GGGGTCAAGAATGCCTTCGACTTCCCCGGCTTCGTGCCGGCCTACATCCGCCCGCTATTC
TGCGAGGGCATTGGCCCGTTCCGCTGGGTGGCCCTCTCCGGCGATCCGGAAGACATCTAC
AAGACCGATCAGAAGGTGAAGGAGCTGATCCCGGACGATCCCCACCTGCACAACTGGCTC
GACATGGCCCGCGAGCGCATCGCCTTCCAGGGCCTGCCGGCGCGGATCTGCTGGGTCGGG
GTCAAGGATCGGGTGCGCCTGGGCCTGGCCTTCAACGAGATGGTGAAGAACGGCGAGCTG
AAAGCCCCCGTCGTCATCGGCCGCGACCACCTGGATTCCGGCTCGGTAGCGAGCCCGAAC
CGCGAGACCGAATCCATGATGGACGGCTCCGATGCCGTCTCCGACTGGCCGCTGCTCAAC
GCCCTGCTCAACACAGCCGGCGGTGCGACCTGGGTCTCCCTGCACCACGGTGGCGGGGTC
GGCATGGGCTTCTCCCAGCACTCCGGCGTGGTGATCGTCTGTGACGGCACCGACGACGCG
GCCAAGCGGGTCGGCCGCGTGCTGCGCAACGACCCGGGCACCGGGGTGATGCGTCACGCC
GATGCGGGCTACGAAATTGCCATCAACTGTGCCGTTGATGAGAAACTGGATCTGCCGATG
ATTGACGGCGCCAACGGTGTCAAAGGAAAGGTGTAACACCATGTTTGAACTGACTATTAC
CCCGGGCGAGCTGGATCTCGCCACCCTGCGCCGCGTCAGCCGCGAGCCGGTACACGTTTC
GCTGGATCCCTCCGCCCTGGCGGGGATCCACGCCTCCGCCGCCGTGGTCACCAAGGTGAT
CGAACAGAATCGCGTGGTGTATGGCATCAACACCGGCTTCGGCCTCCTGGCCAACACCCG
CATTCCGGTGGAGCAGCTGGACGAGCTGCAGCGCTCCATCGTGCTCTCCCATGCCGCCGG
TATCGGCGAGTACATGGATGACGCCACCGTGCGGCTGATGATGGTGCTCAAACTCAACTC
CCTGGCCCGTGGTTTCTCCGGCATCCGCCTGGTGGTGCTGGAGGCCCTGATGCGCCTCAT
CAACGCCGAGGTGTATCCCGTGGTGCCGAAGAAGGGCTCCGTCGGCGCCTCCGGCGACCT
GGCGCCGCTGGCCCATATGAGCTGCCTGCTGATCGGTGAAGGCAAGGCGCGCCACAAGGG
CGAGCTGATCGACGCCTCCACGGCCCTCAAGATTGCAGGCCTGGAGTCCATCGCGCTGGC
ACCGAAAGAGGGGCTGGCCCTGCTCAACGGCACCCAGGCGAGCACCGCCTTCGCGCTGGA
AGGGCTGTTCCACGCCGAGGATCTCTACGCCGGCGCCATCACCATAGGTGCCATGAGCGT
GGAGGCGGCCCTTGGCAGCCGCCGGCCATTCGATGCCCGCATCCACGCGGTGCGCGGCCA
GCGCGGCCAGATCGACGCGGCTGCCTGCTACCGCCACCTGCTGGTGGATGGCAGCGAGAT
CGGCATGTCCCACCACAACTGCGAGAAGGTGCAGGATCCTTACTCATTGCGCTGCCAACC
GCAGGTGATGGGCGCCTGCCTGACCCAGATCCGTCAGGCTGCCGAGGTGCTGGTGTGCGA
GGCCAATGCGGTCTCCGACAACCCGCTGGTGTTTGCCGAGGATGAGGACATTCTCTCCGG
TGGCAACTTCCACGCAGAACCCGTGGCCTTCGCCGCCGACAATCTGGCGCTGGCGATCGC
CGAGATAGGCTCCCTGTCTGAGCGTCGCATGGCGCTGCTGATCGACTCGCGGATGTCCGG
TCTGCCGGCTTTCCTGGTCAACAACGGCGGGGTGAACTCCGGCTTCATGATCGCCCAGGT
CACCTCGGCGGCGCTCGCCTCCGAAAACAAGACCCTGGCCCACCCGGCCTCGGTGGACAG
CCTGCCCACCTCCGCCAACCAGGAGGATCACGTCTCCATGGCCACCTTCGCCGGTCGCCG
GCTGGCGGACATGGCCGAGAACACCCGCGGCATCCTGGCGGTGGAGCTGCTGGCCGCGGC
CCAGGGCTTGGATTTCCGCGCACCGCTGCGTTCCACCGAGCTGGTGGAGCTGGCCAAGGG
CCGCCTGCGCGAAGAAGTCAGCTTCTACGACAAGGACAGGTACTTCGCGCCGGACATCGA
GGCGGCCGCCGCCCTGCTGGGCCGGGCCAGCTACAACGACCTGATCCCGGCCGGCGTGCT
GCCGAGCCTCTAAGCGGCCACCCAGCCCATGACAAAAGACCGCCCATCGGGCGGTCTTTT
CGTTGCTGTGGTCGATGATTCCGCGGTTATTCGTGCTCGAACATCAGGAACAGGTAGACC
ACGAACAACACCAGGTGGGTAGCCCCGTGCAGCGCATTGGTGCGGCCGCTGCTGAAGGTC
ACCTTGCACACCATGAGGGTGGTGATAAGCAGCACCATGTCGGCGGCGGAGAGGCCCAGA
CGCACCTCCTGCCCCAGCATGGCGCCGATGAACAACACGGCGGGCACTGTGAGGGCGATG
GTGGCCAGCACGGAGCCGAAGTAGAGGTTCATGGCCCGCTGCAGCTGGTTGTTGAAGGCC
GCCTTGATGGCGCCGACCGCCTCGGGGGCCAACACGATACAGGCGACGATGAAGCCCCCC
AGCGCCGGCGGCGCCGCCAGCACCTTGACCCCGTGGTTGATGGGAATGGCGAGGGTCTTG
GCCAGCAGGATCACCACCACCAGATAGGCGAGCAGCAACAGGGTGTGGTAGACGTTGCTC
TGCAGCGGGCCGTGGTGCTCTTCGTAATCCTCGTGATCGCTGTCGATGAAGAAGTGGCTG
TGGCTGCGGGTCTGGATCAGCAGGAAGACGCCGTAGAGCAGCACAGAGATGATGATCAGC
ATCCAGGACATGGCGCTCGACATGCTGCCGATGTTGCCCCCTTCGGTGAAGTTGGGCAGC
ACCAGGCAGAGCAGCGCCAGCGGAATGATGGCCACCAGATAGGATTTGACCCCGTCCAGA
TTGAAGCTCTGGGTGTGGTAGCGCCAGCCGCCAAACAGCAGGGTGAAGCCCACCAGGCCG
TTGGTCACCAGCATCACCACCGCAAACATGGTATCGCGGGCCATCACCGGATTGGGTTCG
CCGGTCAGCATGACCGAGGAGATCATCACCACCTCCAGCGAGATGACCGACAGGGTCAGG
ATCAGGGTGCCGAAGGGTTCGCCCAGCTTGATGGCGAGGGCATCGGAGTGGCGCACCACC
GAGAAGATGGCCCAGGTGACGATGGCAAGCAGCACAGCCGACACCGGAAGATAGATCCCG
AGCGGAGTTGTCTCTGTCAGCAGGTCGCTACCGAGCGTCTTGAAGAAGAGCAGGGTGAGC
AGGCCGACGGGCAGGGCAATCTCTTGCCGGATAAATGACTTCATAGGCAGTGGTTCTCAT
CTCGGGGCGGCGTGAGCCGACGGGTATGGAGCAGGATGGCACGTCACCGCAGTGACGGCA
CTGCCAATGATAAAGGCTGTTGTCCGCGCAAGGAAAAAACATTTTGTTGCAAGATATGAG
GGGAGCCGCATCTTCACCCGCTGCCAGCACCGAGTCGTGCTCGCCTGTGCGGTCGAGAGG
GCAGAGGCTGGCTCAGCGCTCGCCCCCGTGGTTCTGGTACCAGGCCAGCAGCCAGATCTT
CAGCTTGGTCAGGGCCATGGGCGGGGCATAGACGTAACCCTGGATCAGGTGCACGCCGTG
CTGGTCCAGATATTCCACCTGATCCTGGCGTTCGACCCCCTCGGCAATCATCTCCATGCC
AGACTCGCGGCCAAAGGCGATGGTGGCATCCAGCACGCTGCGCTTGAGATCGTCTGTGCC
TATGGTGTCGACGAACATCTTGTCGATCTTGATCTGGCGGATGCCGAGTCGCTGCAGGTA
GGCGAAGCCGCCGTAACCGGTGCCAAAGTCATCCAGCTTGAAGTGGTAGCCCCGCTGCTG
CAGGGCGCCGATCTCGGCGCTCGCCGTCTCGATGTCGGTGATGGGCTTGCGCTCGGTCAG
CTCGAAGGTGAGCTGGGTGGGAGAGGGCCAGCCGTGGCGCAGCAGCAGATTGCGCAGGTG
CGGTTGTTCCAGGTGAGAGGCCACTATGTTGACGCTGACCCACTGGCCTGGGATGAGCTT
GGGCAGGTCGGCGATGACTTTTTCCAGCAGCTGGCTGGTCATGGGCAGGATCAGCTCCTG
CTCTTCCGCATAGTCGATGAAGGCCCCTGGCGGGATCAGGCCGCCGCCCTGCTGCCAGCG
CAGCAGCGCCTCGAATCCCACCACCTGCTGGCTGCGGCTGTCCACCACGGGTTGGTAGAA
GGGGACGAACTCCCGCCGCGCCAGTCCGGCCTGCAACAATCCCTTGAGAGAGCGCCGGTA
GTTGCGCAGCCCCCAGTAGGCCGCGACCAGCAGGGCCCCGACGGCGGCGCCGCACCAAAG
CCCGTAGTAGCGGGCCTGCTGCAGGGCGTACTGCTCGAGCGCCTGGCCCGCCCACAAGGT
CTGCCGGATCTGCTCGTGGGGATCGAGAAAACTGAGGCTGAGGCTTTGACTGCCCGCCTC
CTCCTTGATGGCGCTGTCGCCGCGGGGGAAGGTCGGACTGGAGCCCCCCGGTTGCAGCTG
GCTGAATTCGAGGTAGAAGCAGTTGGCGCAGGGATATTGCAGCAGGGCGTGGCTCCAGCT
GTTGCTCAGCACCCAGTAGACTATGTTGCCGCCGCTGCGGTAGTAGGCGACTATCTCCTG
TTCGGTGTTGAAGCGGGCCTGGGTGGCCGCGATCCCGAAAGCATCCTGATTGGGGTAGGG
GGGCAGCTCGGCCAGGGTGAAGGGCAGATCCATCCCCAGGCTGGAGCAGCCGCCACCGGA
GGCGAGCAGCAGCCCCTGAATGCGGATGTGTTCGTTGTAAAAACGGGGGGCCCGCAGCAA
CGCCATGTCCTGCTCGCCGCAGTCAAAATGGAACTGCACCAGCTGGTTGCGGATGCTCTC
GTCCAGTACCTGATGGCGCTCCACCAGGGCGGCATTGATCTCCTCTTTCTTCTTCTGCAG
CAGTTGGTGGGCCAGGGTACCGCCGAGCAGCTGGCTGAGGGGAAGACTGGCCAGCAGCGG
CAGACAGAACAGCAACAAAGTGAGCCAGAGTGGGGAGATGGTTCGCAAGGGGCACCTGCC
TGATGGGCGAATAGGATGCATATGAGTGGCATCATCATAGTGCATTAGCTGCATCGATTT
GAGCGGAGGCGATCACACTTGTGTCGTAGATTTATAATCTGCTGATAAATAATGGTTTTA
TAAAATCGGCTGCTGAAGATTCAATCGCTGACCTGTCATAAATGACAATTGTCCAGCTTA
TCTGAAGTGGCTAGAGTAGCCGTGCGGTTTGACTCACCGTGTGTTCAATACTCCTGTATC
TGTTTTTTGTCAGTAGCACAGAGTGTTAGTTTTGATATGAGTGTTTCTTTTGGTCCCCTC
TGCGGGACCATTTTTCTGCCTGTCATTCGGCCATGGCCCTGAGCCCTGCCTCCCTTTCTC
TTCCTTGATCCTCCTTTTTTGGCTGCCACCCTGTCCGGGGCTTGGTGTTCTCGCACCTGT
TTGGGTATGCTCGCCCGCTTAATTCCAGAAGCGGGATCTTCGTCCATAGGCGCGCTTCAA
GGTTGGCTGATACGATGAAGCCACATGGAAGTTGTCGGGCATACGGAAAGGTACATGAAA
CTGACCACCCAGCTTGTCTCGTTTATTACCCTGTGCGTCATCGCGGCCATGGCCATGGTG
CTGCTTGGCGGGGTGTTCAGCTTTCGCGAGCTGGGCATGGAGCTGCAGCAGAAGAAGGTC
AACTCCCTGGTGGAGATCATCGACAAGCAGCTGGAGATCGCCGACGATCATCAGGATCTC
ACCCGCTGGCTGCCGACCCTGCTGCGCTCGGCCCACGTGGTTGAGCTGGAGATCCGTCAG
AACAAGCAGCGGATCTACTGGTTTCGCGACGTGCAGCAGCCGACCGACGAGAGCCTGCTG
ATCCCCTATCACCAGGCCATTCCCCATCAACCCGACATGCAGGCCGACTTCAAGCTGGAG
CGGCCGTTCAAGGAGTTCGAGTACTCCATCAAGGCCATGTCCGGCATCTCCCTCGGCATC
TTCATCGTGGTGTTCGGGCTCTGGTACTCCATCCGCTGGCTGCGCTTGCAGTTGCGCGGG
GCCGAGCTGCTGGCGGAGCGGGCCCAGCTGATCCTGGACGGCAAGCTGACCAAGCTGGCC
CACGATCCGGCCGACGAGTGGCCGCAGTCCGCCAGCCAGGCCCTCAACTATCTGCTGGCC
GAGCTGGCGGATGCCCGCAAGGAGCGCAGTCGCTTCGACAACTTCATCCGCAGCAACGCC
TTCGTCGACAAGCTGACCGGCATCGGCAACCGGCTGTTCTTCGACAACCGGCTGGAGAGC
GCCATCATGGAGGCGAGCGTGATGAGCGGCGGTGTGCTGCTGATCGAGCTGGCCGGGCTG
GAGGAGCTGGATCCCGAGCTGAACGGCCGCCAGAGCCAGGATCTGCTGATGGAGGCGAGC
GCCTCCATTGCCGCCTTCGTTCGCAAGCACAGCGGTGCCCTGCAGGCGCGCTATGCCGGC
CAGGTGTTTGCGGTGCTGCTGCCCAACATGTCGGAGAGCGAGATGGTGGATGCCGCCGGC
CAGCTGCACAAGAGTCTGCAGCGGCTGCACTGGCCCGAGGCGGTCAATGCCGACACCGCC
GTCTATCTGGGGGCGGTCTGCTATCAGGCCGAGGACTCCCTGCTCAAGGTGCAGGAGGAG
GCGGAGCTGGCGCTCAAGAGCGCGCAGCTGCAGGGCCACACCGGCTGGTTCCTCTACGAG
AAGCAGCTGGACGAGGAGCAGAGCAGCAAGGGCACGGTGCGCTGGCGCACCCTGATCGGC
CGGCGCATCGAGGAGCACGGCATCGACTTCTACGTGCAGCCGGTGCAGCAGGAGCGGGAT
CAGGTGGTGCTGCAGCAGGATCTGCTGATCCGGATCCACGACGAGCAGGGGCGGGAACTG
CAGGCCGGCGTCTTCATGCCGATGGCGGAGAAGGCGGGGCTGCTGCTGCCGCTGGATCGG
CTGGTGGCACAGCAGACCCTCGCCCTGTTGCGTCAGCGCTCCGAGCAGAGCTGCCCCATC
AGCCTGACTCTCTGCGCCCAGAGCCTGCTGCACCGGGAGTTCCAGCGCTGGCTGTTCTTC
GATCTGTTCCAACTGCCGCGCAGCACCAACGAGCGGCTGATCCTGCAACTCTCCGAGGCC
CAGGTGACCCGCCACTACGAGGCGCTCAAGCGGCCGCTGCGGGCGCTGCGCATGCTGGGC
TGTCAGCTGGCCATCGATCATGCCGGCCAGGACGTGGTGAGCACCCAGTACATCAAGGAG
TTCGAGATCAACTTCCTCAAGCTGCACCCCAGCCTGGTGCGCGAGATCCACACCCGCCAG
GTCAACCAGATGGCGGTGCGCAGCCTGGTGGGGGGTTGTGCCAATACCCGCACCCGGGTC
ATCGCCGTGGGGGTGGAGAGCGGCGACGAGTGGAAGATGCTGCGCCACCTCGGGGTGCAC
GCCGGGCAGGGCCCCTGGTTCGCCGAGCCACAGCGGCTGGTGCTGGAACCGGCCGGCGCC
TGACGGAGGCAAGAGAGGGTCGCCCGGGCGACCCTCTCTTTTTTGTGGTCAAGAGCGGTG
GTTCAGCGCCTGCGCCGCGCCCGACAGTCCGTCACAGGCGCCCCTGCTCTCTCAGCCCCG
CCAGCCCCTGCATGCCGCCGGTGTGGATGAAGACGATCTTGCTGCCGCGCGGGATGCGGC
CGGCCGCCAGTTCGCGAAACAGCCCCCACATCGCCTTGCCGCTGTAGATGGGTTCGAGTG
GCAGACCCGTCTCGGTGCTGAAGGACAGCACCCACTGCCAGAGCGCCGGAGTGAATTTGG
CATAGCCGCCGTCGTGGTGATCCAGCGCGATCCGCCAGCCGGGCGTGTCGGCAGCGGCCG
GATGGAGGCGGCGCACCTCGTCGGCGATGAAGCTCCCCCCCTTGAGCACGGCGATGGCGA
GGATCTGTTCCGGCTCCCGCTTGCCGGCGATGAGCCCGGCCAGGGTGCCGCCGCTGGCAC
AGGGCAGCACCCAGAGATCCGGCGAGAAGGGTACCTCGTCGACCAGCTCGGCCACCCCGG
GGATGGCCAGCGGGCTGCTGCCCCCCTCCGGCACTATCAGGGTCTCTTCATCCTGGAATT
GGTCCAGCCAGGCTGGATCCTGCCGCCGCCGGTAGCTCTGGCGGTCGACAAAAATGAGAT
CCATGCCCCAGCCTTTCGCCGCGCTCAGGGTAGCGTTGCTGACGGCCTCCGGTTCCCCGC
GTATGATGCCGGTAGTACGCAGGCCAGATTGGCACCCGGCCGCCGCCAGGGCATGGATAT
GATTGGAGTAGGCGCCGCCAAACGAGAGCAGATGGCGCTTGCCTTGCTCCTCGGCATACC
GCAGGTGGTACTTGAGCTTGCGCCACTTGTTGCCCGAGATGGCGGGGTGGATCAGATCGT
CCCGTTTGCACCAGAGCTGGACATCATGGGCGTTCAACAGCGGGTGCGAGACAGCGTGCA
GCGGCGAGGGCAGCAGGGCCGGTTGCAACGGCAACGACAAGCCGGATTGGGGCTGGGGTG
GCAATGAGTAATCCGTCATTTATCTGGAGGCTAATGCTCTGTTTATGCTAAGGTTTAATC
CATTTTTGGCGGCCAGGTGCGGGTTTCAATGAAACAACTTTTCAGACGTTCGACCCCGGG
CGGGCAGGTGGGACTCCTGTTGGCCGGCGATCGGATCATGCTGGCTTCGCTCGGCAACCC
ACCCATCTTCGCCACCCGCGCCATCAACGGCCCGCAAGAGTGGTCTCAGGCCATGGGCGA
GCTGTTCAGCCGCCACGGCCTCGCCAAGTCTAAGGTGCGAGTCGCCCTCGCGGCCAGCCT
TTATCAACAGGTCCAGATCGACAAGCCGGCGGTGCCCGATGCCGAAATGGTCGGCGCCCT
GCCCTGGGCGGTCAAGGATTACGTCAACGAGCCCGTGCTGCAGCTCGCCATGGATTATGT
GGACCTGCCCACCCCGCCCGCTGGCCGGCCGCGCATCAACGTGATCTGCGTGCCCAAGGC
CCGGGTGCAGCAGCTGGCGGATGCGGTCAATCAGGTGGCGACCCTGGAGGCCATCGTCAG
CGACGAGTTGGCGATGACCGCCCTCTACGAGCCGGATCAGACGGTACGCATGCTGCTGTG
GCAGCCGAAGGGGCAGGATCTGCAGTTGTTGGTGTTCCATCAGGGGGGGCTCTGCTTCTC
CCGTCAGCTGCGTGGTTTCACGGCCCTCGCCGGCGAGCACGAGCCGGACGCCATGCTGCT
CGACTCGCTGGCGCTGGAGATCCAGCGCTCCCTCGATTACCTGGCGGGCCAGCTCAAGCT
GCCGGAACTCGGCCAGATGCAGCTCGCCATCGCCTCGCCCTTCATCGGCACCCTGGTGCG
CCACATGGAGCAGACCTTCGGCTTTGCCGTCTCCGCCATGGCCAACAAGGCGATCCTGTC
TGGAGTCGAATATCTCTCGGCCTATGCAGCGGCTCTGGGGGAGGATGCCTGATGAAACGT
CAGATCAACCTCTATGGTGCCGAGTTTCGGCCCAGACGGCAGTGGGCCAGCCTCAACCAG
ATGGCGCTGGTGTGGGGCGCTTGCGTGCTGGTGCTGCTGTGCGCCGCCGCCGTCATCGGC
TGGCAGCAGCACGGGGTCGAGCGCGAGCTGGCCCAGCTGCGGGCTGAACTGGAGGTCAAA
CGCGGCGAGGCGCAGCGGCTGGATGCCGAGCTGGCCCGTCACCAGGCCGATGGCCTGCTG
CAGCAACAGCTTGCCACCAGGCAGGAGGAGCTGACCGCCAAGCAGGGCCTGATCAGGCAG
CTGGGCAGCCTGGCGCTGCAAAAATCCAGGGGCTATGCCGGGCTGATGGCCGATCTCTCC
CGCATCCGGGATCCGCAGCTCTCCTTGCAGCGGATCGAGATCGCCGACGGGCGTGTCAAC
CTGTCCGGTTTCGCCGGCCGCAGTCAGGACGTGCCGGCCTGGGTCAACCGTTTCAAGCAG
ACCCCCAGTCTGGCGGGCAAGCAGTTTGGTGAATTGACCTTGAGTCGTGACAAGGAGGGC
CGGCTGGCCTTCCAGCTCAGCGGCATCGAACGGGAGAAGCCCTGATGAGCCTGAAAGCGC
AGTGGCAGGCCTGGGCGGACAAGCTGGCCGCCCTCAGCCAGCGTGAGCGGGTACTGATCA
TGCTGACCGGCGTGGTGCTGGTCGGTGCCATCTCCACCTATGGTTGGCTGGATGCCGCCG
TGGTGCGGCTGGAGCAGGATCGGCTGGCGCTGAGCTCTGCCCAGCGGGATCTGGAGGTCA
TGGATCTCGAGAACCAGGGCAAGCAGGCCAGGCTGGCGCGGGATCCGGATCAAAATGTGC
GCACCCAGCTGGCTGGCGTGGATGAGGAGATCGGCAAGCTGGATGCGGCGCTCAAGGCCC
AGACGGTGGATCTGATCCAGGCCCACGAGATGCCTGAGGTGCTGGAGGCGCTGCTGTCGC
GCTCCGCCAATCTGCACATGGTGGCGCTCACCTCGCTGGCGCCCGAGCCGCTGATGGCGG
GCGAGCAGCGCATCAACCTGTTCAAGCACGGCATCCGCCTCAAGCTGGAGGGCGGCTATT
TCGACGTCTACCAGTACCTCAAGGCGCTGGAGGCGCTGCCGCGCCACTTCTACTGGAAGC
AGTTTGACTATCAGGTGCAGGAGCACCCCAGGGCCGTGGTGGAGATGGAGATCTACACCC
TCAGCACCAGCAAGGAGTTCATTCGTGGCTAGATGGTTTCCCCTGTGGGCGTGTCTGTTC
ACCCTGCTGGCCCAGGCGCAGACCGAGGTGTTGCAGGATCCCACCGCTCCCTTGAGCGGC
GTCACCAGTGGCGCCAGTGCGACCGGTTCCCGCGAGGCCGGTCTGCCCAGGCTGCAGAGC
ATCATGCTGGGCAACGGCCCGGCACTGGCGGTGCTCAACGGCAACAGTTATCGGGTCGGC
CAGCAGGTCGAGGGCTATCGCGTGGTGGCCATCAGTGCAGATGCCGTGGTGCTGGAGAAG
GGGGGCAAGCGCCAGTCGCTGACCCTGTTTGCCAGCAAAATCCGCATCTGAACGCGCTCC
GTCCGGGATGGGCGGGGCCAGGTTTGTCGAGTTTAATTGCAAGTCAGGGCGCACTAATTA
CATGAAAAAACATCATCTCTGCCTGATTTCCGTGGCCGTGCTGACGGCAGGCTGTACCAG
CTACCGTCACCCAGAACCCGTGCAGGCCAAGGACGCGCTTCGGCATGCCATGACCGAGCA
GAGCAAGGCCGGCGCATTGACCAGCGTACCCAAGTCGGTACAGAGCGAACTGCTGCAACT
GAACCGCCCGCCCCAGGCCATCAGCATGCCGGAGCCCAGGCTGCGCATCGCCGCGCACGA
TGTGGATGCGGTGGAATTTTTCGGCTCTCTGTTCAAGGGCTCCCGCTACAGCGTGGCGGT
GCACCCCGGGGTGGCCGGCCAGATCTCGGTCGAGCTCAAGGACGTGACCCTGACCGAAGT
GCTGGCGGTGGTGGGGGACATGTACGGCTTCGACGTGCAGCGCAAGGGCAACGTGTTTCA
CGTCTACCCGGCCGGGTTGCGTACCGAGACCATTCCGGTCAACTACCTGATGATGTCCCG
GCGCGGCCTCTCCCGCACCTCGGTCAGCACCGGCGGGGTGGCCTCTAACGACAGCAACAG
CAGCAATAACAACAACTTCGATAACGCCAACGGCAATACCAACAACAGCACCAGCAACCG
CTCCTCCAATGGCGGCTCGGGCAGTGACGGCAACGGCACCCGCATCGAGACCGACACCAA
CAGCGACTACTGGACCGATCTGCGCGATACCCTGCAGACCCTGATCGGCAGCGGCGACGG
CCGCGCCGTCATCACCAGCCCGCAGGCGGGTCTGGTCACCGTCCGGGCCTATCCGAAAGA
GCTCAAGGCGGTGCGCGAGTTCCTCAACCAGTCCGAGAGTCATCTCAAGCGCCAGGTGGT
GCTGGAGGCGCGGATCCTGGAGGTGGCCCTCAGCGAAGGCTACGAGCAGGGGGTGGACTG
GAGCGGATTGACGGCCAGCTGGGATGGCAACAAGGGCATTCCGACGGTGGCTCAGCCCAT
CCTGACTGCTCCGGGCAGCGACCCTGCGTACAAGCTGTTGAACGGTGCCGGTTCGCTGGG
AACCAGCCTGGTGGGCGCAACAAACCCGATTTTCAAGGCAATTGGTGGCGGTGCCGGTTT
TACCATCACGGATGGCAACTTCAACGTGGCGGTCAACCTGCTCAAGACCCAGGGGGATGT
GAATACCCTCTCCAGCCCGCGGGTGACGGCGACCAACAACCAGAAGGCGGTGATCAAGGT
GGGGACCGACGAGTATTTCGTCACCAACGCCTCCACCACGACCACCACCTCAGGGACATC
GGCACCGATAGTCACGCCCAATGTAGAGCTGACCCCCTTCTTCTCCGGCATCGCGCTGGA
TGTGACGCCGCAGATCGACGAAGAGGGCAAGGTGCTGCTGCATATTCACCCCTCCGTCAT
CGACACCGAAGAGCAGAAGAAAACCATCGATGTCGGCACGGCGGATCCCTTGGTTCTGCC
GCTGGCCAGGAGCTCGATCCGCGAGTCCGATACCGTGGTGCAGGCCAACAACGGCGACAT
CATTGTCATCGGCGGCCTGATGAAGACCGACAAGCAGGAGATCGTCAGCAAGGTGCCGCT
GTTGGGGGACATTCCCTGGGTCGGCGAGGCCTTCACCAACCGGCGCGAAAGCACCAAGAA
GGTGGAACTGGTGATCCTGCTCAAACCGACCGTGGTGGAGAAGGACACCTGGCAGAACGA
ACTGCAGCGCTCCTCCGAACTGCTCGACAAATGGTATCCCCCCAAGGGTTGATGGCATGA
ACGCGTATCAGGCTCTGTCCCCTGATCTGGTGCTGGCGGGTGGTCTGTTGCAGACCATCC
GGCCCTGGCATGGGAGCTGACGACATGTACCTGAACCACTTCGGGCTGCAGGAGGCCCCC
TTCGGCCTCACTCCCAACACCGGTTTCTATTACGGGTTGCCCCCGCATGAGGAGGCGCTG
CAGGTGCTCAACTGGGCGCTGGCACAGGGGGAGGGCTTCATCAAGGTGACTGGCGAAGTC
GGCACCGGCAAGACCCTGCTCTGCCGCAAGCTGCTGAGCGAACTGGGCTCGGAGGAGCGG
CCGGTGCGTCTGGCCTGGCTGCCCAATCCCCATCTCACGCCGGCCGAGCTGCGCATCGCC
CTGGCGCTGGAGCTGGGGTTGCCGGTGCGGGATCAGAGCGAGCTGGATCTGACCGATCGC
ATCCATCGCCACCTCATCAGTCTGCATCGGCAGGGGAGCCGGGTGGTGGTGCTGATCGAC
GAGGCGCAGGCGCTGCCGGACGAGACGCTGGAGGCGATCCGGCTGTTCGGCAACCTGGAG
ACCGAGTCGAGCAAGCTGCTGCAGATCGTGCTGTTCGGCCAGCCCGAGCTGGACGCCAGG
CTGGCCAAGCCTCATCTGCGCCAGCTGCGCCAGCGGATCGGCTTCTCCTACTGCCTGCGG
CCGCTGCGTTTCGATGAAACCCGGGCCTACCTGGAGCACAGATTGCAGATTTCCGGTTAT
CGCGGGGCCCCGCTGTTTGGCGGCCGGGCGCTGCGCCAGCTGTGGCGCGCCTCGCGCGGC
ATTCCGCGACTCATCAACATACTGGCCCAGAAGTGTCTGATGCTGGCCTATGGCCAGGGG
GCGCGCCAGATCGACAGCCGGCTGGTGCGGCTGGCCGTGCGCGACACCGATGACGCCCGC
CGCTTCGTGCCGCGGCGCTGGTGGCCATTCGTGCTGCTGCTGGGCTGCGCCCTCGCCTAT
GGAGTCTGGCAATGAGCGTGATCAATCAGATGCTCAAGGATCTGGAACAGCGCCAGCAGG
GGGGCGAGGGGGCCGTCTATGTGCCGCCCGTCCGCCAGCAGGGCTGGTGGATGTTGCTGC
TGACCCTGATCTGCGGGCTGGCCCTCGGCATTCTGGGCTGGCGTACCTGGATCTACTGGC
AGCAGAGCCAGCGGGTCGCTGAAGTTCGTCAGTTGCAGGCGGCTGGCGAGCCCACACCGG
ACGCCGTTGCCCACGCCGTGCCCGCCCTTGTGCCGGCCAGTGCAGAACAGGAGCCGGTGG
ATCAGGTAGTGACGCTGCCGACCCCGCGCCAGCTTGCCCCATCGCCGGCCGCCGAACCGA
GACAGGCGCCGGCTGCGCAGGAAGAGGCTGTCGCCGACGAGGCAGACGTAACGGCCGTCG
ATGAGGAGGGGCCGAGCGACGAGGAGCTGCAACCCGACCTCTATGCCGAACTGGCGGCGG
AGCAAGAGGCCCCCGCGGCCGCGCCGCGCAAGCCCGGCGTGCTCAAGATAGAGACGGTCA
ACCTCTCCGAGGCCGAACTGGCCACCCTGGCCGAGCGCAAGGCCACCACCGCCATGGCCA
AGGGCCAGCTGCGCGATGCCCAGGACAACTACTATCAGGTGCTGGCCCACGACCCGCACA
ATCAGGGGGCGCGCGAACAGCTGGCGGGTCTGCTCTACGGCGAGGGGCGGCTGAGCGAGG
CGAGCCAGCTGCTGGAGGAGGGGCTCAGGCTCGATCCGGGGCAGGCGGATTTTCGGCTGC
TGCTGGCGCGGCTCGCCATCAGTGGCGGCGAGCAGCGCAAGGCGCTGGATTGGCTGACCG
GTTACCGACCGGATCTCGCCAGCAATCTGGACTATTACGCCACCTGGGCCGGGCTCAGCC
AGGAGCTGGGTCAGCATGCCGAGGCGGCGGATCTCTACGTGAAATTGTTGCGCCAGCAGC
CGGATCAGGGCCGCTGGTGGCTCGGGCTCGGCGTGGCCGAAGATGGCCAGGGCCACAGCC
AGCGGGCGCTGGACGCCTATCGCAATGCCCAGTTGCACGGCAACCTGGGCGAGGCCTCGA
CCAGCTGGCTTGAACAGCGTATTGCCCAGCTCGCCCCCTGACGGGCGGCCGGGATCACTT
TTTTGGAGTTTGCATGGCACAACCCAGACTGAAAATGCGCCTCGGCGACCTGCTGGTACA
AGAGCAGATCATCTCGGATGATCAGCTGCAGCTCGCCCTGCAGCAGCAGCGTCAGACCGG
CCGCAAGCTGGGCACCACCCTGATCGATCTCGGCTTCATCAGCGAGGTGCAGCTGCTGCA
GTTCCTCGCCCGCCAGCTGGACGTGCCCTTCTTCGATCTCAACAACCTCACCATAGATGC
GTCGGCGGTGCCGCTGCTGCCGGAAGTGCAGGCGCGCCGCTACCGGGCGCTGGCGGTCAA
CCTCACCGACAACAGGGTGACGGTGGCCATGTCGGATCCGGCGGACCTGAGCGCCCTCGA
CGCCATCGCCGCCCTGCTCAGTCCCCGCGAGATGGTGCTGGCGGTGGCCCGGGAAGGGCA
ACTGCTGGAGTATTTCGACCGCCTCTATCGCCGCACCCGCGAAATAGAGAGCTTCGCCGA
GCAGCTGCACGAGGAGTATCAGGACGCCGGCTTTGAGCTCGGCTCCAGCAACCTGGGGGC
CGGCGACGAGGGGGAGGCGACGGTGGCCAAGCTGCTGCGCTCCCTGTTCGAGGACGCGGT
GCAGGTGGGGGCCTCCGACATTCACATCGAGCCGGACGAGAAGGTGCTGCGCATTCGCCA
GCGCATCGACGGTATCCTGCACGAGAACATATTGAGCGAGGTGCGCATCGCCCAGGCGCT
GGTGCTGCGGCTCAAGCTGGTGGCCGGCCTCGACATCTCCGAGAAGCGGTTGCCGCAGGA
[truncated: 4,505,784 more chars]
