# Supplementary material for: Fulminant fatal pneumonia and bacteremia due to Aeromonas dhakensis in an immunocompetent man: a case report and literature review
Source: Front Cell Infect Microbiol. 2024 Jul 15;14:1359422. doi: 10.3389/fcimb.2024.1359422 (PMC11284091; doi:10.3389/fcimb.2024.1359422)
Supplement: Supplementary file 1 [file DataSheet_1.zip › Supplementary material 1/19S0267028_R.Aeromonas_dhakensis.scaffold.fa]

>NODE_1_length_508880_cov_0.790332
AAGAAGCCCAGTCGAAAGACTGGGCTTTTTTTCATCTTATTTTCCCCAAATTCCCTCTTT
TCTCCTTACTCACTTCAGTAAAACACGCAGAGCCAGACGGTGGTCATGTCGGGATGGGTC
CACTCGACCCTGTGCTTCTGGCGGGCAGGGATATTGATGTGATCCCCGGGGACTACTGAA
GCTGAGACTCTCTTCGGATCTTTGGTGCAGTATGCCGCCAACAATGGCATGAGGGGGAAT
GGCAACCCATCGCAGACTTGTTGCCTGAGTGTCGTGGAAGACTGAATAGCGCCTCTATGC
TTCGTCACACATATGAAGTGCAGCTTGAATGTCTCGGTGCTTCTTTCAGGTCTTGAGAGA
GGTCTTGTCGAGAGATGTGCACACCAAGGCACTCAACTCAGTCAAGGCATTGGCGAGAGT
GACGAGCAGCAGGAACAAGCGCAGGGAAGTGGCATGCACAACATCTGCAGCGTGAGTGAT
TTGGTTGGGTTGCAGCTAGTAAAAAGCGCAAAAAGAAAAGGGGACGGCAGCTGCCGTCCC
CTCGAGTCATTTCGTCCAGTCCCTGAACTGCAACGCTCCCTGCAATCCCTGACTTTATCC
TGATCCTTCGGAATATCCCCTTCCCAATCCGTTGAGGTGTCCTGTGGCCATCCTAGCCTA
GCAATCGATCCTGATTGCTGCACTCTCTCCATCCTGGAGGTGTCCGTTACCACATCCCGT
GGTGTTCCTTACGTCATCCTGACAGATAACCATCCGGGTTATCTCGCTTCATCCTGAAGC
TGTCCTGCTCGCCTCCGGCGAGGTTCCTGTTCGTCCTGAAGAGCAACCATCCTGCTGCTC
TGCCTCATCCCGAGGTGTCCTCAACCACGTCCCGCAGTGTCCTGTATTCCCTTTGATAAC
CATCCTGGCTATCGGCCTCATCCTGAGGTGTTCCCTGCCCACGTCCTGTGGTTTATTCCC
TGCTTATGCGCTGTTTCTGCATCCTGCCGAATCAGCTTCGTCCTTGTGAGACCCATATTA
AGGGAACCAGAGGGCGGAACAAGGGAGGATCCGGCGTTGTCGGCGTGATGGGAACGCTTA
AACGATCATTGTTGTGATAATAAATTCATATTAATCATGCTGTTAGTTTGTTTCACGGGA
AAGCATAAGGATTCAAAGATGGCTTAGCGTACGGTTCGACACAGTGGCCTCTTACAGCGG
CGATGGCTGATCTCTCACACGCAAAAACAGGACGAAAACGATGGTAAAAACAGGCTCAAT
TCGGAGGGTAAGGCTTAAAAATTAGTTGAATAAATATGCTCAAAAAGAATACAAAAAGCC
GGGCTTGGCCCGGCTTTTTGAGAAGGTGTCAGCTGACGCGACTACCCGGTGTCGGATATG
CCTTGCGCAAGGATTCTGGCGCCAGCACTTCCAGGTTCCCGCTCATGTTGTTGAGCCAGG
TACGGAACTCCGGAGTGTCCTGCACCTCGGTTTCCACCACCACGCTGCGCTTGTCGTAGC
GCGTCATGCGCGGGTTGTGGCCGGGGATCTGGCCGTCGACCAGGGTCGGACAGTTGGCAT
CGATGCGGCCGACGAAGCGGATCGGCCCGCTGACATCCTGGTACCCCTGATCGCGGATCA
GTTTCTGGATATTGAAATCCTTCGGCTGGGTCGCGCTGAAGTTGGTCAGCTCCACGTTCT
TGATGTGGTCGAACGGGATGCCGTAGACCTTGGGATCCAGCTCGGAGAGGGTGCAGAGCA
GGGTCGGCCCCTCCGCCTGGTTCAGAATGCCGAGCGGATTGATGCGGTCATAGCAGAGCC
ACACGGTGCGCTCCTTGATGACACGCTGGATCTCGGCGCTGAACTTGCGGCCACGCCACA
GAGCATCGCGGATCAGGGTGCTGCGGCGGATCTCCGGGTTGCCGGCAAACGGACGCGGTG
ACTGGTGCACGCTCTCGAGCCAGCGTTCCGCCAGTTCGCTCTGGCTGTCACGGATCACCT
GGCTGGCCTTGTCGACCAGCGGGTTCAATTCGGTCAGGACACTGGCGGGCAGCAGCTGGC
TGGCCTGGTCGCTCCAGGTTTTCAGCGCCACTGCCAGCGACAGCGGCATGATGTTGGCAA
AATCGTTGAGGCCATGGCGCTCGAAGCACCAGCCGTGTGGTTTGCTGCGTTCATCCGAGG
TGAGATCGAACAACCCCATGCCGGACATCTCTTCCAGGTCCCGTTGCACGGTACGCAGAC
TGACATGAATGCCTTCTTCTTCCAGTTTTACCTGGAGTTGGCTGGCGGTCAGCTTGTAAG
GGCGGTGCGGGATGCAACGCGCCAAGGTCAGTTGTCGTAACAGCTTCTTACTCATGGTGC
ATGCCTTCACTGGTTTAGCGTTGAGTGTATCCTAGCCATGCCTTGCGACAGTCTATGTCG
CAAGTTTTGCTGCGACAACTGTCGCCATTTTCATACAAACCAAGCTAACTATATGATCAC
AAAAGAGAACGCTCTCTTTTCTGGCAGCAATTGAGGCTAAAAAATGATGAAAATTCGCCA
AATGAAAGTGCTGTCTTACGGATTTGGTGTAGAAGAAAAAACAGAAATGATGGGTAAGCG
CAGAATATGATGTGGAGGAGAGGACTCTCCTCCACCGGGCGGGGATTTTTGCTGTCGGAT
CAGGCCAACCAGGACCAGGCCGACTTGGTGATGGCGGCGCCTACCATATAGCCGAATACC
GCCAGGGCAGCGAGGCCGGCCACCAGCTTCTGACTGCGCGCAGGGCGCTTGAGCGCCATG
ACGCCGAAGCCGATGTAAACCACCAGCGCGATCAGCTTGGCCATCAGCCAGGGCTGCTGA
CCCGGGCTCATCTGCAGGGTCACCGCCAGCAGCACCCCGAACAGCAACAGTAAGGTGTCG
TTGACATGGGGCAGGATCTTCAGCCACTTCTGCTGCAGGCGGGCACTGCCCCCCAGGGCT
AACAGCCAGCGATAGAGGAACAACAGCACGCTGACCAGCGCCAGCGTCATGTGCAGGTGT
TTGAGCAGGGGGTAATAGGCAATCATATTGCTTCCTTGTCGTTGTCGGGCAGACCGCTGT
TCCAGTTGTGGGCGTGAATGCGCTCCTGTCCTTCCTGATCGTCTTGCAGCAGATCGGAGA
GGATGTCCCGGTATTGCAGGCTCTTGTTGATATAGGTGTGTTCGTCGTCCAGGTAGTTGA
CCTGCTCCCGCAGCAGCCAGTTGTCGTGCTGCTTGAAGGTCTGCCCGGCCCGCCAGGCCT
GATTGGCCCGAAAACCGAGCTGGGTCAGGGCTTCCACCCCCAGATCCACGGCGGAACCCA
GGGTTTCCCGATACACGCTGCCCACGCCCTGGCGCAGGATCTCGTGAGCGTGGGGACGAT
CCTGGGCTCGCGCCAGTATCTTAAGGTGCGGGAAGTGTTTCTTCACCATTTCAATCACTT
CGAGTGACGTCGCAGGGTCGTTGATGGAGAGCACCAGCAATTTAGCCTTGTGGGCACCGG
CGGCGTGCAGCAGGTCGAGCCGGCTGGCATCCCCGTAGAACACCTGATAGCCATACTTGC
GCAGCATCTCGATCTGGCTGGCATCCTGCTCAAGGATGGTGGTACCTATGCCGTGACCGT
GCAGCAAGCGTCCCACGATCTGACCGAAGCGGCCGAAGCCGGCGATGATCACCGGGTGCT
CCACCAGCTCCGGCTGCTCGTGCTGCGGGACCTCGCTCTGGTTGCGGTAGTCGAACCAGG
GCTGGATCACCCGATCGTTGAGGATCAGCAGCAGCGGCGTCAGCGCCATGGAGAGCGCCA
CCACCAGGGTCAGCAGGGCGATGGTATCCCCCGGCAATACCCTGTTCTGAGCGGCGAACG
AGAACAGCACGAAGGCGAACTCCCCCCCCTGGGCCAGCGCCAGCCCGAAGGTCCAGCGCT
GGCTCGGCGAGATGCGGATGATGAAGCCGAGCGCCATCAACACCAGCCACTTGAGCAGCA
TCAGGCCGACCACCAGGGCCGGGATCAGCAGCGGATGTTCGGCAAACAGCCCGAAGTTGA
TGCCCGCCCCCACCGACATAAAGAAGAGGCCGAGCAGCAGCCCCTTGAACGGCTCTATGT
CCGCCTCCAGTTCGTGGCGGTATTCGCTGTCCGCCAGCACCACCCCGGCCAGGAAGGAGC
CGAGGGCGGGGGAGAGGCCTACCGATTCCATCAGCACGGCGATGGCGATCACCAGCAGCA
GGGCGGCGGCGACGAAGATCTCCCGCATGTGGGACTGGGCGATGGCGCGAAACACCGGGC
GCATCAGGTAATGACCACCCAACACTATGCCGGAGATGGCGGCCACCACCAGCAGGCCGT
GTTGCCAACCGGCCAGCTCAGAGCTGCCGCTGCTGGCCACCGGCGCGATGGCCAGCAGCG
GCAGGATCGCCAGGATGGGGATGACGGCGATGTCCTGGAACAGCAGCACGGCGAAGGCGG
AGCGGCCGCTCTCGCTCTGCATCAGTTTGCGCTCCTGCAGGCTCTGCAGCACGATGGCGG
TGGAGGAGAGCGCCAGGATGAGGCCGATGGCCAGCCCCTGTTGCCAGGGCAGGCCAATGA
GGTGGGCCACGCCGGTCAGGGCTGCCGTAGTGAGCAGCACTTGCAGGCCGCCGGTTCCGA
GAATGGGCCCCTTCAGCTGCCACAGCAGCGCCGGCCTGAGTTCCAGCCCGACCAGAAACA
GCATCAGCACCACTCCGAACTCGGCGAAGTGCATCACGTCTTTTTGCTCACCCACCAGCC
CCAGCAGGAAGGGGCCTATGATGATCCCCGCCAGCAGGTAGCCGAGCACGGATCCCAGCC
CCCAGCGCTTGGCCAGCGGCACCGCGATCACCGCGGCGGAGAGGTAGATGAAGGCGTCGA
ACAGCAAACCGTGTCCCATCAGCGGATCCTCCGCGCCGTGGTGGAGGCCGATGAAGGCAG
GCCGGGACTACGCCCGGAGCGGGTTCGGGTCATGGGAGTACCTCCAGCAGGTCACGCAGA
TAGGGGCTGCCGCCGAGTTGTTCCGGGGTCAGCTGTTCGTCGCGCAGGGCGCACAGCAAC
TGGCGATAGTCCTGGCCGCAGCGGCGCAGCGCCTCCGGGTCCCGGATCTTGTGAAAGGAG
TGCAGCACGAACGGGGGCAGCCAGCTCATGCCGCACAGCTGGGCCGTCTGTTGAAAGGGG
AGCAGGAAGTCGAGCAGCGGGCGCTGGTTGTAGCCGGCGCTGCAGTAGGATTCGGGGGCT
CCGCCGGTGGTGATGGCCGACAGCCACTGCTTGCCGTTGAGGGCGTGGGCTTCCGGGCCG
TAGGCGTAGCCGTACTCCAGCACCAGATCCATCCACTCCTTCATGATGGCCGGACAGGAA
TACCAGTAGAAGGGGTGCTGGAAGACGATGATGTCGTGTTCAGAGAGCAGGGCCTGCTCC
CGCTTCACGTTGATGAACATGTCCGGGTAGTGCAGATAGAGGTCGTGCAGGGTGACGCCC
TCCAGCCCGTCGATGGCCTGCAGCAGCTGCTTGTTGGCCCGGGAGCTCTGCAGCGCCGGG
TGTGAGAAGATGACCAGAATGCGTTTCATGGGGTCCTGACCTGAAGAGGAGTGGATGCCG
GCAAAAGATGCATTGCGCAGCGACGTTAGCAAGAAGCGCCGTGGCCCGCCAGTTCCGGGA
TCAGCTCGCGCAGCGCCGGATTGAGGGTCTGGTGGGCGGGATAGCAGAGGCCGATGCGCC
GGAACATCCGGGGCCCGCTCACGGGCACGGTGCACAGCCCCGCCTCGTCCTCCACCAGCC
CATCCGGCAGGAAGCTGATGCCGACCCCGGCCAGTACCAGCGCCATCACCAGCCCCTTGC
TTTCGGCCTTGGCCACCAGATTGAGAGTGAGTCGGTCACAGGCCAGCAGGCCTATGGTCT
GCTGATGGGCCTCGCAGGGTGGGCACTCAATAAAATCATAATGTTGCAGCTCGGCCAGTT
CGAGTTGCCGGCGGCCGGCGAGGGGATGGTCGCGGCGCACGCACAAGACATAGTCCTCTT
CCCACAGCGGCAGAAAGATCTCGTCCTCCCGGCGCAGGGCATCCAGGGTCAGCCGACAGT
CGGCAGGCGTCCCGTAATCGGAGAGGGTGAGATCCAGCTCGGGAAGCACCGCCTGCACCT
GCTGCAGCAATCCCGCCACCCGGCGCCGGCTCAGATCCGGCATGATGGCCATGTTGAGCC
GAGCACGCGTTGCCTTCTGGCGAAACAGCTCGGGTAGCCGGCGCGCCTCCTCCACCAGCT
TGACCGCGTGGGGATAGAGGTAGTGGGCCGGGTCCTTCGCCTCGACCCCCTTCTTGCCCC
GGATGAACAGGCTGTCACCCAGGGTCTCTTCCAGCTGGCGCAGCCCCGCCGAGAGGGAGG
GCTGGCTGACGTGGCAGCGTTCGGCCGCCGCCGTGATGTTCTTCTCTTCATAGATGGCGA
TGAAGAAGCGCAGCAGTCTCAGATCCAGCATAAGCCCAACCATAGTTTTTTCAGATGATA
ACCAGCGGAAAACAATATTTATCACTGATGGATGCAGTGACTATAGTGATCCCGTTCCGT
GCTGGCCAGCCGCTTGTTTGCTCAAACCGACTCTTGAATCAGAAGGAAAACATCATGTCC
AAGCCTCTCGTCGTGATCACCGGTGCCTCCGCCGGGATCGGTGCCGCCATCGCCCGCGCC
TTCTCGGCCGCCGGCCATCCGCTGCTGTTGCTGGCCCGCCGGGTCGAGCCCATGCAGGCG
CTGGGCCTGCCCGATACCCTCTGCATCGGGGTCGACGTGACCGACACCGCCGCCATGAAG
GCCGTCATCCAGCAGGCCGAGGCGCAATTCGGTCCGGTCGGCTGCCTGGTCAACAACGCC
GGCGTCATGCTGCTGGGCCAGGCCGACGTGCAGGACCCGGCCGAGTGGCAGCAGATGCTC
AACATCAACGTGATGGGGGTGTTGAACGGCGTTCACGCCGTGCTGGCCGGGATGAAGGCG
CGCCGCAGCGGCACCATCATCAACATCAGCTCCATCGCCGGTCGCAAGACCTTCCCGAAC
CATGCCGCCTACTGCGCCACCAAGTTCGCGGTGCACGCCCTGACCGAGAACATCCGGGAA
GAGGTGGCCGATGTCGGCGTGCGGATGGTGACCATAGCCCCAGGCGCGGTGGAGACCGAG
CTGCTCAGCCATACCACGGACGAGAGCATCAAGGCCGGCTACCACGACTGGAAGGATCAG
ATGGGCGGTGTCATTGCGCCCGAGGTGATCGCCGAGGCCGTGCTCTATGCCTGGAACCAG
CCGGCCAATGTCTGCGTGCGCGAGATCGTGTTGGCGGCCACCCGTCAGCAACCTTGATGG
AGGCTGACTGGAAGAGGGGGAGGGCTTGACCCTCCCCCTGGGCCAGGGGTTACCATAGGC
CACCTTTCGTCAATGAGTCGTCTCATGGTTCTGACCCGTCGCCAACTCACTCGCGCCCGC
CGCTGGCTCCCCCTGTGGAGTCTGCTGATGGTGCTGATGTCGTTTGGCAGCAGGGCGGCG
ACCGATCTCTGTACCCTGACGCCTCATTGCAGCCAGAGCGAACGCACCCTGGAAAAAGCC
ATGCCCTGCGGCAGCTTCACCTCGGCGCTCGCCATGACGGTGCTCAGCAGTGACAGCCTG
ACGGTTGCCATGCTGGAGCCCGACGCCCCGGATTTCATCTCCCCTTCCCAGTTCATGCCG
GATGTCCCGACCGACCGGCTGGAGCGTCCTCCCCGCACCCTGGCTTGAATCTGACCCCCG
TTCCCGGGCATGTTTCATTCAATCTGAGGTGAGTTATGTACAAATCCCTGCTACTGGCCG
TGCTGGCCGGTACCGTCAGCTTTTCTGCTCTCGCGGCCGAGAAGATGACCGTCTACAAAT
CCAAGTACTGCGGCTGCTGCCAGGCCTGGAACAAGCACATGGAAGAGAATGGCTTCGAGC
TCGAGGTCATCGAAACCGAACAGCTTGCACCGGTCAAACAGCAGTACGGCATCACTCCGC
AGCTGGCCTCCTGCCACACCGGCGTGGTCAACGGCTATGTGATCGAGGGACACGTGCCCG
CCGCCGACGTGCAGAAACTGCTCAAGGAAAAACCGGCGATCCGCGGCCTGACCATTCCGG
GCATGCCCCAGAGTGCGCCGGGCATGGATATTCCGGGTCAGCCCTATCAGGTGCTGAGCA
TCAGCAATGAGGGCGCGACCAGGGTCTGGTCGAGCTACCCCGGCTGATGAAGGCTGGCTG
TGAGCGGACACGCTTCCATCATGTGAGGCACACCTGAGCGAGCCCGTGTCGCTCACGGTC
AGGTATGGGGGCCGCCATCGCGAGATGGCGGCCCTTTTACATCCCGGCGCGGGAGAACTT
GCAACTGAAGGCGACAAGGGGCAGATTGGTCCCCTGTCCAAGGAGCCAAGGCTCAGGTCC
GCCAACCCTTTTAAAGCGCAAAGGATGCGACATGTTCACCTTTTCCCGAGGGCTTCTGCT
GCTGGCTTGCCTGGCCGCCGTTCCCTGTTCATATGCCAATGATGAGTCCGCCATGCCCAC
ACGCGACACCCAGATCCAGCCTCCCGTGGCCGCCAAACACCCCCATACCCTGAAAAAACA
CGGGGATACCCGGGTCGACAACTACTACTGGCTGCGCGATGACGAGCGCCAGAAACCCGA
GGTGCTGGCCTATCTGGAGGCCGAAAACGCCTACACCGACGCCATGCTCAAACCGGTCAA
GCCGCTGCGCGACCAGCTCTATCAGGAGATGGTGGCCCGTATTCCCCAGCAGGACGAGTC
GGTGCCCTATGTGAAGAACGGTTATCGCTACCAGACCCGCTACGAGCCGGGCAAGGAGTA
CGCCATCTATTCACGCAGCAAAATTGGTGAAGAGGCTACAAGCCTGCTGCTGGACGGCAA
CCAGCGCGCCGAGGGCCACGAGTTCTACGCTCTGGGGGCGCTTGAGGTGAGCCGCAACAA
CCGCTGGCTGGCGGTGGCGGAAGATTTCCTCTCCCGCCGCCAGTACCAGATCCAGTTCTT
CGATCTGGAGAGCGGCAAGTGGGCCGCCGACACGCTCGAGAACACCTCCGGCAATCTGGT
GTGGGCCAACGACAGCAAGACGGTGTTCTACGTGCGCAAGCACCCCAAGACCCTGCTGCC
CTACCAGGTTTATCGCCACGAGCTGGGTACGGATCCCGCCAAGGACACCCTGGTCTACGA
GGAGAAGGACGACACCTTCTATGTGAGCCTCTATGCCACCACCTCGGAAGATTTCATCGT
CATCGCCCTCTCCAGCACCACTACCGGCGAGGCGCGTCTCATCGATGCCAACGTGCCGAC
CCAGGCGCCGCGGGTGTTCCTGCCGCGCCAGGTGGATCACGAGTACAGCCTGGATCACTA
CCGCGGCCGCTTCTATGTGCGCTCCAACAAGGACGGCAAGAACTTCGGCCTGTACGAGAC
CAAAGAGAGCCCGGTGGAGCGCTGGAAGGCGGTGATCGCCCCCAATCCGGATGTGCTGCT
GGAGAGCTATGCCCTGTTCAAGGAGTGGCTGGTGCTGGAGGAGCGCAGCCAGGGGCTGAC
CCGGTTGCGCCAGGTCAACTGGCAGAGCGGCGAGCAGAAGGAGATCGCCTTCGACGATCC
CGCCTATGTCACCTGGCTTGCCTACAACCCGGAGCCGGACACCAGCGCCCTGCGCTATGG
CTACTCCTCCATGACCACGCCGTCTTCCACCTACGAGCTCGACCTGAACAGCGGCAAGCG
CACCCTGCTCAAGCAGCAGCCGGTGGCGGGTTTCAAGGCCGATCAATATGCCAGCGAGCG
GCTCTGGATCACTGCCCGTGACGGCGTGGCCGTGCCGGTGTCGCTGGTCTATCGCAAGGA
CCAGTTCAAGAAAGAGGGGACCGGCGCAGGCACCAATCCGCTGCTGGTCTACGGCTATGG
CTCCTATGGCGCCAGCATGGATCCGGACTTCAGCAGCGCCAGGCTGAGCCTGCTGGATCG
CGGCTTCGTCTACGCCATCGCCCACATCCGGGGTGGCGAGGAGCTGGGCCGCCACTGGTA
TGAGGATGGCAAGCTGCTGAAAAAGCAGAACACCTTCAACGACTTCATCGACGTGACCGA
GGCGCTGGTGGCGCAGGGCTATGGTGCCAGGGATCAGGTCTACGCCATGGGCGGCAGCGC
CGGCGGCCTGCTGATGGGGGCCGTCATCAACCAGGCGCCCCAGCTCTATCGCGGCGTGGT
GGCCCAGGTGCCCTTCGTCGACGTGGTCACCACCATGCTGGACGAGTCCATCCCCCTCAC
TACCGGCGAGTACGACGAGTGGGGCAATCCGAACCAGAAGCGCTACTACGACTACATGAA
GGCCTACAGCCCCTACGATCAGGTCAAGGCGCAGGCCTACCCGAATCTGCTGGTCACCAC
CGGGTTGCACGATTCCCAGGTGCAGTATTGGGAGCCGGCCAAGTGGGTGGCCAAGCTGCG
GGAGCTGAAGACGGATGATAACAAGTTGTTGCTGAGTACCGACATGGACGCCGGCCACGG
CGGCAAGTCGGGCCGCTTCAAGGCCTACGAGGATATCGCACTGGAGTTTGCGTTTATCCT
GGATCTGGCCAAGCCAAAAGCATAAGTCACCAAGGTTGCAGCCCTTGCCAGACAAGGGCT
GCAAAAGAATCTCCTTTCCCTCTTCCCACCTGCCGTCCGGTAGCACAACCAATTAATCTT
CGATCGGCAAATTAATGATCGGCTTCAAATTTCTGGCGACCGATATCCTTCATTTTGTGT
TTTTGTTTGATTTATGTTGGCGCCGTGTGCTTAATCGATGCCGTTATAACTCTTTAATTG
GCCCCCTCGGTGCCAATTATCTCTGGTTGGCATGAAGCCGACTGTCTCACCACAGGATGC
TGGTGGCTTTTTGGGGAACGCTGGTCGTTCACCCATTTCCTCATCGCGAGGTCACGGACG
ACCGCCGACGCAGCACGGCGGTTTGTCTTGCATTCGCCCGTGGAACGGGCGAGCTGAATC
AATCAAAAAGGATGAACAACATGAAAGGATTATCCCTGGCGTGTGCCTTGTCGGCAGCTC
TGGTCGGTGTCTCGTTTGGTGGTCCGGTACAGGCGCAGGAGCGCTTCGTGACCATAGGTA
CTGGCGGTCAGACCGGTGTCTACTACGTGGCGGGCCAGTCCATCTGCCGCTTCCTCAACC
GCGGCGCCGCCGATCACCAGATCAAGTGCAACGCCCCGGCCAGTGGCGGCGGTGTTGCCA
ACGTCAACGGCATCCGCTCCGGCGAGTTCAACTTCGGCATCATGCAGTCCGACCACCAGT
ACAAGGCGATGAAGGGCGTCGAGCCGTTCAAGGCCGAGGGTCCGATGGATGACATCCGCG
CCGTCTTCTCCCTGCAGAGCGAAGTGTTCACCATCCTGGCCCGCAAGGACGCCAAGATTG
CCGGCTTCGACGATCTGAAGGGCAAGCGCGTCAACATCGGCAACCCGGGCTCCGGCCAGC
GCGACACCTTCGAAGAGATCATGGCCGTCAAGGGCTGGGACAAGTCCGTGTTCAGTTTGG
TCTCCGAGCTCAAACCCGCCGAGCAGGCCTCTGCCCTGGGTGACAACAACATCGACGCCA
TGAGCTACTTCGTTGGCCACCCCAACGGTGCCATCCAGGAAGCCTCCACTACCACCGACA
CCGTGCTGGTGCCGGTGACCGGCCCCGAGATCGACAAGCTGCTGGCCGAGAAGAGCTACT
ACAGCAAGGCCGAGATCCCGGGTGGTCTGTACAAGGGCAGCCCGAACCCGACCCCGTCCA
TCGGTGGCAAGGCCGTACTCTCCACCAGCGCCAAGGCCGATCCGGAAGTGGTCTACCAGC
TGGTCAAGTCCGTGTTCGACAACCTGGATCGCTTCAAGCGCCTGCACCCGGCCTTCGCCG
ACCTGAAGGAAGCCGACATGATCAAGGTGGGTCTCTCCGCCCCGCTGCATGAAGGCGCGG
TGCGCTACTACAAGGAACGTGGCTGGATGTAATCCGGTTGCGGTTTCGGATGTGCCCCAG
ACTCGCTCCTCCCTCGGGGGGGCGAGTCTCATTTATTGCAGTACCAACAGAGCCACACTA
TGCAGCAAACACAACAACAAGAGGCGCTCTCGGCCGAGGAGCTGATCGCCCAGGATGTGG
GAGCCCGCCTGCCGGTGGGCACCATGAGCTGGATCATCGCGGGTCTTGCGCTGATCTGGT
CCCTGTTCCAGCTCTGGATCGCTTCGCCGCTGCCGTTCTCTCTCGGCATCGGTGTTCTCA
ACGACACTGAAACACGCTCGATTCACCTGGCTTTCGCCATCCTGCTCGCCTATCTGGTGT
TCCCGGCCATGCGCAGCTCGCCGCGCGACCGGGTGCCGCTCGGTGACATCGCCCTTGGCC
TCATCGGCGCCGCCGTCGCCAGCTACCTGTTCATCATGTATGAACAGCTGGCCCAGCGCC
CCGGCAACCTGACCACCATGGACTTCGTGGTCGCCTGTATCGGCATTCCGCTGCTGCTGG
AAGCCGCCCGCCGTGCCCTCGGCCCGGCCCTGGCGGTGATCGCCATCGTCTTCCTGGCCT
ACAGCCTGGCCGGTCCCTGGATGCCCTCCCTGCTGGCCCACCGCGGGGTGAGCCTGCATG
CGCTGGCCAACCACCAGTGGATCACCACCGAAGGGGTGTTCGGCATTGCCCTCGGGGTCT
CCACCAGCTTCGTCTTCCTGTTCGTGCTGTTTGGCGCCCTGCTCGAGCGCGCCGGTGCGG
GCCACTACTTCATCCAGCTCGCCTTCAGCCTGCTCGGCCACCTGCGCGGCGGCCCGGCCA
AGGCAGCCGTGGTGGCCTCGGCCCTAACCGGCGTCATCTCCGGCTCCTCCATCGCCAACG
TGGTGACCACCGGCACCTTCACCATCCCCATGATGAAACGGGTCGGCTTCTCCAAGGAGA
AGGCCGGCGCGGTGGAAGTGGCCTCCTCGGTCAACGGCCAGATCATGCCCCCGGTCATGG
GCGCCGCCGCCTTCCTGATGGTGGAGTACGTTGGCATCCCCTACGTCGACATCATCAAGC
ACGCCTTCCTGCCGGCGGCCATCTCCTACATCGCCCTGCTCTACATAGTGCACCTCGAGG
CGCTGAAGCTCGGCATGCAGCCCATCGGCAACCGTCAGCCGCGCCCCTGGCTGCGCCGCC
TGACCGGCTTCGCCTTCGGTGCCGCTCTCATCAGCGGCCTCTCCATGGCGGTCTACTATG
GCCTGGGCTGGCTCAAGCCGGCGCTGGGCGACTACGCCCTGCCGGGGATCAGCGTGCTGC
TGGCCGCCGCCTATCTGGGACTGCTGAAGATCGCCGCCAGCAACGAGCCGTTGCCATCGG
AAGATCCGGACAAGCCGCTGGACGAGCTGCCGGAAACCCGCGCCGTGCTGCTCTCCGGCC
TGCACTTCCTGCTGCCGGTGGTGGTACTGGTGTGGTGTCTGATGGTGGAGCGACTCTCCC
CCGGCCTGTCGGCCTTCTGGGGCTCGGTGATGCTGATCATCATACTGCTGACACAGCGCC
CGCTGCTGAACTGGCTGCGCACCGATGGCAAGCATGACTACGGCAGCTTCACCGACGGCG
TGGTGGATCTGCGCGAGGGGCTGATCGCCGGTGCCCGCAACATGATCGGCATCGGCATCG
CCACCGCCACCGCCGGCATCATAGTCGGGGCCGTCTCCCAGACCGGGGTCGGTCTGGTGC
TGGCGGATCTGGTGGAGTTCCTCTCCATGGGCAACCTGCTGCTGATGCTGCTGCTGACCG
CCCTGCTGAGCCTGATCCTCGGCATGGGGTTGCCCACCACCGCCAACTACATAGTGGTGT
CGAGCCTGCTGGCGCCGGTGATCGTCACCCTGGGGCAGCAGAACGGCCTCATCGTGCCGC
TCATCGCCGTGCACCTGTTCGTCTTCTACTTCGGCATCATGGCCGACGTGACCCCGCCGG
TGGGGCTGGCCTCGTTCGCCGCGGCTGCCGTCTCCAAGGGCGACCCCATCAAGACCGGGA
TCACGGCGTTCTACTACAGCCTGCGCACCGCGGCACTGCCGTTCCTGTTCATCTTCAACA
CCGACCTGCTGCTCATCAACGTGGACTTCGCCCACGGCGTGCTGATCTTCATCGTGGCCA
CCATCGCCATGCTGATCTTCGCCGCCGCCACCCAGGGCTACTTCCTGGTGAAGAGCCGCT
GGTACGAGAGCGTGCTGTTGCTGCTGGTGGCCTTCACCCTGTTCCGTCCCGGCTTCTGGA
TGGACATGGTGCACGACCCGTATCGCGACGCCGCGCCGGCCGAGCTGGCCCAGACCATGG
GCCAGGTGGAGGCCGAAAGCACCCTGCGCCTGCGGATGGAAGGGGAAGATGCGGTGGGCA
AGTTGCGCCGCTTCACCGTGCTGCTGCCGGTGCCGGATGGCGCGAGCGGTGAGGATCGTC
TGACCAAGCTGGGGATCCAGACCTATGAGCAGGACGGCAAGATCCTGATCGACAGCGTCA
CCTTCGGCAGCCAGGCCGCCGAGCTGGGGCTGGAGATGGATCAGCAGATCCTGAGCGTCA
AGGCGCCCACCGAGCGCTGGCCCAAGGAGCTGATGTGGCTGCCGGGCTTCCTGCTGTTCG
GTGCCGTGATCTGGCTGCAGCGGCGCCGTCAGGCACGCTGATCCCGCACCCAATAAAAAC
GGCGCCACGATGGCGCCGTTTTTATTTACCCCGTGTGGGGTTATTCCTGCGGAGCTTGCT
TTTGCGGCAGGTTGAAAGGCTGTTGCTTCACCTGGCTCAGTTCCGGCTGCTCTCAGACCT
ATTCAACGCGGCACATCATGATATCTATACGGGCCGCGGGAGGGCTTATTCTTGCGGATC
CTGCTCCTGCAGCAGGCTCAGGGTCTGTTGCTCCACCTGGCTCAATCCCAGCTGCTCGCA
GGCCTGCTCAAAGCTGATTCCCAAGTGACACATCATGATGTCGATGGCGGGCAGATAGTT
TCTCATTGCTTCTTCCATGGTGATCCTCCGAACCCGTTCCTTATGCCCGAACCGGGTGGA
CGGGACAATTAGACTTTAGGCGTAGGGTGCTCGTTTGCTGAGCGCCTCTGCCACTGGCCG
GGGGAATTTGTTACTCTCCCTGTCAGCAAGAAGATGTTGCCGTATGACTGCGAGCGACAC
GTGAGGAGCAGGGCATGTTATTGAGTTTCTTGATCATCGCATCGGGCTGGTGGCACATTC
GTGCGGCCTACGGCTCAGACTCCCGTCAGTTCTACATCAGCAAGCCGCTGACCATGCTGC
TCATCATAGCGCTGGCGTTCGGCTATCAGGGCTATGACCACGACGGCTCCCACGCCTGGA
TCCTGCTCGGTCTCTGCCTGTCGCTGGCCGGCGACGTGCTGCTGATGCTGCCGAGCGATC
GCTTCATCCAGGGGCTGGCGGCATTTCTTGTCGCGCACCTCTGCTACATCGTCGGCTTCG
CCCAGGGGCCGCTGGTGCTGAACCTGGTGGACGGCCTGCTGTTGCTGCTGGTGGCCGGCA
TGGTGTTCGGCCTGTTGTGGGGCAAGCTCGGGGAGATGAAGATCCCCGTTTTCTGCTACA
TGCTGGTGATCATCGGCATGGCCTGGGTGGCCGCCGGTGCCTGGCACGCCTCCCTCACCG
CCGGCAGCGCCGCCGCCCTGGTGGGGGCGCTGATGTTCCTCTTCTCCGACAGCATGCTGG
CGCTGGACCGCTTCCGTCGCCCCTTCCCCCATGCCACCGCCTGGGTGATGAGCAGCTACT
TCGCCGCCCAGTTCCTGATCGCCGCCTCGCTGGCGGGTTGACCGGCGGGCCGCAATAAAA
AACGGGCCTGCCGGCCCGTTTTGCTACTCCCTTCTCACTCTTTTCACGCCTCGACCGGTT
CGGCATCCGGCGCCCTCGGGGCCGGCTGCTTGAGCAGCAGCATCAGGGCGCTGGCGATCA
GCAGGAAGATACCCATCACGAAGAACACCTGGTTGTAGGCCATGATGGCCGCCTCGCGGC
TGATGGTGTTCGACAGCATGGCCTGAGCCTGCAGACGGGCCAGTTCGGGGCCGGAGCCCT
GGGCCATCATGCTCTGGGCCAGCTGCAGCAGATAGGCCTGTCCCTCTATGCTGGTGGCGG
CCAGGGTACTGCCGATCTGGCTGACGTGGGTGCGGGTATCGTTGTCGATCAGGGTGGCTA
TGATGGCGATGCCGAATGCTCCCCCCAGGTTGCGCAGCACGTTGAGCAGGGTGGAGGAGG
AGGGGATCTCGTCCGGCGTCAGGCTGGCGGTCGCCACCAGGGAGAGCGGCACCATGATGA
AGGGCTGCCCCAGCGCCCGCACGATGAGCGACTGGATCAGCTGGGGCCCGGCGTAATCCG
CACTCATGTTCATGTTCATGAAGCAGCTGACGGCGAACACCAGAAAACCGAAGCTCACCA
GATAGCGCGGGTCTATCTTGTGGGTCAATTTGGGCACCAAGGGCAGCACCAGCAGCTGGG
GCAATCCCATCCACATCAGCACCTCGCCGATTTCCAGCGCGTTGTAGTTGTGGATCTGGG
TCATGTAGAGCGGCAACACATAGATGGAGCCCATCAACGCCATGCCGAGCACCAGGTAGG
CGAAGCAGGCCAGCGCGAAGCGCGGGTTGTGCAGCAGCCGCAGGTTGACCAAGGGGTGGC
GGCGCAGCAGCTGGCTGATGACGAAGAACACCAGCGCCACCACCGAGATGACGGTGAGCC
GCACGATGAAGCTGGAACCGAACCAGTCCTCCCGGTTGCCCTCTTCCAGCACCACTTCCA
ACAGGCCAAGCCCCACCGCCATGGTAAGGATGCCGATGAGATCCACCCGTTTGATCACCT
CCCAGTCCACCGGCTTCTTGTCCAGCCCGTGGGCCAGCATGGCCATCACCAGCAGTCCCG
GTGGCACGTTCAAGTAGAAGATGTAGTGCCAGGACATCTGTTCGGTCAGCCAGCCGCCCA
AGGTCGGCCCGATGGCGGGGGCGAAGGTGGCGCACAGGCCGAACAGCGCCATGCCGGTGG
CCCGCTTGTGCAGCGGCAGCAGACTGACGATGAGGGAGAAGGCCATCGGGATCAGCGCCC
CGCCGGTGAAGCCCTGCAGCGCCCGAAAGACGATCATGCTAGTGAGGTTCCAGCTGAACG
AGCAGAGCACGGAGGCGACGATGAAGGCGCCTGTGGTCCACAGCAGGTAGCGCCGCACAC
TCAAGCCCCGGCTCAGCCAGCCGCTCAACGGGATGGCGATCATCTCCGCCACCAGATAGG
AGGTGGAGATCCAGGAGCTCTCACTCAGGGTGGCCGACAGGGCCCCCTGAATGTCCTTCA
GGGAGGCGTTGGTGATCTGGATGTCGAGGATGGCCATGAAGGCGCCGATGAGGCCCCCCA
TGACCGCGATCCAGTTGCGGCGTGGTATGGCGTCCATCAGTTGGCGGCGACCACGGGATC
AGGGCTGCGGGTATCGACGATCACCTCGGTGGAGAGGCCAGGCAGCAGCTTGCCCGCCAG
CGCGCCCGGATCCGGAATGCGGATCTTCACCGGTACCCGTTGCACGATCTTGGTGAAGTT
GCCGGTGGCGTTCTCCGGCGGCAGCAGGGCGAACTTGGCGCCGGTGGCCGGCGCCAGGCT
GTCGATGATCCCCTCGACCGGTTGATCCGGATAGGCATCCAGGATCACCTCCACCTTCTG
GCCGGGCTGCATGTGGAGCAGCTGGGTCTCCTTGAAGTTGGCCTCGACCCACACCTGCTG
CAGCGGCACCAGGCTGGCCACCTGCATGCCGGACTGGACGTAGAGCCCCGCCCGCAGACT
GCGCTTGCCAATGATGCCGTCGGCCGGGGCCCGCAGCTCGGTATAGGCCAGCTCCAGCTT
GGCCTGCTCCAGCTGGGCGGCGCTCAATGCCAGCTTGGCCTGGTTCTGCTTGGCCTCGGC
ATCCAGCACCAGCAGCCGCTCGCGGGCGGCCTGCAGGGCCGCTTTGGCCTCCTGCTCCTG
GGCCTGATTGACCTGCAGGCCGGCACGCACCTGTTCGGCATTGGCCGAGCTGACCTTGGC
TTCCGCCTGGCGAATGAGGCTCAGCTGCTGGGTGCGGGTGGCGGCGAGATTTTCCGCCGT
CGCCTGGTTGAGGCGCAGGTCGGCTTCGGCCTCGGCCACCTTGGTCTTGTACTCCCGGTC
GTCGAGGCGGGCGATGAGCTGGCCGGCCTTCACCGGCTGGTTGTCGGTCACCAGCACTTC
GCTGATGTAGCCGGACAGCTTGGAGCCGATGCCGGTCACCTCGCTCTGCAGGTAGGCGTT
GTCGGTGCTCTCGAAGTAGCGGCCGTGCAGATACCAGTAACCGGCAAACAGCAGACCGAG
CAGGGCCAGTATCATGGCGGCCAGCAGGGGGATCTTCTTGTGTTGACTCATGTGGGGGAT
TCCTGAACTTAAGAGAGGCAGGCTAACACTGGCCAACTGTTTCGATTAGTATCCATTTAT
GAGATATACAGTTTCACTGGTGCAACAATGGATCTGAACGCTGCATTGATTCTAGTGCGG
ATCGTCGACAAGGGCTCCTTCACGGCGGCCGCCCAGGAGCTGGGCATGACCAAGGCGACG
GTGAGCCGGCGCATCGCCGAGCTGGAGCAGCGCCTCGGCGTGCGGCTGCTCTACCGTTCG
ACCCGCCAGCTCACCCTCACCGAGGCCGGCGAGCAGTACTATCTGCGCTGCAGCAAGGCG
GTAGACGAGCTGGCCCAGGCCGAGCTGATGGTGAGCGCCAGCCAGCAGGAGGTGACCGGC
ACCCTCAAGCTGGCAGTGCCCATCGAGGCAGGGCAGCTGGTGGTAGGCAGGCTGGTGGCG
GAGTTTCTGCAGGCCTATCCCGGTCTGCAGGTGGAACTGGAGCTGACCAATCGCATCGTG
GATCCCATCAACGAGGGGCTGGATGCGATCGTGCGGATCGGCGACATGAGCGATTCGAAC
CTGGCGGCGCGGCGGCTGTGGAGCAACGCCCGCCTGATCTGTGCCAGCCCGGCGTACCTG
GCGCGCAGCCCCGCCATCACTCATCCCGAGGATCTGGTGCAACATGAACGGGTGGCGGTG
ACCAGCGGCTTTCTGGCCTCGCACTGGTGCTTCGAGCGGGATGACAAGGAGGTGCTGGTT
GACCCTCCCTCCCGCTTTCGGGTTAATAATATAACCTGTGCCCGAGAGGCGGCGAAGGCA
GGGCTGGGGCTCGCCTCTCTGCCCGCCATGCTCTGCCACGATGAGCTGGCGAGCGGGACC
TTGGTGTCCGTGCTGCCCGAGTGGCAGCAGCCTCGGGTGCCGATTTACCTGTTGTTTCCG
GAGCGGCGGCTGATGCCGCGAAAATTGCGGGTGTTCATCGATTTCATCGTGGCCAAGGGG
GCCGACTACGGCATAGACACCCTGCTGTAGCCGGCCAGAGCCGGTGCCGTGGGAACGGCA
TCGTGGGGGGATCTGAGGGGGAAGACATGGATCACTGGATCAATCTGTATCGGGCTTCCC
ATTCGCTGGAGGCCCACGCCCTGAAAGGGGCGCTGGAAGTGGAAGGGGTGCCGGTGCGGC
TCAATGGCGAGGCGCTGTCGGGCGCCCTGGGCGAACTGCCGGTGGACATGCTGCAGGTGA
CCCTGATGGTGCGCGAGCAGGATCGCAGCAAGGCGGGACGGGTCATCGAACGCTATCAAC
AGCGTCAGGGCAACGGCTGGCTGTGCGGTCAGTGCGGGGAGGAGAACGGCGCCAACTTCG
ATGTCTGCTGGCGCTGTCACCACGATCCCCACGAAAATTAATCGCTCGCCCTGCCTCAGC
GCAGGGTGAAGTCGATGTCCTCCCCCGCGCTGGCGTCGTGATAGGTCGTCAGATCCAGCT
CCCGCTCGCTGCGGGCAATCAACACGGAAACCAGGATATCGCCGGAGACGTTGACCGTGG
TGCGCGCCATGTCGAGGATCCGGTCGATCCCGGCGATCAGTGCCACCCCCTCCAGCGGCA
GTCCCACTGCGGTCAGGGTCAGCGTCAGCAGCATCAGTCCGGTGCCCGGCGTGCCCGCTG
TGCCGATACTGGCCAGGGTGGCGATGCTGATGATGGTCAGGTAATCCACCAGGTGCAGAT
CCACCCCGAAGGCCTGAGCCACGAACAGGGCGGTCACCCCCTGATAGAGGGCGGTACCGT
CCATGTTGATGGTGGCGCCGATGGGCAACACCTTGGCGGTGATGGCGGGGGAGACCCCGA
GCCGGCGCTCGGCGCAGGCCAGGCTGATGGGCAGGGTGCTGTTGCTGGAGCTGCTGGTGA
AGGCCACCGCCTGGGCATCGACGATGCTCTTGAAGTAGTGCAGCGGATTGAGGCGGGCCA
GCAGGATCAGCAGGCTGCTGTAGACGCCGAGCACGTGCAGCAGGCAGCCGAGGTAGACGG
CGCCGATCACCTTGAGCAGCGGCAGCAGCAGGCTCATGCCGTACTTGCCGGTCATCCAGG
CCATCAGGGCGCAGACACCGTAAGGGGCCAGCGCCATTACCATCTGGGTCAGCTTGAACA
TCCCCTCCGCCAACGAGGTGAAGAAGAGGATGGCGGGGCGGCCGCGCCGACCGGTGGCGT
TGAGGGCGAGGGCGAGGGCCACCGCGAACACGATCACCTGCAGGATCTTGCCGTCCACCA
TGGCCTGCACCGGGTTGCGCGGCACCAGGTGGCTCAGCACGCTGGCCAGGGTGGGGGACT
CCGCCATGCCGACCCGTTCATAGGGTCCCATATTGGCGCCCATGCCGGGTTCCAGCAGCC
AGCCCATCATCAGGCCGATGCAGATGGCGACAGCGGTGGAACAGAGGTAGAGGCCGATGG
CCTTGCCGGCGATGCGGTCGAGGGCCTTGCCCTTGAGCAGCGAGGTGAGGCCGGCGATGA
CCGAACAGAAGATGAGAGGCACCATCAGCATCTGGATGGTGTTGACGAACAGCACGCCGA
TGGGTTTGAGCAGCAATGCCTGTTCGCTGAAAGCGGCGCCGAGCCCGATCCCCGTTAGCA
TGCCGAGCAGGGTCTTCAACCAGAGCGGACGGCGGGTCCAGATCCGCCAGGGTTTGAAAG
CCAGTCCATGGAACAGCATGACGCCAATGTCCTTATATTCGGTCTGCGGTGGCAAAAAGG
GGCGTTAGTGTAGCCATCCCCTGCTCAGGTTGCCACATTATCGACAAAGCCGTGACCATC
ACCAGTGCGGGGGCAGGGAAATCGGCAATTTGTTGGCCTATATCAAGGTCGTCGGCAGTG
GGGCAGGATTTAATAGGCATCAAATATGTCTATTCAAGAGGTTTGCAATGACTCAATCGG
TACACGGTCACGAAGTGATGGAGATGATGTTGGCGCAGGGCGGCCAGTTCACCCGGGCCA
GCCTCAAGCAGGCCATCGACGCACGCTTCGGGGCGGATGCCCGTTTCCACACCTGCAGCG
CCAGCGAGATGGATGCCGAGGCCCTGATCGACTTCCTGGCCAAACGCGGCAAGTTCATCG
AATCGGAGCAGGGTTTCCAGACCCGCGCCGACAAGATCTGCAACCACGGTTGATCCCCGC
CGGCGAGCGCCTGCCGCGCTCGCCGAATCCCGCCGCCTTTGTTATATTCGCCCTCTTTCC
CCTCCTCTGTTGAAGGCTTGGCCTGGGCGTTGTATGGATACTTTCTCCGCTGCCGTCATG
TTGTTTCTGATCATGGATCCGCTGGGCAACCTGCCGGTCTTTCTGTCGATCCTCCGTCAT
ATCGATCCCAAGCGACGCCGCAAGGTGATGATGCGGGAGCTGCTGTTCTCGCTGGTGATC
ATGATGGCCTTCCTGTTCGTCGGACAGCAGATCCTCAATTTCCTCAACCTGCGCCAGGAG
GCGGTCAGCATCGCCGGCGGCATCATACTGTTCCTCATTGCCATCAAGATGATCTTCCCG
AGTGAAGGGGGGGTGACCGGGCTGGCCGCGGGGGAGGAGCCCTTCTTGGTGCCCATGGCG
ATCCCCATGATTGCCGGCCCCTCGATCCTGGCCTCCTTGCTGTTGCTGGCCAACCAGGAG
CCGACCCGGATGGCGGACTGGTCGCTGGCCCTGCTGATGGCCTGGGGCGCCAGCGCCGTG
ATCCTGATGTTCTACGAGGTCTTCAACAAGCTGCTGGGTGAGCGAGGACTCACCGCGGTG
GAGCGGCTGATGGGTATGCTGCTGGTGATGATCTCGGTGCAGATGCTGCTCGACGGGGTG
CATCACTACCTGGCGGTGACCGGTCAGAACTGACTGGCTAACAGGAAAGACGCGGGGCTC
GATGAGCCCCGTTTTTTTGCCTGTGATCCGGCGTGGTGATCGTCAGGGTCTTGCGGCCCT
GTGCCGACAATCAGGCCGGTTCGGCCGCTGTTGGCTCCAGCTTGCCCATGATGAGGGCCA
GCAGGGTCTCCCGCAGCCAGCGGTGGCCAGGATCTTCTTCGTGGCGCTGATGCCAGATCA
GCAGGTGGGAGATGCTGTCCAGCGCGATGGGCAGCGGCAGCGGTACCAGCGGGTAGACCT
GGGTGGCATGGCGGGCGTAGAGCCGGGAGAGGGTCACTATCATGTCCGAATGCATGCCCA
TCCGCAGCGCCGCCTCGAAGGAGGGCACGGTCGCCTCGATGCGGCGATAGAGATCCTGCT
CCGCCAGCTTGTGATCCAGCATCCAGCGGTCGCGCCCCTCGCAATAGGTCTGCACGTGGG
GATAGGCAAGGTAGCGGGTGAGATCCCACTCGGGTTCGTGCAGGGCGGGGTGGTCGTGCT
GCACCAGGCAGGTCAGATCGTCGATGGCGAGCAGCCGCTGACAGATGGCGTTGGGCAGGG
TATCGAGCCGAAAGTCCGAGTTGATGCAGTTCTCCCGCACCGTGAAGGCGATGTCTACCT
GGCCCTGGCTCATCTCGGTCAGACTGTTCTCGGTCCACTCCTCGTAGCGCAGCCGGATGC
CGGGGGCCTGTCGTTTCAGCTCGCTCAGGTAGAGCGGCGCGAACAGGGTGAAGGCGCTGT
CCATGCTGGCGATGACGAACTCCCGCTCGGTGGTGGTCGGGTCAAAATCCGGCGGCTGGA
TCAGGTTGTCCAGCGACAGCAGGATCGGCTGCAGTTGCTGCTGCAGGCTGAGGGCGCGTG
CGGTGGGTTCCAGCCCGTAGGCCGAGCGCACGAACAGGGGATCGTCGAAGGTTTCCCGCA
GTCGGCCGAGGGCCTTGCTGACGGCAGACTGGCTCAGATGCAGGCGACGGGCCGCCCGGC
TGCCGTTTCGTTCCTCCAGCAAAACTTGCAGGATTATCAATAGATTGAGGTCGATACGCC
CCAGCTGTTCCAGCAACATGATATGAATCCTCTTCAATTCTTAGATGAATTTATACCATT
TGTTTTCATATCTAGGCGAACTTATGCTCGAAACGTCTCTCGCCTTCAATGGCGGCTGGT
ACAGGATGTAGTGGTTGAGGGGACAAGTAGCATCAAGCAATACGGCGGCCTTTGGGTCGC
CGTATTTTTTGGTGATTTATTTGCAAACTTGCGCCTGTCTTGATTTTGCCCAACAATCTT
TGCGCCTTCTTTTGATACAAACGATCGGTATCTATCAGTCAGGAGTATCCCTATGGGACT
CGGTGGAATTCATATCTGGCATTTGTTGATCCTGCTCGTCGTCGTGGTCGTGGTGTTTGG
CAGCAAACGCCTGGCCGGCGCCGGGGAAGATCTGGGCACCGCCATCAGGGATTTTCGTAA
AGCCTTGCGTGACGATGAATCACAGCCGAAATAAGTGGGAGTTGAATGATGTCCGTAGAA
GATAAAGTGGAATTGAACGAGACCTGTGACAGCTGCGGCTGCTTCGCCGAAATTGGCACC
ATCATCGGCGAGGGTGACGATGTGATGGAGCTGGTGATCGAGGCCGCCGAAGAGGCCGAT
GCCCGCGCCAAGCTGGCCGCCTACGAGGCGCTGGCCAAGCAGGTCACCGCCGAAGCCAAG
AGCAGCAGCGAACTGAGCCAGGGCGCCAACGGCGTGATCCTGAAAGCCCGCCTGCAATTC
ACCTGCACCGCCGAAAAACTCATTTTCGAGATGCGTGCCCGCTCTATCTGAGCCCCCTGA
AAACACGGCAGGCTTGCCTGCCGTGCTGACCCTTCTGCTGTGGGTCTGCGTTCTATAGTT
AGTTATCCCACAGACGGTTTTGCCCGACGCGAGTCGGCCAACAGAAGGCGATCTCATCAT
GGTTCAGCGCAGGCTCTTCGCCACCCCTCTCCACGTCGCTCATCACCTCTTTGACCTGCC
CGGACAGCCACTGGCGGTGACGCCATGAGGCGGCGCTGGCTCTGGAGCCTGCTCTTCCTG
TGGGCGCTGCCGCTGCTGGCGGCGGATCTCAAGCCGCAGCGGCTGCCCCAGCCAGGGGAT
CTCGCCAGCATATTGCAAAAGAAAGAGCTGAGGGCCCTGGTGGTCTATGAGCGGGGTTTC
TTCTTCCTCGACAAGGGGACCCAGCACGGCATTCTGGTCAACCAGCTGCAGGGATTCGAG
CGCTGGCTGAACCAGACCTATCTGGCCAAGGAGAAGATCAAGCTCAAGATCATCTACATC
CCGGTGCGCCAGGACAAGCTGCTGGACTACCTCGCCGAAGGGCGGGGCGATCTGGTGGCC
GCCAACATGACGGTGACGCCGACCCGGCGCGAACAGGTGACCTTCTCCAACCCGGTGATC
GCCCCCATCGAAGAGTGGGTGGTGAGCCAGCACAGCCTGCCGACCTTCAACCGCATTACC
CAGCTCTCAGGCCGGCGGGTCTGGGTGCGGGCCAGCTCCAGCTATTACGAGAGCCTGCGC
CAGCTCAACTGGCTGTTTCGCGAGCTGGGGCTGCCCCCTGTCTATATCGAAACCGTGCCT
GAATACCTGCAGGACGGGGATCTGCTGGAGATGGTGGCGGCCGGCATCATACCGCTCACC
GTGACCGACAGCTTCAAGGGGCGGATCTGGCTCGGCATGATCAGCGGGCTGCGAGCCCAC
AAATTGATCCCGCTGCGGGACAACGGCCGCAGCGCCTGGGCCCTGCGCAACAACAGCCCC
GAGTTGCTCAAGGCGGTCAACGATTATCTGGCCGATGCAGGCAAGCGCACTCTTTACAGC
GACATGGCCCTGCGTCGCCTGCTGGCTCGCAACGACCAGATGAGCAACATACTGGCGCCG
GATCCGCTGGGCCGGTTGTCGACCATCCGCAAGGTGCTGGAGCAGCAGGCCGACAAGTAC
CGGCTGGACTGGCTGATGCTGGCGGCGCTGGCCTACAAGGAGTCTGGCCTCAATGCCAAT
ATCCGTTCCGAACGGGGGGCGGTGGGGATCATGCAGCTGTTGCCGAGTACCGGCAGCGAA
GTGGGCATTCGCGGCGCCCGCCTCGCCAGCCTGGAGGGGAACGTGGAGGCGGCCTGCCGC
TACATGCGGTTGATCCTCGACACCTATTTCAACGATCCCAAGCTGGACGTGCTCAACCGC
CACCTGTTTGCACTGGCTGCCTACAATGCCGGCCCGAACCGGGTGCAGGCGCTCAGGGCC
AAGGCCGAGGCCGCCGGGCTGGATCCCGACGTCTGGTTCGGCAACGTGGAGCAGCTGGTG
GCCAACGAGGTGGGGCAGGGTCCCATCAACTATGTCAGCACCATCTACAAGTATTATGTG
GCCTACCGCTTCAGTCTGCCCCAGCTGGAGGGCAAGGCGGCCGCCATCGAGGCGGTGGCC
CAGCCCTGACGTCCGGCTAGTGCGATGGGGCGGGCGAGGTGAAAGGCTGCCAGGCCTGAT
CCCTGTGTTGCAGATACCAGGGGGTCAGCTGGCCGCTCGGCGAGGGATCCGGCTCACTGG
CCTGCGGTCTGTGACTGATGGCGGGGCGATCCGTGAGTTCCATGGTAAATTCCTTCATCC
TGTTGCTACGAGGCCCTTAGCCAGCGTTATGCCATTTCCTCATGACAGGCGGATGACGCC
ATGATCCCCGCTGAATTCGCCCTGATCGACCAGCCCGAGCTGGCGCTCAAGCTGCGCTGT
CAGCTGATCCGCGGCGCCAGAAGCCGGATCCAGGCCCAGTACTACAGCTGGGAGGAGGAC
AGCAGCGGCAAGCTGCTGCTGTCGGAACTGCTGCATGCCGCCAAACGCGGGGTGCGGGTG
CAGCTGCTCATCGATGACCTCTATGCCGGCGACAACCGCTTCCTGGAGATGGTGGCCCAC
CAGCCGGGCATCGAGGTGCGCCTGTTCAATCCCTTCTGGTTGCGCGGCTGGCGGCCACTG
ACCCTGCTGCTGGAAGGGCTGCTCAGCTTTCGCCGCATCAATCACCGCATGCACAACAAG
CTGCTGCTGGTGGATGGCAGCCAGGCGGTGATCGGGGGTCGCAATATCGGGGATCGTTAC
TTCGGACTCGGCGGTGCCCCCCAGTTCGTCGATCTGGATCTCGCCTGCCGCGGCCCGCTC
TGCCAGCGGGTCGAGCAGGGGTTCGATCAATTCTGGCGCAGCCGCTGGAGCCACCCGATC
CGCCGTCTGTTGCGCCGCCCGCTGCAACGGGCCGAGGTGCAGGTGGTGAACGACTTCCTG
CTGACCCTGAACGAGCCGCAGATCTCGGCCGTCTATGACCTGCCCGCCAGCCTGTTCGAT
CCCGAGCCGATCCCTCTGTGCTGGCATGCCGGGCGGGCCGAGGTGTGGTTTGACCGCCCC
GGCAAGGGGTTGGTATCCCGGCCCACCACGGCGCGACTGCTCTGGCGCAAACTGGCCGAC
AATCAGGGCACATTGCGCCTGGTCACCCCCTATCTCATCCTGACCCGAGGTCTGCGCCGC
CGACTCAGGCAGCAGCGTCAAGCGGGGGTGACCATCGACATCCTGACCAACTCCCTGGCC
AGCACGGATGTGCCGCTGGTGTACGGCGCCTACCGTCGTCACCGCCCCTGGCTGATACGC
CAGGGCATAGCGCTGTCGGAGCTGGAGGGGGCATCTCTCAGCCTGCACGCCAAGCTGATC
CTGGTGGGGGAGGAGGAGGCGCTGCTCGGCAGCTTCAATCTGGATCCGCGCTCCCTGCTG
CTCAACACCGAGCTGGTGTTGCATCTGGCCTGCCCCGCGCTGTGCGCCGAGTTGCAGCAG
TGGCTGACGACCTGGCAGCAGCGTTCATCCCACTCGGTGGCTGCCCCGCCCTCGACCCTG
CGCCGCCTGCTGGCCAGGGTCAGTGACTGGTTGCCGTTGCAGCGCTGGTTGTGAGTGGAT
CACGGCTTGTGCGAGATCTCGCAAAGCCTTGTGCGCCTTCGAGGATAACGTTTGCCATCC
AATGGCGATGGAGTGATTTATCGTATTGTTTTTAATCAGATTGTTTTCTAGTTGAAGTTG
GATGAGCGGCAGATGCTTGCATAGATGGCCGAATATATCGGTTTTTTATTTTATTTATCT
GCGTAATATTTCAACTGCAAGGACAACACGGCGGCTTGCCGTCGTGCGGAAGAGGGTCGT
GAAGGGAATCGGCCGACTGGATCGCTCCAGCCGGAGCCTGCTTCAGATGGGTAGCGGAAA
CTCAGGAAGCAGGAGAGGAACCCGACGGGACCGGATTCCAATATGGAACATGCTATTTGC
GAGGGGGTGACATGCGAGTGTCACCCCATTTTTTATGGCCTGCTGGCTGGGCTGAACAAA
AAGACCGCCGATTGGCGGTCTTTTTGTTTGTGTAGTCTGACGGTCTATGGTCAGGCGATG
CCTGCCAACAGGCGGCTCCAGTTGCGCTTGGCCACGGTGAAGGCATCGTGCAGGCTGCGA
TACTCCAGCTGCAGTTTCAGCTGGTCATAACGGGCCAGTGCCTTGCGCTTGCGCTGCTCC
AGCAGGCGTTTGCGGCTGGCGTAGTAGTGCTGCAGCTGCTGGCTCAGCTTGTCGTACTCC
TCCTGCAGCAGCGCCTGCCACAGCTCCCTGTCGTCCTGTCTGTGCAGCCTGGCCTGGGCC
CGTTTCAGCTGCATCTCCAGCCTGGCCTGCTCGATCCGCTCTTCCGGGCAGGCGCGCAGA
TCCCGTGCCAGCCCGCACCAGGCGGCACTACGGATCAGCCACTTGGTGGGATCGTACTGC
CACCAGCGGATGCCGTTGCGATAGTCGTTCTCGAACAGGTGGTGGAAGTTGTGGTAGCCC
TCGCCGAAGGTGAAGAAGGCCAGGATGCCGTTGTCCCGCGCGCTGTTGCGGTCGGTGAAG
GGCTGACTGCCCCAGATGTGGGCCAGCGAGTTGATGAAGAAGGTGGTGTGATGGGTCATC
ACCATGCGCAGCACCCCGGCCAGCAGCAGCATGCCGAGCAGATCGCCGTGGACGAGCCCC
AGCAGCAGCGGGATGCCGATGTTGGTGGCCAGGGTCAGCGCCAGATAGTGCTTGTGCTGG
AAGGCGACCACGGGGTTGTTCTGCAGATCTCGCACGTTGCTGTAGTCGTGGTAGATGTCG
CGCTGATATTCCCGCAGCATCCAGCCGATGTGGGAGAACCAGAAACCGCGGCCCGCACTG
TAAGGATCCTTCTGGTTGTCATCCACGTGGCGGTGGTGGCGACGATGATCGGAAGACCAG
TGCAGCGCCGAGTTTTGCAGGGCGAGGGCACCGCCGATGGCGAAGATCCACTGCAGGATC
GGGTGCGCCTTGTAGGCCTTGTGCGACCAGAGCCGGTGGTAGCCGGCGGTGATGGAGATG
CCGCAATAACAGAACAGCAGCAGGAAGCTGCCCCACTGCCAGAGGTCATAGCCATGGGTC
ATGCCGTACCAGGGCACGGCGATCAGGGCGGTCAGCCCGGAGAGGGCGAACAGCAGGGTG
TTGGTCATGATGATCGGGGGGCGTTCCATCTCACTCGGTTCCTTTCAGCGAACAGCTGTG
CGCTATTTTCCATGCAGCCGGAATTGGGGTCAATGGTAAAAAAGTAGGAGACAAACCTGA
TCCTGGCGCAGCCTTCGGGTTATCATTTGGCCTCGATAACCTGAAGGTGACTGTTTTCGT
GGGTATTCGCGCGCAACAAAAAGAAAAAACCCGGCGTACTCTGATCGAGGCGGCGTTCAG
CCAACTGTGCGCCAATCGCAGCTTTTCCAACCTCAGTCTGCGGGAAGTGGCGCGGGAGGC
CGGCATTGCGCCCACTTCCTTCTATCGTCATTTTCGCGACATGGAGGAGCTGGGTCTGAC
CCTGGTGGATGAAGGCGGCCTGACCTTGCGCCAGTTGATGCGCCAGGCTCGTCAGCGCAT
TGCGGGTGGCGGCAGCGTCATCAGCACCTCGGTACAGACGTTCATGGAGTTCGTCGAGAA
CAACCCGAACATCTTCCGGCTGCTGCTGCGCGAGCGCTCCGGCACCTCTGCTGCATTTCG
CCAGGCGGTGGCGCGGGAGATCCAGCATTTCATCGCCGAGCTGACCGACTACCTCGAAGC
CACCACGGGGGCGCCGCGGGAGGAGGCCTACATCCAGGCCGAGGCCATGGTGACCATCGT
CTTCAGTGCCGGTGCCGACGCCCTCGACATGACCAGCGAGGAGTGCCGGGCCCTGTCCGA
TCGCACCATCCGTCAGCTGCGCATGATCGCCATGGGCGCCGAGGTCCAGAACCAGAAGCG
CCGTGAACCTCTCTCTTAAGTCAAAGGATGGACAGCTCCATGCATGACCAGAACACGATT
CCGAAGAAACCCCTGCTGCTGGCCCTGCTCATCGGCATCTGTGGTGATGCGTCCCTGACG
GTCTTGTCAGAGTCTGCGGTGCCCTTCTCCTTCTTCCCGATGATCGCCTTCGTGCTGGCC
GCCTATCAGCTCTACCAGCACTACCGTCATGTCTCGCTGGAGGGCAACACCCCGGTCTGC
ATGCTGCTCAGCTTCTTCATCGGCGTGTTCGGTCATTCGGCGCTGGTCAAGGTGCAGTAT
CCAGAGCTTGGCAGCAACTTCTTCTCGCTGATCATGATGTTGCTGCTGCTGGCCGTGCTC
TCCATCAAGCTCGGTATCAGCGTGGGGAAAAAAGAGAAGGAGTGACCAGCACTCCTTCCA
TCACCACCATGACAAAGCCGGGATCACCCGGCTTTGTTGTCTTCGCCGCGCCGCTTGGCA
TCGACGATGGCTTGCAGCCTGGCGCGGATCTCAACCATGCCGAATACCCCGAACACCAGC
ACCTGGGTAAACTCGAGCCGGCTCACCGCGAAGTAGGGCTTGCAGGCAGCCTTGACCATG
CTGGCCTGCACCCAGTGCATCAGGATCACGATCACGCCGCACACCGGCAGGAAGCCGTTG
AGCTTGCCCGGCAGCGGGGCGATCAGGCTGACCAGCACGCCGAACCAGAAGAACAGGATC
AGACCCATCGCCAACAGATTAAACACCCGCTTCATCGTTTACCTCCCGCACACAGTGTTG
ATAGCAGACCAGATTTGATCGGCCTGTTTGTCCTTGAGTTGTTGTCCAGATTGACGGGGA
GGAGCTCTGTGCCCATCTTCCCCTGCCATCCGGTTGTTAAACCGCAGCGTCATTCTTGAT
CTCCCGCAGATAGAGCTGGTAGCAGACTTGACCTGCCTGTTTGTCCTTGAGCAGTTGCCA
GCTGGCCGGCAGCGGCAGATCGGCCATCTCCTTCTCCCGCTCCAGATAGATGAGGGCGTC
CGGCGCCAGCCAGCCGCGCTGCTCCAGCAGCTCGCACACCTGGGGCAGCAACTCGCGGCG
AAAGGGGGGGTCGAGAAACACCAGGTCGAACGGCGTGGCCGGCCCCTGCAGCCAGCTGAC
GGCATCGGCCTGGATCACCTGGCCCTGGCTGCTGCCGAGGGTGGTCAGGTTCTTCTTGAG
CTGCTCAGCGGCGCCCCTGTCCATCTCGATCAGGGTGACCTGCTCGGCGTAACGCGACAG
CGCCTCCAGCCCCAGCCCGCCGCTGCCGGCGAACAGATCCAGGCAGCGGGTGCCGCGTAC
ATGGGGAGCCAGCCAGTTGAAGATGGTCTCCTTGACGCGATCCGTGGTGGGTCTGAGTCC
TTCCACATCCCTGACCGGCAGTTTGCGGCCTCGCCACTGGCCGCTGATGATTCTTACAAA
GCCCGATTTCCCCTGCTGGGCTGGGCTCTTGCTCGGGCCGTTACGGCTGGATTTCACTCT
GGGCATCGCGTTTCGTCGTCAGAAAATAAAGTGATAGTATAAGGCGGTTCATTTTTATGC
CGACCCGCCGAGGGACGGCTATCTTAGCAGTCAGCCTTTGATGTGAGTATTTTTAGATGG
CAAAAGGTTTGTTTTCCTGGCTGGGTTTCGGCCGCAAGAAAGAAGAGGCTGAGGCTGTCC
AACCACAGACACCGCAAGCCACCCCGACTACCGTTGAGTCCGAAGTAGCGGCTCACCCGG
ATCCCGTTTCCGAGACGACTGTTTCCGATAGTACGCCGGCCGTCGCTGCTGAAGTGCCCG
CCAGCGCACAGAATTCCGTTTTGCACGATGATTGCTGCCCGCCTGCCGAGCTGGACGACC
ATGGTCCGCTGGTGGTGGAGGAGTGTGCCTCCGATCTGGAGCCGGTGATCGTCAATGAAG
CCCTGATCGCGGAAGAGGAGCGCGCAGCTGCCGAAGCTGCCCGGGTTGCGGCCGATCTCA
AGGCAGCGGAAGAGGCCCGCCTTGCCGCTGCTGCTCAGGCTGCCGAAGAGGCTTGCCTTG
CTGCCGAGGCCCGCGCGGCAGAAGAGGCTCGCGTTGCCGCCGAAGCCCGCGCCGCAGAAG
AGGCCCGTATTGCCGCTGAAGCTCGCGCCGCAGAAGAGGCCCGTATCGCAGCCGAAGCTC
AGGCTGCCGAGGAGGCCCGGATCGCCAAAGAGGCCCAGCGAGCGGAAGATTTGCGCCTGG
TGGCCGAGATGGAGGCTGAGGCCGCCGCGCTGGCCGCACTGCCACTGGCAGCCAAGGTGG
ACGACGACACCCAGGACAAGCCGCAGCGGGAGGGCTTCTTCGCCCGCCTCAAGCGCAGCC
TGGTGCGCACCAAGGAGAATATCGGTTCCGGTTTCTTCGGCCTGTTCCGTGGCAAGAAGA
TCGACGATGAGCTGTTCGAGGAGCTGGAGACCCAGCTGCTGACTGCGGATCTCGGCGTCG
ACACCACCACCCGTATCATCGAGGGGCTGGTGCAGCACGCGGATCGCAAGCAGCTCAAGG
ATGCCGAGGCGCTCTACGGCCTGCTCAAGCAGGACATGGGCGAGATACTGGCCAAGGTCG
AGCAGCCGCTGGTGATCGACACCAGCAAGAAACCTTACGTGATCCTGATGGTGGGCGTGA
ACGGGGTCGGCAAGACCACCACCATCGGCAAGCTGGCCAAGCAGTTCCAGGCCGAGGGCA
AGAGCGTGATGCTGGCCGCTGGCGATACCTTCCGCGCCGCCGCCGTCGAGCAGCTGCAGG
TGTGGGGTCAGCGCAACAACATTCCGGTGATTGCCCAGCACACCGGCGCCGACTCCGCCT
CCGTCATCTATGATGCCATCGAGGCAGCTCGCTCGCGCGGGGCCGACGTGCTGATCGCCG
ATACCGCCGGCCGCCTGCAGAACAAGAGCAACCTGATGGAAGAGCTCAAGAAGGTGGTGC
GGGTGATGAAGAAGCTGGACGATGCGGCGCCCCACGAAATCATGCTGACCCTGGACGCCG
GCACTGGCCAGAACGCCCTGAGCCAGGCCAAGCTGTTCAGCGAGGCGGTGGGGCTGACCG
GCATCACCCTCACCAAGCTGGATGGCACCGCCAAGGGCGGCGTCATCTTCGCGGTGGCCG
ACAAGTTCCAGATCCCGATCCGCTACATCGGGGTGGGCGAGGGGATCGACGATCTGCGTC
CGTTCGTGGCCAACGACTTCATCGAGGCGCTTTTCAGTCGCGAGGAGTGAGTGTCTTCGC
GATGAGCAAGCTCGGGCGCCGTGAGTTGAGCGCCCCCTGCCCCGACCCAGGTCGGGGCTT
GTCACTGTCAGGGAACCGTTATGATCCGTTTTGACAAGGTCAGCAAGGTTTACAGCGGCG
GCCATCAGGCGCTGCAGAAGGTCAGTTTTCATCTGCGCAAGGGGGAGATGGCCTTTCTGA
CCGGGCACTCGGGCGCAGGCAAGAGTACTCTCCTCAAACTCATCAGCGTAATGGAACGGC
CGACCGACGGCCGTGTCTTCTTTCATGGCGACGACGTCAGCCACATCAAGCGGGGGGAGA
TCCCCTATGTGCGCCGCCAGATCGGCATGATCTTCCAGGATCACCGCCTGCTGATGGACA
GAACCGTGTTCGACAACGTGGCGCTGCCGCTGGTGATCGACGGCTACAGCCATGGGGACA
TCAACAAGCGGGTGGCCGCGGCGCTCGACAAGGTGGGGCTGCTCGGCAAGGAACGCTACC
AGCCGCGCATGCTCTCCGGCGGTGAACAGCAGCGGGTCGGTATCGCCCGCGCCATCGTCA
ACAAGCCGCCGCTGCTGCTGGCGGATGAGCCGACCGGCAACCTGGATCCCCAGCTCTCCA
TGGACATCATGCGGCTGTTCGAGGAGTTCAACCGCTTCGGCGTCTCCGTGCTGATTGCCA
CCCACGATCTGGGGCTGATCGCCCGCATGCGCTATCGCACCCTGACCCTCAAGGCGGGTC
GCATGTATTCGTCCGGGGAGGAGCTCTGATGGCCATTCGTGCGCGTCACAAACAGCCGCC
GCTGCGGCGTTTCATGATGTACTGGGTTGACCACGCCCGCCAGGCCTTTGCCAGTCTGGG
GGAGCTGTGGCGCAATCCGCTCGCCTCCCTGATGACGCTGGCGGTGCTGGGGGTCAGCCT
GGCGCTGCCCTCCTGCTTCCACGTGCTGCTGAAAAACGCCGAGGTGGTGGAGGGGAGCTG
GCAGACCAGTTCCCAGATCTCCCTCTACCTGCGCAAGGATCTGCCCGAGCAGAACATCCT
CGACATGAAGCAGCGGATCCTGCTCTACCCTGAGGTGGAGTCGGTCACCTACATGAGCCG
GGATGAGGCGCTCAAGGAGTTTCGCGAGATCTCCGGCTTTGGCGATGCGCTCGACTACCT
CGACAGCAACCCACTGCCGCCGGTGCTGAGCGTGATCCCGGATCCGCGCTGGCAGAACCC
GGAAGGGGCGGCCGAGCTGCTCAACAAATTGAGCAATGAAGACGGGGTCGAGCAGGGCAA
GCTGGATCTGCAGTGGCTGACCCGGTTGCAGGGGATCATGAACCTGCTGCGCCACACCAT
CACCGGCATCGCCGTGTTGCTGCTCTCCGCGGTATTGCTGATCGTCGGCAACACCCTGCG
CCTGAATATCCTCAACCAGCGCTCCGAGATCGAAGTGCTCAAGCTGGTGGGGGCGACCGA
TGCCTTCATCCATCGTCCCTTCCTTTATACCGGCATCTGGTTCGGGGTCATTGGCGGCAT
GCTGGCCTGGTGGCTGACCGAGGTGATGGTGATCTGGAGCGAAGGAGTGGTGAAGGAGCT
GGCGGGTCTCTACAACAGCAACTTCCGGCTGGTGGGCATGGGGGCGGTGGACGGGATCAA
CCTGATCCTGCTGGGGGCCCTGCTGGGGCTGATCGCCTCCTGGTTTTCGGTCCATCGCCA
CATTCGCGACATCGAACCGTCCTGATTAATTTATCAGCGTTTCAAAGCGCTGGATTTTGC
GACCTGGATCAAGTAAAAGAGTGGCCGTTTCTGGCACGGCCACCGTTCTGGGAGTAATCT
GGATAGCACCAGTCTTCAGGATCTTCTCTGGATCCTGTGAACCTTCTGATTTATAAGCAG
TCTACAATTGCGAAGAATTTATACGGGTGTGGCCCCTATGCCTTGCTCGTCTGACTTGGC
AAGCATGTGAAGGTTGCGAGCTCCGCAACAATGGACTTAGCATGCTACTTTTCGGGGGTC
CTTCATTGTGACCCCCTTTTTTTGACTGTTCATTCATGATTCATCCTGCCGGCCTAAGAT
GATTCCGGTTCAGACATGCCAGTCATGTTTGATGCAGGCCGCAGAATGGCGTCCGGTCAG
TAGACAGGCCCTCTCAGGGTGTTAGACTGATTCGATTGAAAAGTAAGAGGTAGAACATGG
GAACTTCATTGCAGCGCACTATGGCTCTGATTCCGCAAGGTAGTCTGGAAGGCTATATCC
AGGCAGTAAACTCGATTCCGGTGCTGAGCGCAGAGGAAGAGCGTGAGCTGGCTGAGCGTT
TGCAGCAGGAAGGCGATCTCGAGGCTGCCCGTCAGCTGGTTATGTCGCACCTGCGTTTTG
TCGTTCATGTCGCCAAGAGTTATGCCGGTTACGGTCTGCCCCAGGCAGATCTGGTGCAGG
AAGGCAACATAGGCCTGATGAAGGCGGTCAAGCGCTTTGACCCGAGCGTCGGCGTGCGTC
TGGTCTCCTTCGCGGTGCACTGGATCAAGGCTGAAATTCACGAATACGTGCTGCGCAACT
GGCGCATGGTCAAGGTGGCAACCACCAAGGCCCAGCGCAAGCTCTTCTTCAACCTGCGCA
AATCCAAGAAGCGTCTCGGCTGGCTGAACCACGAAGAGGTGCAGGCCGTGGCTGCCGACC
TCGGCGTCTCCGCCGCCGACGTCACCGAGATGGAAGCGCGCATGAGCAACTACGATCAGG
CGTTCGATCTGGTCGGTGATGAGGACGAAGAGGGCGGTTTCGCGCCGGTTCACTATCTGG
AGGACAAATCCTCCGATCTGGCGGCCACCATCGAGAACGACAACTGGGACGATCATGCGA
CCCGTCGTCTGAGCTCGGCCCTGGCCACCCTGGATGAGCGCAGCCAGCACATCATCCGTG
CCCGCTGGCTCGACGACGACAGCAAGACTACCCTGCAGGAGCTGGCCGATACCTACGGCG
TTTCCGCCGAGCGGGTGCGTCAGCTTGAGAAAAACGCCCTCAAGAAGCTGAAGGATGCGA
TGGAAGCGTAATCCTGTGCGCCGGGCGGGTTCGTCAGCTTGAGCAGCACGCGCCCAGGCA
GCTGAAAGATACGATGGAGGCCTGAGCCTCCTGATGAAAACAGGGCCTGATGGCCCTGTT
TTTGTTTGGCGGAGATCTGGTCGGCCTTGCCTTGGTTACCCTTGTGTATGGTATGTTGCC
GCCACTGCCACAGTAGGGAGAGCAGATAGTGAAACTCTTGAACGACTTGTTTACCAACAA
CCGCGAGTGGGCGGAACGGATCAAGGCTGAGGATCCCGAATTCTTTGCTACCCTCTCCGC
CCAGCAGGCCCCCGAATACCTCTGGATCGGCTGCTCCGACAGCCGGGTACCCGCCAACCA
GCTGATGGGGCTGCTGCCGGGGGACGTGTTCGTCCACCGCAACGTCGCCAACCTGGTGGT
GCACACCGACTTCAACTGCCTCTCGGTGCTGCAATACGCGGTCGAGGTGCTCAAGGTGAA
GCACATCATCGTCTGCGGCCATTACGGCTGCGGCGGCGTCAAAGCGGCGATGCAGAACCA
GGAGCTGGGGCTCATCGACAACTGGCTGCGCAACATCAAGGATGTCTACTTCAAGTATCG
CGAGCAGCTGGATGCCATCGAGGATGAGCACGAGCGCTTCGACTACCTGTGCGAGCTGAA
CGTGGCCGAGCAGGTGGCCAACGTCTGCCACACCACCATCATCCAGAACGCCTGGCGCAA
AGGGCAGGAGCTGGCGGTGCACGGCTGGATCTACGGCATCAAGGACGGTCTGCTGCACGA
TCTCGATCTCTGCATCAGCGGGCCTGAGCAGATCCCGGACGTCTATCGCGCCTGGCCGGA
CATGCGTCCGCCCCACCGCCGTCGCTGAGGAGCATCCCGTTGGCACCGGCTCTCTATCTG
CAGATCAAGCAGCACATCCTGGACGGGATCCGCGAACGCCACTATCAGGCGGGCGACCGG
ATCCCGACCGAGGCCGCCCTGTGCGAGCAGTTCACCGTGAGCCGGATGACGGTCAACAAG
GCGCTGCGCGAACTGGTGGCCGAGGGCTGGCTGGTGCGCACCGCCGGCTCCGGCAGCTTC
GTGGCGGACCGGCGCACCGAGTCGCCGCTGCTGGCCATTCGCAACATCGCCGACGAGATC
GCCGAGCGGGGCAGCGAGTACAGCGGCCGGGTGATCCGGCTGCAGCGCCAGGCCGCCGAC
GAGAAGGTGGCGGTGCAGCTGGGGCTGCGGGTCGGGGCGCCCATCTTTCACAGCCTCATC
GTCCATCAGGCCGACGGTGAGCCGCTGCAGCTGGAGGAGCGCTTCGTCGATGCGGAGCGG
CTGCCGGAGTACGGCGAGCAGGATTTTGCCAGCCAGACCCCCAACCGTTATCTGATGGAG
GTCTGCCCTCTCTCCGAGATGGAGCACGTGGTGGAGGCGGTGCTGCCGAGCGCCGGCGAG
GCCGGCTTGCTGCAGGTACGGGTCGATACCCCCTGCCTGTTGCTGCATCGGCGTACCTGG
TCCGACGGTTATCTGGTCTCCTATGCCCGCCTGCTCTCGCCAGGCTCCCGCTACAAGTTG
AGCTCCAAGACCAGTCTCAGCTAATTGTATATACATATCATTTTTGACAAAGCCCGCCTC
TGGCGGGCTTTTTTGTGTTTAAGCTCTAATGAACACGCTGTTATCAAGATGTGAACTTGA
TCCTTTCTTTCCCGTCAGAGATCGGATATAAGTTAATGTATATACATTTAGAGGTCGGTA
TGAACAAGGAACTGTTGAACTGCGAGCGGGTCTGGCTCAACGTGACACCCGCCACCCTGC
GCTCCGATCTGGCCGACTACGGTCTGCTGGAGCCCCATGCCCTCGGCGTTCATGAGGGGA
GGATCCACGCCCTGGTGCCCATGCAGGATCTCAAGGGCCCCTATCCCGCCCATTGGCAGG
ACATGAAGGGCAAGCTGGTTACCCCCGGCCTCATCGATTGCCACACCCACCTCATCTTCG
CCGGCAGCCGCGCCGAAGAGTTCGAACTGCGCCAGAAGGGGGTGCCCTATGCCGAGATCG
CCCGCAAAGGCGGCGGCATCATCAGCACGGTGCGTGCCACCCGTGCCGCCAGCGAAGATC
AGCTGTTTGAGCTGGCGCTGCCACGGATCAAATCGCTGATCCGGGAAGGGGTCACCACGG
TGGAGATCAAGTCCGGCTACGGCCTCACCCTGGCAGACGAGCTCAAGATGCTGCGGGTGG
CCCGCCGACTGGGAGAGGCGCTGCCGATCCGGGTCAAGACCACCCTGCTGGCAGCCCATG
CGGTGCCGCCGGAGTATCGCGACGATCCCGACTCCTGGGTCGAGACCATCTGTCAGGAGA
TCATCCCGGCCGCCGCCGAGGCGGGTCTGGCCGATGCGGTGGACGTCTTCTGTGAACACA
TCGGCTTCTCGCTGGCCCAGACCGAGCAGGTCTATCTGGCGGCGGATCAATATGGCCTGG
CGGTGAAGGGGCACATGGATCAGCTCTCCAACCTGGGCGGCAGCACGCTGGCTGCCAACT
TCGGGGCCCTCTCGGTGGATCACCTGGAGTATCTGGACCCGGAAGGGGTCCAGGCGCTGG
CCCATCGCGGCGTGGTGGCCACTTTGCTGCCCACCGCCTTCTATTTCCTCAAGGAGACCA
AGCTGCCGCCGGTCGCCGCCCTGCGCAAGGCGGGAGTACCGATGGCGGTTTCCTCCGACA
TCAACCCGGGCACGGCCCCCATCGTCTCCCTGCGCATGGCCATGAACATGGCCTGCACCC
TGTTCGGCCTGACCCCGGTGGAGGCCATGGCCGGGGTGACCCGCCACGCCGCCCGTGCGC
TTGGCGAGCAGGAGCTGCTGGGGCAGCTCAGGGTCGGCATGCTGGCGGATTTCCTGGTCT
GGAACTGCGGCCATCCGGCCGAACTCAGCTACCTCATCGGCGTCGATCAGCTGGTGAGCC
GAGTGGTCAACGGGGAGGAGACCCTGCATGGATAAGATCAACGGGATCGACATGTCGGTC
TGGCAGGGGCGTCAGGATCCGGAAGACGGTGAACTGGCCCTGCGCTGGCATGACAGGGTG
CTGCCCTGGCAGGGACGCGGTGAACCCGGCGTGGTACTGCTCGGCTTCGCCTGCGACGAA
GGGGTGCGCCGCAACAAGGGGCGCGTCGGTGCGGCCGGTGCGCCGCTGGCGGTGCGCAAG
CTGCTCGCCAACACGGCCTGGCACCTGGGCCAGCCTGTCTATGACGGCGGCGACGTGCAC
TGCGAAGATGGCGATCTCGACGCCGCCCACGAGCGGCTGGCCGAGCGGGTCGCCACAGCC
CTGGAGCAGGGCCAGTTTCCGCTGGTGCTGGGGGGCGGTCACGAGGTGGCGTTTGGCAGC
TGGAGCGGCCTCAACCGTCATCTGGGCGGCCGTGGCAGGGTGGGCATCATCAACTTCGAC
GCTCACTTCGACCTGCGCATGAAGCAGGAGCAGGCGAGTTCCGGCACCCCCTTCTTCCAG
ATTGCCGAGCAGTGCGCTGCCCAGGGCACGCCCTTTACCTACGCCTGCCTCGGGGTGGCC
GAGACCGCCAACACGGCGGCCCTGTTTGCCCGCGCCGAGGCGCTGGGGGTGTGGCACGTG
CTGGACGAGGCGATGACGCCGACCGAGCTGCCAGCCTTGCTCAACGGGCTGGATGCCTTT
ATCGCCCGCTGTGAGCACCTCTATCTGACCATAGATCTGGACGTGCTGCCCGCCGCCGTG
ATGCCGGGGGTAAGTGCCCCTGCCGCCCGCGGCGTGGAGCTGGCGGTCATCGAACCGCTG
ATCGCCCATATCCGGGCCAGCGGCAAGCTCAGGCTCGCCGATCTGGCTGAGTACAACCCG
AATCTGGATCAGGACAACCGCAGCGCCCGCGTGGCCGCGCGCCTGGTTCACCAGTTGACC
AAGTAGCGGCGCACCGCGCCGCCTGACCGTATCGCTAAACAAGGAGTGTCTATGTCTGTA
CAACACCAGGATCCCCGCCACGATCCGAGCCGGATCATCCGTGCTCCCCACGGCACCCAG
CTGACTGCCAAGAGCTGGCTCACCGAGGCGCCCCTGCGGATGCTGATGAACAACCTGGAT
CCGGAAGTGGCCGAGCATCCCCAGTCCCTGGTGGTGTACGGCGGCATCGGTCGCGCCGCC
CGCAACTGGGCCTGCTACGACAAGATCGTCGAGGTGCTGACCCGCCTCGAGGAGAACGAG
ACCCTGCTGGTGCAATCCGGCAAGCCGGTCGGCGTGTTCCAGACCCACAAGGACGCGCCG
CGGGTGCTGATCGCCAACTCCAACCTGGTGCCGCACTGGGCCAACTGGGAGCACTTCAAC
GAGCTCGACAAGAAGGGCCTGATGATGTACGGCCAGATGACCGCCGGCTCTTGGATCTAC
ATCGGCACTCAGGGCATCGTGCAGGGCACCTACGAGACCTTCTTCGCGGTGGCCAACCAG
CACTTCAACGGCGAACCCAAGGGGCGCTGGATCCTCACCGGCGGGCTCGGTGGCATGGGC
GGCGCTCAGCCGCTGGCCGCCACCATGGCCGGCTTCTCCATGATCGCCGTGGAGTGCGAC
GAGACCCGCATCGATTTTCGCCTCAAGACCCGCTACGTCGACAAGAAGGCCCATAGCCTG
GATGAGGCGCTGGCCATGGTCGAGGAAGCCAGGCAGAGCGGCACTGCCGTCTCCGTCGGC
CTGCTCGGCAATGCCGCCGACGTCTTCGCCGAACTGGTGGCCCGCGGCATCACGCCGGAC
GTGGTGACCGACCAGACCTCAGCCCACGACCCGATCCACGGCTACCTGCCCCAGGGCTGG
AGCGTGGCCCAGTGGCGCGACCTGCAGAAGAGCGCGCCGCAAGAGGTCAATGTGGCCGCC
CGCCGCTCCATGGCTCGCCAGGTGGAGGCCATGCTGACCCTGCAGGCCCGCGGCGCCGCC
ACGCTCGATTACGGTAACAACATTCGCCAGATGGCGCTGGAAGAGGGGGTCAAGAATGCC
TTCGACTTCCCCGGCTTCGTGCCGGCCTACATCCGCCCGCTATTCTGCGAGGGCATTGGC
CCGTTCCGCTGGGTGGCGCTCTCCGGCGACCCGGAAGACATCTACAAGACCGATCAGAAG
GTGAAGGAGCTGATCCCGGACGATCCCCACCTGCACAACTGGCTCGACATGGCCCGCGAG
CGCATCGCCTTCCAGGGCCTGCCGGCGCGGATCTGCTGGGTCGGGGTCAAGGATCGGGTG
CGCCTGGGCCTGGCCTTCAACGAGATGGTGAAGAACGGCGAGCTGAAAGCCCCCGTCGTC
ATCGGCCGCGACCACCTGGACTCCGGCTCGGTGGCGAGCCCGAACCGCGAGACCGAGTCC
ATGATGGACGGCTCCGACGCCGTCTCCGACTGGCCGCTGCTCAACGCCCTGCTCAACACA
GCCGGCGGTGCGACCTGGGTCTCCCTGCACCACGGTGGCGGGGTCGGCATGGGCTTCTCC
CAGCACTCCGGCGTGGTGATTGTCTGTGACGGCACCGACGACGCCGCCCAGCGGGTCGGC
CGCGTGCTGCGCAACGACCCGGCCACCGGGGTGATGCGTCACGCCGATGCGGGCTACGAA
ATTGCCATCAACTGTGCCGTTGATGAGAAACTGGATCTGCCGATGATTGACGGCGCCAAC
GGTGTCAAAGGAAAGGTGTAACACCATGTTTGAACTGACTATTACCCCGGGCGAGCTGGA
TCTCGCCACCCTGCGCCGCGTCAGCCGCGAGCCGGTACACGTTTCGCTGGATCCCTCCGC
CCTGGCGGGGATCCACGCCTCCGCCGCCGTGGTCACCAAGGTGATCGAACAGAATCGCGT
GGTGTATGGCATCAACACCGGCTTCGGCCTCCTGGCCAACACCCGCATTCCGGTGGAGCA
GCTGGACGAGCTGCAGCGCTCCATCGTGCTCTCCCATGCCGCCGGTATCGGCGAGTACAT
GGATGACGCCACCGTGCGGCTGATGATGGTGCTCAAACTCAACTCCCTGGCCCGTGGTTT
CTCCGGCATCCGCCTGGTGGTGCTGGAGGCCCTGATGCGCCTCATCAACGCCGAGGTGTA
TCCCGTGGTGCCGAAGAAGGGCTCCGTCGGCGCCTCCGGCGACCTGGCGCCGCTGGCCCA
TATGAGCTGCCTGCTGATCGGTGAAGGCAAGGCGCGCCACAAGGGCGAGCTGATCGACGC
CTCCACGGCCCTCAAGATTGCAGGCCTGGAGTCCATCGCGCTGGCACCGAAAGAGGGGCT
GGCCCTGCTCAACGGCACCCAGGCGAGCACCGCCTTCGCGCTGGAAGGGCTGTTCCACGC
CGAGGATCTCTACGCCGGCGCCATCACCATAGGTGCCATGAGCGTGGAGGCGGCCCTTGG
CAGCCGCCGGCCATTCGATGCCCGCATCCACGCGGTGCGCGGCCAGCGCGGCCAGATCGA
CGCGGCCGCCTGCTACCGCCACCTGCTGGTGGATGGCAGCGAGATCGGCATGTCCCACCA
CAACTGCGAGAAGGTGCAGGATCCTTACTCATTGCGCTGCCAACCGCAGGTGATGGGCGC
CTGCCTGACCCAGATCCGTCAGGCTGCCGAGGTGCTGGTGTGCGAGGCCAATGCGGTCTC
CGACAACCCGCTGGTGTTTGCCGAGGATGAGGACATTCTCTCCGGTGGCAACTTCCACGC
AGAACCCGTGGCCTTCGCCGCCGACAATCTGGCGCTGGCGATCGCCGAGATAGGCTCCCT
GTCTGAGCGTCGCATGGCGCTGCTGATCGACTCGCGGATGTCCGGTCTGCCGGCTTTCCT
GGTCAACAACGGCGGGGTGAACTCCGGCTTCATGATCGCCCAGGTCACCTCGGCGGCGCT
CGCCTCCGAAAACAAGACCCTGGCCCACCCGGCCTCGGTGGACAGCCTGCCCACCTCCGC
CAACCAGGAGGATCACGTCTCCATGGCCACCTTCGCCGGTCGCCGGCTGGCGGACATGGC
CGAGAACACCCGCGGCATCCTGGCGGTGGAGCTGCTGGCCGCGGCCCAGGGCTTGGATTT
CCGCGCACCGCTGCGTTCCACCGAGCTGGTGGAGCTGGCCAAGGGCCGCCTGCGCGAAGA
AGTCAGCTTCTACGACAAGGACAGGTACTTCGCGCCGGACATCGAGGCGGCCGCCGCCCT
GCTGGGCCGGGCCAGCTACAACGACCTGATCCCGGCCGGCGTGCTGCCGAGCCTCTAAGC
GGCCACCCAGCCCATGACAAAAGACCGCCCATCGGGCGGTCTTTTCGTTGCTGTGGTCGA
TGATTCCGCGGTTATTCGTGCTCGAACATCAGGAACAGGTAGACCACGAACAACACCAGG
TGGGTAGCCCCGTGCAGCGCATTGGTGCGGCCGCTGCTGAAGGTCACCTTGCACACCATG
AGGGTGGTGATAAGCAGCACCATGTCGGCGGCGGAGAGGCCCAGACGCACCTCCTGCCCC
AGCATGGCGCCGATGAACAGCACGGCGGGCACTGTGAGGGCGATGGTGGCCAGCACGGAG
CCGAAGTAGAGGTTCATGGCCCGCTGCAGCTGGTTGTTGAAGGCCGCCTTGATGGCGCCG
ACCGCCTCGGGGGCCAACACGATACAGGCGACGATGAAGCCCCCCAGCGCCGGCGGCGCC
GCCAGCACCTTGACCCCGTGGTTGATGGGAATGGCGAGGGTCTTGGCCAGCAGGATCACC
ACCACCAGATAGGCGAGCAGCAACAGGGTGTGGTAGACGTTGCTCTGTAGCGGGCCGTGG
TGCTCTTCGTAATCCTCGTGATCGCTGTCGATGAAGAAGTGGCTGTGGCTGCGGGTCTGG
ATCAGCAGGAAGACGCCGTAGAGCAGCACAGAGATGATGATCAGCATCCAGGACATGGCG
CTCGACATGCTGCCGATGTTGCCCCCTTCGGTGAAGTTGGGCAGCACCAGGCAGAGCAGC
GCCAGCGGAATGATGGCCACCAGATAGGATTTGACCCCGTCCAGATTGAAGCTCTGGGTG
TGGTAGCGCCAGCCGCCAAACAGTAGGGTGAAGCCCACCAGGCCGTTGGTCACCAGCATC
ACCACCGCAAACATGGTATCGCGGGCCATCACCGGATTGGGTTCGCCGGTCAGCATGACC
GAGGAGATCATCACCACCTCCAGCGAGATGACCGACAGGGTCAGGATCAGGGTGCCGAAG
GGTTCGCCCAGCTTGATGGCGAGGGCATCGGAGTGGCGCACCACCGAGAAGATGGCCCAG
GTGACGATGGCAAGCAGCACAGCCGACACCGGAAGATAGATCCCGAGCGGAGTTGTCTCT
GTCAGCAGGTCGCTACCGAGCGTCTTGAAGAAGAGCAGGGTGAGCAGGCCGACGGGCAGG
GCAATCTCTTGCCGGATAAATGACTTCATAGGCAGTGGTTCTCATCTCGGGGCGGCGTGA
GCCGACGGGTATGGAGCAGGATGGCACGTCACCGCAGTGACGGCCCTGCCAATGATAAAG
GCTGTTGTCCGCGCAAGGAAAAAACATTTTGTTGCAAGATATGAGGGGAGCCGCATCTTC
ACCCGCTGCCAGCACCGAGTCGTGCTCGCCTGTGCGGTCGAGAGGGCAGAGGCTGGCTCA
GCGCTCGCCCCCGTGGTTCTGGTACCAGGCCAGCAGCCAGATCTTCAGCTTGGTCAGGGC
CATGGGCGGGGCATAGACGTAACCCTGGATCAGGTGCACGCCGTGCTGGTCCAGATATTC
CACCTGATCCTGGCGTTCGACCCCCTCGGCGATCATCTCCATGCCAGACTCGCGGCCAAA
GGCGATGGTGGCATCCAGCACGCTGCGCTTGAGATCGTCTGTGCCTATGGTGTCGACGAA
CATCTTGTCGATCTTGATCTGGCGGATGCCGAGTCGCTGCAGGTAGGCGAAGCCGCCGTA
ACCGGTGCCGAAGTCATCCAGCTTGAAGTGGTAGCCCCGCTGCTGCAGGGCGCCGATCTC
GGCGCTCGCCGTCTCGATGTCGGTGATGGGCTTGCGCTCGGTCAGCTCGAAGGTGAGCTG
GGCGGGAGAGGGCCAGCCGTGGCGCAGCAGCAGATTGCGCAGGTGCGGTTGTTCCAGGTG
AGAGGCCACTATGTTGACGCTGACCCACTGGCCTGGGATGAGCTTGGGCAGGTCGGCGAT
GACTTTTTCCAGCAGCTGGCTGGTCATGGGCAGGATCAGCTCCTGCTCTTCCGCATAGTC
GATGAAGGCCCCTGGCGGGATCAGGCCGCCGCCCTGCTGCCAGCGCAGCAGCGCCTCGAA
TCCCACCACCTGCTGGCTGCGGCTGTCCACCACGGGTTGGTAGAAGGGGACGAACTCCCG
CCGCGCCAGTCCGGCCTGCAACAATCCCTTGAGAGAGCGCCGGTAGTTGCGCAGCCCCCA
GTAGGCCGCGACCAGCAGGGCCCCGACGGCGGCGCCGCACCAGAGCCCGTAGTAGCGGGC
CTGCTGCAGGGCGTACTGCTCGAGCGCCTGGCCCGCCCACAAGGTCTGCCGGATCTGCTC
GTGGGGATCGAGAAAACTGAGGCTGAGGCTTTGACTGCCCGCCTCCTCCTTGATGGCGCT
GTCGCCGCGGGGGAAGGTCGGGCTGGAGCCCCCTGGTTGCAGCTGGCTGAATTCGAGGTA
GAAGCAGTTGGCGCAGGGATATTGCAGCAGAGCGTGGCTCCAGCTGTTGCTCAGCACCCA
GTAGACTATGTTGCCGCCGCTGCGGTAGTAGGCGACTATCTCCTGTTCGGTGTTGAAGCG
GGCCTGGGTGGCCGCGATCCCGAAAGCATCCTGATTGGGGTAGGGGGGCAGCTCGGCCAG
GGTGAAGGGCAGATCCATCCCCAGGCTGGAGCAGCCGCCACCGGAGGCGAGCAGCAGCCC
CTGAATGCGGATGTGTTCGTTGTAAAAACGGGGGGCCCGCAGCAACGCCATGTCCTGCTC
GCCGCAGTCAAAATGGAACTGCACCAGCTGGTTGCGGATGCTCTCGTCCAGTACCTGATG
GCGCTCCACCAGGGCGGCATTGATCTCCTCTTTCTTCTTCTGCAGCAGTTGGTGGGCCAG
GGTACCGCCGAGCAGCTGGCTGAGGGGCAGACTGGCCAGCAGCGGCAGGCAGAACAGCAA
CAGAGTGAGCCAGAGTGGGGAGATGGTTCGCAAGGGGCACCTGCCTGATGGGCGAATAGG
ATGCATATGAGTGGCATCATCATAGTGCATTAGCTGCATCGATTTGAGCGGAGGCGATCA
CACTTGTGTCGTAGATTTATAATCTGCTGATAAATAATGGTTTTATAAAATCGGCTGCTG
AAGATTCAATCGCTGACCTGTCATAAATGACAATTGTCCAGCTTATCTGAAGTGGCTAGA
GTAGCCGTGCGGTTTGACTCACCGTGTGTTCAATACTCCTGTATCTGTTTTTTGTCAGTA
GCACAGAGTGTTAGTTTTGATATGAGTGTTTCTTTTGGTCCCCTCTGCGGGACCATTTTT
CTGCCTGTCATTCGGCCATGGCCCTGAGCCCTGCCTCCCTTTCCTCTTCCTTGATCCTCC
TTTTTTGGCTGCCACCCTGTCCGGGGCTTGGTGTTCTCGCACCTGTTTGGGTATGCTCGC
CCGCTTAATTCCAGAAGCGGGATCTTCGTCCATAGGCGCGCTTCAAGGTTGGCTGATACG
ATGAAGCCACATGGAAGTTGTCGGGCATACGGAAAGGTACATGAAACTGACCACCCAGCT
TGTCTCGTTTATTACCCTGTGCGTCATCGCGGCCATGGCCATGGTGCTGCTTGGCGGGGT
GTTCAGCTTTCGCGAGCTGGGCATGGAGCTGCAGCAGAAGAAGGTCAACTCCCTGGTGGA
GATCATCGACAAGCAGCTGGAGATCGCCGACGATCATCAGGATCTCACCCGCTGGCTGCC
GACCCTGCTGCGCTCGGCCCACGTGGTTGAGCTGGAGATCCGCCAGAACAAGCAGCGGAT
CTACTGGTTTCGCGACGTGCAGCAGCCGACCGACGAGAGCCTGCTGATCCCCTATCACCA
GGCCATTCCCCATCAACCCGACATGCAGGCCGACTTCAAGCTGGAGCGGCCGTTCAAGGA
GTTCGAGTACTCCATCAAGGCCATGTCCGGCATCTCCCTCGGCATCTTCATCGTGGTGTT
CGGGCTCTGGTACTCCATCCGCTGGCTGCGCTTGCAGTTGCGCGGGGCCGAGCTGCTGGC
AGAGCGGGCCCAGCTGATCCTGGACGGCAAACTGACCAAGCTGGCCCACGATCCGGCCGA
CGAGTGGCCGCAGTCCGCCAGCCAGGCCCTCAACTATCTGCTGGCCGAGCTGGCGGATGC
CCGCAAGGAGCGCAGTCGCTTCGACAACTTCATCCGCAGCAACGCCTTCGTCGACAAGCT
GACCGGCATCGGCAACCGGCTGTTCTTCGACAACCGGCTGGAGAGCGCCATCATGGAGGC
GAGCGTGATGAGCGGCGGTGTGCTGCTGATCGAGCTGGCCGGGCTGGAGGAGCTGGATCC
CGAGCTGAACGGCCGCCAGAGCCAGGATCTGCTGATGGAGGCGAGCGCCTCCATTGCCGC
CTTCGTTCGCAAGCACAGCGGTGCCCTGCAGGCCCGCTATGCCGGCCAGGTGTTTGCGGT
GCTGCTGCCCAACATGTCGGAGAGCGAGATGGTGGATGCCGCCGGCCAGCTGCACAAGAG
TCTGCAGCGGCTGCACTGGCCCGAGGCGGTCAATGCCGACACCGCCGTCTATCTGGGGGC
GGTCTGCTATCAGGCCGAGGACTCCCTGCTCAAGGTGCAGGAGGAGGCGGAGCTGGCGCT
CAAGAGCGCGCAGCTGCAGGGCCACACCGGCTGGTTCCTCTACGAGAAGCAGCTGGACGA
GGAGCAGAGCAGCAAGGGCACGGTGCGCTGGCGCACCCTGATCGGCCGGCGCATCGAGGA
GCACGGCATCGACTTCTACGTGCAGCCGGTGCAGCAGGAGCGGGATCAGGTGGTGCTGCA
GCAGGATCTGCTGATCCGGATCCACGACGAGCAGGGGCGGGAACTGCAGGCCGGCGTCTT
CATGCCGATGGCGGAGAAGGCGGGGCTGCTGCTGCCGCTGGATCGGCTGGTGGCACAACA
GACCCTCACCCTGTTGCGTCAGCGCTCCGAGCAGAGCTGCCCCATCAGCCTGACTCTCTG
CGCCCAGAGCCTGCTGCACCGGGAGTTCCAGCGCTGGCTGTTCTTCGATCTGTTCCAACT
GCCGCGCAGCACCAACGAGCGGCTGATCCTGCAACTCTCCGAGGCCCAGGTGACCCGCCA
CTACGAGGCGCTCAAGCGGCCGCTGCGGGCACTGCGCATGCTGGGCTGCCAGCTGGCCAT
CGATCATGCCGGCCAGGACGTGGTGAGCACCCAGTACATCAAGGAGTTCGAGATCAACTT
CCTCAAGCTGCACCCCAGCCTGGTGCGCGAGATCCACACTCGCCAGGTCAACCAGATGGC
GGTGCGCAGCCTGGTGGGGGGTTGTGCCAATACCCGCACCCGGGTCATCGCCGTGGGGGT
GGAGAGCGGCGACGAGTGGAAGATGCTGCGCCACCTCGGGGTGCACGCCGGGCAGGGCCC
CTGGTTCGCCGAGCCACAGCGGCTGGTGCTGGAACCGGCCGGCGCCTGACGGAGGCAAGA
GAGGGTCGCCCGGGCGACCCTCTCTTTTTTGTGGTCAAGAGCGGTGGTTCAGCGCCTGCG
CCGCGCCCGACCGTCCGTCACAGGCGCCCATGCTCTCTCAGCCCCGCCAGCCCCTGCATG
CCGCCGGTGTGGATGAAGACGATCTTGCTGCCGCGCGGGATGCGACCGGCCGCCAGTTCG
CGAAACAGCCCCCACATCGCCTTGCCGCTGTAGATGGGTTCGAGTGGCAGACCCGTCTCG
GTGCTGAAGGACAGCACCCACTGCCAGAGCGCCGGAGTGAATTTGGCATAGCCGCCGTCG
TGGTGATCCAGCGCGATCCGCCAGCCGGGCGTGTCGGCAGCGGCCGGATGGAGGCGGCGC
ACCTCGTCGGCGATGAAGCTCCCCCCCTTGAGCACGGCGATGGCGAGGATCTGTTCCGGC
TCCCGCTTGCCGGCGATGAGCCCGGCCAGGGTGCCGCCGCTGGCACAGGGCAGCACCCAG
AGATCCGGCGAGAAGGGTACCTCGTCGACCAGCTCGGCCACCCCGGGGATGGCCAGCGGG
CTGCTGCCCCCCTCCGGCACTATCAGGGTCTCTTCATCCTGGAATTGGTCCAGCCAGGCT
GGATCCTGCCGCCGCCGGTAGCTCTGGCGGTCGACAAAAATGAGATCCATGCCCCAGCCT
TTCGCCGCGCTCAGGGTAGCGTTGCTGACGGCCTCCGGTTCCCCGCGTATGATGCCGGTA
GTACGCAGGCCAGATTGGCACCCGGCCGCCGCCAGGGCATGGATGTGATTGGAGTAGGCG
CCGCCAAACGAGAGCAGATGGCGCTTGCCTTGCTCCTCGGCATACCGCAGGTGGTACTTG
AGCTTGCGCCACTTGTTGCCCGAGATGGCGGGGTGGATCAGATCGTCCCGTTTGCACCAG
AGCTGGACATCATGGGCGTTCAACAGCGGGTGCGAGACAGCGTGCAGCGGCGAGGGCAGC
AGGGCCGGTTGCAACGGCAACGACAAGCCGGATTGGGGCTGGGGTGGCAATGAGTAATCC
GTCATTTATCTGGAGGCTAATGCTCTGTTTATGCTAAGGTTTAATCCATTTTTGGCGGCC
AGGTGCGGGTTTCAATGAAACAACTTTTCAGACGTTCGACCCCGGGCGGGCAGGTGGGAC
TCCTGTTGGCCGGCGATCGGATCATGCTGGCTTCGCTTGGCAACCCACCCATCTTCGCCA
CCCGCGCCATCAACGGCCCGCAAGAGTGGTCTCAGGCCATGGGCGAGCTGTTCAGCCGCC
ACGGCCTCGCCAAGTCTAAGGTGCGAGTCGCCCTCGCGGCCAGCCTTTATCAACAGGTCC
AGATCGACAAGCCGGCGGTGCCCGATGCCGAAATGGTCGGCGCCCTGCCCTGGGCGGTCA
AGGATTACGTCAACGAGCCCGTGCTGCAGCTCGCCATGGATTATGTGGACCTGCCCACCC
CGCCCGCTGGCCGGCCGCGCATCAACGTGATCTGCGTGCCCAAGGCCCGGGTGCAGCAGC
TGGCGGATGCGGTCAATCAGGTGGCGACCCTGGAGGCCATCGTCAGCGACGAGTTGGCGA
TGACCGCCCTCTACGAGCCGGATCAGACGGTACGCATGCTGCTGTGGCAGCCGAAGGGGC
AGGATCTGCAGTTGTTGGTGTTCCATCAGGGGGGGCTCTGCTTCTCCCGTCAGCTGCGTG
GTTTCACGGCCCTCGCCGGCGAGCACGAGCCGGACGCCATGCTGCTCGACTCGCTGGCGC
TGGAGATCCAGCGCTCCCTCGATTACCTGGCGGGCCAGCTCAAGCTGCCGGAACTCGGCC
AGATGCAGCTCGCCATCGCCTCGCCCTTCATCGGCACCCTGGTGCGCCACATGGAGCAGA
CCTTCGGCTTTGCCGTCTCCGCCATGGCCAACAAGGCGATCCTGTCTGGAATCGAATATC
TCTCGGCCTATGCAGCGGCTCTGGGGGAGGATGCCTGATGAAACGTCAGATCAACCTCTA
TGGTGCCGAGTTTCGGCCCAGACGGCAGTGGGCCAGCCTCAACCAGATGGCGCTGGTGTG
GGGCGCTTGCGTGCTGGTGCTGCTGTGCGCCGCCGCCGTCATCGGCTGGCAGCAGCATGG
GGTCGAGCGCGAGCTGGCCCAGCTGCGGGCTGAACTGGAGGTCAAACGCGGCGAGGCGCA
GCGGCTGGATGCCGAGCTGGCCCGTCACCAGGCCGATGGCCTGCTGCAGCAACAGCTTGT
CACCAGGCAGGAGGAGCTGACCGCCAAGCAGGGCCTGATCAGGCAGCTGGGCAGCCTGGC
GCTGCAAAAATCCAGGGGCTATGCCGGGCTGATGGCCGATCTCTCCCGCATCCGGGATCC
GCAGCTCTCCTTGCAGCGGATCGAGATCGCCGACGGGCGTGTCAACCTGTCCGGTTTCGC
CGGCCGCAGTCAGGACGTGCCGGCCTGGGTCAACCGTTTCAAGCAGACCCCCAGTCTGGC
GGGCAAGCAGTTTGGTGAATTGACCTTGAGCCGTGACAAGGAGGGCCGGCTGGCCTTCCA
GCTCAGCGGCATCGAACGGGAGAAGCCCTGATGAGCCTGAAAGCGCAGTGGCAGGCCTGG
GCGGACAAGCTGGCCGCCCTCAGCCAGCGTGAGCGGGTACTGATCATGCTGACCGGCGTG
GTGCTGGTCGGTGCCATCTCCACCTATGGTTGGCTGGATGCCGCCGTGGTGCGGCTGGAG
CAGGATCGGCTGGCGCTGAGCTCTGCCCAGCGGGATCTGGAGATCATGGATCTCGAGAAC
CAGGGCAAGCAGGCCAGGCTGGCGCGGGATCCGGATCAAAATGTGCGCACCCAGCTGGCT
GGCGTGGATGAGGAGATCGGCAAGCTGGATGCGGCGCTCAAGGCCCAGACGGTGGATCTG
ATCCAGGCCCACGAGATGCCGGAAGTGCTGGAGGCGCTGCTGTCGCGCTCCGCCAATCTG
CACATGGTGGCGCTCACCTCGCTGGCGCCCGAGCCGCTGATGGCGGGCGAGCAGCGCATC
AACCTGTTCAAGCACGGCATCCGCCTCAAGCTGGAGGGCGGCTATTTCGACGTCTACCAG
TACCTCAAGGCGCTGGAGGCGCTGCCGCGCCACTTCTACTGGAAGCAGTTTGACTATCAG
GTGCAGGAGCACCCCAGGGCCGTGGTGGAGATGGAGATCTACACCCTCAGCACCAGCAAG
GAGTTCATTCGTGGCTAGATGGTTTCCCCTGTGGGCGTGTCTGTTCACCCTGCTGGCCCA
GGCGCAGACCGAGGTGTTGCAGGATCCCACCGCTCCCTTGAGCGGCGTCACCAGTGGCGC
CAGTGCGACCGGTTCCCGCGAGGCCGGTCTGCCCAGGCTGCAGAGCATCATGCTGGGCAA
CGGCCCGGCACTGGCGGTGCTCAACGGCAGCAGCTATCGGGTCGGCCAGCAGGTCGAGGG
CTATCGCGTGGTGGCCATCAGTGCAGATGCCGTGGTGCTGGAGAAGGGGGGCAAGCGCCA
GTCGCTGACCCTGTTTGCCAGCAAGATCCGCATCTGAACGCGCTCCGTCCGGGATGGGCG
GGGCCAGGTTTGTCGAGTTTAATTGCAAGTCAGGGCGCACTAATTACATGAAAAAACATC
ATCTCTGCCTGATTTCCGTGGCCGTGCTGACGGCAGGCTGTACCAGCTACCGTCACCCAG
AACCCGTGCAGGCCAAGGACGCGCTTCGGCATGCCATGACCGAGCAGAGCAAGGCCGGCG
CATTGACCAGCGTACCCAAGTCGGTACAGAGCGAACTGCTGCAACTGAACCGCCCGCCCC
AGGCCATCAGCATGCCGGAGCCCAGGCTGCGCATCGCCGCGCACGATGTGGATGCGGTGG
AATTTTTCGGCTCTCTGTTCAAGGGCTCCCGCTACAGCGTGGCGGTGCACCCCGGGGTGG
CCGGCCAGATCTCGGTCGAGCTCAAGGACGTGACCCTGACCGAAGTGCTGGCGGTGGTGG
GGGACATGTACGGCTTCGACGTGCAGCGCAAGGGCAACGTGTTTCACGTCTACCCGGCCG
GGTTGCGTACCGAGACCATTCCGGTCAACTACCTGATGATGTCCCGGCGCGGCCTCTCCC
GCACCTCGGTCAGCACCGGCGGGGTGGCCTCTAACGACAGCAACAGCAGCAATAACAACA
ACTTCGATAACGCCAACGGCAATACCAACAACAGCACCAGCAACCGCTCCTCCAATGGCG
GCTCGGGCAGTGACGGCAACGGCACCCGCATCGAGACCGACACCAACAGCGACTACTGGA
CCGATCTGCGCGATACCCTGCAGACCCTGATCGGCAGCGGCGACGGCCGCGCCGTCATCA
CCAGCCCGCAGGCGGGTCTGGTCACCGTCCGGGCCTATCCGAAAGAGCTCAAGGCGGTGC
GCGAGTTCCTCAACCAGTCTGAGAGTCATCTCAAGCGCCAGGTGGTGCTGGAGGCGCGGA
TCCTGGAGGTGGCCCTCAGCGAAGGCTACGAGCAGGGGGTGGACTGGAGCGGATTGACGG
CCAGCTGGGATGGCAACAAGGGCATTCCGACGGTGGCTCAGCCCATCCTGACTGCTCCGG
GCAGCGACCCTGCGTACAAGCTGTTGAACGGTGCCGGTTCGCTGGGAACCAGCCTGGTGG
GCGCAACAAACCCGATTTTCAAGGCAATTGGTGGCGGTGCCGGGTTTACCATCACGGATG
GCAACTTCAACGTGGCGGTCAACCTGCTCAAGACCCAGGGGGACGTGAATACCCTCTCCA
GCCCGCGGGTGACGGCGACCAACAACCAGAAGGCGGTGATCAAGGTGGGGACCGACGAGT
ATTTCGTCACCAACGCCTCCACCACGACCACCACCTCAGGGACATCGGCACCGATAGTCA
CGCCCAATGTAGAGCTGACCCCCTTCTTCTCCGGCATCGCGCTGGATGTGACGCCGCAGA
TCGACGAAGAGGGCAAGGTGCTGCTGCATATTCACCCCTCCGTCATCGACACCGAAGAGC
AGAAGAAAACCATCGATGTCGGCACGGCGGATCCCTTGGTTCTGCCGCTGGCCAGGAGCT
CGATCCGCGAGTCCGATACCGTGGTGCAGGCCAACAACGGCGACATCATTGTCATCGGCG
GCCTGATGAAGACCGACAAGCAGGAGATCGTCAGCAAGGTGCCGCTGTTGGGGGACATTC
CCTGGGTCGGTGAGGCCTTCACCAACCGGCGCGAAAGCACCAAGAAGGTGGAGCTGGTGA
TCCTGCTCAAACCGACCGTGGTGGAGAAGGACACCTGGCAGAACGAACTGCAGCGCTCCT
CCGAACTGCTCGACAAATGGTATCCCCCCAAGGGTTGATGGCATGAACGCCTATCAGGCT
CTGTCCCCTGGTCTGGTGCTGGCGGGTGGTCTGTTGCAGACCATCCGGCCCTGGCATGGG
AGCTGACGACATGTACCTGAACCACTTCGGGCTGCAGGAGGCCCCCTTCGGCCTCACTCC
CAACACCGGTTTCTATTACGGGTTGCCCCCGCATGAGGAGGCGCTGCAGGTGCTCAACTG
GGCGCTGGCACAGGGGGAGGGCTTCATCAAGGTGACTGGCGAAGTCGGCACCGGCAAGAC
CCTGCTCTGCCGCAAGCTGCTGAGCGAACTGGGCTCGGAGGAGCGGCCGGTGCGTCTGGC
CTGGCTGCCCAATCCCCATCTCACGCCGGCCGAGCTGCGCATCGCCCTGGCGCTGGAGCT
GGGGTTGCCGGTGCGGGATCAGAGCGAGCTGGATCTGACCGATCGCATCCATCGCCACCT
CATCAGTCTGCATCGGCAGGGGAGCCGGGTGGTGGTGCTGATCGACGAGGCGCAGGCGCT
GCCGGACGAGACGCTGGAGGCGATCCGGCTGTTCGGCAACCTGGAGACCGAGTCGAGCAA
GCTGCTGCAGATCGTGCTGTTCGGCCAGCCCGAGCTGGACGCCAGGCTGGCCAAGCCTCA
TCTGCGCCAGCTGCGCCAGCGGATCGGCTTCTCCTACTGCCTGCGGCCGCTGCGTTTCGA
TGAAACCCGGGCCTACCTGGAGCACAGATTGCAGATTTCCGGTTATCGCGGGGCCCCGCT
GTTTGGCGGCCGGGCGCTGCGCCAGCTGTGGCGCGCCTCGCGCGGCATTCCGCGACTCAT
CAACATACTGGCCCAGAAGTGTCTGATGCTGGCCTATGGCCAGGGGGCGCGCCAGATCGA
CAGCCGGCTGGTGCGGCTGGCCGTGCGCGACACCGATGACGCCCGCCGCTTCGTGCCGCG
GCGCTGGTGGCCATTCGTGCTGCTGCTGGGCTGCGCCCTCGCCTATGGAGTCTGGCAATG
AGCGTGATCAATCAGATGCTCAAGGATCTGGAACAGCGCCAGCAGGGGGGCGAGGGGGCC
GTCTATGTGCCGCCCGTCCGCCAGCAGGGCTGGTGGATGTTGCTGCTGACCCTGATCTGC
GGGCTGGCCCTCGGCATTCTGGGCTGGCGTACCTGGATCTACTGGCAGCAGAGCCAGCGG
GTCGCTGAAGTTCGTCAGTTGCAGGCGGCTGGCGAGCCCACACCGGACGCCGTTGCCCAC
GCCGTGCCCGCCCTTGTGCCGGCCAGTGCAGAACAGGAGCCGGTGGATCAGGTGGTGGCG
CTGCCGACCCCGCGCCAGCTTGCCCCATCGCCGGCCGCCGAACCGAGACAGGCGCCGGCT
GCGCAGGAAGAGGCTGTCGCCGACGAGGCAGACGTAACGGCCGTCGATGAGGAGGGGCCG
AGCGACGAGGAGCTGCAACCCGACCTCTATGCCGAACTGGCGGCGGAGCAAGAGGCCCCC
GCGGCCGCGCCGCGCAAGCCCGGCGTGCTCAAGATAGAGACGGTCAACCTCTCCGAGGCC
GAACTGGCCACCCTGGCCGAGCGCAAGGCCACCACCGCCATGGCCAAGGGCCAGCTGCGC
GATGCCCAGGACAACTACTATCAGGTGCTGGCCCACGACCCGCACAATCAGAGGGCGCGC
GAACAGCTGGCGGGTCTGCTCTACGGCGAGGGGCGGCTGAGCGAGGCGAGCCAGTTGCTG
GAGGAGGGGCTCAGGCTCGATCCGGGGCAGGCGGATTTTCGGCTGTTGCTGGCGCGGCTC
GCCATCAGTGGCGGTGATCAGCGCAAGGCGCTGGATTGGCTGACCGGCTACCGACCGGAT
CTCGCCAGCAATCTGGATTATTACGCCACTTGGGCCGGGCTCAGCCAGGAGCTGGGTCAG
CATGCCGAGGCGGCGGATCTCTACGTGAAATTGTTGCGCCAGCAGCCGGATCAGGGCCGC
TGGTGGCTCGGGCTCGGCGTGGCCGAAGATGGCCAGGGCCACAGCCAGCGGGCGCTGGAC
GCTTATCGCAATGCCCAGTTGCACGGCAACCTGGGCGAGGCCTCGACCAGCTGGCTTGAA
CAGCGTATTGCCCAGCTCGCCCCCTGACGGGCGGCCGGGATCACTTTTTTGGAGTTTGCA
TGGCACAACCCAGACTGAAAATGCGCCTCGGCGACCTGCTGGTACAAGAGCAGATCATCT
CGGATGATCAGCTGCAGCTTGCCCTGCAGCAGCAGCGTCAGACCGGCCGCAAGCTGGGCA
CCACCCTGATCGATCTCGGCTTCATCAGCGAGGTGCAGCTGCTGCAGTTCCTCGCCCGCC
AGCTGGACGTGCCCTTCTTCGATCTCAACAACCTCACCATAGATGCGTCGGCAGTGCCGC
TGCTGCCGGAAGTGCAGGCGCGCCGCTACCGGGCGCTGGCGGTCAACCTCACCGACAACA
GGGTGACGGTGGCCATGTCGGATCCGGCGGACCTGAGCGCCCTCGACGCCATCGCCGCCC
TGCTCAGTCCCCGCGAGATGGTGCTGGCGGTGGCCCGGGAAGGGCAGCTGCTGGAGTATT
TCGACCGCCTCTATCGCCGCACCCGCGAAATAGAGAGCTTCGCCGAGCAGCTGCACGAGG
AGTATCAGGACGCCGGCTTCGAGCTCGGCTCCAGCAACCTGGGGGCCGGCGACGAGGGGG
AGGCGACGGTGGCCAAGCTGCTGCGCTCCCTGTTCGAGGACGCGGTGCAGGTGGGGGCCT
CCGACATTCACATCGAGCCGGACGAGAAGGTGCTGCGCATTCGCCAGCGCATCGACGGCA
TCCTGCACGAGAACATATTGAGCGAGGTGCGCATCGCCCAGGCGCTGGTGCTGCGGCTCA
AGCTGGTGGCCGGCCTCGACATCTCCGAGAAGCGGTTGCCGCAGGATGGCCGCTTCAACA
TGAAGGTGCGCGGCCGAGACGTGGATGTGCGGATGTCGACCATGCCGGTGCAGTACGGCG
AGTCCGTGGTGATGCGGCTGCTGGATCAATCCTCCGGCATCCTGTCGCTGACCGAGACCG
GCATGCCGCCGGAGATCCTGACCCGCTTCCGGCGTCAGCTCAAGCGGCCCCACGGCATGA
TCCTGGTGACGGGCCCCACCGGCAGCGGCAAGACCACCACCCTCTACGGCGCCCTCTCCG
AGCTCAACCAGGCCAGCCAGAAGATCATCACGGTGGAAGATCCGGTGGAATACCGGCTGC
CCAGGGTCAATCAGGTGCAGGTCAATCCCAAGATCGGGCTTACCTTCTCCCACGTGCTGC
GCTCCACCCTGCGCCAGGACCCGGACATATTGCTGGTGGGGGAGATGCGGGACAACGAAA
CGGTGGAGATCGGCCTGCGCGGCGCCATCACCGGCCACCTGGTGCTGACCACGCTGCACA
CCAACGATGCGGTCACCAGCGCCCTGCGCCTCATCGACATGGGGGCCCCCGGCTATCTGG
TGGCGAGCGCGCTGCGGGCCGTGGTGGCTCAGCGCCTGGTGCGGCGGGTGTGCGAGCACT
GCGTGGAGGAGAAGGCGCCGGACGAGGGGCAGGCCACCTGGCTGACCGTACTCTCTGGCG
AAACGCCGGGCCAGCACGTCTACCACAAGGGGCGCGGCTGCCAGAGCTGCAACTTCACCG
GCTATGCCGGCCGGATCGGGGTGTATGAGTTGCTGGAGCTGGATCAGCCCATGATGGATG
CCCTGCGCCGCAACGATGCCGAGGGCTTCGCCAGGGCGGCCCGCCAGCATGAACACTACC
GGCCGCTGGCCCTGACGGCGCTCGATTATGCCCGCCAGGGGATCACCTCGGTGGACGAGG
TGCTGAGACTGGCCGAGGATCTGGGGTAAGTGATGACCAACTTCATCGGCAGTGAATGGG
GCCGGCTGGCGCGAGGCACACCATGAGCAGCTTTGCCTACAAGGGGCGCGACAGCCAGGG
CAATGCCGTCAGCGGCGTGGTGGACGCGGCCAACGAGATGGCCGCGGCCGAGCAACTGAT
GCGTCGCGGCGTGATGCCGACCGAGTTGAAACCCGGCAAGGCGAAGGCGGCCGCCCTCGA
CTGGTCCCTGTTGCTGGAGCGGGGCGTGCGGCTGGACGAGCTGGTGGTGTTCAGCCGCCA
GATGTATGCCCTGACCCGGGCCGGCATCCCCATCCTGCGCGCCATCGCCGGGCTGGAGGA
GAGCGCCCACAGCAAGCCGCTCAAGCGGGCGCTGCACGCGCTGGGGGAGGATCTGGGCAA
CGGCCGGCCGCTGTCGAGTTCGATGCAGGCTCACCCCAGGGTGTTCAGCAGCCTGTTCGT
GGCCATCATCCACGTGGGGGAGAACACGGGTCAGCTGGAAGAGGCGTTCTTGCAACTGGC
CAACTATTTCGAGCTGGAGCTGGAAACCCGCAAGCGGATCAAGACCGCCATGCGCTACCC
CAGCTTCGTGCTGATTGCCATCGGCATCGCCATGGTGATCCTCAACATCATGGTGATCCC
GGTCTTTGCCGGCATGTTCGCCAAATTTGGCGTCGAGCTGCCGCTGGCGACCCGGATCCT
GCTCGCTACCTCCCACTTCTTCGTGCACTACTGGTGGGTGATGCTCGGCGTGCTGCTGGC
CATGGTGTTCGGCTGGCGGCACTGGGTCAGCACGGTCAAGGGCAAGCTGACCTGGCACAG
ATGGCAGCTCAAGTTGCCGATCGTCGGCACCATCATAGAGCGCTCCCTGCTGGCCCGCTT
CGCCCGCAGCTTCTCCATGATGCTCAAGGCCGGGGTGCCGCTCAACACGGCGCTGAGCCT
GGTGGCCGATGCGGTGGACAACGCCTGGATGGCGGGCCGGATCCGCGACATGCGGGCCGG
TATCGAGCGGGGCGAGAGCCTGCTGCGCACCGCCGGGGCCAGCGGCCTGTTTACCCCGCT
GGTGATGCAGATGATCGCGGTGGGGGAAGAGACCGGCCAGGTCGATGATCTGCTGCACGA
GGCGGCCGAGTATTACGAACGGGAGGTGGATTATGACCTCAAGAGCCTCACCGCCCGGAT
CGAGCCGATCCTGATCGGGATCGTGGCGGTCATGGTGTTGATCCTGGCGCTGGGTATCTT
TACGCCTATGTGGGACATGATGCGGGCCGTACGCGGCAAATAGCCGGTATCTTTACCGTC
ACTGCGGGGCATGGTGTGCGCCGTGCGCGGCAAATAGCCGGTCAACGAGGCGGGATATGA
TGCGGGCGGTGTGGATAAGCGGCAGAGCGTGGAGCGAGACGGGTGAGTCGACAGTCACAA
CAGGATGAGCACTGGCTGGGAGGCTATCGGCGGCTGGCCGCGGTGATCCTGTTGCTGATC
ATAGTGGCGACCCTGGCCCGGAGCTATCTTGTCCATCGGGAGGAGGCGCTGGCCGTCAGC
CTGACCCTGCTGGGGGAGCAGTTTGCCGAGCGAGCCCAGCGCCTGCACGGACTCTGGCTC
GAGCAGCGACGACCGGCCCTGTTGCACGTCGACGGGGTGGCCTGGCAGTTTGATGCGCGG
GGCTGGCCGCTGGGTAGCGGTGACCCGCTGACGCCCTCCGAGCATTGCCGCTGGCTGTGG
GATCGGCTCATCGGCGCTACGGCCTCGACCCAGCCGCCGGTGCAGGCCCTGGCGAGCCAG
GATGGCACCGGATGTGAGTTCGGCTTGGAACCTAATTGGCTGATTTATCACTTTTCTGAC
GGCAGAGTGCTGGAAAAGCCCTGAATGAGGCTTTTTTTGCGAGCCAGCTAAATGATTTTT
TTGTATCTACATGAAATAATGTGGGTTATTACGGAGGGTTCATGACAACAACGCGACTGG
TTCCAAAATATGCCGGTGTGGCGAGCCCCCATCGGGCAGCGGGTTTCTCGTTGATCGAAC
TGGTGATCGTCATCGTCATCCTGGGGATCCTGGCGGTGACGGCCTTGCCCCGTTTTCTCG
ATGTGACCGACGAGGCCAAGAAGGCCAGCGTGGAGGGGGTCTCCGGTGGTTTCGCTACTG
GTGTATCGCTGGTGCGGGCCCAGTGGGAGGCCGAAGGGCGCGCCAAGCAGGACAGCCTCA
ATACCGTGCTCTATGACGGCTCCCGCTTCTACCTGACCACGCCGACCGATACCCAGCTCA
GCAATGGCGAACTGTCGCCCGGCTACCCCATGGATACTTCGGCGGGCGGTGGCATCGACG
TGGATCCGGCCAACCTGACGGCCCCGCGCTGTCTCAAGATTTGGGAGGGTCTGCTGCAGA
ATCCGCCCAAGGCTACCACCAGCTTCAGCGAGGTGCGTGGTAGTGGCAATGACCTGAAAT
ACTATGTCAGTGTGACCAATAACGGCCTGGACTCGGTCTGCCGCTACTATCTGGTCAATA
GTTTGAGTAAGGGTAGTGATGGCAAGTATCAGGATCCGCAAGGCAGTACTGATGCATTCA
TGAGTTTCAGTTACCGTCCGGCTTCCGGTCAGGTGACCACCAACATTAATTGACAGAGGA
AAACAAGATGAAAAAACAGGCGGGTTTTACCCTGATCGAACTGGTCATCGTGATCATCAT
TCTGGGTATCCTGGCAGTGACCGCTGCACCCAAGTTCCTGAATCTGCAGGATGATGCTCG
CAAGGCTGCTGCTGATGGTGTGAAGGCATCCTTGCAAAGTGCGGCCAACCTGGTTTACAG
CAAAGCTGCAATTCAGGGTATCGAAAAGTCTTCTGCTGCTGTATCTGTTGCGGGAACTAC
TGTTAAGGCTAAGTTTGGCTATCCGACAGCAGATACCATTGCAAGCGTAGTTACCTTAGA
TGGATGGGATGAAGTATCTGCATCCAAAGGGACCTTCAAGCCAGATGCTGCAGGCAATAA
CGCTAATTGCCAAGTCAAATACAATGAGGCATCAGAGAGTGCTCCCTTTAGTGTTGATGT
CAGTGGTTGTGGTAACTGATTGTTTGAGAAGGCGAGGCTTCGGCCTCGCTTTCTCTTTTC
CCTGAAGAGAATCCCCATGCCTGCAACCAAGGGCTTTACCCTGATTGAACTGGTACTGGT
GATCCTGTTGCTAGGGATTCTAGCCGCCTTTGCCGTGCCCAAATGGCTGGGCAAAGGCGG
CGTTGAAACCCAAACCCTGCGTGATGAGCTGCTGACCCGGCTGCGGTTGGTGCAGACCAT
CAACATGCATGAACCCGCCGACCGCTGTACCCAGCTGGTGGTGGAGGCTTCCCGTTTTGC
CCATATCACGCAGGCGGTTGCCGGTGCGGCGTGTCCGGTTCCCGGCCCCATGGCCGGCTG
GAGCGACAATCAGCGCACCCGTGGCCGCCTGGTCACCCCTTCCACCGGTATGAGCATCTC
CCTCAATAACGCCAGCAGTTTCGTGATCCGTTTTGATCAGATGGGCAGGCCGCTCGGGAG
TTGTGCCACGGGCTGTACCTTGCGGGTCAGCGATGGCCAGGAGACGGGCGGCATCAAGAT
AGAGTCGGAGGGCTTCATTCATGAGAGCCCCTGATCGCGGTTTTACCCTGATTGAGCTCA
TCGTCGGCATAGTGCTGCTGGCGGTGGCCTTGACCGGCATCCTGGGTCTGCTCGTCAACC
AGGCCCCCAGCGCGGTGGATCCGGTGCAGCAGGTGCGGGCGGCTCAGCTGGCCCAGCGGC
TGGCCGGCGAGATCCAGCAAAAGTCGTTCGACGAGCAGTCGGATCACAACGGTGGCCGTT
ATCGCTGTGGCGAGACATTCAATGGCCAGTTTTACGGGGATTGCAGTTGTCCAGTTGGTG
TGACTTGCACCCAGAAGCCTCCTGCTCCGGCGATTACTGGTTGGCAGACCAGCCAGTATG
GCCCCGATGGTGAGCCCTCTCCCTATGCCTATAACGACGTGGACGATTTCGATACCGCCG
GCAGCTGGCAGGATGCCAGCTTCTACACCCAGAGCGGCGGCATCATCGCCAGCGACGAGT
ATCGCAACTATCAGGTCAGGATTGCGGTGAGTCCGGTCGACTTCAGCGATGGCACCTTCA
AGAGCTGTGCGTCCCCCTGTTCGGTGGGCAAACGCATCGATCTGCAGATCAAACTGCCGG
ATGAAAGCGTGCTCGACTTCTCCTTCTATCGGGGCAACTACTGATGCGGATGGCGGGCGG
TTTTACCCTGATCGAGCTGGTGATGGTGATCCTGCTGCTGGGGATCATGGCCACCTTCGC
CAGCCAGTTCATCGGCATCGGCAGCCAGATCTACGGGGATGCCAGCAGCCGCGAGCAGCT
GATGAGTGATGCCCGCTTCGCCATGGAGCGGCTCAACCGCGAGGTACGCAATGCGTTGCC
GGGTTCCGAGCGCATCGAGACCCTGGACGGCAGCTGGAGCGACAGCGGTCCCTGCCTGCG
CTTCTGGCCCATCAGCACCTCCAGCCGTTACATCGCCCTCAACCGGAATGTGTCCGGCAG
CACAACCACCCTTGAATTGGTGATGGCCACCCCTGCCTCGGCCGTCGATCCCTTAAGCCC
GGATGCCAGTGCAGTCGCGGTGGGGGATCTGCTGGCCGTCTTCCCGCTGCCCGATGCCAA
CCAGCCTTCGCTCAGCAATGGTTGCGAGTACGGGCGCTGCGTCGCCAGTGTCACCGAAGT
GCTGGCGCCGGTCTCGGGGGCACAGACCCTGCGCTACGCAGCGACCGAGAGTCTGGCCGG
CCTCTCCCCTGGTAGCCGGGTCTACTTTGCCCGCGAACAGGTACGCTATTGTGTGCAGGC
GGGGTCCATGTACCGCGCCAGCATGGCGCTGAATGGTACAAGCGCGGCCATGCCGCTGGG
GATCCTGATGGCCGACTCCCTGCGGGCCGGCTCTTTCTATCGGGAGGCCACGGCCTTCAA
CAGCGAAGGGGAGTTCGGTGTGCGGCTGGTGTTCGAGCGCAAGGGGGAAGCGGTCACCTT
CAACCACAAGCTGGGGGTGTTCAATGTTCCCTGAGCGGCGCCAGAGCAAGAAGATGGGGG
GCAGTGCCCTGCTGATCGCCCTGTTCGTGATCGTGGTGATGGCCATGCTGGCGGCGGTCA
TGGGGCGTTTTCTGCTCGACAGCAGCGAGAAGAACACGGTGGAGGTGCGCAGCGTGCGCG
CCCTGCTGGCGGCCCAGAGCGGGCTGGAGCTGGCGCTCTATCGACTGTTCCCCAACCGGA
CGGCGGCCCAGCCCCAGCCACCGGCACAGTGCGAGCCCAGCAGGACGATCAGTTTCGCCG
GCAACCCCGGGCTGGTGGATTGTGAGGCGGTGGTGCAGTGCCGCACCCTGGCGACCAGCT
ACAACAACGTGACGAGCACCGGCTATCGGCTCGAGAGTGTCGGCACCTGCGGTTTGCGCA
ATGACCTGACCAGTGCCAGTCCAGACTTCAGGGTGAGCCGTACCCTGATGGTCGAAGCGT
ATGACGGAGGCTGATGATGAAATGGTTGTGGGCGCTGGCCCTCTTCACTAGCCAGGTCTG
GGCCTTCGATCCCATCGATACCGGCACCTTCTTTCCGGCCGTGGTGCAGGGTCATCATGA
CGACAACAACGATGTTTGCCACCAGATCAGCGGCTATCAGCTGAGCCAGCTCAACAACGC
CAAGATCAACGGTACCGGCGGGTTGCCGCTCAACTTCTGCTCCATCCGGCCGGATCAGAA
CAATACTCCCCGTTGCGATAACGGAGCGGGTGGCTACAAGGTCTGCGCCGTCACCGGCAG
CGATATCCGCGGCCTTGCGCTGACAGGCAACAACAAGTTCCCGACCATAGCTGCCAGCAA
TGACCTGACTTGCTCATCAGGCGCTCAAACTGCCTCCAACGCTGCCTATCGCACCATGAC
AGTGGACGGCTGCACCATGACCTTCCCCAGTCGCAGCTCGTATCAGATCAAGACCCTGAC
TCTGCTTAACAAGGCGACTCTGATACTGGGGGACGGTGACTATTTCATCGACAAGTTGAA
TATCGACAACGTGACCATTCGCCTCTCCGGTAGCGGCACAACCCGGATCTTTGTCAATCA
GGACGTCACCCTGCTCAATACGGTCAGCGTAAACAGCAATGGTCAGGGGAGCCTTGTCTG
GGTTAGCTACGGCAACATGGTGCTCGATAACGCCACCACATTTTATGGCTATCTCTACAC
CGACGGCCGCTTGACCATGAACAACAACGCCACCGTCTATGGCAGGGTGACGGCCGGTTA
CCTGAGCATGGACGCCCAGTCCAGCATCAACGACTACTCGGTGCCGCCGCCGTTGACCTG
CTTTACCGACGATTTCGACAGCGGCCAGATCAACCCGGACAGCTGGGTGGTGGCCCAGCG
CAACAACAGTACCCTGCCATCGGTACAGAATGGCCGTCTGCGGCTCACCCAGAACGTCAC
CGATCAGGCCACCTCGGCGACCTTCCAGCGCCTCTTTCCGGGGGCCGGCAACCTGGTGAC
GATCGAATTCGATCAATACGCCTACAAGACCTCTGGCACGAGCGGGGCCGATGGTATGGC
GGTGGTGCTCTCCGATTCGACCCTGACGCCGCAGCCGGGGGCCTTCGGCGGCCCGCTGGG
CTATGGCTACAAGACCGGGATCAGCGGCTTTGCCGGCGGCTGGCTCGGGGTCGGGCTCGA
TGAATACGGCAACTATGCCAACGAGGGGGGAAGTGCCAACCTGGGGTCGCGGCCGCAGGC
GGTCTCCATCCGCGGCTCTGGGTCTGGCACCTCAGGCTACAACTATCTCGCCGGTACCGG
CAGCTACCTGAGCCCGACCGTCGACAGCGGCACCAACGGCAACCGGCCCCACCGCTATCG
CATCACGGTCGACTCCCGGGTGGCTGGCAGCTCGCTGGCCACGGTGGAGCGGGATACCGG
GGCTGGCTACAGCTCCCTGATCGGCCCCCTCAACATGGCGAGCCAGGCCGGTCAGGCGGC
GGTGCCGGCCAATTTCCTGCTGTCGCTGACCGGCTCCACCGGCTCGGTGACCAACTACCA
CGAGATTGACAACGTGCGGATCTGCGCCCTGCGATCCAGCCCGGTGGGTACCCAGATCGA
TCACTTCGAGTTCGATCACAGCGGCAATGCGCTGACCTGCAACCCGGAGACCCTCACCAT
CCGGGCCTGTGCCAACCCGGATTGCAGCGTGCTGATCACCGATCCGGTCAGCGCGACCCT
GCTCCCCACCACGACGACCAGCGGCGGCTGGGTCGGGGGCAACGTAGTCAACTTCAGCGG
CGGCAGCACAACGTTGCAGCTCAGAAACACGACGGCAGGCGCGGTCACCGTGGGGGTCAG
CGGTTCGACACCCTCGACCAAACCGCTCAGCACCACCCTCTGCCGCTCTGGTGGCGGGGC
GCTGAGCAGCGCCGCCTGCACCCTCACCTTTGCCGACAGCGGCTTCATCTTCGATGTGCC
CGACACCTACTCGAACCAGCCGCAGACGGTGGCCATCAAGGCGGTCAAGAAGAGCGACGT
GACCAAGCAGTGCGTACCGGGGTTTGCCAACCAGAGCAAGAGCATCAAGTTCTGGAGCAG
CTATGTCTCGCCCGCCAGCAACATCTACAACAACAGAATGAGCGTCAACAACAGCGTGAT
CGGCACCAGCCAGGGCAATGCCACTGCGCTCTCCCTCAGTTTCGATGCCCAGGGGCAGTC
GAGCATGACGGTCACCTATCCGGATGCCGGCAAGGTTCAGCTGGATGCCCGCTACGACGG
CACCGGCAGTGAAGCTGGCCTGGTGATGCTGGGCTCGGATGCATTTGTGGCGCGGCCGGT
GGGGCTCTGCATCACGACCGCAGCGGCAGCATGTACGGGCAACTATGCCAGCTGCCCGAT
CTTCAAGAAGGCGGGGGAATCATTTCAGGTCGACATCAAGGCGGTGGCCTGGGAGTCAGC
CAACGACGGCGACATCTGCACCGGCAATCTCGCGACCCCCAATTTCTCGCTCAGCGGCAT
CGCCCTGAGCAATACCCTGGTGGCGCCGACGCCGGGCAGTACCGCCAGCCTGGGTAAAAC
CAGTTATGACCATGGCGCCGCGGCCAACGGGACGACCAGCATGGAACAGAGCGTCAGCGA
GGTGGGGGTGTTCAGGTTGACGGCGACCCCGCCGACCAACGGCTACTTCAATACCACAGT
CCCGCCGAGCCAGAGCCAGCCGGTGGGCCGCTTCATCCCGGCCGACTTCGAGCTGGTGAG
CGGCGACATAGTACCGGCCTGCGATCCCTTCACATATATGGGGCAGCCCTTCGGGGTTGC
GCTGGATGTGCGCGCCCGCAACCTGGCCGGTGCCCAGACGGCAAATTACACGGGGGATTT
CGCCAAGGGCAGTGCGTTTATCACTGCGGCCAACAACAAGGATGGCAAGACCTTGTCGAG
CCGCCTGCGCAGCCTGCAGCCGCTGCCGTGGCTCGATGGACGAGCCGCCTTTACCGGCAG
CAGCGAGTTTGTTCGCGTGTCAGACTCCCAGCCGGATGGCCCCTACAAGTCGCTGCTGTT
TGGCCTCTACATGCGAGATAACGATGGCGACAGAAGCCTGATCGCCATGCCCAATTTCAA
CGATGGGGTGATGGGTGACTGCAGTGGTGGCAGTTGCAACGCCCGCCTGATCGACATAGT
GCCGATGCAGGTCTATTTCGGCCGGCTGCTGGCGAAGACCGAGACCGGGGTGGCATCGGC
CGCCTTGGCCGTGGCGCAGCAGATGCAGTATTACGAGGCCGGTGGCTGGCAGCAAAACAG
GCTGGATCAATGCACCCTGCTGTCGCTGGCCAATCAGGGCTTCAGCTTCTCGGGCGCAGG
CCAGAGCCTCGATACTGCCAGCAGCGAGCTCAACATAGGGGGCAATCGCAAGATAAAGCT
GGGGCTGGGCAGCTCGCCACCGGGCGGCATGGCGGCGGTGGCCAAAGATGGCGAGATCCT
GCTGCAGTTTGGCAAACCCGAGATGGCGGTGCGCATTCCGTACCGGGTGGAGCTAGCGAA
ACAGCCGACACAACCACTCTGGCTGTCGGATCCCCAGACCCTGCAAGGGGAGGCCATTTT
CGGCTCAAGTCGCGGTAATGACAGAATTATTTATCGGCGCGAAGTGATGCATTGAGCGGG
GCTGCGGGGGCGCTGGCTGGCCGCCGACCCCCTATCCCCTTGTTTATTAGCGTTTGCCGG
CTTGTGCGGGTGAGTGATGACTCGCATTTTTGTCGCGCCCGATGGGCTGGCGACAGTTTG
AGCGCTTGCCGATTGGGGTGGGCATTGGTAAAGTTAGCCGGTTTTCTGCACCTCCAAATT
CTTAGGATTTCCCGTAGCCATGTTCAAAAAGCTCAGAGGCGTCTTTTCCAACGATCTGTC
GATCGACTTGGGAACTGCCAACACCCTGATCTATGTAAAAGATCAAGGGATCGTCCTTAA
CGAACCCTCAGTTGTCGCCATTCGCCAAGAGCGCGGGAACGCCAAATCGGTCGCTGCTGT
CGGTCATGCCGCCAAGCAGATGCTGGGTCGTACCCCGGGTAACATCTCCGCCATTCGCCC
GATGAAAGACGGCGTGATCGCCGACTTCTACGTGACCGAGAAGATGCTGCAGCACTTCAT
CAAGCAGGTTCACGACAACAACTATTTCCGCCCCAGCCCGCGTGTGCTGGTGTGCGTACC
GTGCGGCTCCACCCAGGTGGAACGTCGTGCCATCAAGGAATCCGCTCTGGGCGCCGGCGC
CCGCGAGGTTTACCTGATCGATGAACCCATGGCTGCCGCCATCGGTGCCGGCCTGCCGGT
CTCCGAAGCGACCGGCTCCATGGTGGTGGACATCGGTGGTGGTACCACAGAAGTGGCCAT
CATCTCCCTGAACGGTGTGGTTTACTCCCAGTCCGTCCGCATCGGCGGCGACAAGTTCGA
CGAAGCCATCATCAGCTACGTGCGCCGCAACTACGGCAGCCTGATCGGGGAAGCCACCGC
CGAGCGCATCAAGCACGAGATCGGCTCCGCCTATCCGGGCGAAGAGGTGCGCGAGATCGA
AGTCCGTGGTCGCAACCTGGCCGAAGGTGTGCCGCGCAGCTTCACCCTGAATTCCAACGA
GATCCTGGAAGCGCTGCAAGAGCCGCTGTCCGGCATCGTCTCCGCCGTGATGGTAGCGCT
GGAGCAGTCTCCGCCCGAGCTGGCTTCCGACATCTCCGAGCGCGGCATGGTGCTGACCGG
TGGTGGTGCCCTGCTGAAAGATATCGACCGTCTGCTGATGGAAGAGACCGGCATCCCTGT
GGTGGTGGCCGAAGATCCGCTGACTTGCGTGGCCCGTGGCGGCGGCAAGGCGCTGGAGCT
GATCGATATGCACGGTGGCGATCTGTTCCACTACGAATAAGACCCAAAGCCGGCCAGCGT
GCCGGCTCTTTTTTGACGACCCATGAAACCCATTTTTGGTAGAGGCCCTTCGCTTCAGTT
ACGGTTGTTTCTCGCCGTCATCATCTCCATTGCTGCCATCGTAGCGGATTCCCGCTTCGG
TGTGTTCAGCCACGTCCGCGTCTACCTCAGCTCACTCGTCAGCCCGCTGCAATACATGGC
CAATGCGCCAGGCACCCTGCTCGACACCATGTCGACTCAGGTGCAGACCCGGGCCGGCCT
CATCGAGCAGACCAAGCAGCAGGAACAACAGCTGTTCACCCTGCGCTCGCGCCTGCTCAA
GATGGATCATCTGGAGCACGAGAACCAGCGTCTGCGCGAGCTGCTCGGTTCGCCGGTGCA
CAAGGAGTCCCGCAAGATGGTGGCCGAGCTGCTGTCGGTGGATTCCGACCCCTTCAGCCA
TCAGGTGCTGATCAACAAGGGGGCGCTGGACGGTGTCTACAACGGCCAGCCGGTGATCAA
CGATCAGGGGGTGATCGGTCAGGTGCTGCACGTGGGCTCCACCACCAGCCGCGTCCTGCT
CATCACCGACTCCAGCCACGGCATCCCGGTGCGGGTGCTGCGCAACGACTTGCGTGCCAT
TGCCTCCGGCAGCGGCGAGCTCGACAAGCTGGAGCTGCGCAACCTGCCGCGCAACACCGA
CGTGCAAGTCGGTGATCTGCTGGTCACCTCGGGCCTCGGCGGCCGCTTCCCGGAAGGGTA
TCCGGTGGCGACCGTGACCCGCTCCGACTACGTGGAGGGCAAGCCCTTCGCCCAGGTCGA
GGCCAAACCGCTGGTGGCGCTGGACCGCCTGCGCTATCTGCTGCTGCTGTGGACCGACAA
GAAACCGGAAGTGCATGACGATGAAGAGGCCCCGGCTACCGCGCCGGCGCCTTCTGCTGC
GGGAGCGACGCGCTGATGTTACAACCCGCCAGCGGCAGGATCTGGATCTGGATCTCGATC
CTGCTGGCCTTGAGCCTGTCGATCCTGCCGCTTCCTTTCCAACTCGAACCCTTCCGGCCT
GACTGGCTCGCCATGGTGCTCATCTACTGGGCACTGGCGTTGCCGCACCGGACCAACGTC
GGCACCGCCTGGGTGGCTGGCCTGCTGCTGGACGTGCTGCTCGGCAGCACCCTCGGCGTG
CGGGCCATGGCGATGGCCATCACCACCTACCTGGCGGCGTTCCAGTTCCAGAAGATCCGT
AACTTCTCCCTCTGGCAACAGGCGCTGATCATCGGCTGCCTCTCGCTGGTGGGCAAGGTG
ACCATCTTCTGGGCCGAGCACCTGTTCAGCCGGGCCAGCCTCAATTTCGCCTACTTCTGG
TCGACCCTGAGCACCATGCTAATATGGCCCTGGGTTTTCTTGGTCTTGCGCAAGGTGCGC
CGGCGCTTCAATATCAAGTGAATGTGAGTAAAAACAACTAATTGTAACCGTACCTCATCT
CATCAAGCGATTATGAACAAGCACAACGAACTGCAACTCTATCTCGCCTCGGGCTCACCC
CGCCGCCACGAACTGCTGACCCAGCTGGGTTACCGTTTCGAAGTCCTCAAGCTGGATGTG
CCGGAGCAGCGGGAAGAGGGTGAAAAGCCCCAGGATTACGTGTGCCGGCTGGCACGCGAC
AAGGCGATGGCCGGCGTGGCCGCCGCGCCCACGGCGCTGCCGGTACTGGGGGCCGACACC
ATAGTGGTGCTGGGTGACCGGGTGCTGGAGAAGCCCTCCGATCTGCTGGATGCCAAGGAC
ATGCTGGAGGCGCTCTCCGGCAAGGTGCATCAGGTCATGACGGCGGTGGCGCTGGCCACC
CCGGAGCGCTGCGATGTGCGGCTGGTCACCACCAACGTGGCCTTTCGCAAGCTGGACGAG
GCCGAGATCGAGGCTTACTGGCGTACCGGCGAGCCGTGCGACAAGGCCGGCGCCTATGCT
ATCCAGGGCATCGCCGGCAAGTTCGTCAGCCGCATCGAGGGGAGCTACAGCGCCGTGGTC
GGCCTGCCCCTGCTGGAAACGGATCTGCTGATCAAGCATCATCTGGAACAGATCCGCTAA
TCCCGTCGCCGCCGTGGTCAGCGCCGCCGCCTCGCTGGCCGGCATGGCATTCGAACAGGG
CGGCCAGAATTTGAAGCCATCACAGGCAAGGCATAGGTCGGTGACAACCGCCGGCTGTTT
CTTACTGCGTTACTCACCGGTTGCGCGCCGGTTTGGCTGCCAGAATTTAAAACTAGAAAG
GCAAGGTAACTTATGTCGGTAGAACTGCTGGTAAACGTCACCCCCTCCGAAACCCGGGTC
GCCCTGGTCGAAAACGGTCTGCTGCAGGAAGTGCACGTGGAGCGTCAGGCCAAGCGCGGC
ATCGTCGGCAACATCTACAAGGGCAAGATCAGCCGGGTGCTGCCCGGCATGCAGGCGGCC
TTCGTCGACATCGGCATGGACAAGGCGGCCTTCCTGCACGCCTCCGACATCGTCCCCCAC
ACCGAGTGTGTGGCGGTGAAGGAGAAGGAGCAGTTCCAGGCCGGCAACATCGCCGAGCTG
GTGCGTCAGGGGCAGGACATCATGGTGCAGGTGGTGAAAGATCCGCTAGGCACCAAGGGG
GCCCGCCTCACCACCGACATCACCTTGCCGTCCCGCTATCTGGTGTTCATGCCGGGCAGC
GCCCACGTCGGCGTTTCCCAGCGCATCGAATCCGAGGCGGAGCGCGAGCGCCTCAAGCGC
ACCGTGGCCGGCTATGTGGACGAGCTGGGTGGCTACATCATCCGCACCGCCGCCGAAGGG
GTGGGTGAGCAGGAGCTGGAGCAGGATGCCGCCTTCCTCAAACGCCTGTGGCGCAAGATC
CTGGAGCGCAAGCAGAAGTACCCCCCCTGCAAGATCCTCTACGAGGATCCCAGCCTGGCC
TTTCGGGTGGTGCGCGACTTCGTCGGTGCCGAGCTCGACAAGATCCGGGTCGACTCGCGC
CAGAGCTTCGATCAGCTCAAGCGCTTCACCGAGGAGTACGTGCCCGAGCTGGCTGGCAAG
CTGGAGTACTACTCCGGCGAATCCCCCATCTTCGATCTCTACGACGTGGAGAACGAGATC
CAGCGTGCGCTGGAGCGCAAGGTGGAGCTCAAATCCGGCGGCTATCTCATCATCGACCAG
ACCGAAGCCATGACCACGGTGGACATCAACACCGGGGCCTTCGTCGGCCATCGCAACCTG
GAAGAGACCATCTTCAACACCAACGTCGAGGCGACGGCGGCCATCGCCCGCCACCTGCGC
CTGCGCAACCTCGGCGGCATCATCATCATCGACTTCATCGACATGCAGTCCGAGGATCAC
CGCCGCCGGGTCTTGCACAGCCTGGAGCAGGCGCTGTCGAAGGACAGAGCCAAGACCAAC
GTCAACGGCTTCTCCCAGCTCGGCCTGGTGGAGATGACCCGCAAGCGTACCCGCGAGAGC
CTGGAGCACGTGCTCTGCTCCGAGTGCCCCGAGTGCAAGGGGCGCGGCCGGGTCAAGACG
GTGGAGTCGGTCTGCTTCGAGATCCTGCGGGAGATCATCCGGGTCAACCGGGCCTACGAC
GCGGATCAGTTCACCGTCTATGCCGCCCCGGCGGTGGCCGACTATCTGCGGGGCGAGGAG
TCCCACAGCCTGGCCGAACTGGAAGTGTTCATCGGCAAGCAGGTCAGGGTGGTGAGCGAG
CCCCTCTGCGGGCAGGAGCAGTTCGACGTGGTGATGATGTAATTGGTCTATCGCTGGCTG
AGTCGGGGCTGGTTGGCCCTCGGGGTCTTCTTCGTGCTGCTGGCCATCCTGGTCAGTCTG
GTGCGCGTTGGCGGCCCCCTGCTCAATCAGCACAGACAGGCGCTGCTCGATACCCTGCTG
GCCGACAGCAAGCTGGAGGCCAGCGTCGATCGCATCGGGTTGGACTGGACCCAGCGTGGC
CCGGCCCTCGAGCTGCAGCAGCTGGTGATCGCGCCGAATTCGGGTCGCTTCGCCCTGCGC
CTTGGCAAGGTGTGGGCCCACCTCGACTTCTGGCGCTCCCTCAACGAACTCAAGCCGGTA
TTCGGCCAGCTGATCCTGAGCGATGGCGACATAGCGCTGGATTTGAGTCAGCCTGCGGAG
CCGGAAACCGGCGACGGCAGCGACCAGCAACAGGCGTTGCTGCGCTTTCTGCTGACCCAG
CTCTCCACCTTCGATATTCACGACACCCGCCTCAGCCTCACCACGGCGCTGGGGGAGGTG
CGGGCCCTCGACATCGCCCAGCTGCGCTGGCAGAACCGCGGCAAGCGCCACCAGGGGGTC
GGCAAGGCTTACCTCATCAACGGGGTGGGCGAGAGCACCCTCGATCTCATCGTCGATGTG
GATGCCCCCCAGGTGCGGCTCGACCGGCTCAAGGGCCAGCTCTATCTGGGGGCCCGTCAG
CTCGACATCAGCCCCATGCTGGCGCGCACCCATGCCGGTGAGCCCAAGGTGAGCGGCCAG
CTCGACTTCCAGCTCTGGAGCGAGTTCAAGGCCGGTCAGCTGGGGGATTCGCTGCTGGCG
TTTGGCGACAACTACCTGATATGGCAGGATGAAAAAAAACAGGGTGACCTGCACCGGCTC
GGGCTGCAGGGGGGCAAGATCCAGCTGCGCCGGGACGGCAAGGAGTGGCAGTTTGCCAGC
CACGACGTCACCTTCAAGCTCGACGGCAAGCCCTGGCTGCACAGCCGGTTGCAGCTCGAG
CGAGTCGGCGATCGCATCCAGGGTTATGTGCCGGCCATCGATCTGGACCAGATCGCCAAC
CTGAGCCAGCTGGTATCGGGGATCTATCCCGAGCTGACCGAGACCCTCAAACGCACCCGC
CCGACCGGCAAGATAGAGGATCTGATCCTGCAGGCGGATGCCGGCTGGCAGGGGCTCTCC
GTCAGCGGCCAGCTCTCCCACATCAGAGTCAACGCCTGGCGCGACGTGCCCGGCGTGCGC
GACCTCAACGGTGAGTTCTGGCTCACCCCGACCGGCGGCAGCGCCCGGCTGCAACTGGCA
AACGATGCCATAGATCCGGCCCGCCACTTCAAGGAGCCGATCCCCGTCGATCGCTTCTCG
GCGCGGCTCGACTGGTGGCAGGTACCGCAGGGCTGGGTGCTCTATGGCCAGGATCTGGTG
CTGGACAACCCGGATTTGAGCCTCGCCAGCCGCTTTCGGCTCGAGCTGTTCGAACACCCC
TTCCTCGCCCTGACCGGCAGCATCGACGTCAAAAATGCGGCCAACGCCGACCGTTACTAT
CCGCTGCAGGTGATGGACAAGAGCCTGGTGGACTACCTGAGCGGGGCCATCAAGGGGGGC
AAGGCCAAGGGGGCTGACCTGCTCTGGTACGGCGAGTTCCGCGACTTCCCCTATAGCAAG
GGCGAGGGCATCTTCCAGGTGGCGGTGCCGCTCAAGCAGGCCTCCTACGAATTCTTCCCC
GGTTGGCAACCGCTTACCGACCTGCAGATCGATCTGCTGTTCCAGAACGCCAGCCTCGAC
ATGAACAGCCGCGCCACCCGGCTCGGCAAGGCCAGCTCCGACTCGGTGCATGCCTGGATC
CCGGATCTCTACCCGGGGGCCCACCTCTACGTGGATGCCAAGGTTGAGGGCGAGGGCAAG
GCCATCAGCGACTACCTGCAGGACTCGCCGCTCGGTGGCTCGGTCGGTCAGGCGCTGCGG
GAGGTGGAGATCCGCGGCCCCATGAAGGGCTCGGTCAAGCTGGATATTCCGCTGGATGGC
GAGAGCGAGGTCAAGGCCAGCGGCGACGCCCTGTTCAGCAACAACAAGGTGCGGATCACC
AGCCTGGATCTGCCGCTGGAGCAGGTGCAGGGGCGGCTCGAGTATGACAACGAGCAGACC
CGCTTCAGCAACCTCAAGGCGAGCCTGTGGAACCAGCCGCTCACCCTCGACTATCAGGGC
CGCCAACAGCCCAATCGCTATCAGGTCGATCTCAAGTTCAAGGGGCAGTGGGACAGCCGT
CGCCAGCGTCAGGACATCCCGGCGCTGGCCATCCTCAAGGGGCGCAGCAACTGGGCCGGC
AGCCTGGGGCTGACCCTGCCAAACGATCAGCCGTTCAGCTTCCAGCTGGCGCTGGACTCC
AACCTGCAGGGCATGGGACTGGATCTGCCTGCACCGCTCGCCAAGGCGGCCGACAGCCGG
CTGCCGCTCAAGGTGACCGCCCGCGGCCGCGACGGCAGTGCCGACATCCGCGCCGTGCTG
GGGGCCGACGTCGACATGCAGAGCCGGCTGGTGTACGGCGACGGTGTGCCCTACCTCAGC
CGGGTGCGGGTGGACGTGGGTCAGCCCGGTGCCCGGGTGCTGCGCGACCGGCCCATGCTG
CTCGCCATCAACCAGCAGCAGGCCGACGTGGCCGGCTGGCTGGCCCGTCTCAAGCAGTGG
CTGCCAGCCGGCACGGCGCCGAGCGGCAATGCGGTGGTGGGCCCCTCCTTCTTGCCGCAG
GAGTGGTGGGTGGACGGCCAGCTGGCCCGTGCCGACATCGGCAGCGCCAACCTCAAGGCG
GTGCACTTCACCGTGGGACCGGTCAATCAGGCCACCGAGGTGATGATCGACAGCCCGGAC
GTGATGGGTGTGGTGCGCCTGCCGGTCTCCGATCGCCAGCCCATCGATGCCAAGTTCGCC
CGTATCTACTGGTCCGGCAAGAGTTCGGATCTGAGCCCGGATCCCGATGCGAGACAGGAC
AAGGCCATCATGGATGCCATCCCCTGGCTCACCTTCAGCTGCGTGGATTGCCGCTTCGGT
GAATTGCCGCTGGGGGAGGTGAAAGGGGAACTTGTCCCGGGGGCCGACAAGCTGAGCCTC
AAGGGGCTGGAGATGCGGCTGGCGGGCAGCCAGCTGAGCGGCAGCGCCGAGTGGCTGGCC
GGGGCGGACGGCATGCAGACCCGTGCCCGCGCCCACATCAGCAGCAACAACAGCGAGCTG
CTGCTCAAGCGGCTCGGCTACACCTCGCCCATCGGCGATGCGCCCGGCAAGATGGCGCTG
GACTTGAGCTGGCGCGATGTGCCCTACCGGCCCAACGTGCCGACCCTAGCCGGCAAGGTC
GACTACCAGCTGGAAGGGGGCACCCTGCGCGAGGTCAATGACAAGGGGGCACGACTACTC
TCCCTGCTCAGCCTCGACTCATTGCTGCGCAAGCTGCGCCTCGATTTTCGCGACGTGTTC
GACAAGGGCTTCTACTTCGAGTCCATGTCGGCCTCCGCCAGGATCAAGCAGGGGGTGGTG
GAGAACGACGACTTCTACATGAAGGGGGCGGCCGGCAACCTGCGCGGCGAGGGAATCGCC
GATCTGGTACGCTGGCGGCTCGACTACGAGCTGAGCTTCTCGCCGAATCTGGGCGGCACC
CTGCCGGTGGTGGCGGCCTTCTCGCTGACCCCCATCACCGGCCTCTACGTGCTGGCCCTC
TCCAAACTGCTGGAGCCGGTGGTGGACGTGGTCACTCGCATCGATTTTCGGGTCTCAGGC
CCGCTCGACGATCCCAAACTGATTGAGGCGGGGCGCAACCGGGCCCGCATCAAGCTCAAC
CAGCAGCAGAAGGAGGCGGTCGACGCCGTGGCCCCCAACCTGCCGGCGCAGGAGGTGACC
CCCTTCCTGCTCAGCCCCAAGCACGCCGGCCCCGCCCAGCGCTGAGCGGACGGCCCGGCA
CCATCACAAGGAGTGAGCCATGATCCGACATATCCTGCTGATCGCCTTCAAGCCGGGCAC
CCTGCCCGAGCAGACAGACGCGGTGCGCGCCGCCTTTCTCGCCATTCCCCATCAGGTCAG
TGGCGTGCTGGCGGTGGAGTGGGGGCGGGACGACAGCCCGGAGGGGCGGGCTGAGGGCTT
CACCCACAGCGTGCTGATGACCTTTGCCGACGAGGCGGCCCGCCAGCGTTATCTGCCCCA
CCCGGATCACTATGTCCTCAAGGCCATCTTCCGCCCGGTGCTGGAACGTATCATAGTGCT
GGATTACACCCTGCAGGCCGGCGATGCGGTCACGCTAGGGTCGCAGTCATGATGGACGAG
GCTCGTTGGGCCAAGATTCCGCCGCTTCAGTTCGCACTGCTGCAGGCAGTGGTGGAACAT
GGCAAAGCCCATCCCGCCATTGCTGCCGGGGTGGTGGTTGGCTCGCTTGCCAAGGGCACG
GCTGACCGGGTATCCGATGTCGATGTATTGCTGCTGGCCGAACCGGGCTTTCATCAGCAT
GGGGAAGAACTGGTACGTTCCATCGTGGGCGAACGTGCGGTGTTCCACTGCTGGCAAGGA
AGACATGAAGATGTCTGTTCCTACTGGCGTTATATCTTCCTGGATATGTCCAGCATCGAG
ATCCATATCCTTGATCGCGATGCCGGTTTTCCGCTTGCCAAGCCTTACTTGCCTCTTTTT
GATAAAGCCCATTCGCTATCGGCACTGGAGGTCGCGGGGCCTGCTCCCAGCCATTGGGAT
TTCCCTGCCTACATGGGAGACGGTGATGGTCTGGTGTGGGAGCTGTTCGACTGCCTCAAA
TGGGCGGAACGGGGCGAACGGGGATTAGTCAGGCATCATCTGCGTAAACTGTTGGCAGAG
ATGGATAAAGACCCGAATATTGTGGATCGCGAGTAACGTGGACAAGGAGAGAACCATGTG
GTTAGCCGCAATACAGCTGGTATCGGGCCGTCACTGGCAGGATAACCGGGAGCAGATCGC
CGCCGAGCTGGCCCTGTTGCCCAAGGAGCGGCCGCTGCTGGTGCTGCTGCCGGAGAACTT
CGCCCTGTTTGGCGAGCGGCAGGGGTATCTGGACGGGGCCGAGACCATAGGTTCAGATCT
GGGCGGAGCAGCGCCGATCCAGCAGCAGCTGGCCGAATGGGCCCGTGACTACGGTATCTG
GCTGGTGGCGGGGGCCATGCCGACCACCATCGCCGGTTCCGACCATATCCACACCAGTAC
CCTGGTGTTCGACCCCAGCGGCGAGCGCAAGGGCCACTACCACAAGATCCACCTGTTCGA
CGTGGACGTGGCGGACAATCACGGCCGCTATCGGGAGTCGGAGACCTTCAGCCCCGGCGA
GGAGCCTGTGCTGGTGGACTCCCCGTTTGGTCCCCTCGGCCTCTCGATCTGTTATGATCT
GCGCTTTCCCGAGCTGTACCGCCGGCTGGCCCGCGCCGGTGCCCGCGTGTTGCTGGTGCC
TGCCGCCTTCACCGCCGTGACCGGCGAGGCGCACTGGGAGCCCCTGCTGCGGGCCCGCGC
CATCGAGAACCAGTGCTACGTGGTGGCCGCCAATCAGGGCGGTACCCACGAGACGGGGCG
CCAGACCTGGGGCCACAGCATGGTGATCGACCCCTGGGGCCGGGTGCTGGCCAGCCTGGA
CAGCGGGCGCGGCACCGTGCTGGCGCCGCTGGATACTGGTCTTATGGACGAACTGCAACG
CACCATGCCGGTGCTGGGCCATGCCCGTCTGCTATGAACATGTGCAGGTTCGATTCGCCC
TGTGGTGGGGGAGTCGGACGCTTGCAAACCCGATGGTGGGTTGGACGTCCGCTGACGTTT
CGCCAAGCGAACCCAGGGTTGGGGATTTAACCGTTACGACATCTCGCATCGAGAGTGGAG
AGAAAGATTGAGTCTATTGAGCCAGGTTAGTGCCTCCCTGTTGGCCCCGAACGATCTCGA
CGAAGGGCGCCTGCAGCAGTTGCTCGGCAGCCTGATGAGCCATCAGGTGGAGTTCGGCGA
CCTCTATTTCCAGCGCAGCTGGCACGAGTCCTGGATGCTGGAGGACGGCATCGTCAAGGA
TGGCAGCTACAACATCGATCAGGGGGTGGGGGTACGCGCCGTCAGCGGCGAGAAGACCGG
CTTCGCCTACTCGGACGAGCTGAGCCTGCTAGCGCTGCAACAGTCGGTGACCGCCGCCCG
TGGCATCGCGGCCGCCGGTGCGCAGGGCCAGGTGAAGGCGTGGGCCAGAACCTCGGCAAA
CCTGCTCTACCCGGCGCTGGATCCGCTGCAGACCCTCGACAAGCAGCAGAAGATCGCCCT
GCTGGAGCAGATGGACAAGTTCGCCAGAAGCCTGGATCCCGCCATCAATCAGGTGATGGC
CTCCATCAGCGGTGTCTATGAAGAGGTGCTGGTGGCCGCCACCGATGGCACCCTGGCCGC
CGACGTGCGCCCCCTGGTGCGCCTCTCGGTGACCGTCATCGCCGAAAAGGGCGAGCGTCG
CGAACGCGGCAGTGCCGGTGGCGGTGGCCGCTTCGGCTACGACTACTTCCTCGAGCTGGA
CGGGCTGGAGAGCCGGGCGTTTGGCTATGTGCGCGAGGCGGTGCGCCAGGCGCTGGTCAA
CCTCGATGCCATCGATGCGCCGGCCGGCACCATGCCGGTGGTGCTCGGTGCCGGCTGGCC
CGGCGTGCTGCTGCACGAGGCGGTGGGCCACGGTCTGGAGGGGGATTTCAACCGCAAGGG
TTCCTCTGCCTTTGCCGGCCGCATCGGTGAGCAGGTGGCCTCCAAACACTGCACCATAGT
CGATGACGGCACCCTGCCGGGTCGGCGCGGCTCCGTCTCCATCGACGACGAGGGGACACC
GGGCGGCTACAACGTGCTGATCGAGAACGGCATCCTCAAGGGCTATCTGCAGGACAAGCA
GAACGCCCGTCTAATGGGCGTGCCGCTCACCGGCAACGGGCGCCGCGAATCCTACGCCGC
CCTGCCGATGCCGCGCATGACCAACACCTACATGCTGGCGGGTCAGTACGATCCGGCCGA
GATCATCGCCTCGGTGAAGAAGGGGATCTACGCCCCCAACTTCGGCGGCGGTCAGGTGGA
TATCACCTCCGGCAAGTTCGTCTTCTCCGCCTCCGAGGCCTACCTCATCGAGGATGGCAA
GATCACCGCGCCCATCAAGGGGGCGACCCTGATCGGCAACGGCCCCGAGGCGATGAGCCA
GGTTTCCATGGTGGGCAAGGATCTCGCGCTGGATCGCGGGGTCGGGGTCTGTGGCAAGGA
GGGGCAGAGCGTGCCGGTCGGTGTCGGCCAGCCCACCCTCAAGCTGGATCAGCTCACCGT
GGGCGGCACCCAGTAAGGGCAGTGAGCGGCACTCCCGTGATCGCCAAACCCCGGCCAGGT
GCCGGGGTTTTGCTATCAGGGGTCATGGGAAACAAAAAGCCCCGGCAAGGGCCGGGGCTG
CAGATGCGAAGCTCGGTCAGTTGACTGAAATGGCGCGGGCGTCGATGAAGAAGCGCGCAT
TGCCTTGTTGGTCGACCCTGATCTGGGCAACCAGACGATCGCTCTGTTTGTACTCCCACC
GGCTCTTGATCCGGGTCAGAGCGGGGCTGGCGGCACCGACCACGTTCAGATATTCATGAA
ACAGGCTGTAGCTTCCAATCTCGGTCAGCATCTTTTCCATTTGCACATCTCCTGAAGTGA
GTGGGTGTCCATCCACAAACCTACCAAGCACACTCTGAATCGAATCTGTATAAAAAACAA
ACTAACTCATTTGTGTGTCAGCAACATGATCAGGCGCAAGATCAGCGCCGATTTTTGCGC
ATTTATGACACCGTTTTCAGTCAGGGCTGGCGCGGATCCTGCAGTTGATCAAGGGTGCCG
GATACGTGTGGCAACGCGGGTGCCATTTGTACCGCCGGCGCACTGTGGAACACCGGATCC
TGGGCCACCTCCTTGATGCCGTTGATGCAGAACTGCATGCCCATGCAGACCAGCAAGAAG
CCCATGATCCGGGTCATGGCGTCGATGCCGGTGGCGCCCAGGATCTTGCAGACCGGATCC
GCCAGCTTGAGCACGCCCCAGCTGAGCAAGCTCATCAGGGCGAAGGCGGTGACCATGGCG
GCATAGATGGTGAAGCGGTTGTATTCGTCCGGCAGCTCGGCGATCTGGGCGGCGCCGCTG
ATCACCAGCGCCATGGTACCCGGCCCGCACATGCTGGGCATGGTGAGCGGCACGAAGGCG
ATGCTCTGGTTGATGTCGACCCCGTCCGCCTGGCTGGGGGCCGGGAACAGCATGCGAAAG
CCGATGAAGGCTATGATGAGACCGCCGGCCAGGCGCAGGCCGGGAATGGAGATCCCGAAC
AGATCCAGGATGGAGGAGCCGATGAAGAAGCTGACACAGAGGGTGGCAAACAGATAGATG
GCGGCCAGGTTGATCTGGCGGCGCACGTGTTCGCGCGACATCCCCTTGCTCAGCCCCAGC
AGCAGGGTGGCCGTGGTGGGCGGGTTGACCATGGGCAGCAGCGCCAGCAAGGCGAGAAAT
ACGACCTGAAAGAACATCATGAACCTCGAATGACTGGGGGCGGAGTAGTCCCGGGCCGTC
GAGGGGCCCGAGAGGGAGGCTATCTTATGTCGGCCGACCTGAACACAGGCGGTATGAAAA
AAGCCCCGCACTGGGCGGGGCTCAGGAGGATTCAGGCGGCCTGCGGCGCGCTCTGGCGCT
GACTGCGCTGCTGCAGCCAGAGCCACAGGCCGATGGCAAAGCCCAGCACCGACAGGCTGA
CCACGTAGTGGGAGGGAGCCAGCATGTCGCTCTTCATCCACAGGGTCACCAGCATGGGGG
TGAGGCCGCCGAAGATGGCGTAGGCCACGTTGTAGGAGAACGACAGCCCGGAAAAGCGCA
CCACCGCCGGGAAGGCGTTGACCATGACGTAGGGCACGGCGCCGACGATCCCTACCGCAA
AACCGGCCAGGACATAGAGCGGCACCAGCTGGCTGGTGTCACTCGCCAGCCCGTGATAGA
AGGCGTAGCTGGCGCCGGCCAGCAGCAATGAGCCCAGCATGAAGGTGGGGCCGCTGCCGA
GGGCATCGATGAGCCGGCCATAGACGATGCAACCCAGCGTCAGGGCCAGGATGGCCAGCG
AGTTGGCGGTCAGTGCATCGGCCGGGCTGATGCCGTGCACCTTCTGCAGGTAGGTGGGGG
TCATCAGGATCACCACCACTATGCCGGCGGAGAGCAGCCAGGTGAGCAGCATGGAAATCA
CGACGCTGCCCTTGTGGCTGCGCAGCACCGTCTTGAGCGGCAGCTCTTCCGCCAGCGCCT
TGTTGGCCTGCATCTCGGCAAAGACCGGGGTCTCGTGCAGCCAGCGGCGCAGGTACATGG
CGACGATGCCGAACACCCCGCCGAGCACGAAGGCCAGACGCCAGCCCCAGTCGCTCACCT
CGCTCGGGCTCATGCCGCGGTTGATGGCGGTGGCCACCAGGGAGCCGAGCAGGATGCCGG
CCGTCAATCCCGCGGTGAGGGTGCCGCAGGCGACCCCGATCCGGCGGGCGGGTACGTGCT
CCGCGACGAACACCCAGGCGCCGGGCACTTCACCGCCGATGGCGGCCCCTTGCAGGATCC
GCAGCAGCAGCAACAGCAGGGGGGCGGCGATGCCGAGCACGGCGTAGGTGGGCAGCAGGC
CGATCAGCAGGGTGGGCAGCGCCATCATGATGATGCTCAGGGTGAACATCCGCTTGCGGC
CGATGAGATCGCCAAAGTGAGCCATGATGATGCCGCCCAGCGGACGAGCCAGATAGCCAG
CGGCGAAGATGCCGAAGGTCTGGAACTGGCGCAGCCACTCGGGAATGTCGGCGGGGAAGA
AGAGCTCGCCGATCACCACAGCGAAGAAGACGAAGATGATGAAGTCGTAAAATTCGAGGG
CACCGCCCAGCGCCGCCAGGCTCAGGGTCTTGTAGTCCTGTCGGTTGAGGGGACGGCTGT
GGTCGTAAGCTTGCGTGACTGTCGTCATATCCTTATGTTTCCCATCGTCTTTTTAGTTAT
TGTTCCCCATCCTTGCAGGGGACATGCTCACTACCGAGGGTATGCTTTTGCATCCCGACC
TGTAAATCGCACAATTCGCAACACTGTCTTGCAGCTTTTTGGTGCGGCAAGGCGAGGGCG
GGCAACGCGCCTGGGGCGAATGACAACCAAGGTGCGCCGGCTGGCCGCCAGTGCCCGGCC
ACCGGATTGCTGGAGATATCATGACGAAGACCAAGGTGCTGCTCTCCTGGAGCAGCGGCA
AGGACAGCGCCTGGGCGCTGCACACACTGCGGCAGGATCCTGCCATCGAGGTGGTGGGCC
TGTTCACCACCCTCAACCAGGCATTCGAGCGGGTGGCCATGCACGGGGTGCGCAAGCAGT
TGCTGCTGGCGCAGGCCGAATGCGTGGGATTGCCGCTGACCACCATCGACCTGCCCTGGC
CCTGCAGCAACGAAGATTACGCCCGCATCATGACCGACTTCATCGCCGACGTGGTGGCAC
AGGGGATCCGCCACATGGCGTTCGGCGATCTCTTTCTCGAAGACGTGCGCACCTATCGGG
AGCGGCAGCTGGCGGGGACGGGGATCACGCCGTTGTTTCCGCTGTGGGGCAGCAAGACAG
GCGAGCTGGCGCACCAGATGATGGCGGCAGGGCTCAGGGCCAGGATCAGCACCCTGGATC
CGCGCAAGCTGCCTGCCACCCTCGGCGGGCATGAGTTTGATGCGGCCTTGCTGGCGGCGC
TGCCCGACGGGGTGGACCCGTGCGGCGAGAACGGCGAGTTTCATACCCTGGCCTGGGATG
GCCCCATGTTCCGCTACCCGCTGGCCATCCGGACCGGCGAGACGGTGGAGCGGGACGGCT
TCGTCTTCACCGATCTGCTGCCCGCCACCACCTAGTCGCGGTTGGCCTCCCGCTCGCCCT
TGTCGTCGTTGTAGCGCAGGGCGATCTCGTGGAACTGCTGGTGGATGGAGGCAAAGGCGT
CCGTGATGTCGGGGTCGAAGTGGTTGCCCCGCCCGGCCAGTATGATGGGCACCACCTCCT
GGTGGGACATGGCGGCCTTGTAGCAGCGCTTGCTGATGAGGGCGTCGTACACATCGGCCA
GCGCCATCAGCCGGGCCGAGAGGGGGATCTCGTCGCCGATCAGGCCGTAGGGATAACCGG
TGCCGTCCCACTTCTCGTGGTGGTAGCAGGCGATCTCCTTGGCCAGCCGCAGGAACTCCA
CCTCCACCCCGAGCGCCTCCTCGGCGTGGACGATGGCCTCCTTGCCGAGGATGGAGTGGT
GCTTCATCTGGGCAAACTCCTCTTCATCCAGCTTGCCGGGTTTGAGCAGGATGCGGTCCG
GTACGCCGACCTTGCCGATGTCGTGCAGGGGGGCCGACTTGAACAGCAGCTCTATGGTCT
TGGGGGTCAGCTCGGCATGGAAGCGGGGGTGATCGCAGAGGGTCTCCGCCAGCAGCCGCA
CATAGTGCTGGGTACGCAATATGTGGTTGCCGGTCTCGTTGTCGCGGGTTTCGGCCAGCG
AGGCGAGGGAGTGGATGGTGATGTTCTGGATCAGCTCGTTCTCCCGGGTGCGCCGCTCCA
CCTCCTGCTCCAGATAGGCGTTCTGATCGTGCAGCAGATCCCGCGCTGTTTTCAGCTCCA
GGTGGTTTCTGACCCTGGCCAGCACGATGGCGGGGGAGATCGGCTTGTGGATGTAGTCGA
CGGCCCCGAGTGCCAGGCCGTGCGCCTCCGCGCTCTCCTCCACCTGGGCGGTCAGGAAGA
TCACCGGGATCTCCCGCGCCTGCGGCATCTCCTGCAGTGCCTGCATCACCTGGTAGCCAT
CCATCTGGGGCATCACCACGTCGAGCAGGATCAAGTCCACCCGGGGGCCGGTCGATAGGA
TCTCCAGCGCCCGCTGGCCGCTGATGGCTATCTTGACCCGATAGTGGGGGCTGAGCAGGG
CGCTGAGCAGGGAGAGGTTCTCCGGCGTGTCGTCGACCACCAGCAGGGTGGGTTTGGTAT
CAGGATCCAGTAAGTTGAGCATGATGGTGCCCTCACTCTTGGTTGAACAGATCGGGTCTG
AGGGCCCGGACTTGTTGCAGATGAGCCAGTGCATCGTCGAAACGAAAACGGCTCATGGCC
TCACCGATGGCTGGCGCTCTCTCCCCCAGCAGGGGAGTGAGCCGGGCCTGATGGCGCTGA
AACAGGGTGAAGGCTTCGGCATCATCCTCCAGCAGCAGCCCGGTGAGCCGGTTGAGCAGG
GGAGCGGTATCGATCTTCTCCTGTTCTGGCTGCTCGGGTACTTCGTCTGGCAGCAACTGC
AGCAGCCCCTGCGCCAGTTGTGCTTGCAGTTGCAGCCCCTGTTCGACCAGTGGCAGCAGA
GCGGCAGCCTCGTCGCCCCGGGTGATGGCGTTTTCCAGTGTGGCTGCGATCTCCTGCAAT
GATTCGGCGCCCAGGGTGGCCGCTATTCCCTTGAGCGTATGGGCATGCCGGTGTGCCTCT
TCCCGTTCGTCTGCCTGCAAAGCGGTCAGCAGGCTTGCCATGGGTTGCGTACCCTGCTGG
GCGAAGCGCAGCAGCAGATCCTGATACCAGCCCCAGTTGTTCATCAGCCGCTGCAAGGCC
CGCTCGGCATTGAGCCCGAGCTCGCACAGCTGTGGCAGCAACGACGATGCCGGGGGCGGT
TGCGACGTTTTGAATCTGGCCCCGACCTCGCGGCTGAAGGAGGTTGCCCAGCGTTGCAGG
GCATCATAGAGCTTGTCGGGATCGATGGGCTTGGCGATGTGATCGTCCATGCCGGCGGCG
AGGCAGCGCTCGCGATCGCCGGCCATGACGTTGGCGGTCATCGCCAGGATCGGAATGTGT
TGCCCGGTTCCCTCCTGCTGGCGCAGTTGCCGGGTGGCGGCCAGCCCATCCATCACTGGC
ATCTGCATGTCCATCAGGATCAGGTCGTAGAGGGCCTTGGTCGCCATATCCAGGGCGATG
GCACCATTGCTGGCCACGCTCACTTTGGCGCCGACCGCCTGCAGCAGCTCCAGCGCCACC
TGTTGATTGAGCTCATTGTCTTCCGCCAGCAGGATCCGCAGACCGTCGAAGCGATAGTGA
TGGGTCGCCTGATGCTTGAAGGAGAGGGTCGCTGCCTGTTGCCCGAACAGGCCGATGACG
GTATCGAACAGCACGGAGGCGCAGACCGGCTTGACCAGTACCCGATCAAAACCGGCAGCA
TCGGCCTCGCGAAAGATCTCCTCGCGCCCGTAGCCGGTCACCATGACCCGGTAAGGGCGC
CGGCCCGCACCTCGGGCGATGAGACGACGCCCCGTCTCGATGCCGTCCAGTCCCGGCATG
CGCCAGTCCAGCAGCACCACCTCATAGGGGGTTCCCTGCTGCTCGGCATCCGCGATCATC
TGCAGGGCCTGTTGGCCGGACTCTGCAGTGTCCACCACAAAGCTCATGCCGCGCAGCAGG
GCGGCCAGTATGGTACGGGCACTGGCGCTGTCGTCGGCCACCAGCATGCGGCGGCCGCGT
AGATCCAGGCTCGGCAGATAGCGGGATCTGCGCCTGCCGCGGCCGAGCCTGGCGGTGAAC
CAGAAGGTGCTGCCCTGGCCCGGCTCGCTCTGCACGCCCACCTCGCCCCCCATCAGGCCC
GCCAGCTTGCGGCAAATGGCAAGGCCAAGCCCGGTGCCGCCGTACTTGCGGGTGGTGGAG
CTGTCCGCCTGCTGGAAGGACTGGAACAGCCGCTGCTGCTGCTCCTGGCTCATGCCGATC
CCGGTATCCTGCACCGAGCAGTGCAGCAGCACCTCCTGCGGCAGCTTCTCCAGACAGCGG
ACCTTGACCAGGATCTCTCCCTGCTCGGTGAACTTGACCGCGTTGTTGGCGTAGTTGATG
AGGATCTGGCCGAGACGCAGGGGATCGCCATAGAGCAGGGTGTCGAGCTGGTGGTCGACC
TCGAACAACAGCTCTATGCCCTTGGCTTCCGCCTTTTCACCCACCAGGGTGGCGAGGTTT
TCCAGCACGTGGTCGAGATCGAACTCGATCCGTTCCAGATCCAGCTTGCCCGCCTCGATC
TTCGAGAAATCCAGGATGTCGTTGATGATGCCGAGCAGGTGCTGCGCGGCACGCTGGATC
TTGCTGACATAGTCGAGCTGCTGCGGATCGAGCCGGGTCTGCAGGGCGAGGTGGGACATG
CCGAGGATGGCGTTCATGGGGGTGCGGATCTCGTGGCTCATGTTGGCGAGAAATTCGCTT
TTGGCCCGGGTCGCGCTCTCCGCCAGTTCATAGGCCTGCTCCAGCTCCTGGTTCTTGGCC
TGCATCACCGCAAACAGCTCTTCCCGAGTCGGTTCGGCGAACTGCTGCTGCATCTGTTGC
TGCCGCCCGGCATCTGGCCAGTGCGGCAACCGGCAGACCAGGGCGAGGAGATTGTCGGCG
TGCACCTCCAGCCGGATGCTGCCCGGATGCATGTCGGCAGGGGCGGGGGAGAGTGGGACA
TCGGCCGTGAGGGTGAGCCACAGCTCCTGCGCCTCTGGTTCCAGCCACAGCTGCAGTTGC
AGTGGATCCGAGGTCGTCATCAGCTGGCGCACCAGCTCTGAGGTTGCCCCTGCCAGCGGG
GCAACGAAGGTCGGCGATTTGTCGAGGCAGGTGAGCACCTGGATCACCTTGCGCCGGGCG
GTGAGGGCCGCCGCAGGGCCGGACAACAGGGTTTCACCGATCAGTTGCCGCATCTACTTC
TCCTCTGCCGGCAGCACGCGCAACACGATGCAGCTGGCATCGTCGGTGCTGCGGCCGCTG
TGGGCGATGACCTGGTGGGCCAGCGTGGCGGGCTCGGCGGCAAGATCCAGTGCGCCGTCG
CGCAGGTTGAGGGATTCGCTGATGCCGTCCGAGTAGAGCATCACCACGTCCCCGGCGACG
AGGGGCTGGCGCTGCAGCAGGGGGGTGGGGAAACGCTCCCCCAGCACCCCGTCGCGGGAG
ATGCCGCGCCAGGGGTCGTGACCGCGCAGACAGATGCGGGTATTGCCGATGCCGGCATAG
CTCAGTTCACCCCGCTCGCCGTTGACCAGCGCTACGCCGGCGGCGGCGCCCCGGGTACCG
ATGCAGCGCTGGTGCAGCAGTTGCAGCAGACGGGCGGGTTCCTGTTCACGGGTCTGCTGC
AACGTCGCTTCCAATATCTGTACCAGCTGGTTGGCAGAGGCGCCGTGACCGCTCACGTCG
ATCAGGACCAGCGACACCCCCTCGGGCCCCGGCCGGATGAACGCCAGATCGCCGGAAACC
CGCTCCGGGTAGCAGGGACGGTTCTCGCTGGCCCATGCCAGGCCAAGGCCGGCATGCTGC
TGCCCCGTGCACGAGAGGGGAGAAACCGGCCTTGGCTCCACGGGGGCCGCACCCAGCCAC
TTGCGGGCCTGTACCAGGGTACCCCCCTCCGGCGGGGTGCTGATGGTGAGTTCAGACATC
ATGCGCTGCACGCCGGGCAGACCCAGCCCCAGGGTACCCGAGGTGCTGTAGTGCTCCTGC
ATGGCTTGATGTATGTCGGGGATGCCGGGGCCCTGATCGCGGGCGATGATGTCGATGCAG
GGGCGTCCTCTGGGATGGTGGAGGGTAAGGGTAATCTCCCCCCGTTCGGCATACTTCAGG
ATGTTGCTGCCAAGCTCGGAGACCACGGTGGAGAGCATGGTGCGATCCACCTCGGAGAGG
TCGGCGATGAAGGGGAGGCGACGCACCGCCATCACCGTCAGGTGCAGATCGATGTCGTGA
CGCAATGGGTAGCGGGCCTGCTGGGTGCTCAGCTCCTGCTCCATGGTGCCTACTCCTCGC
CCTTGAGGGTGCGGGCATGGGCGAAGGCGTCGTCCATGTCGAGAAAGCAGCGCAGCGGAC
CCGGCTTGGCGTCGGCCAGTGCCAGGAAGGCGGCGATCCCCGCATTCAGCCCCACCAGCA
GGCAGACGGCTCCCAGCAGGCGGCACACCTGGGCCAGTTTGCGAACCTGCCGAAACTCGT
GGTGATCGAGCAGCATGACCCCGGAGAAGTCGAGCAGCACCGCGTGCTGGCGCCCCTGCA
CCAGCCGCAGGGAGAGTGCCTGCGTCAGTTGCTGCATGCCTTCGTCACCGAGGTCTGGCC
GCATGCTGACGACGATGCAGCCAGCCACGTCGGCGATGCCCAGATCGTTGTTGAGCAACA
TGGGCGGCGCTCCTAGAGGGTGGATCCGACCCGCTTGAGGGCTATCTCGAACGCATCCCG
CAGGGTCGCAGTAGTACGGATGTCACCGACCGAGACGCCCAGCTCCACCATGGTACGGGC
GATGGCTGGCGAGACGCCGGAGATGATGGCCTCGCACCCCATGAACTGGGTGGCCTTGGT
GATCTTGATCAGCTGATTGGCGACGCCGGTGTCCACGGTGGCGACCCCGGCGATGTCCAG
CACGAAGACCCGGGCCCGGGTCTCGGCTATCTTGGTCAGCGACTTGTTCATCACGTCGGC
GGTGCGCATGGAGTCGATGATCCCCACCAGCGGCAACAGCAGGATCCCGTCCCAGATGGG
GGTCACCGGGGTCGACATCTCCTGCAGCGACTTGTGCAGCTCCTCGCGTACCCTGGCGGC
CTCTTCGGCCTCCTCCATGGCGCGCTTGAGCTGGTGATGCTGCTCCACCTGAGCCGTGAT
GTCGGTGGCAAACTTGACGATCTTGCTGGGTTTGCCGGTCAGATCCAGCACCGGGTTGTA
GGATCCCTGGATCCATACCTCCTGCCCCTGCTTGCCGATCCGGCAGAACTCTCCCGCCAG
GTATTCGCCGCGGCGCAGGGTCTCCCAGAAGGCGCCATAATCGGCCGACTGGGCATAATC
AGGGTCGACAAGCAGTCTGTGGTGTTTGCCTTTCAGCTCATCCAGCTGATAACCCACGAT
CTCGAGAAAGCGCGGGTTGGCATCGAGAATGATGCCATCCAGCGAGAACTCCACCTTGCC
CATGACCCGGCTCAGGGCGTTGAGCTGCCCCTCGAAATTAGCGTTGAGCTGTTTCTGCTC
GGTCAGATCCATGCTGTATTCGATGATCCGGCTCAGCGCGCCCTGCTCGTCCAGCAGGGG
GCTGCAACTGCCCCGCAGCCAGATGTCCCGGCCGTGCCGATCCAGCCGGTGAAACTCTCC
CTCCTGCTCCCGGCCCGCCTTCAACGCCTCCCAGTGGGCGGCATGAGCAGGCGAGTCGAG
CACGTCGTGCGGCAACAGCATGGCGTAATGCTGGCCCTTGAGCTCGCTTAGCTGATAGCC
CATGATGGCGAGAAAACGCGGGTTGGCGTCCAGGATCTGCCCGTCAGGAGAGAGTTCGAG
TCTGGCCATCAGCTGGTCGATGGCATCGAGCCTGGCCTGGGGTGAAGAGGGAGTCGCTGT
GTTCGGGTGGGCAACGGCGGTGTGCACGTCCATGGCATCTCCAATAAGGCGCAATTGACT
TGAATGTCACTAGAAAGCGTACAGCAGTTATAGCCCACCGGGGCGAGAGCGTGGGACAAG
AAGTGCCGAAAGAACCTGTCTGCGGGCGGGCCCTGGGCCTGGGGGCTTCATCATGAACCT
CCTGTATCGCGACTACCCCCAGGGCGCGCTCACGTCCCTTCACTGTCACGACGGCCCGCA
GTTTTGCTACCTGCATCGGGGCGGCGGCGTGATCAGCAGTCAGGCGACAGGCGTGCTGCT
GGTGGCGGGTCAGCTCTGTCTGATCCCGGCCGGGCTGGCCCATGAGTTCAGGGTGCTGCG
CCACTCCCAACTCAGTCTGGTCTATCTGGATGACCTGGATGGAGGGGGCGAGTTGACGAC
CCGCCAGGTGAGCCCGCTGTTGGCCGGCCTGTTCGATCGGCTGGCAGACATGGCGGAGCC
GGGCCTCAGGGATGCCTATCTGACGGTACTGGCAGCCGAACTGAGACAGACGCCGGCGGC
GACCGGATTCATGTTGAGCGCGGCACTGGACGTGCGGCTGCTGCGGGTGCTGGAGCAGGT
CTGCAGGCGCCCTTCCATCGAATACGGGTTGGCGGAACTGGCTGCCGGTTCAGGGGCCTC
GGTGCGCACCCTCAACCGGCTGTTCAGTCAGCAACTGGGCTGCAGCTTTCGACAATGGCG
GCAACAGGTGGTGATGGGGCGAGCCCGCCAGTTGCAGCAACAGGGCCAGCCGCTGTCGCG
GATAGCCCTTGAACTGGGGTACGGGGATTTCAGCGCCTTTTCTCACGCCTTCAATCGCTG
CTTGCGGGAATCGACGGGGCCGTGAGACGGGAGCCGAGATCCCGGTCGGCCGGCTCCCCC
GCCAGCAGGCAGGTCAGCTCATCGGTGTGACTCAGGCGCTCGCCCTGAAAGGTAAACAGG
GCGCTCACCTTGCACTCGATCCGTGCGCCGTCGTGACGCCAGGCCCGCACCCGATGCAGG
GAGTGCACCCGGTTTCCCTCTGCCAGCAGCGAAACAAAACGGATCTCGCAGCGGGCCAGG
CTCTGGCGCAGGGCCAGCAGGTGTTGTTCGAAGGCGGCGCGATCCAGCCGCTGCTCATCC
ACCAGCTGGACATAGTCCGGGCAGAACCAGTGATCGAGTTCGGCCGGGGTGAAATCGGGG
TCGCAGATGACCCGGTTGAGGCAGGCTTGCAGCCGTTGCTTGTAATCCATGATGGGCTCC
TGAGTGGATGGGAGCGGCCAGTATGGGGCCTGTGGTCTGCTTCGGCCTTGGCGTCTACGC
CATCCTGTTTGGCGATTGCGCCAAGATGGGGGCTTGCGGTAGTGATGCGTGCCACCTGGC
CCTGTTTTGTGGCGGGTTTCACGGTTTCCTGTGGCGGCATGAGGCAGGATCGGCCCCCTG
TTTCCTTCATGTGACGAGTCGTATCATGTCCGCATTGCCCCGTTTTGCCCTGCTTGCCTC
CCTGGTTGCCGCCAGCCTGACCCTGCCTGCCGTGGCCGTCGAAGCCCCGGTTAGCGCCGC
GGGTGTCACTGCGGTGACCCTGTCCCAGCAGGCGCCCATTCACTGGGTGTCGGTGGCGCA
GATTGCCAGGAGCCTGGATGGGTTGCCGCCGATGGCGGTCGGTTTTGACATCGACGACAC
CCTGCTCTTCTCCAGCCCGGGGTTTTATCGCGGCAAGCAGGAGTTCTCCCCCAACGACGA
GAGCTACCTGAAGAACCCCGCCTTCTGGGAGAAGATGAACAACGGTTGGGACGCCTTCAG
CGTGCCGAAAGAGGTGGGCAAGGCGCTCATCGCCATGCACCTCCAGCGCGGCGATCACAT
CTATTTCGTTACCGGCCGTTCGGCCACCAGGACCGAGACCGTCAGCCAGACCCTGCAGCA
GACCATGAACATTCCGGCCGACCAGCTCAACCCGGTGATCTTCGCCGGTGACCAGCCGGG
CCAGAACACCAAGGTGCAGTGGCTCAAGGAGAAGCAGATGAAGGTCTTCTACGGCGATGC
CGATGGCGACATCAAGGCCGCGCAGGAGATCGGTATTCGCGGCATCCGGCTGCTGCGCGC
GGCCAACTCCACCTACCGGCCGCTGCCGCTGGCTGGCGCGTTGGGGGAGGAGGTGATCGT
CAACTCCCAGTACTGATGTTCATCCCTGCATGAGAAAAGGGGCCGGATCCTGTCAGGATC
CGGCCCCTTTTTTGGGCGTCTAGCGGGCGGCGAAGGTGTTGCAGCTGGCGGGCTTGCCGC
TGTCAAAGCCGCGCTTGAACCAGGCATAGCGCTGGGCCGAGCTGCCGTGGGTGAAGCTGT
CCGGGATCACCCGGCCCTGGCTCTGCTGCTGCAGACGATCGTCGCCAATGGCCTGGGCGG
CGTTGAGCGCCTCCTCCAGATCACCGGTTTCCAGCACCTGTTCCCGCTCCATGTAGTGGC
CCCAGACACCGGCAAAACAGTCGGCCTGCAACTCGAGTTTGACCGACAGCTTGTTCTGCT
CGGCCCGGCTCAGCCCCTGCTGCTGTTCACGCATCTTGCGCTCGATGCCGAGCAGGTTCT
GCACGTGGTGGCCCACCTCGTGCGCCACCACGTAGCCCTGGGCGAAGTCGCCGTCGGCTC
CCAGCTTGTCGCGCATCTCCTGATAGAAGGAGAGATCGATGTAGACGGTGCGATCCGCCG
GGCAGTAGAAAGGCCCCATCACCGACTGACCCTGGCCGCAGCCGGTACGGGTTGCACCGC
GATAGAGCACCAGTTTGGGGGCCTGATAGCGGTTGCCGCTCTGCTGGAAGATCTCGCCCC
AGGCATCCTCGGTGGAGGCGAGCATCACCGAAGTGAACCTGGCGAGGGGATCCTTGGCCG
GCTGAGACATCTCCTGACGCTGGGGCGGGGTCTGGGATGCCGGCTCGTTGAGCAGGGGGG
AGAGATCCACCCCGTAATAGCCGGCCACCATGACCACCACCAGCAGGATCAGACGCCCCT
TGCCGCCGATGGGGAGCCCGCCACCGCCCCCCTGCTGGCGTCTGTCTTCCACATTGTTGC
TCTCGCGGCGATCTTGCCAGCGCATATGCTTGCTCCCCTGCTGTCCGGTGGCAGTAATGA
TAATGGCTGGCGGGACGGCTTGCCTAACGGGAGCAGGCCGGCGGTCGGGTTGCCGCCGGC
GGGCAAGAAGGTTTATTCGGCCCAGGGCATCTCGGGCAGGGAGTCCAGAAACTGGCCGTA
GCGCTCGAGGTTGAAGGGGCCCTGATCCGCTTCCATCGCCATCAGCTCGGCCCCCAGGGC
GCAGGCGATATACTGCAGCGCCTCCTCGCGCGGGGTGCCCTTCATCACCAGCCGCATCAG
GGTCGCCTTGACCTGCAGCGGGTGGCCGTCGCTGAGCTGGTTGTCGACCATCTCCAGCAG
GGTTTGCTCGTTGAAGAACTCGGTGGGTTCGCTCATGTGCTGTGCCTCGTCATGTCATAA
GGGATGCCAGTATAGCGATATAGCTATTAACACATTGAAATATTTCGATAAAAACATTTC
GGTATGGGCTGTTTTTGTTACTCATAATTAATGTGGGTTTGCGGTCTGCAAACGACAACC
ATCATGAAATCGCATGGACGGATACCAATATGCCCACCATAGACTCGCTGTTATCCAAGC
CCCAGAACCTGCCCAACGTGCCCGAAGTCATGCGCGAACTGGTGCAGACCTTCAATGAGA
AAGAACCGGATATCCTGTTGATTGCCAAGAAGATCAACAAGGATCCGGTGATCTCCGCCA
AGCTGCTGCGGCTGGCCAACTCCGCCAAGTTTGGTGGCAGTCGCCAGGTCGCCACCGTCA
ACGAGGCCGTGGTGCGGCTCGGGGTCGACGTGGTGCGCAACATGGTGTTCGCCTGCGGCC
TGACCGGCTCCATCGGTGCCGTGCCCGGCATCGAGCTCAAGCATTTCTGGGGCAAGGTGT
TCGACGTGGCCGAACTGGCCAGGCGGCTGGCCAAGCTCAAGGGCATGAAGGGGGAGGAGG
TGTTCACCTGCGCCCTGCTCTACGACATGGGGCGGCTCATCATGCACGTGGGGCTGCCGG
AGAACATGGTGAACCACATCAAGGATCTGGAACCCAGCAAGGGACGCGCCAAGGCCGAGG
AGCTGGTGGTCGGCTTCAACTATGCCAAGACCGGGGCCGAGATGGCCAGGCGCTGGCAAT
TCCCCCTGAGCATCTGCCATGCGGTGGAGTACCACTACAACCCCTTGCTGGCCAAGGAGT
TCTCTGCCGAGGCTGCGCTCATTCATCTGGCCATAGCACTGGCGGCGCAGTCGGATGTGG
GGGAAGCGCCGCCGCCCGAGTGGCCAACCCAGGTGGCCGAGCGACTCGGCCTCGCCTGGC
CCGATTGCGCCGCCGTGTTCGTGGCGCTGCGCGAGCAGGGCAACGGTTATGCCGGCTTGC
TGGCGGCCTGACGCCACCCATTTCATCGACCAGGGCCGCACCGCGGCCCTTTTTCATGGT
GACGGCCTTGCCAATGAGCGGTTGCGGGGGCAGTCTTGGGGCCTGTCTCTTCTAAGCGAG
CCCTTGCCATGATCCTCTCCGAGCGCCTGGAACTGCGTGAACTGACGGTTGCCGATGCCC
CCTTCATTCTCGAACTGCTCAACGATCCCGACTTTCACCGCTACATCGGCGATCGGGGCA
TCCGCACCCTGCAGGATGCCGAAAACTACATCCAGCAAGGGCCGGCGGTCAGCTATGCCC
GTCATGGTCACGGTCTCTATCTGGTGGCAAGGCGCAGCGACGGCGCCAAGCTCGGCATCT
GCGGCCTGATCAAGCGTGATACCCTGCCTTGTGAAGACATCGGCTACGCCTTCCTGCCCG
CCTGGCGCGGTCAGGGTTATGGCATCGAAGCGGCGCAGGCGGCGCTGCAGGATGGTCGGG
AGCGGCTCGGCATCGAGCGAGTGGTTGCCATCGTCACCCCGGGCAACGCGCGTTCGGTGG
CGCTGCTGGCCAAGCTGGGGCTGGTGCAGAGCCGGTTGGTCAAACTGGCCGAGGATACGG
AGGAGTGTCTGTTGCTGGAGGCTGAAGGGGTAGAGGCTTGCCCGATCTGAGGGGCTGCGG
CATGGCTGGCAGGATATCAGCAGGGCCGGGGGAATGAGGCAAAGAGGCCGCCGTGAGTTG
CGGCCTGTCTGCATCGGGCGCTGCCGGTGGGCAGGCAGGATCAGTTGAGCTCTTCGATGG
AGAACTCGCCGGCAATGCCGTCACAGGAGACGGCGAAGCCGCCGCTGAAACGGGTGCTGA
ACTGGATCAGAAACGCATCATAGTCGTGCTCTTGCACGGGCAGGTTGATGGGCTTGCTGC
GACGCAGGGGTTTGCGAGTTTGTACGCTTTTCATCATGGTATTTCTCTATATAAATTAAG
TTTTTGCTCCTTGTATTGGCAAATGTCAGGTCGATGGGCGCGGCCAGCTGTAAGCTGACG
AGCGCGCAGGAATACCCAGCCCGGTTCAGGGGCGTCTGCACTTTCAAGGAATGCGCCAAG
GACCACGCGGATGCATGATGCTACTTGGGAGTGGGCAGATCGGGTCTGCACCGTGAGAGC
CGGGCAACGCAGGCGGACAGCCTGAACGGTTCTCAGGGCGAGTAAATCAGAAGAAGGTTA
TGCGGGTACTGACAGGATTCATCGTGAGGTGAAGCATTGCAGGGCAAACATAAACAGGGC
TGATTAACTAGCCGGCGCGCATTCTCTCCTCGATATGGGTAAAAAGCAAACAGTTATTTG
CAGTTTTTCTTTCACGGCCGTCTGTCGGCCACAAAAAGGGCTCCCTAAGGAGCCCTTTTT
TCATCATCAGGTGACCTCAGCCGATGGCTCAGTAGTCGCCGCAGGCCTTCTTGGCTGCGG
TGATCATGGGGGTGATGGTCATGCCCTGTACCACGATGGAGAACATCACCACCGAGTAGG
TCATCACCAGGATGACCTGGCGCAGGTCGACGCCGTGCTCCGGCAGCATCATGACGCCGG
ACGGCAGTGCCAGCGCCATCGCCATGGCCAGACCGCCGCGCAGACCGCCCCAGGTGAGGA
TCCGCACCGAGAACTTGTTGTAGCTGCGGAACTTGCGGAAGGCCACATAGGGCAGCGACA
CGCTGATGAAGCGGGCGGCCAGGCAGAGCGGCACCGCGATGACCAGCAGGATCCAGTCTT
GCCAGGCCAGATCCAGCAGCACCAGCGCCAGACCGATCAGCAGGAACAGCAGGGCGTTGA
GGAACTGGTCCATCAACTCCCAGAAGTGATCCAGGTGATGGCTGCTCTGTTCGGAGAAGC
CGCTGTGACGGGTCCAGTTGCCGATCATGATGCCGGTCACCACCATGGCCAAGGCGCCGG
AGACGCCGATCATGTTCGCGAAGGCGAAACCGGCGGTCGGGATGCAGAGGGTCAGCAGTA
GCTCCAGCGAGCCGTCATCGGTGGCGCTGATCATCACGTGAGCGATGAGACCCAGCACGG
CACCGAACAGGATGCCGCCGAGGGCCTCATGCAGGAACAGGCCGGCCACGCTGCCGAAGG
TGGGCTCGACGCCGCCAAACGCCACGGCAAACACGGTGGCGAAGATGACGAGGCCAACAC
CGTCGTTGAACAGCGACTCCCCCTCGATCTGGATGGCGATCTGGGGTGGTGCCTTCATCT
TCTTGACGATGGCCAGCACGGCGATGGGGTCGGTGGGGGAGATCAGGGCACCGAACAACA
TGCAGTAAACCAGCGGCACGTCCCAACCCAGCAGCTTGGCGATGAACCAGAAGCCATAGC
CGATGAGGAAGGTGGAGAGCAGGGTCGCCAATATGGCCAGAATGGTGATTTCCCACTTCT
GGCTGCGCAGGGCTTTCAGGTTGATCCCGAGACCACCGGCGAACAGCAGGAAGCCCAGGA
TCCCCTTCAGCAGGAAATTCTGGAAGTCGATGCTCTCCATGGTCTTGACGGCCAGGGGTT
CCAGGTTGAACCAGCCCAGCTTACCGAACAGCACCATCAGCGCGGAGATCAGCATGGAGC
CCGCAGTGATGGCGATGGTGGTCTGGATCTTCACAACATACTGATTGGCAAAGGCGATAA
AGATCGCCAACGCTGCCAGGAAGCAGAGTGTGTAGTAGACGCTCATAGTTATTTTTCTCT
TTAGTAAACAGCAAGCACGTATCCCTATTGAGGACGGGCATAGGGTACTCTTGGGTCACA
TGTTACTCATTACCCATTTGTGAGTATATAGAGCGCCGATATAGACAGATAGACGGCTAG
ATTTCCATTTGATTTGTTTGCTGTTAGGATGCTGTTTACGCAGTTGCATGGATGTAAGAG
GAACGAGCGGTGTCGAACAAAAAGTCGGATGTGACAAACAAGCTGGAAACCTGCCTCAGG
GAGCGGATCCTGATCATCGACGGGGCCATGGGCACCATGATCCAGGGCTACAAGCTCGGT
GAGGCGGACTACCGGGGGGAGCGGTTTGCCGACTGGCATACCGACATCAAGGGTAACAAC
GATCTGCTGGTGCTGAGTCGTCCCTCTGTCATTCGCGAGATCCACGAACAGTACTGTGCC
GCCGGCGCCGACATCCTCGAGACCAACACCTTCAACGCCACCCGCATCGCCATGGCCGAC
TACGAGATGGAAGATCTCTCGGCCGAGATCAACCGCGAGGCGGCCCGGCTGGCCCGCGCC
GTGGCGGATGAGTGGACGGCGAAAGAGCCCCACAAGCCGCGCTTCGTGGCAGGCGTCCTG
GGGCCCACCAATCGTACCGCCTCCATCTCGCCGGACGTGAACGACCCCGGCAAGCGCAAC
GTCACCTATGACCAGCTGGTGGCCGCCTACACCGAATCGACCCATGCCCTGATCGAGGGC
GGTGCCGACATCATCCTGATCGAGACCATCTTCGATACCCTCAACGCCAAAGCGGCCGCC
TTCGCGGTGGACCTGGTGTTCGAGGAGTTGGGCTACAGCTTGCCGGTGATGATCTCCGGC
ACCATCACGGACGCCTCCGGCCGTACCCTCTCCGGCCAGACCACCGAAGCCTTCTATCAT
TCGCTGCGCCACGTCAGACCCGTCTCCTTCGGTCTCAACTGCGCGCTGGGGCCCGACGAG
CTGCGCCAGTATGTGGAGGAGCTCTCCCGCATCAGCGAAACCTTCGTGAGTGCCCACCCC
AACGCCGGGTTGCCCAATGCGTTTGGCGAGTACGACCTCGATGCTGCCGAGATGGCGGAG
CATATCCGCGAGTGGGCCCAAAGCGGCTTTCTCAACCTGGTGGGCGGCTGCTGCGGCACC
ACCCCGGCCCATGTCCGCGCCATGGCGGACGCGGTGGCGGGCATCAAGCCTCGCGCCCTG
CCGGATCTGCCGGTGGCCTGCCGTCTGTCGGGCCTGGAGCCCCTCATCATCACTCCTGAA
TCCATGTTCGTGAACGTGGGGGAGCGCACCAACGTCACCGGCTCGGCCAAGTTCAAGCGG
CTCATCAAAGAGGGTCTCTACGACGAGGCGCTGGACGTCGCCAAGCAGCAGGTGGAGAAC
GGTGCCCAGATCATCGACATCAACATGGACGAGGGGATGCTGGACGCCGAGGCGGCCATG
GTGCGCTTCCTGAACCTCATCGCCGGCGAGCCGGATATTGCCCGGGTGCCGGTGATGATC
GACTCCTCCAAGTGGGAAGTGCTGGAGGCCGGTCTCAAGTGCGTGCAGGGCAAGCCGGTG
GTCAACTCCATCTCCATGAAGGAGGGAGTGGACAAGTTCATCGAGCAGGCGAAACTGCTG
CGCCGCTACGGCGCCGCCGTCATCGTCATGGCGTTCGACGAGGTGGGGCAGGCCGATACC
CGCGCCCGCAAGTTCGAGATCTGTCAGCGCGCCTACCGCATCCTGGTGGATCAGGTGGGC
TTCCCGCCGGAAGACATCATCTTCGACCCCAACATCTTCGCGGTGGCGACCGGCATCGAC
GAGCACAACAACTACGCGGTGGACTTCATCGACGCGGTGAAGGACATCAAGGATAACCTG
CCCCACGCCATGATCTCCGGCGGTGTCTCCAACGTCTCCTTCTCGTTTAGGGGCAACGAG
CCGGTGCGCGAGGCGATCCACGCCGTCTTCCTCTACCACGCCATCAAGAACGGGATGGAC
ATGGGGATCGTCAACGCCGGCCAGCTCGCCATCTATGAAGACATCCCGGCCGAGCTCAAA
GAGAAGGTGGAGGCGGTGGTGCTCAACCTCAATGACAACGCCACCGAGGAGCTGCTGGCC
ATCGCCGAGAAGTACCGCGGCGCAGGCGCCCAGGCCGAAGATCCGCGGGAGCAGGAGTGG
CGCAGCTGGCCGGTGGGCAAGCGGCTGGAACACGCCCTGGTCAAGGGCATCACCGACTTC
ATCGAGGAGGACACCGAAGAGGCGCGCGCCCAGGCCGAGCGGCCGCTGCACGTCATCGAG
GGGCCGCTGATGGACGGCATGAACGTGGTGGGCGATCTGTTCGGCGCCGGCAAGATGTTC
CTGCCCCAGGTGGTGAAGTCGGCCCGGGTCATGAAGCGGGCGGTGGCCTACCTGCAGCCC
TATATCGAGGCGGAGAAGTCCGGCGGCTCCAGCAACGGCAAGATCGTGCTCGCCACCGTG
AAGGGGGACGTACACGACATCGGCAAGAACATCGTCGGCGTGGTGCTGCAGTGCAACAAC
TTCGAGATCATCGACCTTGGGGTCATGGTGCCTTGCGAGACCATCCTCAAGACGGCGCGG
GAGGTGGGGGCTGACATCATAGGCCTGTCGGGCCTCATCACCCCGTCGCTGGACGAGATG
GTGCACGTGGCCAAAGAGATGGAGCGCCAGGGCTTCAAGCTGCCGCTGCTCATCGGCGGT
GCCACCACCTCCAAGGCCCACACCGCGGTGAAGATAGAGCAGAACTACTCCGAGCCCGTG
GTCTATGTCTCCAACGCCTCCCGCGCCGTGGGGGTGGCCCAGAGCCTGCTCAGCCCGGAT
CTCAAGGAGGCGTTTGTCGCCCGCATCGACAAGGAGTACGAGATTGCCCGCGAGCAGCAT
GCCCGCAAGCAGCCGCGCTCGCGCCCCATCACGCTGGCGGAGGCCCGTGCCAACCGTCAT
CAGCTGGACTGGGTGGGCTATCAGCCACCAAAGCCCCGGGAGCCCGGCGTGCAGAAGTTC
GAGAACGTACCCATCTCCGTGCTGCGCCCCTACATCGACTGGACGCCGTTTTTCCTCAGC
TGGGAGCTGGCGGGCAAGTTCCCCCGCATCCTGGAAGATGAAGTGGTGGGGGAGGAGGCA
ACGCGCCTCTTTGCCGACGCCAACGCCATGCTGGATCAGTTGGAGAAAGATCAGAGCGTG
CGCTGCGCTGGCATCATAGGCTTGTTCCCCGCCAACGCCGTGGGGGACAGCATCGAGGTC
TACACCGACGAGTCGCGCACTGAAGTGAAAAAAGTGCTGCACCACCTGCGCCAGCAGAGC
GAGAAGCAGGGTTTCCCCAACTACTGTCTGGCGGACTATGTGGCGCCGAAGGAGAGCGGC
AAGCCCGACTGGATCGGCGCCTTCGCGGTGACCGGCGGCATCGGCGAGGAGGCCATCGCC
AAGGCCTACAAGGCGGCTCACGACGACTACAACGCCATCCTCATTCAGGCGGTGTGCGAT
CGTCTGGCAGAGGCGTTTGCCGAATACCTGCACGAGCAGGTGCGCAAAGTGCACTGGGGC
TATGCCCCGGACGAGGCGCTCAGCAACGAGGAGCTGATCCGCGAGAACTATCGCGGCATA
CGCCCGGCACCCGGCTACCCCGCCTGCCCGGAGCACACCGAGAAGGGGAGCATCTGGGAG
CTGCTGGACGTGGAGCAGGCCATCGGCATGCAGCTCACCGAGTCCTACGCCATGTGGCCG
GGGGCGGCGGTGTCCGGCTGGTACTTCTCCCACCCCGACAGCAAGTACTTCGCGGTGGCC
CAGATCCAGCGGGATCAGGTGGAGGACTACGCCGTGCGCAAAGGCATGACCCTGGCAGAG
GCCGAACGCTGGCTGGGGCCGAACCTGCACTGAGGCGTCGGCCCGATTGATCCTCGCTGA
AGGGGGTGGCATCCAGACACGGGAGACAGACCAGTCTGGTGCCGCCGTTTGACAAGCGGG
TGACAGCGGGATGGCAGCGCACGTTTCTGTGTGGTTTGTCTTGTTGTCAGGAGAAACAAT
TGGCGTTGTCTTGGCGCTGTGGCACTTTATACTCTCCCGCCCCATCCTGCCCAGGCACTG
CCTCCTAGCGGAATTGTCATGAAGATCGCCATTTTATCCCGTGAGCCGAAAAACTACTCC
ACCCGCCGTCTGGTCGAGGTGGCGCAGGCGCGCGGTCATCAGGTCGAGGTGCTCGACACC
CTGCGCTGTTACATGAACATCGCCTCCCACAACCCCTCCATCCATTACGAAGGACGGGAG
CTGGAGAGCTATGATGCGGTGATCCCGCGCATCGGGGCCAGCATCACCTTCTACGGCACC
GCCGTGCTGCGTCAGTTCGAGATGATGAACACCATGGCGCTCAACAGCTCGGTGGCCATC
TCCCGCTCCCGCGACAAGCTGCGGGCCATGCAACTGCTCTCCCGCCACGGCATCGGCCTG
CCGGTGACCGGCTATGCCCACAGCACCCACGACGTGCCCGATCTCATCACCATGGTGGGC
GGTGCGCCCCTGGTGGTGAAGCTGCTGGAGGGAACCCAGGGGATCGGCGTGGTGCTGTGC
GAAACCCAGAAGGCTGCCGAGAGCGTGATCGAGGCCTTCATCCAGACCAACAACAACATC
CTGGTGCAGGAGTACATCCGCGAGGCCAACGGCGCCGACATCCGCTGTCTGGTGGTCAAC
GGCAAGGTGGTGGCGGCCATGCGTCGCCAGGCCCAGCCGGGGGAGTTTCGCTCCAACCTG
CATCGGGGCGGCACCGCCGAGGCGATCAAGATAAGCCCGGAAGAGCGGGCCACCGCGGTG
CAGGCCGCCAAGATCATGGGGCTGGACGTGGCCGGGGTGGATATCCTGCGCAGTGCCCGC
GGCCCGCTGGTGCTGGAGGTCAATTCCTCCCCCGGCCTGCAAGGGGTGGAGGCTGCCTCC
GGCAAGGACGTGGCCGGCAAGATCATCGAGTTTCTCGAGCTCAAGGCGAGTCGCAAGCAC
AAGCCGGCGGAGTGACGCCAAGCCTGCCGCCAACGCATTGCAAACAGGGCGCCTTCGGGC
GCCCTGTTGTTATCTGGCGGGTGCCACAGCACCCTCATCCTAAGGGAGAGGGAACAGTTC
GGTGGTGCTGGGTCATCGTCGCTGTGTGGTTGTCACCGCGAGCTGCGATGGCTTGCCAGG
GGGAGCCTCCCTTCTCCCGCTATTTTGAATAGACGGGGAGAAGGGCCGGGGATGAGGAGC
GCTATGCCTTACCTTGCGCGGGGTCGTTGGTGATCATCGCCAATCGGGCGCTGAAGATGC
CCTCTTCCAGCCGGGTCTCTATCTGCCAGCCCAGCTTCTCGCAGATGCGCTGGATGATGG
TGAGGCCGCAGCCGTAGCCGAGGATCTGATCCGGCGCGGCAGCGGTGGGGTTGCTGATGG
TGAGCAGGGGGCCGGCCAGCTCGATGTCGATATGGCCATCGGCGTAGCTGAGGGCATTCT
TCAGCAGGTTGCCGAGCGCAATGGCGAGCAGGGAGAGGGGGGCCAGCGCCTCGCTCTCAT
CGTCCAGCTGCAACCGGATATCCAGCTCCTCCCGCTGCAGCAGCGGGGCGAGGCGGGCCA
GCTCCCGGCGTATGAGCGGTGCCACCTGCTGGGGCGGGCGTTCCACCTCTTCCTTGCGGC
CCAGCAGCAGAAAGGTTTCGGTGAGCAGCGCCATCTCGTCGGCGGCGGCGCGAATGCGGG
TGGTGGCGCGGGCGGCGGGGGCGGGCAGATCGCTCACCTTGCCGAGCAGGGCGGCCGAGC
CCTGGATCACCATGTTGGGGGTGCGCAGCTCGTGGCTGGCGAAGCGGCTGAACTCCTGCT
CGCGGGCAAATACCGCGGCCACCTCCTGCTTGCCGGCCAGCAGTGCCAGCTCTATGTCCC
TGAGCTCCTGCCAGGGGGCATCGGGTACGAAGTCCGCCTGATCCGGGGTGAGGTGGGCAA
CCCGCTGCTGCAGCCGCTGCAGCGGTCGGGTGATGTGGCGTACCAGCCAGATGCCGAAGC
CGATGCAGCCGAGCAGCAGGGTCAGCCCGATCAGCCGGGTGGCCAGGTGCAGCTGATCCT
CGTAAGGATCCAGGTAGTCGTCGGCGTCGTCGTTGAACACCAGATAGAGCAGCCCCTTAC
CGGACGGATGGGGCCGCACCAGGAAGTGCTTGTCCTCGTCCCCCAGCACGTGTTCGTAGA
AGCCCGGGCTTCGGTAGGGCTTGAGCCAGATCGGCAGGCGGCCGGCCTCGGTCCAGTAGC
TGGAGAACTGGCGCGGACTGGGGGCGGGGGCCGCCATGCCGAGCCGCAACCAGTCGTCGC
TGTAGCGGGTCACCTCCGCCTCCAGCCAGTGACGCAGGCTGAGTTCCTCCATCTTGTCCT
CGGCCACCACCATCAGCAGGCTGATGATGATCAGCAGCAGCAGGCCGGCACCGCTCAGGG
TGAGGATCAGGCGACGGCGCAGGCTGGGCAGGCTCATAACGGCCTCCCTGCGGGCTGGTT
CAGGCAGCGCTGGCGGCCCATCATGGGGTCACCAGTCGATAGCCCTGGCCGTGCAGGGTT
TCCAGCATGGGAGCAGGGAAGGGCTTGTCGAGGGCGTTGCGCAGGGCATAGATGTGGCTG
CGCAGGGCGTCGGAGTCCGGCTCCTCGTCGCCCCAGACGGTGTCGAGCACCTCCTGGCGG
GTGACCAGCGCGGGGGCCCGGCGGGCCAGCAGGGTGAGGATCTGGAACGGGATCTTGCCG
AGCTTGAGCTCCACCCCGGCCCGGGTGGCGCGGCCGCTGGCGGGATCCAGGGTCAGCTCG
CCCACGCACAGCGCCCCCATGTCGCTGCGGGGGCCGCGCAGGGCCAGCGCCTGCAGCCGC
ACTTCCAGCTCCTCCATGGCGAACGGCTTGACCAGATAGTCGTCGCCGCCGGCCTTGAAG
CCCGCCAGCTTGTCATCCAGGCTGTCGCGGGCGGTGAGAAACAGCACCGGAGTCGGGATC
CCCTGCTCCCGCAGGCGGGCTACCGTGCTGAGGCCGTCGAGGCGCGGCATCATGACGTCC
ATGATGATGACGTCGAAGCGCTGCTCGGCCAGCAACTGCAGGGCCGCCTGGCCGTGGTAG
GCGCAGTCCAGCCGGTGGCCCGCCAGCTCCAGATAATCCATGATGGTTTCCGCGACCTGG
GGATTGTCTTCCACCACCAGTATTTTCATGCTTTGATCTCCTGGTTCCGACCGCCATTTC
ACGGTCATCTCACACCGGATGAGGCATCCTGTGTGGCAGTGTAACCCCGAGGATCCCCGA
TGAAGAAGTCTCTCTGCACTCTCCTGCTGCTGATCTTGCTGCCATTTGGTGCTGCGCAGT
CGGCGGAGTTCAAATTGACCGGCCGCACCACCTGGCAGCTGGGCCAGCTGATGGTCAACG
GCATTCCCTTTGTGCTCGACGAACAGACCCGTTTCAAGGACGGGCTGAGAGAGGACGATC
TCGGCGGCACCTGGGTCGACCTGGAAGGGGTGGTCGAGGGCGAACTGCGGCTGATCCGGG
AGGTCGAGAAGCTGGAGGAGGATGACGAGATGGATCTGGAAGGGCCGGTGGAGCAGGGGC
GGATCTGGGGTTATGTCACCTCGGACGACAGCCTGGCCCCGTTCGAAGGACGCTGGCTGG
AGCTGGAGTGCAAGTTTGACGGCATGCGCCTGAGCCGCTGCCGCGAGGATGATTGACGCA
CGACAAGACGAACCGGGCGGAAAAAACCACTCAGCGGGCCCATAGTTAAACCTCGCACGG
TTTCACTATGGGCCTTTTGCTATGACACGCACCTCCCTCCTGCTGCTGGCGCTGCCGCTC
TGCGCTCTGGCCGCCGATGGCGAACTCTGGCTGGTGGAGCTGGAACACAACGATGGCCTG
CGCCTGCAGTTTCAGGGGGCCGAACTCGAGCTCGGCAATGCCGCGCTGAGCGGGGTGGCA
GGCAACGATGAACTCAGACCCGGCATGCGTCTGGCCATCCTCAGCCGTGACGGAGTCGCC
GAGCGCATTGGCATGGCCGACGCCATCGCCGGATTCTTGCCGACCAGCCAGTGGCGCCGG
GCCGAAGCCTCCCTGCTGGCCGTCACGGGCCGCGCCCTGCGGTTGCAGGGGCTTGGCGTG
CTGTCCTTCGATGACGATACTCGCTGGCTGAATGGCAGCCCGGCCGACCTGCAACCGGGC
CGCAAACTGGTGCTCAGTCGTAACCTGCAGGGCCGCCTGACCGAGATCCTGATAGCCAAT
CCGGAAGATGAACCAGAATAAGAGCCATGTCATCCCGCTACTTAATATATATATTGATAA
ATTAGAAATATCTATTTGTCTATATTCTGAAGTATGATTAAGTGATGAATAAAATAATAA
AGTGAATGCTCTGATATTATTTTTGTTAATATCAAAAAGCCTTCAATTAATTACTTTATT
AATGTTATACATGCATCAAAACGTGGTCTGGATCGCATATTGAAGCCAATATGACTGATA
TCGTCGTACTCACATGTCACCTGCGGATATATAAGCGTTGGTGAATGTATGTCAATGTTT
AAATATATTGGGGTTGCTATGCAAAAACTAAAAATAACTGGCTTGTCATTGATCATATCC
GGCCTGCTGATGGCCCAGGCTCACGCGGCAGAGCCCGTCTATCCAGACCAGTTGCGCCTG
TTCTCGCTGGGTCAGGAGGTCTGTGGCGACAAGTATCGCCCTATTACTCGAGAAGAAGCG
CAGAGCGTTAAAAGTAATATTGTCAATATGATGGGCCAGTGGCAAATAAGCGGTCTGGCC
AACGGCTGGGTAATAATGGGACCGGGTTATAATGGTGAAATAAAACCTGGCTCGGCGTCC
AATACCTGGTGTTACCCGGTCAATCCTGTTACCGGAGAAATACCCACCTTGTCAGCCCTG
GATATTCCAGATGGTGATGAGGTGGATGTGCAGTGGCGACTGGTACACGACAGCGCGAAT
TTCATCAAGCCAACCAGCTATCTGGCGCATTATCTCGGTTATGCCTGGGTGGGCGGCAAT
CACAGCCAATATGTCGGTGAAGACATGGATGTGACCCGCGATGGCGATGGCTGGGTGATC
CGTGGCAACAATGACGGCGGTTGCGAGGGTTATCGTTGTGGCGAGAAGACGTCCATCAAG
GTCAGCAATTTTGCGTACAATTTGGACCCCGACAGCTTCAAACATGGTGACGTGACCCAG
TCTGATCGCCAACTGGTCAAGACGGTGGTGGGCTGGGCGATCAACGACAGTGACACCCCG
CAATCCGGGTATGACGTCACCCTGCGTTACGATACCGCCACCAACTGGTCCAAGACCAAT
ACCTATGGCCTGAGCGAGAAGGTGACTACCAAGAACAAGTTCAAGTGGCCACTGGTAGGG
GAAACCGAACTCTCCATCGAGATTGCGGCCAACCAGTCATGGGCATCCCAGAACGGGGGT
TCTACCACCACCTCCCTGTCGCAATCCGTGCGGCCGACGGTGCCGGCCCGCTCCAAGATC
CCGGTGAAGATCGAGCTCTACAAGGCTGATATCTCCTATCCCTATGAGTTCAAGGCCGAT
GTCAGTTATGACCTGACCCTGAGTGGCTTCCTGCGTTGGGGTGGCAATGCCTGGTATACC
CATCCGGACAATCGCCCGAACTGGAACCACACCTTCGTCATCGGACCGTACAAGGACAAG
GCGAGCAGCATTCGCTACCAGTGGGACAAGCGTTACATCCCGGGTGAAGTGAAGTGGTGG
GACTGGAACTGGACCATCCAGCAGAACGGCCTGTCTACCATGCAGAACAACCTGGCCAGA
GTGCTGCGCCCGGTGCGGGCGGGGATCACCGGCGATTTCAGCGCCGAGAGCCAGTTTGCT
GGCAATATCGAAATCGGTGCGCCCGTGCCCCTCGCGGCGGATGGCAAGGCGCCTCGAGCT
CTCAGCGCGAGAAGGGGAGAACAGGGCCTGCGACTGGAGATCCCGCTCGATGCGCAAGAG
CTCTCCGGGCTTGGCTTCAGCAATGTCAGCCTGAGCGTGACGCCAGCAGCAAATCAATAA
CGGCAGTGCGTTGTAGTGATGGAACCGGGCCTCTGGCCCGGTTTTCGTTTGCACTGGTCG
GGCTTGTTAAAGGCTTGTGCTTTCCATTTCCCCACTTATACTGGCGCCATCTTGTCGGAG
TGCTGACCGTCGAACGACGCTAAGCTGAGACCGTTAATTCGGGATCCGTGGAACCTGATC
AGGTTAAGACCTGCGAAGGGAAACAAGGGTAACTTGCGGGTTACCGCGCCGGGGCAAACT
CTCGCTCATCAGGAGCAGGGCCCCACCCATCAAGGGTTCCGCCCGCGATGGTTCAGGCGC
ACAGAGGGGGAGGCCGTCCCGTCCGGTTGTCCATAGGACGCCGGGTTTCCAGACTAGGGA
AACACCGGGATGGCAGAGCTGGGAAGATCCATGCCCGACTCACTCCCCCCTGCACACCCC
GTCGCAAGTTCATCTTCTCCTCGAACTCCAGACAAGCAAACACCCATAACTTCAACCAGT
TAATGTGAGTTTTGCTATGTCTACTTCCGTATCTGATACCACCAAATCCAGCCGCCGCGA
GCAGCGCTCCAGCGCCCAGACCTTTATCGACAACCTGAAGGGGATGGCTCACCCCAATTC
TCGCCGTATCTTTATCCAGGGCTCCCGCCCCGACATCCGTGTGCCCCTGCGGGAGATCCA
GCTGGCCGACACCTTCGTCGGCGGCACCAAGGAAGCCCCCCAGTTCGAGCCCAACGAGCC
GGTGCCGGTCTACGACACCTCGGGCCCCTATGGGGAAGAGGCTGCCCCCATCGACGTGCG
CCGCGGCCTGCCGCGCCTGCGGGAGAACTGGGTGCTGGAGCGCGCTGACACCGAAGCGCT
GGAGGGGCTGAGCTCCACCTTCACTCAGGAGCGCCTGGCCGATGAGGGGCTGGATCACCT
GCGCTTCGAACACCTGCCGAGCGCTCGCCGCGCCAAGCCGGGCCGCCGGGTCACCCAACT
GCACTACGCCCGCGCCGGCATCGTGACCCCCGAGATGGAATTTATCGCCCTGCGCGAGAA
CATGGGCCGCGAGCGGGTGCGCTCCGAGCTGCTGCGCACCCAGCATCCGGGTCAGGGCTT
TGGCGCCAGACTGCCCCAGAACATCACGCCCGAGTTCGTGCGCGATGAGGTGGCCGCCGG
CCGCGCCATCATCCCCAGCAACATCAACCACCCGGAAGCGGAGCCCATGATCATCGGCCG
CAACTTCCTGGTGAAGATCAACGCCAACATCGGCAACTCGGCGGTCACCTCCAGCATCGA
AGAGGAAGTGGAGAAGCTGGTCTGGTCCACCCGCTGGGGCGCCGACACCGTGATGGATCT
CTCCACCGGCCGCTACATCCACGAGACCCGCGAGTGGATCCTGCGCAACAGCCCGGTGCC
CATCGGTACCGTGCCCATCTATCAGGCGCTGGAGAAGACGGGCGGCATCGCCGAAGACCT
CACCTGGGAGCTGTTCCGCGACACCCTGCTGGAGCAGGCCGAGCAGGGGGTGGACTACTT
CACCATCCACGCCGGCGTCTTGCTGCGTTTCGTGCCCATGACCGCCAAGCGCCTCACCGG
CATCGTCTCGCGCGGCGGTAGCATCATGGCCAAGTGGTGCCTCTCCCACCACAAGGAGAA
CTTCCTCTACGAGCACTTCCGCGAAATCTGCGAGATCTGCGCCGCCTACGACGTCAGCCT
GTCGCTGGGTGACGGCCTGCGTCCGGGCTCCGTCTATGACGCCAACGACGAGGCCCAGTT
CGCCGAACTGCGCACCCTGGGCGAGCTCACCAAAATTGCCTGGGAATACGACGTGCAGGT
GATGATCGAGGGCCCCGGCCACGTGCCCATGCACATGATCGAGCGCAACATGACCGAGCA
GCTGGAGCACTGCCACGAGGCGCCCTTCTACACCCTGGGCCCGCTCACCACCGACATCGC
CCCGGGTTACGATCACTTCACCTCCGGCATCGGTGCGGCGCTCATCGGCTGGTACGGCTG
CGCCATGCTCTGCTACGTGACCCCCAAGGAACATCTGGGCCTGCCCAACAAGGAAGACGT
GAAGCAGGGCCTCATCACCTACAAGATCGCCGCCCACGCCGCGGATCTGGCCAAGGGCCA
CCCGGGCGCCCAGATCCGCGACAACGCCATGTCCAAGGCGCGCTTCGAATTTCGCTGGGA
GGATCAGTTCAACCTGGCGCTGGATCCCGACACCGCTCGCGCCTATCACGACGAGACCCT
GCCCCAGGAGTCCGGCAAGGTGGCCCACTTCTGCTCCATGTGCGGGCCCAAGTTCTGCTC
CATGAAGATCACCCAGGACGTGCGCGACTACGCAGCGAAATTGGAGGCTGTCGAAATCAA
GATGGTGGGCATGGATGGCCAGCAGGAGCGGGTCGTGGCCGAGGTGGAGAGCGGTATGGC
TCGGATGGCTGAAACCTTCAAGGAGACCGGCGGCGAGATCTACCACCAGGCGGCGACCCT
GAAGCAGGCCGCAGGGGAGGAGGCGTGAGCAGCGAGCGCGGGGCTGTCAGCCCCGCCGAC
CTGACAGCGGTGACGCAGGCACGTCCCGTGGTCTGGACCATAGCGGGGTCCGACTCCGGC
GGCGGGGCCGGCATTCAGGCCGACCTGCACACCATGCACGATCTGGGCGTGCACGGCTGC
TCGGTCATCTCCGCCATCACGGCCCAGAACTCGGTGGCGGTGAAGATGGTCGATCCCGTG
CTGATGCAGACCTTCACCGCCCAGATCGACGCCCTGGGGCTGGATCTGCCGCCCGCTGCC
ATCAAGGTAGGCCTGTTGCCGACCCGGCTGCACGTGGAGGTGCTGGCCCGCAGGTTGTCG
ACTGTCGAGGCTTCCTTCGTGGTCTACGATCCGGTGGCTATCGCCAGCACCGGCACCCCC
ATGGCGGAGCCCGGCATGCTGGCGGCTGTGCGCGAGCACCTGCTGCCGCGCCTCTCCTTG
ATCACCCCCAACGGCCCAGAGCTGGAGGCCCTGACCGGACTGCCAGTCAGCAACCCCGAG
CTGGTGCGCCTTGCCGCACGGCGGCTGCGCGAACTCGGCACCCGCGCCGTGCTGGTCAAG
GGGGGCCACCTTGAGTGGAGCGGGGATCTCTGCCTCGACTACTACCAGGACGAGACCCGC
GAATTCTGGCTCGCCGCCCAGCGCCTCGATACCCGCCACGGCCACGGCACCGGTTGCTGC
TACGCCAGCGCCATCGCCGCCGTGGTGGCGCAGGACTACCCGGTGGAAGACGCCATCACC
CTGGCGCGCGCCTACCTGCAACAGGGCTTGGCGGCGGCGCAGGGAGTGGGGGCGGGCCCG
GGGCCCATCGCCCATCTGGGCTGGCCGACCAGCCTCGCCCACTTCCCACGCGCCGTGCTG
GCAGGATCAACCCTGGATCGTCGCTTCGGCCTGTATGAGACAAGCAGCGCCCGCCTGCCG
CAGGGCCCCTTCGCGCCGACCGAACACAACCTCGGCCTCTATCCGGTGGTGGATTCGGTC
AAGTGGCTCAAGCGCCTGCTGGGGACAGGGGTCAAGACCATACAGCTGCGTATCAAGAAT
CTGCCCGCCGCTCAGGTGGCGCCTGCCATTGCCGAGGCAGTGGCACTCGGTCGCCGCCAT
GGGGCGCGGCTCTTTATCAACGACCATTGGCAGCAAGCCATCGAGGCGGGCGCCTGGGGC
GTGCACCTGGGGCAGGAGGACATGGAGACCGCCGATCTTGCCGCCATTCAGGCCGCCGGG
CTGCGCCTTGGCATCTCCACCCACGGCTACTTCGAGCTGATGCGGGCCCGCGAGCTGGCC
CCCTCCTATATCGCACTCGGCCATATCTTCCCGACCAACACCAAGGCGATGCCCTCACGC
CCCCAGGGGCTGGAGCGGCTGCACTGTTACCGCGCCCTGATGTGCGACTGGCCGACGGTC
GCCATCGGCGGCATCAGCGAGGAGCGGGTCGCGGCGGTAAAAGAGAGTGGGGTCGGCAGC
ATCGCCCTGGTCTCGGCCATCACGGCGAGCGACGACTGGCAGGGGGCGACCGAGCGGCTG
CTCGCCGCCGTGGGGGCGGGGGATGAGCCACGCTCGGCCAGCGTGATGCGGGAGGTGGAC
CATGCGCTCTGATGCCGCGTCTCTCAGTGACGAAGAGTATTTGCGCTACGGCCGTCAGCT
GATGCTGGGGGAAGTGGGTGAAGAAGGGCAGGTGCGACTGAAAGGCAAATCTGTGTTGAT
CGTGGGCCTCGGCGGGCTCGGCTCGCCGCTCGCCCTCTATCTGGCCGGGGCTGGTGTGGG
CACCTTGTGGCTCGCCGATGGCGATACCGTGGACTCCAGCAACCTGCCGCGCCAGATCCT
GTTCGATGTCGATGCGGTCAACCACTCCAAGGCGGAGCTGGCCCGCGAACGCTTGGCCGC
CCACAACCCCCTGGTGGAGCTGATCGCCATCAATCAGCGCCTCGATGCCGCCAGCCTGCC
CGGTTTTGTGGAAGAGGTGGATCTGGTTGTCGACTGCTGCGACAACCTGGCCACCCGCCA
GGCCATCAACGCCACCTGCGTGGCCCAGGGCAAGCCCTGGGTCTGTGCCGCCGCAGTGGG
CTGGCAGGGACAGCTTATGGCACGAGTAAACAGCGATCACGCCTGCTACGCCTGCCTCTA
TCCGCAGGATACCAAGGTGAGCCAGAGCTGCGAGACCAGCGGCGTTACCGGCCCTTTGGT
CGGGGTGATGGGCACCTTGCAGGCGCTGGAGGCACTGAAACTGCTGCTCGGTCTGCCGAG
CCCGGTCGCCGGTACATTGCGCCGTTTCGATGCGCTGGCCCATCAGTGGCAGACCCTCAC
TCTGGCCCCCGATCCCGATTGCCCGGTTTGCGGGCAGCACAAGGAAATCACCCCATGACC
TTGACCATTCGACTCAACGATAAAGCCCAGCCGCTGGCGGCAGGGCAGAGCGTGGCCGAC
CTGCTTGCGGCGCAAGGGGTCAATCCCCAGGGGGTGGCGGTGGCCCTTAACGGCGCCGTG
CTGCCACGTGGCCGCTGGGCCGAGACCCGTCTCAATGACGGGGATGAACTCCACCTCTTT
ACTGCCATTGCGGGAGGCTGACATGCTCAAGATTGCCGATCACACCTTCTCATCGCGCCT
CTTCACCGGCACCGGCAAGTTTGCCCGCCCGGAACTGATGGCCGCCGCCATCGAGGCGAG
CGGCTCCCAGCTCGTCACCATGGCCATCAAGCGCCTCGAACCCGGCAAGGCCCACGACGA
TATCCTCAGCCCCTTGCTGCAACTCGGGGTCAAGCTCTTGCCCAACACCTCCGGCGCCAA
GACCGCCGCCGAGGCGGTGTTTGCCGCCCACCTGGCCCGCGAGGCGCTGGGGACGCACTG
GCTCAAACTCGAGATCCACCCCGATCCGCGCTATCTGCTGCCCGATCCCATCGAGACGCT
GAAAGCCGCCGAGCAGTTGGTCAAAGAGGGCTTTGTGGTGCTGCCCTACTGCGGCGCCGA
CCCCGTGCTGTGCAAACGGCTGGAAGAGGTGGGCTGCGCCGCCGTGATGCCGCTCGGTGC
GCCCATCGGTTCCAATCAGGGGCTGGTGACCCGGGAGTTTCTCTCCATCATCGTCGAGCA
GGCCAATGTGCCTGTGGTGGTGGATGCAGGGATCGGTGCGCCGAGCCACGCCGCCGCCGC
CTTTGAGCTCGGCGCCGATGCCGTGCTGGTCAACACCGCCATCGCGGTGAGTGGCGACCC
GGTCGCCATGGGCCGCGCCTTCGCGTTGGCCTGCACTGCCGGGCGCAGCGCCTATGAGGC
GGGCCTGGGTGCGCGCGGCGTGCAGGCCCAGGCCTCCAGCCCGCTCACCGATTTTCTGGG
GGCGCTATGAGTCAGCAAGCCAATGATTCCACCCCGACTCTCCCTTTGTCAGGGGAAGCT
ATTTTCTCCCCTCTCCCTTTGGGAGAGGGGCTGGGGGTGAGGGCTCAGGGGACAATGGAG
TCAGAGACCGCCCCCTCCTTTCTCGACCGCTGGCAGGAGCTTGAGTGGGACGATATCGGC
ATGCAGATCCGCGCCAAAACTGCCGCCGATGTGGCGCGGGCGCTGGGTTCACCCCGCCGC
ACCCTGAGCGATTTTATGGCGCTAATCTCCCCGGCCGCCGAGGTCTATCTGCCCCGGATG
GCGGCCGAGGCCGAGCGCCTCACCCGCCAGCGTTTCGGCAACACCATCGGCTTCTATGTG
CCGCTCTATCTGTCGAATCTGTGCGCCAACGACTGCACCTACTGCGGCTTCTCCATGAGC
AACCGCCTCAAGCGCAAGACCCTGAATAGCGAGGAGATAGAGCGCGAGTGTCTGGCCATC
AAGGCGCGCGGTTTCGACAGCGTGCTGCTGGTGACCGGCGAGCATGAGCACAAGGTGGGG
CTCGCCTATTTTCGGCAGGTGATGCCCATCATCCGCCGCCACTTCAGCACGGTGGCGATG
GAGGTGCAGCCCCTCTCGCAAGACGAATACGCCGAGCTCAAGACCCTCGGCCTCGATTCG
GTCATGGTCTATCAGGAGACCTACCACGCCCCCACCTACGCCCGCCACCATCTGCGCGGC
AACAAGCGGGACATCGCATGGCGCCTCGCCACGCCGGATCGGCTTGGCCGCGCCGGGATC
GACAAGATAGGGCTGGGGGCGCTGATCGGTCTCTCCTCGGACTGGCGTGCCGACAGCTAC
TTCGTGGCCGAGCATCTCGCCTGGCTCGAGCGCCACCACTGGCAGAGCCGTTATTCGCTT
TCGTTCCCGCGCCTGCGCCCCTGTACCGGGGGGCTGGAGCCGGAGGTTGTGATGTCGGAT
CGCCAGCTGGCTCAGCTTATCTGCGCCTGGCGTCTCTTCTCGCCGACGCTGGATTTGTCG
CTCTCCACCCGCGAGTCCGCCACCTTCCGCAACGGCGCGGTGCGCCTTGGCATCACCCAG
ATGTCGGCCGAGTCGCGCACCCAGCCGGGAGGCTATGCCGAAGGGGATGCGGAGGAGCTG
GAGCAGTTTGCCATCCACGACGACAGGCCGGTGGGGGAGGTGGCCGCCGCCGTGCGGCAG
GCGGGGTTGCAGCCGGTGTTCAAGGATTGGGAACCCTTCCTGGGCCGATAGGGGCGGCCA
CGCCCTCCTTTGCCGGTGGCATCCTGGCGTCCAGCCAGACTTCGTGCCTGTGGCAAGCAG
GCACGGTTGCACCGTGCAATCGTAGGGTCGATTAGCCGTCAGGTGTAATCGTCCGGGGGG
ATAGTCGATGGCACGGCTTTGCCGTGCAGGACGCGAGGCCTCTGGCCTCGAAGGGGTTTC
GCCCGCCCTTCGGGCCGGGGCGAGTGACTTTGGAAAGACCCAAAGTCACCAAAGGTCTTC
TCCCCCGCTTATTCGCCCGACTTACGTCGGGTTCCTTCGGCTCACCCGCTTGTCCGACGG
CGCGCGCCGACGGGCCTTTGGCCTTCGCCATCCATGGCTTCGGCCAAAGTCCGCTTCGAA
CATCTCTGTTCTCGCGCCAAATCGGGTCGAGCTGCGCTCGCCCTTTCCCGATTTGGCCCA
TGGCCCGGCGCCGCTCTGTCTCGCGGTCTAGACAAGTGGGTGAGCCTCAACGAATAAGAG
GGGTTTAGATGAGTTACATCTTGGTTTCCGGGAAAAACCCTTTCCATAACTGAGATCTTT
ACCTGACATCTAAGTTATTGCAGTTCTGATGAGGAGATAAGTAGATATTTTCTATGAAAT
GTGAGGCATCGTATGGAGCTATGCTCTTGGTTGTAATAATATCTCACACTATAAGTTACA
TTAGAGAATACTTAAATGACAGTCGTTATCAACAAAATTCCAGAGAGTAGACAGTATTGG
ATTGTTCGAGCCGGTGAAAACGCATCGTTTTTTAACCATTTTCGAACTAATGGTGTGATC
GCTCTTGGTCACGCAGATATTTCACTAGATGTCAGCGCTATCATTCATAACCCTCAGGAA
TTAGTGGCATCAGGTGAGTTGAGGCGAAGTGTAATTGATCAAAGCTTCTTGTTTGATAAT
TTCCCTGTTAACTCTAACACTATAAAAGATGAAATCATTAATATGCATCGCGCAGCATTA
AGTATTAATGGTGATGCAGCTCATAAAATTGGTAATATAAATGCGCAAGTAAAAGATTAT
GTAAGGCTTATATCACCTAACGATATTGTTATCACAGTTAATAAAAATAGCGTTATGGCT
GGGCGGGTTATATCTGACCTTTATATATCTGACAACCCCATTGTATATCGAAGTGGTGAT
ATTGAAACTGCATGCGAGTACAAGTTAAGGTATAATGTTATATGGAGTAGAGCATATTCT
AGAAGAAGAATTCCTTACGTTTTAGAAAGAGCATTAAAAAATACTCGGGCTGTTTCTAAG
TTGAATGATGAAGATACTATAAAAATATTAAATCATTGGCTATCCCCAATACATGAGATG
GGTGATAAAGTTTGCTTTTCTGTTGAGATCGGTAGTACCAACAATATATCTAACTCTCAT
TTATCCTCTGTTTCCAGATCGCTGGATGTATTAGAAGCGCTTTCAATATATATAGACTCA
AGAAGAATAGATGAAAGCCAAAGCATTAATGTTGAAGACTTTTACACTTTTCTTCAACAG
CGGCAATATAATTCTTGGGGGGCTTTATCTTTAACATCCCAACATGCCTTTATGTCTCCA
GGATTTCAATTTTTCCAGCTAGATGGGAGTGAAACGAAGAAAGCTTTATACGCGTTAATA
TTTTCAGCTAGCTTTGGTGCTAATGTTTCATATGCTGATGATCGAACTCCAATAGCTCTC
TCAGATGCAGAGCAAGCTTTAGTTAATCAAGTAATGGAAAGAAATGACATTGAGTTAGGT
TTTTTAGAGGCAAAAGAGAGTCTTGTTATGTCATTAACAAGATCGAATGACTCAATTGTG
GTAGATTCTGACGTAGTAGAAACGGATTCACCGCGTAGCAATAGAACGTCTAATGGTGGT
GATGGTGGTGATGATGGTTTTGGGCGTACAATCATAGATGATGAAACCATGTTATAGGTA
AAAATATGCTTGCTCGCTTGAACGCTTATTTAAGGTTGTTGCTACGGCGCTTAACTAGTG
GTTTTATGAAGCCGTTTGAAAATAACTGGGCAGAAACACTGCAATATATTGCTATAGTCT
GTTCTATTGTAGCTACAGGCTTATGGACATATTCGACTTTTGGTGTTCTTCAGCAGAGGG
AAAAGGCAGAGGTAGATCTTAAAAAAACTATTGAAGAAAAAAAGAAAGTTGAAGTGGAAT
TACAAGAGTTAAGGGAGAGAATAGAAGGGACTGATTCAAGTAATATTGTTATTTCTGAAA
GGCAAGTGACATTATCGAATGGAAATGTTGGTTTGTTTATTACGGTTTCGGTAAAGAATA
CAGGCACAAATGATATTCATATGTCTTGGGGGGACACACCTTTAACTATCTACAAAACTC
ATTATGATGGGGACAAAGTAAAAGGTCTTTTTGCATTGCGTCCTCAGCTGTATAAATCTA
TTTTGGGAGAGCAAGGAGAGAATGAGCAAAGGATATTTGATGACCTTTATCTATTTGTTG
GCTCACAAAAGGATTTGAGCTTTTTTGTGGAAATTAAAACCCCAGGAGTATATTTGATTA
CATTCAAAGCCAAGGTAAGTAAAGAAACTAGAGTTAAATTAGAGCATGAAGATATTAATG
GTGTATGGTTTTCATCTCAATTTATAAATGTGGAAAATAAAGCAATGAGCAGTGTTAAAA
TTAAAAAATAAGTTATGGAGTGAAGAAGTATATACTATGTTTTTGAGGGGTTGATAGAAG
CTACCAGTAGATTATTTTTTTACTATTGCTTTGTTTATCAATCCATCAGCATCAATGAGA
CTATTTTTTTTGTATGCATTTATATTTCCGAGCATGGAAGCGTAGTACAATGGAGTAATC
TGTTTTTTACTACAAACTCCAGTTTTCGGAACTGTGTTGGACAACATAATCCATCGTCAG
GACTATGCATCATAAGTTCAATCGTGACTTTCCCTTCATATATAGAGATACTTCGGAAGT
TCAACCGATCCCCTAAGATGTATGAATCACCATATTGTTTTGCGGTCCCCATATCATTGA
ATATAGTAGCTAGATAATAGTAAATACCACTACCCCCATCGCTAGATTGGATCACAGCAA
TAGCATCATTACTACCGTCGCTATCAAGATCGCCAAATGCATGGTCGGTTAGAAAAACCG
CAATAGTTTTTTCGTGCATTCCCTGCTCATTGTCTGGAATAAACTCTCGCCCCCCATCTT
GCAGGGTGATTGAATCATCTCCCATTCGGTATGTGAGATTTTTAAGAGTCTCCATTGAAA
TGGGTGGGTATGCAGCTATAGCTGTAGTGTTACTTGAACTTTGAAAAGTGACATATACCC
AAGCTGCTATTCCTGCAAGTGCTACTGTCCATGCTGAGAACACTACAAATATGATGATGT
GAAAGGCATTCTGCTTCGTAAGATTAGGAAAAATATTCTTTGCAACAACATCACGAGCGA
TATAAAAGTATGCACCAATAGCAATACCAGCTGGTGCGGCGATTTGAGCGAAAGACTTCA
TTAGATCTAGGTTCATGTTCGGGACCAGCCTCAGAGGAATAAACGGTGCTTGGGGTTGGC
AAGGCCCCCATCGCACCTAGTGGGTCAGTGTATCGCTGACCGAACTTTATATGAAGCCTT
TAGCACTGTTGCGGCGTCTTCATATTCGGTTCAGTTGGCAGATATATTTTTTAATCACAA
TTGCACGTTGCTATGGTGAGCTGTTTAGCTTCTCCTTGATTGATCACCATCACCCTATTT
TTTCCAACTCCGCTATCTCCCCGCCGCCAATCAGCTTTAAGTTCCGGCTGATCTGCTCCA
CCGGCCAGTCCCACCAGGCGATGGCGTTGAGGCGGGCGATGGTGTCGTCGTCGAAGCGGT
AGCGTATCACCTTGGCGGGGTTGCCGCCGACCACGGCGTAGGCGGGCACGTCACCGGTGA
CCACGGCGCGGGCGGCGATGATGGCGCCGTTACCGACCTTCACTCCCGGCATGATCAGGG
CCTCGAAGCCGATCCAGACATCGTTGCCGATGACGGTATCCCCCTTGTAGGGGAGGCTGC
CCGGGGCGGGTGCGGCATGCTCCCAGCCGTTGCCGAAGATAAAGAAGGGGTAGGTGGAGA
GGCCGGAGGTCTGGTGGTTGGCGCCGTTCATGATGAACTTGACCCCGCGGGCGATGGCGC
AGAACTTGCCGATGATCAGCTTGTCGCCGACGAAGGGGAAGTGGTAGAGGACGTTGCGCT
CGAAGCCCGCCGAATCCTCCGGATCGTCGTAATAGGTGTAATCACCCACCTCGATATTGG
GCCCCTTGATGGTGTTCTTGATAAAGCACACCTGGGGGAAACCCGCCATGGGGTGCGGGT
TGGCGGGGTCGGGTCCGTGCATGGGGTGCTCCTCTGGCGTTTGGGCTCAGGCTACCCTAA
CGGAATCGGGTGGAGCCTTGCCACCCTTTTGTGCCCTCCGCTTCGCCAGTCTCTGTCGCC
CTGTGGTGGTGGGCGCATCGACCCCGCCGGGGTTTGTCTCTAGCATAAGGAGGATGCGGG
GCAGGGGCTCCGCCATGCGGGCGGTGGTTGATGCCCGTTTACGGACTTCTGGCGGAGATA
AAAGATGAAGCTGCGTTCCTTGTTGATGGTGGGGGCCCTGCTGCTGGGCGGTTGTGCGGT
CAATCCCTACGGTGGCACTCAGGCCCCGGTGAGCGAGCCGGATGCCCCCGTGGTGCAGCC
GGACAAGCCGGTGACCAAGCCGGATGCCGGAGCGCCGCTGCCCAAACCGGTGGCACCGAC
CGGGCTGGCGCTGGCCATGGCCGATGCGTTTGTGCAGGCCCCCGAGGTGCGCGAGCTGGC
GCAAACCGGTCAGCCGGTGCTGCTGCTCACCCCGCCCCAGAACGGCACCGGCGAGCCGGT
GGATACCCGCGCCATGGCGGCAGCAATGAGCAAGCGCATTCAGAGCAAGAGCGGTTTTCG
CTTTGTCGACCCGGGTCAGGTGGCCGCCATCACTGGCCAGCTTGAGTATCAGCAGGGCAG
GATGAACCCTGCCTCCCTGGTACGGCTCGGTCGCCAGACCGGCGCCGGTTACATGCTCTA
CGGGGATCTGGTGGCCGAGGGCAGCCGCTATCGGCTGTCGATGACCCTGATGGAGCTGCG
CAGCGGCGAGCTGCTCTGGAGCGGCAGTCGCTCCGCCAGCCACTGAGGATGCCGAAGGGC
TGACAAGTTTGTCAGCCCTTCACGCTTTGGACGGTGCCAGCAGGTTGAGGTAATCGAGCA
GTGAGAAAGGGTGCGCAAAGCCCGTCAGCTTGGCCAGCCTGTCCAGCTCTGTCTGTCCAA
CTTGCTGTAACTGTGCCTGCTGAGCCGGCGTGAGTGTCGTGGATCTTGCCTTGATCAGGG
CATCGAGCAAGGCGCGGTCTCCGGCGACTGCCTGATGGAACGCCTTGATCGTCAGTGCCT
CTACCTCTGCTGCTGTGCAGCGTTCCATGCTCTTCTCATGCAGGTAGACAAGCACCGTCA
CCTGCTGCTCTCTTTCCAGCAACCAGAAGCGGTCCTCTTTGGGAGGCAACGCGGGTTTGT
GGCGGGCCTTGCTTGCCTCACAACGCGCAAACGCCGGATCCAGATCGTGCAACGACAGGG
CCATGGCACTCTGGCTTGTGGTCAGCAACAGACATAGTGCACCCAAGGCCGGGCTGAGAA
GCTTGGGTTTGGCCTTGCCCTTGGTGGTGAGTGGCGACAGCGGCCTCATACCTGCTTTTT
CAGAAAATAGGTGATGTGCCCAGGCGGCATGTCCGGCAGCTCGCCAAAGACCTGGTAACC
CTGCTTCTGGTAGAAGGGCAGTGCCTGGAAGCTGGTGGTTTCCAGATGAAAGTTGCTGAT
GCCCTTGCTGCGGGCGTACTGCTCCATGGTGGCGAGCAGGCGGCCGCCCCAGCCATCCTG
GCGGATGCGCTCGTCAATCCAGAGCCAGTCCACGTGCAGCCAACCCCACTTGAGGTCGGC
GGTGATACCGCCGTGCACCTTGCCCGCTTCATCCTTGATAAAACTGGCGATGTGCTCGCG
CAGGTGGGTGCCGGCCTGGCTGATGTTGTAGCCCGACAGGCCGATGCGCAGCGCGTCGAC
ATCCTGCTCGGCAGGGGGTTGGGGTTGTGTCAGGTACATGGTCTCTCCAGAGCCGGGTAA
AGGGCCTCTATCAATAACCGTTCAGACTCAATCTGGTCAAGCTATTGCCCCTTCCCGGTG
TCACAGCTGCGGGAAGTAGCAGGAGGCCATGTCGACCGGGTGATCGGGGCTGCCGGGCAG
GTAGAAGTGCCAGCCCGCATCGGTGAAGGCGCGCAGCTCGCTCTCCACGAACTTGAGGGC
GAGGCTGAGGGCCTGCAGGGCATCGACGCCATAGATGAAGGTCTTGTTGCCAAGGCCGTC
CAGCTTCACCTTGCAGCGCCAGTCGCCGCCGGCGGACTTGGGATCCGGCTCGGGGGCTCC
GATGGCAATCTTCACGGTCAGCTGTTCTCCCTCGATGCTGATGGCATCGAAGCGCGCTTT
CACTATGGCTCTCTTCATCTGGACGATCCTTTTCCGGGGCCGGCGTCTGCCTGGCCGGGC
TGATGGGGGGGGAGTCGGCCGGGAGGGCAGACTCAGGAAGGTCAGCCTAATGGATGCGGG
CGCCACAGACAACGGGCGCAGCGGCGCCTTGTGAGGTGGCTTGAAGATCCATGATTGCTG
CTCTTTTGATCAACGGGCGGCGGGGCAAGCGCTATTTTCCCGCATTGCTTGATGCGCATC
CATGAATGGCCGGATTCGCTGCTGGTTCGGCGCCGCACCCGGCACGATAATTGGGGCAGG
CGGCCAGCCCGGCGTGCGCCTCTCGTTCCCCGGATCCAAGGAAACCGCATGGCACTTTCG
GTCGAGCAATTATATGAAGTAATGGCCCAGCTGCCCGATCCCGTCTTCATCCTGAGCGAA
GACGGCTACTACATCGAATACATCGGCGGGGTGGAGCAGCAATCCTATCAGGATGGCAAC
CCGCTGGCGGGCAAGCGACTGGCCGATGTGCTGCCCGCCGACATGACCCGCTGGGTGATG
GAGCAGGTGACCCTGGCGCTGGATTCGGGCCAGGTGCAGGTGGTGGAGTACGAGCTGGCG
GCGGTGGAGGTGGAGGGGATCGACGCCTCGGTCGGACCGCAGGGGATGCAGCGCTTCGAG
GGCAAGATTGCCCCGCTGCCCTCTCGCTACGACGGCAAGCGGGCGGTGGCCTGGGTGACC
CGCAACATTACCCGCCAGTACGAGCTGCAGCAGCGGCTCAAGCTGCAGAGCGAAACCGAC
CAGCTGACCGGCCTCTACAACCGCCGCTATTTCTTCGAGCACTGCCGGCAGCGGCGCGAG
AGAGAGGCCCCCTGCAGCCTGGTGATGCTTGATATCGACCACTTCAAGCAGATCAACGAT
CGCTTCGGCCATCAGCAGGGCGACCGGGCGCTGCAGCGCTTCTGCGACTGCGTGGCCGCC
CAGCTGCGGGCGGACGATCTGTTCGTGCGCAGCGGCGGCGAGGAGTTTCTGATCCTGCTG
CCCGGCATGAGTGAAATGGAGCTGCAGGCGCTGGCGGAGCGGATCCGGGCCGCCGTGGCG
GCGCTGCCGGCGGATCCGGTGGCCTTTACCGTCAGTCTGGGCACCACCCTGGTGCAGCCA
GGGGAGGAGATCAACCAGGCGCTAGCCCGCGCCGACGAGTGGCTCTATCGGGCCAAGCGG
GCGGGTCGCAACCGGGTCGCTCACTGCCCTGCGGGTGGCCAGCGCAAGGGGGAAAAACAG
GGGAAGCCAACCCCCTGATATATGGCGGCAGGACCGGCACCAATATATCGGCGGCGGTCG
GGGTCATTCATTGCATAATTGGCTGATATTGCCGGGCTGATGCTGTTAATATTAACGGGC
CACTCTCTGGTCTTATTCAAGTTGTTGAGCAACTCATCGAGGCTTTGTCGTTATGTTATC
AGACGGAGCTGAATTGATTATCTTGAGGCCAAAATGACACATCTTATTTCCTTTTGAAAC
AAGCTGATTCAAACAGTCATGAATTATTAACCTTGACCTTTATGGCGATTTCAACGATGG
TAGCGTGGCATCCCCGTTTTCTCTTGGTGATCATGTTGATCGCAGGCGGGCTTGTTTTTT
CTACGATCCGGTCGATATGCCGCGGCATGTCGCCACGCCTAATTACACGGGCCAATAAAA
TATAAGATGACAGATTAATAAGGTGTATATCGCAATGAGTGTTGCTATTGCTGAGAAGAG
TAATTCCGCATCAAAGTTGAAATGGGAGAAAAGTGATTCGGTATGGACCATGGGCTTATA
TGCCACTGCAGTCGGTGCCGGTACACTGTTTCTCCCAATTACCGTTGGCAGTAATTCGCC
GGTTATTTTGCTGTTTATATTATTGATGGCATTTCCGCTTTCTTATTATTCCCATCGGGC
ATTGAGCCGCTTCGTATTATCCAGCTCCCACCGGGAAGGGGATATTACCCACGTGGTAGA
AGAGCACTTCGGTGCGCGGGCAGGCAAGCTGCTGATGCTGGTCTATCTAATGGCCTTCTA
CCCCATCATTCTGGTCTACAGCATCTCCATCACCAACGCGATCCAGAGTTTTGTGGTGCA
CCAGCTGGGCAATGCCGAGATCCCGCGCGGCCTGCTGGTGCTGGGGGTGATGCTGGGGCT
GCACCTGGTGCTGCTGGCGGGCAAGCAGATCGTGGTGTCGGCCATCAGCGTGCTGGCCCT
GCCCATGGTCGCCTTCCTCATCGGCCTCTCCATCTATCTGCTGCCCCAGTGGAGCCTCTC
CTACTTCGGCGAGAGTCAGGGGGTGGACTGGCGTGATCCGGCGTTCTGGAAATCCCTCTG
GCTGATCGTGCCGGTGATGGTGTTCTCCTTCAGCCACGCCCCCATCATCTCCTCCTTCAG
CGCGGCGCAGAAGAAGCGCTGTCAGGCGAGCGCCGACCAGCGCGCCAAGCGGATCATCAA
GTGCAGCAGCCTGCTGATTTGCGGCAGCGTGCTGTTCTTCGTGGTGAGCTGCGTGATGAG
CCTGAGTCAGGCCGAGATGGCGCAGGCCCGCATCGACAATATTTCGGTGCTGTCGGCGCT
GGCGAACAAGTTCTCCAATCCGCTGATCGCCTACGTGGGGCCGCTCATTGCCATTCTGGC
CATGTCCAAATCCTTCCTCGGCACCTCCATGGGGGTGAGCGAGGGGACGGTGAGCATGGT
GAACGGTGCCTGCCAGGGGCTGGGGCTGTCGCTGCGTGAAGCGACCATAGCGCGGGTCTC
GTCGGTCATCCTGTTCGTGGTGACCGGGGTCATCACCTACTTGAACCCGAATGTGCTGGA
GATCATCGAGAAGGTGAGCGGGCCGCTCATCGCGGTGATCCTGTTCCTGCTGCCGGCCTG
CTCCATCTATCGTCTGCCTGCCCTCCAGCGTTATCGCGGGGCGAGTACCCTCTTCGTGCT
GGTGATCGGGCTGCTGGCCATCTCGGCCCTTATCTACGATCTGCTGTGACGGCGGATCCC
GCACAAGTCAAAAAGGGCGACCCAAGGGTCGCCCTTTTTCTTGGTGTTGCCGTTAGCCAA
GCAGGGTGGAGACGCTCTGGCCGGCCATCAGCAGGCCGATGGCCAGCGCGCTGAACCAGA
CCAGGGTGGCGCTCACCAGCAGGTAGCCGCTGGCGACGAACAGGCCGTCGCGCTGCAGCA
TGCCGATGGCCAGCAGCAGGATGGCCCAGGCCGGCATGGCGTTGGTGAAGGGGATGGCCC
CGAGCGGCAGCATCAGCAGCAGGGCCGCCAGCATGATCAGCAGACCGTTGCAGCGGTTGA
TGGTGCTGCTGCCGGTCAGCAACAGCAGGCGCGGGCGGATGAAGCGATCGATGCGGGCCA
GCAGATCCGCCCCCTTGTGCAGGGTCGGCTTGAGCTGATCGGCGGCGAAGCGGCGCTCCA
TCAGGATGGCGGGCAGCCAGGGCACCCGGTTGAGGGTGATGCCGATGCCGATAAACAGGA
TCAACAGGCCAAACGGAGTGCTGACGCCGGGGATGGAGACCGGCAGCAGGAAGGGGACGG
TGAGCAGCACGCAAAACAGCAGCATGCCCTGTTCGCCGACCAGGGCCAGCATCTGGCGCA
GGCTGATATGGCTATCCTCGATGGCGTGGGCGGTGGCCCGCAGGGTGTCGGAGAGCTTGT
TCTGGGGGTCGTTGAGTTGCGCGGCAACCATTCCCTGTGTCCTTCTGGTGAGTGGCACCG
GCCCACCATGAGCCGGCTGCCGGCCAGCATACGGGGCAGAGGTTAATCGGGGATGAATAA
CGGGCGGGACGGCCGAGTGTGATCCTGGCGGCGAAAACGGCGCGATACAGGCTGGGTTTA
GGATAGGGGCCAGGGGGCTCTGATATGCTTGACGGGCACTGGTGCAGCGCACGGAGGAGC
CGTGATGAAACGAGCAGGGATCATGATGATGGGGCTGTTGTTGCCGCTGGGGCAGGCCTG
GAGCGCAGAGGGGGAGGCCGCCCTCGGCTGGCAGGTGACGCCGTTCTTCGGCTACAGCTC
GGCCATCGACTTCGAGGCCAATGACGACCCCCAACCGACGCCCGTCGCCACCCGGCTGGA
GTCCTTGCAGGGGGAGCGCTCCGGCAGCTGGGGCCTGTTCATCAGCAAGGAGGTGGATGA
CCCCGGCATGATAGAGCTGCTCTACAGCCACCAGTCCACCCGCCTCTCCCCCGATCAGCC
GGAGCGGTTGACGGTGGATACTCTCCACTTCGCCGGGGCGCTCACCCTGTCGGACAACCT
GATGGCCCCCTATATCGGCGCCGGGATCGGGGCGACCCGCTTCGCCGCCTACGACAGCGA
CGTCGCCCCCTCCATGTCGCTGGCGCTCGGGGTGCAGCCGCGCCTGACCGAGCATCTGGC
GCTGCGGGCCGAGGTGCGCGGTTATGGCGCCCTGGTCAACGACAACAGCCAGTTTCTCTG
CAACCCGGACCAGTGCGTGTTCAAGGTGCGCGGCGAGCTGGTGACCCAGTGGCAGGCCAA
TATCGGCCTGACTCTGCGCTTTTGAGCCCCTTGCACCGCGGCACCTTGCCACCCCTGCCT
CATGCACTGCCCTCGCTGTCGACCCCGCGGCTGCTGCTGCGGGCATTCGATGCCGGGGAC
AGTGCCGATCTGTTCGCCATCTACGGGGACTCCGAGGTCATGCGTTTCGTCGGCGAGCCG
CCGTTTCCGACCCTCGCCACCGTGGCGCAGATGCTGGCGAGCGTGGAGCGGTTGCTGGCC
GCCGGCGAGTCGCTGGAGTGGGGGCTGGTGGCGCGCGACAGCGATCGCCTGATCGGCACC
TGCGGCCTGCACAGCTTTGCAGGGAATGCCGGTCTGCGCCAGGCGGAGGTGGGCTGCATG
CTGGCTCGCCGACATTGGGGAGAGGGGTGGATGGCAGAGGCGCTGACGGCCTTGATCGCC
TATGCCCGCCGGCTCGGCCTTGCCACGCTGGTGGCGGATATCGAGCCGGACAATCTGCCC
AGCCAGCGGCTGTTTGAGCGGCTGGGCTTTGTCTGGCAGCAGGATGGCTGCTACCGCCTG
GCGCTGGGCGAGGGGATCACACCAGACCGCGGGTGAGACGGCTGAGGGGCTCGTTGACGT
CGAACAGCTTGAACTGCACCGCGCTGGCGCCCATGGCGAGCACCCGTTGCTCGTGCATGG
TGGCGTAGGCGAGGGCGCTCGCCTCATCCTCGAACAGATAGATGCCACCCGCCTCGCCGG
TGCGCGGGTTTTCGGTCCAGATCTTGGAGATGAAGCCCGGCTCCCGGGTGATGGACTCGG
CCAGCGGCATGGCCGCGCTCGTGAGGGCCGGCCCCATCAGCTCGGCGGGGAAGTTGAAAT
GGATCTGCAGCAGGCTGGGCATGGTGCACCTCTGTTGGGCGTTGATTGACGGAGTCCGCA
TCATAGGAAGCCGGCATCTTGGCTGCAAGAAGGCACATTTTCGTGGCATAGTTACCGCAA
AGTAACCACTCGCGAGCCATCCCTTGTCCTCACTGCCCTGTCCCGCCTACCGGGTGCTGC
GCCTGCTGGCCGGCAAATGGAAGCCGGCCATCCTGTTTCATCTGCGTGCGCAGACCCTGC
GCTTTGGCGACCTGCGCCGCAGCATGCCCGAGGTGAGCCAGAAGGTGCTCACCGCCCAGC
TCAAGGAGCTGGAGAGCGACGGCGTCATCATCCGCACCCTCTACCCGGACGTGCCGCCCC
GGGTGGAGTACAGCCTGAGCCCGCTCGGGGTCGCCCTGATCCCCCTGCTCCAGCAGATGC
ACGACTTCGCGCTGAGCCACGGCGATCTGCTGGCGCTGAGTGAAGCGGAGGCGGCCCGCG
AGGAGCCCTATCTCGGCGAGCCCAGTTAATCCTGCGCCGGCCAGACCATTACCCACTCGG
CGCAGCCGGTGTGGGGATCCACGGCGTCGGCCGCCACCTGAAATCCTTGCGAGCGATAGA
AGTCGCACGCGTTCCGGTTCTGCTGATAGACCTGCAGCCGCAGGGTCGGCAACTGCCCCT
TGGCGTGCTCGAGCAGGGCCTTGCCCAGCCCTTGCCCCTGCCGCGCGGGGGCCACGAAGA
GGGCGGCCAGGGCGCCCTCGTGCAGGGAGTAAAAACCAAGCAGCTGGTCACCCAGGCAGA
GCACCTGGCTGTCGGCGGCGGGCAGGTAGATCTCCCGCATCGGCGCCAGGTTGGCGTGCC
AATAAGCGGGCTCGATGAAGTGGTGGGCCTGCAGGGAGGCTTCCAGCCAGATGGCGAGGA
CGGCCTCGGTGTCGGCCGGGGTGAAGGGGCGTATCTGCATGAGTGTCTCGTCTGGATTCG
TCAAAAGAGGGGCATGGTAGCAGCACTGGCTCTGCCGTCACCCGCCAGCGGGCAAAAGTG
GAGCCCCCGTAACAAAAAAGGCGACCCGCAGGTCGCCTGTTGCCGTTAGCCGGCGTAGGG
GAGGGAGGAGTGGTGCAGCACGATGCGCACCTTGCCGTCGTCCCCCTTCTTGAAGCCCCA
GGTCTTGTCGACCGTGGTCTGCTTGTTGTCCCGGTCGGTCAGGTGCACCTTGCCCATGGT
GAGGGCCATGTCGCCGTTGATGTAGACGGCGGCATTGCTGTAGTCGTAGCTCTGCCAGTT
CTTGAGGGCGAAGCCGCTGTCGGCGGGATAGGCCTTGTTGTTGCCGACGAAGTAGGCCAG
CGCCCCCTCCCGGTTGATGCGAAAGGTCTGCTCGCCGCCGGCCAGGGTCGGCTTGAACAG
TACCGGCCCCTGAGCGTAGCCGTAGGCGCTGTCGAGCACGGCGCCGGCGGTGGCCCTGGC
CTTGTCGATGCCGCCGCTGCGGTAGTCGTCGCTGATCTGGATCAGGGCCTTGCCCCAGGC
ATCCTGGGCGGCCTTGATCTCGGCTTCGGTGATGTTGTTGTTGGCAATTTCGGCGGCGCT
GAGGGAGCCGCTGGCGGCGAGCAGAACGAGGACAAGGCCGGCTTGCTTGGTAAACAGGGT
CTTGGTGAACAACGTCATGGGATGATGACTCCTGGGTTCGCGTTTAAGGAGTCCCGGAGT
TTATCTATCCGCGATGAATAAAAATTGAACCCATCATTCAGCCTCGAGTGGGGAGGGATC
TGCCTCCCTCCCATCCTCATTCCCCTCAGCGGGCCCGCAGCAGCCAGCGACTGGTCGCCC
CCAGCGCCAGCAACCGGTAGCCGAGCAGGGTGAGCGCCAGCAGCGCCGGCACCTTCAGCA
GCTCCCACCACATCAGCTTGCCCTGCGGGCCGAAGATCATCAGCCACACCACCAGCATCA
TGTGCAGGCAGTAGAGGCCCAGCACCTTGGGGGCCTGGCGTTCGAGCCAGCTGCCCTTGC
CCCAGCCCGGATTGGCCAGCAGCAGGCCGAACAGCCCCAGCGCCCAGGGGAGCGAACCCA
GCAGGAAGTCGTGGCGGTTGAGGGGGGCGGCGGCCAGGTGCAGCAGGCCCCAAGCCTCCA
GGGCGTAGAGCCCCATCCCGGCCGCCATCAGCAGGGCGCAGCGCCTGGCATCCGGCTGCC
AGGCGCGCAGGCGCAGCTCGGCGCCGAGGGCCACGAACAGCAGCGAGAAGAAGGGGCCGT
TGCGGGTCAGCAGGGCCCACTCGCCCCCCAGCAGCGGCGGGCCATAGGAGCCGCCGAGCA
GGGCCAGCCCGTAGAGCAGGACGCCCAGCAGCAGGGCCAGCCGGGGTAGGCGGGCCTGCT
GGCAGAGCGCCAGGATCAGCACCGCCAGCATCAGGGCGGGCAGGAACCAGAGGTGGATCA
TGCCGCCCACCCACCAGACGTTGAGCGGATCCCCCAGCTGCATCTGCCACTGGCCTGCCA
TGGCCGGCAGGTAGCCCTCGCTCACCGCCGCGAGCGGGTTGAAGGGGATCAGCAGATAGA
GCAGGCTCCACGCCAGCCAGAGCCCCAGCAGGGGGCGGCAGTAGCGCAGCGCCACCGTCA
GCGGGCGGCCTGCAGCGAGGGCGGGTTGCAGAAAGTAGCCGGCACAGAGGAAGAAGAGCG
GTACCGCGAAGCGGCAGAGCTGGTTGATGATGGCCCCGAGCAGGGGGTAGGGCGTGCCGT
CCCACAGGGTGGGATCGAAGGGGTTGCTGAAGGGGGAGAGGTGAATGGTCATCACCGCCA
GGATGGCCACTACCCGTCCGCATTCGATGCTGGAGATGCGCATGCTGCCTCTTGCCGCTT
GGGTTGAGGGCGCACCCTAGCAGCTGCGGGCGGCCCCCATCCAGCCGCCAGGCCGGCAAC
TGTGAGCCCCATCGGCGTCCGGTTACCCTTTGTTACCCGAGGTGTGGGCAAGGTTACCGC
CGCCGAGAGGCCGATCCCGTTTTGTCGTCGGTAAATGCGCTAGAGCATGGCCACCAGCAC
GGTGACCAGGGCGCCCAGCAGCAGCAGGGCGATGCCGCGAGCGGCCGGGCCGTGCAGCTT
GTTCCACATCAGCAGGCTGGTGAGGGCCAGCAGCAGCATGGCCAGCGCCGCCAGATCCCC
CACCAGCTGCCATGGCAGGCCGGTGCCCATGCCACGGTGCAGCCGGTTGAGGCTGGCGGC
GAAGTTGGCCTGCTGCAGCTCGGTGTGCACCAGCAGGGTGCCTTCCACATAGCTGGCGGC
CACGCTTTCGCTCAGGGTGACGCCGCGCATCTCCCAGCGGGCCGGAAGGGTGAGCGGGCC
GTCGGGGGTGGGCAGGGTCTGGGGCGGGGTGAGCTGGACGCGCCCCTCCTCGAACCCTGC
TGCATAGCGTTGTTGCAGCAGGCTTTTCAGCTCATCCGGGCTGGTCAGCGGCGCGCTCAG
TACTATCTCTTCACTGGATTTATCGGTATGGGGGCCGGGCAGCGGCAGCACGGCCCTGTG
TTGCAGCCAGAGGCCGGTGAGGCCGTAGAGCAGCATCAGGGTGAGGGTGGCAAAGCCGGC
CCAGGCGTGGATGCGGCGCACCCACTTGTTGTTGTGCAGGGGGAGTTTTCTGCGTCTCAT
TGCTCGGTGCTTCATAAAAATCTGGCCAGCAGGAGCTGGCCAGAGGGATCGGGAAAAGGG
AGGGATCAGAAGCGGTAGGCGGCGCTCAGATGCAGCTGACGGGGTGTGCCCGGCATGATC
TGGGAGGCGCTGGTGGCGCTGACGAAGTAGTCGTGATCGGTCAGGTTCTCCACGCTCAGC
TGGGCTTCCCACTGCTGCCAGCGGTAGCCGGCACGGGCGTCGAAGCGGGCGTAGCCGGGC
AGGGTGGTGGTGTTGGCGTTGTCGGCGAAGCGATCGCCCACCGCGGTCACCCCGGTCTCG
CCGAACCAGCCCTGCTTGCCGCTCTGATAGCCGGCGAACAGCTCGCCGTTCTGGCGAGAG
ACGTTCATCGGCCGCTTGCCTTGCAGATCGGCGTCGGCCTTGACCTGTTCGGCATCCTGG
ATGGCGATGCCGCCGCGCAGGTAGAGCTCGTCGGTCAGCTGGGCGCGGGCGCTCAGCTCG
ATCCCCTCGGTGCGCTGCAGGCCGGTGAGGATCACCTTGGTGGGATCCAGCGGATCCTTG
CTGCGCTTGTTGTACATCTCCAGCCGGTAGAGGGAGAGGGTGGTCGCCAGGCGGCCATCC
AGCCAGTCGCTCTTTACGCCGCCCTCGTACAGCCGGGTGTGCTGGGGATCCAGGTTGTTG
TTCTTGTCGCCCGGGGTGATGCCGATAAGCTCCCCACCCACCGGGGTGAAGGTCTTGCTG
TAGGAGGCGTAGAAGGCGTGCTCCTCGATCGGGTTCCACACCAGGCCCAGGCGCGGGCTC
AGGCTGGTGACCGAGACGGTCTCCTCCTTGTTGAGGTCGTTGCGGCGGCTGGTGACGGTG
AAGTCGTCGCGGCGCAGACCCGCCAGCAGGTGCCAGTCGCCCAGGCTGAGCTGATCCTGC
ACATAGAGGCCGTAGCCGCGCACCTTGTGATTGGCGTCGCTGGAGAGTTTCATGGCGCCG
TCGTAGGTGGGCAGGGAGCCCGGATCATAGAGGTTGCCGGCCGGGATCGCGGTGGCGTTC
TGGTAGAGCTTGGGGGTGCGCTCCTGCCAGTTCTGCTCGAAGCCCACCAGCAGGCGGTGC
TCGACGGGGCCGGTCTGCAGCTGGCCTTCGACCTCGGTGTTGCTGATCAGGCTGTTGGCC
TTGAGATCCTGTTGCCAGCGGGCGCGGGTCACCTTGTCACCCTTGACGCTGGTGACATAG
GTGTTGTCGAACTGGCTGTCGAGGCTGGTGTAGCCCAGCTGCTGGCGCAGTTGCCACTGA
TCGTTGATGTCCCAGGTAAGGCGCGAGCGGGTGGACTGGGCCACGTCGTCGATGAAGTCG
CGGCGGGTATCGCTGTAGACATACTCCTTCGGCACGTCGGCCGGGCGGCCGTTGACGCCG
GGGATGCCGCGATCCGGGGTGCGGTCGTGCTCGTTGCGCTCGTACTGCAGCAGCCAGTTC
AGCTTGTCGTTGATCTCCCAGTTGACGGAAGGAGCCAGCAGGGTGCGCTTGCTGGTCACG
CCGTTGCGAAAGCTGTCCTTGTCTTCCTGGGCCAGGTTGAGGCGCACCTGTACCTGCTCA
CCCGCTTCACCGTTGAGATCGGCGGCCAGCCGACGGCTGTCGAAGCTGCCGACCTGGGCG
CTGACGCTGGACTCCAGCCCCTTCTGCGGTTTCTTGCTGACCCGGTTGACGATGCCGCCT
GTGCTGCCACGGCCGTAGAGCACCGCCGCCGGCCCTTTGAGCACTTCGACCCGCTCGGTG
TTGCCAAGGTCGCGGGTGTACTGCATGTCGTCGCGAAAACCGTCCAGATAGAAGTCGTTG
CTCGCACTGAAGCCGCGGATGTTGACCCCGTCGAAGCGGGTGTCACCGCTGGCGTTGACG
CCAGGGATGCCGGTCAGGGCCTCGCTCAGGGTGGGCTGGCCGAAGGCGGTCAGCTCGCTC
GCCTTGACGCTGTCGATGGCCTGCGGCACCAGCTTGGCCGGGGTGTTGGTGCGGGTCGCG
GTGGCGACCTCTTCATGTTGGCTGCGTTTGCCGACCACTGTCATGGTCTCGTCTTCGGCG
TGTGCGCCGGCGCTCAGGGCCAGCAGGGCGACACTCAGCAGAGTGCGCGGGTGGTGAGGT
GTGTGCATGTTGCGTGTTGACTCTTGAAGAAGCGACCTGATGGTCTGAACTTGTTGATTT
ATTTGTAATTATTTTGTTCTCTCTCATTTGAGAGGATGCTAATGATATTGATTTTCATTA
GCTGTGCAATAGAAACATGTTTTGGCGATGGGGCTGGGTATCGGATGGCTCGCCTTGCCG
GCAGGGGGCCCTGTCGGCAAGGTGGCGGGAGGAGAGAAGGAAGAGGGGAAAGGGCTCAGT
GGTCGGCGGCGGCGGGGGCGATCCCGGCCAGCGGTTTGCCCAGCACCAGCCGCGGCGCCG
GGTCGGTCTGCAGCGGGATATCCTGCAGCGGGGTGCCCTGCAGGTTGCGGTGGATGATGT
TGGCCGCCATCCGGCCGAGGGCCTGATAGCTGCTGATGGTGCCGATGGTGCAGCCGTGCT
CCACATAGAGCTCGGCGCTGCAGATGGTGGGGATGCCTGCCTCGTTGAGGGCGGCCAGCA
GCTCGGGGGCGATGGAGAGCAGGTAGCTGTCGGCGGCGAGAAACACGATGCTCTCTTTGG
CGTCGCGCTGCAGCCGCTTGAGCTCGTTGGCCAGTCGCCGCTTGTCCGGTGCGATGCGCC
AGGTGGTGAGTTCCCACTGGTAGCGCCGGGCCTCGCGCAGCAGCATCTCGCCGGTCAGCA
GGGTGTTTTGCTCGCGCGGGTTGAACGGCAGCAGCAGCCCCTTGCTGGCGGGCAGATAGC
GGCGGGCGTTGGCGAGCTGCAGCGCCATCGGCACCATGTTGCTGGTGCCGGCCACCATCC
GGTTTTCCGTCTTGTCGTCGGACAGGAAGCCGGCCCCGACGGGGTCGGACACTATGCTGA
AAATCAGCGGCTTGCGGTTGCCCACCAGGCTCTTGACCATGGCCGTGGCGGTGGTGCCGA
AGCAGTAGATGTAGTCGTAGTCGGCGAGGGAGGGCAGCAGCTGCTGGCGCAGCAGGGTGG
CCAGCGCGGTTCTGTCCTGATTGGCGTTGAAGGTGACGAAGGTGGGGTGATGACCGAGCC
GGTTGAGCTCGTCGCGAAAGCCGCGCTCGGCGTCCGTTTCGCCGCGCCACAGCACCATGG
CGATGGTCAGCGCCTGAACGGGCAGGGCGCAGAGCAGGCAGCAGCAGATGAGCAGGCGTA
GCGGCATGTTGATCTCCTCGTCTTGGCTCTGTTGAGCCTAGATCATGGAGGGCCGGGCGC
GTCGGGGCGGACAAAAAAGAGCGCGCCGGCATCAGCCGGCGCGCGCAGAGCAGAGGGGCC
CGACTTAGAAGTCGTAGCGGGCCGCCAGCTGGAAGTCATCCTTGACGTTGAGCTTGCCGC
TCTCTTTGCTGTCGAGGTTGTTGATGCGGTACTCGCCGATGACACGCAGGTTCTTGTTGA
ACTTGTACTGGGCGCCCAGGGTGTAGTAGTCGATGGAGTCGTAGTCGGCCTTGCCGGACT
GCTCCACCTTCTGTTTGTTCCACAGCGCCATCAGGCCGAAGCCGTTCTCGAAGTTGTAGC
CGAGCGCCCCTTCCCAGCCGGTGTGATCCTTGCCGGTGGCCAGGAAGTCGCTGCCGTCCG
CATAGCTCAGGGCGGCGTAGACGGCCTTGTTGTCGTACTTGGCGGAGAGCAGCCACAGCT
TGGCATCCTCTTCCCCGTTCTTGTCGCGGATACCCACGTTGTAGGCGGTACCCAGTGCCA
GGTTGAACGGGAAGGTGTAGGCCACGGCGGCGCCGTAGGCGGCATCGCTGTCCTTGCTGG
TGGTCTCTTCGGTGTCACCGCCGTCGAACTTGTAGCTGGTATCGATCTGGAAGCCGTTGA
ACAGACCTGAGTACTTCAGCACGGAACCGGCACGGTTGGTGGCGAAGGTGTCGGTCTTGG
CGCCGAGGGCCTCGTTGCCGTAGCCGTCGGAGAGGGAAACGTCAGTCCAGTCGGCCAGGA
AGCCCGGAGCCCCCTTCTGGCGACCGAAGGTGATGTTGCCCCAGTCGGCGCCAACACCGG
CGAACGCCAGACGGGTGCGCAGGTTGTCGGAGTTCTCGCTGATGGTCTTCTCGCTGTCGT
TGATGTACATCTGCACTTCGTACTGGGCCAGCGCCTTCAGTTGGCTGTTGATCTGGCTGT
CGACCTTGGCGCCGAAGCGGACGAACTGGTTGGCGCCCTGCTTGTCGCTGTACTCCTGGG
TGCCGTTCGGATGGGTGCTGTCGACCCCTTCCTTCTTGTCACCGAAGAACTGGCCGGCGT
AGATGCGGCCGTACAGATCCAGGGTGGTGGTGTCATTCTTGTAAACTTCAACGGCGTGAG
CCTGGAAGGCCGCGGTGAGAGCCAGTGCCACTACAGTCAGCTTTTTCATCTTAATCCCTT
GTGTTGCAAGCTTTGTTGTAAAAGACGGGGGCCATGCTAGGCAGGGGGGATGACAGCGGG
GTGACACTCTCGTGAAGTGTCGGTGGCGGTTTGATGTCAAATTGGTGAAAGGGCCGTGTT
TTGTGTGACGAACCGCCACTTTTGCGCGCAAAGGTTTGCCCTTGTGGTAGAATGCCGCCC
GTTTTCGAGCTCCAAAGGTTGGATATGCGATGAGACGTGAACTGGCAATCGAGTTTTCCC
GAGTGACGGAAGCGGCTGCACTGGCTGGCTACAAGTGGCTCGGACGTGGTGACAAGAATA
TCGCCGATGGGGCGGCCGTTGCGGCCATGCGCCATATCCTCAATCAGATCCAGATCGATG
GTGAGATTGTGATCGGCGAGGGTGAAATTGACGAAGCCCCCATGCTCTACATCGGCGAGA
AGGTGGGGACTGGCATGGGCGACGCGGTGGACATCGCGGTCGATCCCATCGAGGGTACCC
GCATGACTGCCATGGGTCAGGCCAACGCCCTGGCCGTGCTGGCCGTCGGCGACAAGGGCT
CCTTCCTCAAGGCCCCCGACATGTACATGGAAAAACTGATCGTGGGTCCCAAGGCCAAGG
GTGCCATCGACCTCGATCAGGCCCTCGAGCTGAACCTCAAGGCCGTGGCCAAGGCGCTCG
GCAAGCCGCTCTCCCGCCTGACCGTGATCACCCTGGCCAAGCCGCGTCACGACAAGGCGA
TCAAGGAGATGCAGGGGCTGGGTGTGCGGGTGTTCGCCATTCCCGACGGCGACGTGGCCG
CCTCCATCCTCACCTGCCTGCCGGACAGCGAAGTGGACATGCTGTATGGCATCGGCGGCG
CGCCGGAAGGGGTGATCTCGGCGGCGGTGATCCGTGCGCTGGACGGTGACATGCAGGCCC
GCCTGGTGCCCCGTCATCAGGTCAAGGGCGACAGCCCGGAAGTGCGTGCGCTGGGCGAGC
AGGAAATTGCCCGCTGCGAGGCACTCGGCATCGACGTGAGCAAGGTGCTCAAGCTGGAAG
ATCTGGCCAAGAATGACAACGTCATCTTCTCGGCCACCGGCATCACCAAGGGTGATCTGC
TGGACGGCATCACCAGCGATGGCGTCATGGCGACCACCGAGACCCTGCTGATCCGCGGCA
AGTCGCGGACCATCCGTCGCATCAAGTCGATCCACTTCCTGGATCGCAAAGACAGCGTGG
TGCGCGATATCATCCTGTAAGCTGGATGCGCGTGGGGCAACCCCCATGGTACCGCCTGAA
AAGCCCGACACTGTCGGGCTTTTTGTTGCCGGTCGGCAAGGGTTATTTCATGGTGTGGCC
GGGATAACAGTGAGTAAAATTCCCGCCCTTTGCTACACTGGCGCACCCTGCCGAGGAAAG
CATTACATGGAATGTCGTCAAGGTTGCGGTGCCTGCTGCATTGCCCCCAGTATCAGCAGC
GCCATTCCCGGCATGCCCGACGGCAAACCGGCCGGCGTGCCCTGTGTGCAGCTCGATGCG
CGGCTGGGCTGCAAGATCTTCGGCCAGCCCGAACGCCCGGCGGTGTGCAGCGGCTTTCGT
CCCATGCAGGACGTGTGCGGCTACCACAGGGAAGAGGCCATCTGGCTTATCGGTGAGCTG
GAACGAATGACGGCCTGAGGCTGACCCTCTCCCTCAGGGAGAGGGTAGGGTGAGGGTGGT
AGCTGGTTCCCCCTCATCCCCGACCCTTCTCCCGCGAGGGGAGAAGGGAGGGCAGCCATC
CGTAGCAATCCCAATAATCCCAATAATCCCAATAGAAAAAGGCCGCAACTGCGGCCTCTT
TTTATTTTGCGACGAACGGACGTCAGACGTCGGCCAGCTGCAATGCCTGGCGATAGTACT
CGTTGGCCTTGTTGGTCAGCCGGCGCTTGTCCATCACCTGGCCGAGGGCGTGGTAGACGG
CGGCGTTCGGCGCCTTGGCGACCTCCTGCTCCAGCAGACGCTGGGCCTCGTCCAGCTGAC
CGGCCAGCAGGTAGACCTGGGCCAGCGCGGCGTCGACGCCCGGCTGATCCTGGATCTTCT
GCAGCAGGGTCAGCAGGGGCTGGTAGCTGTCGAGCCTGAGCTTGGGCAGACGGGCCAGCA
GCTGGGGCGAGACCTGCTTGCGCAGTGCATCCAGCCACAGCTCGGCCGCTTCATTGTCGG
CCCCCAGCTGGCGCAGGCGATCGCCATAGGCGGCCAGCAGCTCGGGATCCTGGCGCAGCT
TGCGCGGCAGCGCCTGCCACACCGGGTGCAGGGTATCGAGGGCGCCGCTGGCGGCGCTGA
GTCGGCCGCGCCAGGCCTGTTGCAGCAGATCCTCTTCCTGTTTGGGGGTGAGCTTGCCCA
CCTTGTGCAGCGCCGGAATGAGGTCGATGAGGGCGGTCCAGTCCTCGCGGGCCAGGTGCA
CCTGACGCAGCTGGTCCAGCACCATGGGATGGCGCGGGTTGAGGGAGTAGACGGATTCCA
GCATGGCCAGCGCGGTGTCGTACTGGCCCTGCTCGATCTGCAGCTGGGTCTGGGTCAGGG
TCAGCGCCAGCTCGGCCTTGGGATTCTCCTCCTGCGCCTTTTGCAGGTATTGATCCCGGC
GCACGTCATCGCCCCGTGCCTGGGCCGCCTTGGCGGCGCTCAGGTAGTTGAGCAGCGGGG
TGTCGCTGTTGCTGGCGCCCTTGAGCATCAGCTTCTCGGCCTGGCTGTAGTGCCCCTCGG
CCATGGCCAGGGTGGCGGCCACGGTCTGCTGGTTGGCCTTGCGGCGCCGGCGCGAGCCGT
ACCAGCCCAGCGTCTTGCGGCGCAGGCCGAATACCCGGCCCAGCACCCACTCGACAATGA
GCAGCAGACCGTAGAACAGCACCGCCAGGATCACCGCGCTGGTGACCGAGGACTCCACCG
TGTAGTTGCCCAGCGAGATCAGCACATAACCCTTGTTGCCGGAGGCCTGCGGGCCGAAGA
TGAGGCCGGCCACCATCACGGCCACCAGTACAATCAGACGAATCATGGTGCCCTCCTCAG
TTGCTGGCCAGAATGCGCTGCAGGCGCTCGGTCAGCACCTCTTCCAGCATGGCCTGGGTC
TTGAAGCGATCCGGGTAGTTGAACTGGATCTGCTCCCCCTTGAGCTTGTCCAGCTCGGAC
TGCATGTAGTGGGTGGCGCTGTTGTCGGTGTCGAAATACTGGGTCAGCCAGCGCTGGGCC
TTGTCCAGGCTGTCGTCATAGAGGGCCTGCTGCTCGCGGTAGACGGCGAGCTGGGCCTGC
AGCAGCTTGGTCTTGAGGTTCTCGCGCAGGAAGATCTCCTGCTGCGGGGAGAGCAGGGCC
TCCACCGCGCCGTCGCGACGGCGGATGGTGATGAAGTTTTCGGTGAACTTGACCCAGTTC
TTCTTGAGGTTGCTCTCCCACTCGTCCGGGTTGGTGCTGACGGCCTGATCCGGTTCGGCC
TTGGCTTCCGGCATGCTGACGGTAGAGAGCGGCAGCAGCTCGATCTGATCGGAGAGGGCG
GCCAGCTTCAGGGTCAGCCCCTCGCGGTCGATGCGCGGCATCCCCTTGAGCTGGGCGATG
TCTTCGGCCAATGCCTTGCGGATGGGCATCAGGCTGGGATCGTTGAGGGCCCTGATGCGC
TCGTCGGCATTGCCGAGCAATGTGATGGCGGAGACGAGGTCGTGTTCCAGCCACAGCTTG
CGACCGGCCATCCGCACCAGGTATTCGGATTCGGCCAGCATCCAGTCGTTGGGGCGCTTG
TCGTTGAGATCCAGCACCCGGGTCTGCAGACCCTTGAGCTCGTCCTGCAGCAGTTGCTGC
TGCTTGCCGAGGGCGGCCAGCTGTTCGCCATCCTTGCTGTTGCTCTGATCCAGTTTGGCC
ATGGCGTCAGCCAGCTGTTGCTTGAGGGCGCCAAGTTCGGCCTGCTGGGCCACCGCGTTC
TGGTGGCCATGCAGATAGAGTCCGCCGGTCAGGCCGAGAGCCAGCAGGATGGCGATACCG
CCGAGCACTGCACCCGAGCCGCCCTTCTTGTTGCTGGTGACCTGCTGGCCGGGTTGCTTG
TTGTCGGCCACGGAGGCCGCGGCACTCGGCTGGACTTCTTGCTGTTCAGTCATTCCATCT
TCCTCAGTTCCAGAGCGGCCGTCAGGGCCTGGTTGGATGCACCCTGGGCAATCGTGATAT
GGGTAAAGCCCGCCGCCGCGGCCATCTCGGCCACCCGCGGGCTGGGGACCACCAGCAGGC
GGTCGTGCAGCCAGGGCTGCTGTTGGTCCGGGACCAGTTCCAGCAGCCGTTGCAGCAGTT
CGCCACTGGTGACGAGCAGGCTGTCGAGCCCGGCCGCCTGCCAGTGGCGGGTCAATGCGT
CCCCGTCCAGGGCGGGGTAGTGGCGCTCATAGGCCGCACAATAGTGCACCAGTGCGCCGC
GTGAGGCCAGCGTCCGGGCGATGAGATCCCGGCCACCATTGCCGCGCAGGATCAGCACCC
GCTTGCCGTTTACCTGTTGCAGGCCGGGCAGGGCCAGCAGCCCTTCGCTGCGCGGATCCT
CCGGGCAGGCTGCCGTGATGCCGACGGCCGAAAAGGCGTCCGCGCTGGCCTGGCCGACTG
CAAAGTAGTCAATATTTGGCCAGGTCTGACCAGTTTGCAACAGAAAATGATGAGTGAAAT
TAACTGCATGCATGCTGACGGCGATGACGATGTCGGCCTGGGGCAGCAGTTCGGGCAGGC
GCTGCAGCTCGCCGCCCGCCACGGTTTCCAGCAGCGGGCAGCAGAGCGGTGCGTGGCCGT
GCTGGCGCAGCAGTGCCACCAGTTCGGCGGCCTGGGCGGCCGGGCGCACCACCAGCGGGA
CCATCAGGGCTGGCTCCGGCATGGCGGCCATGCTTCGCACCGGCCCGCACTCATGCCCGG
TAGACCTCGGCCAGGATGGCATCGGCACCATCGGCCAGCAGGCGCTGGGCCAGGGTGTGA
CCGAGGGTTTCGCCGTCGGCCAGCGGACCGCGGATCTCGTCGCGGATGACGCGGCTGCCA
TCCGGGCTGCCCACCAGGCCGCGTAGCCACACTTCTTCTCCCTCTACCAGGGCGTAGGCC
CCGATGGGGACCTGACAGCCCCCCTGCAGGGCACGGTTCATGGCGCGCTCGGTCAGCACC
CGGATGCGGGTCTCGGGGTGCTCGAGCGGGGCCAGCAGGGCGTGCAGCTCGTGATCGTCG
AGGCGGCACTCGATGCCGACCGCGCCCTGGCCATTGGCGGGCAGGCTCTGTTCCGGCTCG
ATGAAGGCGGTGATGCGGTGCGCCATCTCCAGCCGTTTCAGGCCGGCGGCGGCGAGGATG
ATGGCGTCGTATTCACCGGCGTCCAGCTTGGCGAGACGGGTGTTGACGTTGCCGCGCAGG
TCGCGAATGACCAGATCCGGGCGTGCTGCGCGCAACTGGCACTGGCGACGCAGGCTGGAG
GTGCCGACCACGGCGCCTTGCGGCAGCTCGTCAATGGCAGTGAAGCGGTTGGAGACGAAG
GCATCGCGCGGATCTTCGCGCTCGCAGATGGTGTGCAGGCCGAGCCCCTCGGGGAACTCC
ACCGGCACGTCTTTCATGGAGTGCACGGCGATGTCGGCCCGTCCCTCCAGCATGGCCGTT
TCCAGCTCCTTGACGAACAACCCCTTGCCGCCGACCTTGGCGAGCGGGGTATCCAGGATC
TTGTCACCCTGAGTGCTCATGGGGACCAGCTCGACCTGCAACTCGGGGTACAGGGCTTCC
AGCCGGTCTTTGACGAAGTTGGCCTGCCACATGGCCAGGGGGCTCTTGCGAGTGGCAATT
TTCAGGGTTCGGGCTGCCATATCAATCAGTTGTTTCATCTTTAGAAGGAAAACGATCTTA
CCACCCTTTGCAGGGGCTTTCATGGCACAGCCGGCAAAAGCGGGGCCAAGCTCAAAAACA
GCGGCTGAAAATGATTTTCATTAAACTAAAATGCAAGGTTAATTGATTGAAATTTAAAAA
AATTATTGCTTTCCAATGATACTGTTTAGTGACTTGTCATAAATAATCCGGCGATTGTGT
GCGGGCTTGTTTACCACCGCTGTTTGCATTGTTAACATGATCACACTTTTTTGACGTCTC
CCCGTTTTGGTGCGTCATTTATCACCTCGTATAGGCAGGGCATTGCTGGTAAAACTCGAC
ACGCTGGTGGCGCGCTACGACGACATCAATCGTCTCAAGACGCAGCGGGCGTTAGGTCTC
ATGAGTCGCTACGGGCAGCAGGTCTTCCAGCTGTTACCCGTCATGCTGCACTTCAATCAT
CCCCTGCTGCCCGGTTATGTGGCGGGGGATGTGCCGCACGGCATCTGGAGTTTTACCGCC
AACGACGCCCAGCAGGCCTTCATCGAGGATCTCTGCCAGAACGCCAACTGCCAGAACGGC
CTCACCACCCATGACAAGTCGATCCAAGGGCTCTACTCCATGGGCAGCACCTCGTCCATC
GGTCAGTGCTGCCACTCGGATCTCGACATCTGGGTCTGCCATGTGGCCGGTTTGTCGCAG
GAGCGGCTCGCACTGCTGGATCTCAAGTGTCAGCAACTCTCCAAGTGGGCCGAGCAGCGG
GGGGTTGATCTCAACTTCTTCCTGATCCCCGAGGACAAGTTCCGCCAGCGCAACGACGCC
CAGATGCAGGGGGAGAGCTGCGGCAGCGCCCAGCACCTGCTGCTGCTCGACGAGTTCTAC
CGCAGCGCCATGCACATCGCCGGCAAGCGGCTGCTCTGGTATCTGGTGCCTGCCGAGTAT
GACGATCACTACGACGACTACGTCAACGGCCTGTTTGCCCACGGCAAGCTGAGCCAGGAT
GACTGGCTCGATCTGGGGGGCTTCAACCGCATTCCGGCCGAGGAGTACTTCGGCTCTGCC
CTCTGGCAGCTCTACAAGGGCATCGATTCCCCCTACAAGGCGGTGCTTAAGTCGGTGCTG
ATGGAGGCCTACTCCCACGAGTACCCCAACACCCGCCTGTTGTCGGTGACCAGCCGCGAC
TGGTTCCAGCACAACGAGGGGATGCACTACCGGCTCGACAACTACTGCCTGATGCTGGAC
AAGGTGACCAACTACCTCAAGTCCATCGGCGACATGCAGCGGCTCGATCTGGTGCGCCGC
TGTTTCTATCTGAAGGTGTGCGACGGCCTGAGCCATCCGAAGGAGGATCACTCCCCGGCC
TGGCGTCGCGAGCTGATGACCCAGCTGGTGGACTACTGGGGCTGGAGCCGGGAGCGGCTG
CAGCATCTGGATCACCGCCAGGAGTGGAAGGTGGAGGACGTCAAGGTGGCCTACGCCGAG
CTGCTGGAGGCCCTGATGCAGAGCTACCGCAACCTCATCCAGTTTGCCCGGCGCAACAAC
ATCAGCGAGTCCATCAACCCGGAAGACATCGGCATACTGTCGCGCAAGCTCTATGCCGCG
TTCGAGAGCCTGCCGGGCAAGGTGCAGCGCATCAACCTCAAGATAGCGCCGGACCTGAGC
GAGCCGGATCTGAGCTTCGTGCAGGTGCCGCACGGTCGCCTGAACCGCGCCGGCTGGTAT
CTCTACAAGCATTCGCTGGAGCCGGTGGACATCATCGGCCGGGCGCCGCTCGAATATAAC
GGCTACATCAGCAAGCTGGTCTCCTGGGCCTACTTCAACGGCTTGCTGACGCCCCAGTCC
CGGGTGCACCTGTTCAACCAGGGCTCGGATCTGCACATCGACAACCTGCACCAGTTCTGT
CGCGATCTCTCCGGCACCTTCCCGGTCAAGTATCCCCGTGCCACCAACCTGGCGCTGAGC
CGGCCGTGCGAAATTCGCCAGCTCTCCATCTTCCTCAACCTGGAGACGGACCCGACCAGC
CACTGGGTGGGCCAGGTGATCGAATTCGACGCCAACGCCGCCGACGTCTTCTCGTTCGGC
CGCAACCTGGAGTGTCTGGTGGGTTCGGTGGATCTCGTCTATCGCAACTCCTGGAGCGAG
ATCCGTACCCTCCACTTCCAGGGGGACGAAGCCGTGGTGGACGCCCTCACCACCATCCTC
GGCAAGATGCACCAGGATGCCGCCGCCCCCGAGATGATCGAGGTGTTCTGCTACAGCCAG
CACTTCCGCTCCCTGGTACGCAGCCGCTTCCAGCAGCTGGTGGCCGAGTGCATCGAGCTG
CGTCTGGCCCGCGACAAGCAGCAATTGGTCAAGACGCTGGCGCTCGGCAAGGAGAAGTAC
GGCATCTTCTTCGAGCGGCGCGGGGTGTCGGTCAAGAAGCTGGAGAACGCGGTCGACTTC
TACCGCCACATCTCCCACAACAAGCTGGATCACCTGCCGCTGCGGCTCGACAAGACACAC
AGCCAGCACCTGCCCGGCATCGTCGACGCCTACGCCAGCGAGGGGCTGGTGCAGTTCTTC
TTCGATACCCGGGACGCGGGCACCAACATCTATATCCTGGACGAGGCGAACCGGGTGGAG
ATCTACCAGCACTTCGCCGGCAACAAGGATGAGCTGGTGCAGGGGGTGAACCGTTTCTAC
ACCTCTAGCCACGAGCGCTTCAGCGACGCGGGCCAGTTCAGCAACTTCAACCTGCCCCAG
TACTACGAGATAGTGCAGATCAATGGCGAGCTGGAGGTGATCCCCTACCGCAGCCAGGGT
CAGCTGCGCGATGGCGGTCAGGGGCGCGAGCTCGGTTCCGCCGCCGGCGCGGGGTAGGGC
AGGGGCCCGCCCCGCGTGCGCGCAAGCGCCCCGGTCTCGGCCCCCTGCTGCACAGGATCA
TCGCCCATATCGAATGAAAACGGCCTGCATCTGCAGGCCGTTTGGCTATTCGGGAACTGG
CTCAGTCCGCGAGGCGAGCCAGCAGCCACTGGCGGATGTCGTCGAGCTGCGGGCGGCAGA
TCTCGTGGCGCATGGGGTACTCGTGCCACTCGGGGGAGAGTCCGGCCGCTTCCAGCCGGT
TCTTGGCGTCCCAGCCCATGGAGAGGCTCACCACATCGTCATAGATGCCGTGCATATAGC
AGATGGGCAGGTCGCGAGAGGCTTCGCTCATCTCGCCAAGCAGGGCGTCGGGCGCCGCCA
GGTAGGTGGACATGCAGAGCAGGCCCGCCAGGCGCTGCGGCAGGCGCAGGGCGGTGAAGG
AGGCAATCACGCCCCCTTGGGAGAAGCCGGCCAGCACGATGCACTCGGGGGCGAAGCCCT
CGGCCACCAGTTGCTCGATCAGCGCGGCGATGCGGGCCGCAGACTCCCTGACGTGGGACT
CCACGGCGCGATCCGCCGGATCCTCGAAGCTTCTGATGTCGTACCAGCCGCGCATCTTGT
AGCCCATGTTGATGGTGATGGGCCGCTCTGGCGCATCGGGCAGCAGGTGACGCACCGGCA
GGTCGGCGGGCAGGGCCAGCGCATCCACCAAGGGGGCCAGGCCGGCGCCGGAATCCCCCA
GCCCGTGCAGCCAGATCACCGCATGACGGGCATCGGCAGGGTGCAGGTCGATCATGGGAA
CTGGACGGGCTCGCCCGCCTGAGAGCTACAGGCCTGGCTCAGCAGGGTCTTGAGCTCGTG
GCCGAAGCGGTTGTCGATCCAGCTCTCCCCTTGCAGCTCGAAGTGGAAGCCGTTCTCGCG
GGTGGCGACCCAGATCTGGTGCAGGGGCTCCTGCTTGTTGATGATGACCTTGGTCTTGTT
CTCGAAGCTCAGGGTCAAGACCCCGCCAGCGCGTTCGCAGTCGATATCCGGATACCCCTC
GTCGATGGTGTCTTCCACATACTGGAAAAAGGCGTCGGTCAGGGCGTGATACTCGTGATC
CTTCATCGGTTTATCCTGTTGCTTTTAACAATGTGAGTGCGATTATAGAGGGCCAAAAAT
TTTTTCGCAGCGAACCATTATGATTACCCAGCTTACCAAGTGTCTGCTTGCCACTCTTCT
GTCTCTTGGTTTGGCCGCGTGTGGCCTGACGGGACCGCTCTACATGCCACCCCCCGAGCA
GCCCCAGACCCAGAGTACACCGCAAGCACAGACGCCTGCGACCGCCGAGGCAGCCCCAGA
GGCCGCGCCGCAATAATTTAGGAAGGAACCGCCCCCTTGGATCACTTTAACTACGACGCC
GATGGCCAGCTTCAGGCCGAACACACCTCGCTGCAACAACTTGCCGAGCAGTATGGCACC
CCGCTGTACGTCTACTCCCGCGCTACCCTGGAACGCCACTGGCACGCCTTCGACAAGGCA
GCGGGCGACATCCCCCATCTGATCTGCTACGCGGTCAAGGCCAACTCCAACCTGGCGCTG
CTCAACCTTCTGGCCCGCCTGGGTTCGGGTTTTGACATCGTCTCCGGCGGCGAGCTGTCG
CGGGTGCTGGCGGCGGGCGGCGATCCGGCCAAGGTGGTCTTCTCCGGCGTCGCCAAGAGC
GAGGCCGAGATGCGCCTCGCGCTGGATAAAGAGATCCTCTGCTTCAACCTGGAGTCGGAA
GCCGAACTGGAGCGTCTGAACCGGGTGGCGGGCAGCATGGGCAAGAAGGCCCGGGTGTCG
GTGCGGGTCAACCCCGACATCGACGCCGGTACTCATCCCTATATCTCCACCGGCCTCAAG
CAGAACAAGTTCGGCATCCCCATCGAGCTGGCGCCCGCCATCTACCGCAAGGCTGCGGCG
ATGGAACATATCGAGATCGTCGGGGTGGATTGCCATATCGGCTCTCAACTCACTGAATTG
AATCCCTTTATGGAGGCGGCCGACAAGCTGCTGCGGCTGATCGACGGCCTGGCGGCGGAA
GGCATCCATATCCACCACCTGGACGTGGGCGGGGGCCTGGGGGTCAACTATGGCGCCGAG
CAGCCACCGCACCCTACCGAATATGCCGAGGCGCTCAAGCAGAAGCTGGCGGGCCGGGAT
CTGACCCTGCTGTTCGAACCGGGTCGTGCCATCGTCGCCAACGCCGGCGTGCTGCTGACC
CGGGTCGAGTACCTCAAGCCGGGCGAGAGCCGCAACTTCGCCCTGATCGACGCCGGCATG
AACGATCTGCTGCGCCCCTCGCTCTACGGCGCCTGGATGAACATCATCGAGGTGGACAGC
CGCGCGAGCCACGAGCAGGCGGTTTACGACGTGGTCGGCCCGGTCTGCGAGACCGGTGAC
TTCCTCGGCAAGGAGCGCACCCTGGCGATCGCCGAGGGCTCCTTGCTGGCGGTGCGTTCC
GCCGGTGCCTACGGCTTTACCATGTCCTCCAACTACAACACCCGTCCGCGCGCCGCCGAA
GTGCTGGTGGACGGGGCGCAGTCGTTCCTCATCAGAGAGCGCGAGCAGTTGGCGGATCTC
TGGCGCGGTGAGCACTTGCTGCCCTGATGGTTGATGGATTTCTCTAAGCGTTCCTCCGGG
TGAGAGCGTGAACAAGGGTACAGGAACGCACGATGTTGATAGATTTTTCCAAGATGCACG
GCCTCGGGAACGACTTCATGGTGGTGGATGGCGTCACCCAGAAGGTGTTTTTCAGCAATG
ACGTCATCAAGAAGCTGGCGGATCGCCACTTCGGCATCGGCTTCGACCAGCTGTTGCTGG
TGGAGCCGCCCTATGATCCCGAGCTCGACTTTCACTACCGCATCTTCAATGCCGATGGCA
GCGAGGTGGAGCAGTGCGGCAACGGTGCCCGCTGTTTCGCCCGCTTCGTCCGCCTCAAGG
GGCTGATCAACCGGGATCGCATCGCGGTGAGCACGGCGCGCGGTCGCATCGTGCTGCAGT
TGGAGGGGGAGAACCAGGTCACGGTCAACATGGGGGTGCCCCAGTTCGAGCCGGGCAAGA
TCCCGTTTCGGGCCCAGAAGGCGGAAAAAACCTACCTGCTGCGGGCCCAGGAGCATACTG
TGATGTGCGGGGCCGTCTCCATGGGCAATCCCCACTGCGTCATCGAAGTGCCCTCGGTGG
CCGATGCGCCGGTGGAGGTCCTGGGTCCCATCATGGAGCGCCATGAACGCTTTCCCGAGC
GGGTCAACGTCGGCTTCATGGAGACGGTCAACGCCAGTGAGATCAAGCTGCGGGTGTTCG
AGCGCGGGGTGGGCGAGACGCTCGCCTGCGGCACCGGCGCCTGTGCCGCCGTGGTGATCG
GCATCAGCCAGGGCAAGCTCAAGGAGCGGGTCACCGTCACCCTGCCGGGGGGCAAGCTGA
CCATCGCCTGGAAGGGGCCGGGTCAGCCGGTCTACATGACCGGGCCGGCCGAGCACGTGT
TTGACGGCCAGATAGAGTTATAGGCACGGGCGGGGAGCCCCCGTACTGCCAAGCACTAAT
GTCGGGGCCCTTGGCCCCTTTTTCGGATGGACCAACCAAGTTATGAGCGAACTCAAACGG
CAGGAACCACTGGTGGATGAAGCCACAGTGCTGGAGTACCTGGCCCGTTATCCCGAGTTT
TTCCAGCGCCACGCGGCCATGCTGGACCGGATCCGCATTCCCCATGAACAAAAGGGCGCC
ATCTCCCTGGTGGAGCGCCAGCTTGACCGTCAGCGCGAACGCATCGAGCAGCTGGAGCAG
GAGATCACCGAGCTGATGGGGATCGCCAGCGAGAATGAACGGATCTTCCGGGTCTATGCT
GATCTCTACGGCGAGCTGTACGGCTGTCGGAGCCTGTTCGAGGTGAGCGCCGTGATGGGC
AAGGCGTTCGTGCAGCGGCTGCGACTGACCGGCCTGCGGCTCTGGCTCAGCCCGAAAAAA
TTCCAGCTGAGCGGCCCTGAGCAGAAGTTCATGGCGGAGGGCAAACAGCTCGAACAGCTG
CTGGGTCAGCGCCTGCCGGGTCAGGATTATTACTTCGGCCGGCTCAACCAGAGCGAGAAG
CAGGCGCTGTTCGGTCACGACGTGCTGGTCAACTCGGTGGCCCTGATGCGGCTCGGCGAT
CTCGGCGTGCTGGCCTTCGCCAGCTCGGATCCGAGTCACTTCACTCCCCACAACGACACC
CTGCTGCTGGGTCAGCTCGGCCGCCTGCTGCAGCTGCGGCTGCCCGAGCTGGCCCGTGGC
TAAGACGCCGGCCAGCCCCCCCACCAAGGCGGCGCCTGCCGCCGAGCCCCTGCCGGCCGC
GCTGGCGGGGGAGCTCGCGGCCTTCATCGAATACCTGCGGGTCGAGCGCCAGCTCAGCCC
CCACACCCGCAGCAACTACCAGGCCCATCTGGAAGCCATGGCCGCCGAGCTGGTGAAGCT
CGGGGTCGATGACTGGGCCCGGCTCGAGGCGAGCCAGGTGCGCAGCCTGGTAACCCGGAT
GCATAAGGCCGGTCTTGCGCCCCGCTCGCTCGCCACCAAGGTCTCCGCCCTGCGCAGCTT
CTGCGACTGGCAGGTGCGCCAGGGGCGGCTGGTCGCCAATCCGGCCCGCGGCATCGTCAC
CCCCAAGCAGGGGCGGCCGCTGCCCAAGAACCTGGACGTGGACGAGATGTACCAGCTGCT
CAACATCACCGACGAGCAGGATCCGCTGGCGGTGCGGGATCGCGCCATCATGGAGCTGAT
GTACTCCTCCGGCCTGCGCCTCGCCGAGCTGGTGGGGCTCAATCTGGCGGACGTGAAGCT
CGACGAGCGTCAGCTCAGGGTGACCGGCAAGGGCTCGCGGGAGCGGGTGCTGCCGGTGGG
GCGGATGGCGGTGGAGTGGCTGCAAAAATGGCTCAAGCTGCGCCCGCTGCTGGCCGGCGA
CGAGCAGGAGGCGCTGTTCGTCTCCAAACGCAAGCAGCGCCTGTCGGCCCGCTCGGTGCA
GGAGCGGCTCGACGGCTGGGGCAACAAGCAGGCGCTCAACGCCCATGTCCATCCCCACAA
GCTGCGCCACAGCTTCGCCACCCACATGCTGGAGTCCTCCGGCGATCTGCGGGCGGTGCA
GGAGCTGCTGGGGCACGCCGATCTCTCTACCACCCAGATCTACACCCACCTCGACTTCCA
GCACCTGGCCAAGGTGTATGACAGCGCCCACCCACGGGCGAAGCGGGATCCCGCTACCCC
GGACGACGAATGACGGGGGCCGGGTAGCCGGCCCCGACAAGAGGAGAGACCATGCAGTTC
TATCGCCGCTGGCAGCCGGTGGCCGCCATCTCGTTTGACCTCGACGACACCCTCTATGAC
AACGGCCCCGCCATCGAGCGAGCCGAGCAGTGGATGCTGGCCCACCTGCGCAGCGAATAT
CTGGCCACCGCCATGCTGGACAAGCCGCGCTGGCTGGAGCTCAAGCGCAACCTGCTGCTG
GAACAACCGGCGCTGCGCGACGACGTCAGCCTGGCGCGCCGGCACGGCATCCAGGTCGCG
CTGATGGCCGGAGGCATGGGCGAGACCCGGGCCGCGCAGGAAGCTGAGTCGGTGTTCGCC
GCGTTTCTGGCCGAGCGCTCGAAGATAGAGGTGAGCGACGAGACCCATGCCCTGCTGGCC
CGGCTGGCGGCACGCTACCCGCTGGCGGTCATCACCAACGGCAATCTGGATCTGGCCCAG
GCTGGCCTCGCGGATTACTTCACCCTGGTCTGCAAGGCTGGTCTTGGCAGCAGAATGAAG
CCGGCGCCGGACATGTTCGTGCAGGTGCAAAAGGCCCTGGGGCTCGCCCCCGATCGTATT
TTGCACGTGGGGGACCACCCGCAGACCGACGTGCTGGGGGCTCGGCTGCACGGCTTCAAG
GCCGCCTGGCTCAACGAGCATCAGCAACCCGGAGAGCAGCTGCAACTGCTGCCGGACGTG
GAGCTGGCCGAGCTGGGCGAGCTGGCCGACCTGCTGCTCTAGTCAGACCTCAACAGCCGC
CAGTTCACAGCCGACATGCATCCCTTGTCGGCCGCTCATTCACTGCTGGTCGAAACCGTC
ACTCGGTCATGCCGGAGTGGTCACTCGCTGCGGCAAATCAGACCACGGAGGTCGTAAGGG
GCGGGCTGGTTGACCCGGCAGTAGCCAATCCCGGCGGGCAGCGCCTGTTGCAGGGTGATG
GCGGTCTCCTGGTAGTGGCAGACCAGATAGAAGGGGCGCGGATTGTGGCGATCCAGGCTC
CAGTAGTGGATGGCGTGGCTGTCGCCGTTGTCCGGCTTGAGCTGGGCGCGCTCGTCGGGG
TCGCCGTCGAACAGGGCCAGGTTCTCCAGCCGGTGGCGAAGAGGCTGGTGCTGCTCCCCT
AGCTCGTTGCGGGTGACGGCCTGCCACCCCTGGGGCGTGCCCAGCGGTTGCTGGCGGGTC
TCGATGGTGGCGGGGCAGTCAAATTGAAGGGTGGCGCTCAGGGCCAGCGCGGTCAGCAGC
ATGAAACACGTCTCGAATGGAAAGTATGGGCTCCCATGCTACGTCATCGCCCGCCAAACA
GCGCCATCAGTTTGTCCAGCAGATCCCGTGGCGGGGCGATCTGCTTCATGGCTTCTGCCT
CTCGCGCCAGCAGCTCCTGCTGCTCCTGCTGACGGGCGCTCAACACCTTGTAGAGCGGCT
CGAGCAGGGAGCCGCGCTGGGCCACCAGCTCCTGGAACATGGCCTGATTGATGCGATAGG
TTTCGACGGTCCCCTGGGCCCGCACCGTGAACGGGCTGGGCTCGCCGGTGAGCAGGCTCA
ACTCGCCGAAGAAGTCGCCGGCATTGAGGGTGCCGAGCGGCAGCTCGCGGCCCTCCACCT
CCACCAGCATCTGGGCATCCCCCTTCACCAGCACGAACAGCCAGCCGGAGATCTCCCCCT
GGCTCAGCATCCGATCACCGTTGACGAAGGGGGCGAATTTGACCTGATCCGCCAGCCGCA
GCAGCTCCTCCTCCTGCAGCATGGCGAACAGCGGCAGGCGGCGCAGGGTGTCGGTTCGCT
CGGCGGTATGGCGCTTGTGGCGCTGATCCTTGTGATCCTGATCCGAGGTCATGAAGACGT
TGAAGATGGGCGGGGTGAGGCGCCGGTCGTTGCGGCGCAGGGCGGCATCGATTAGGGTGC
GCACCGCCGAGTCGGTGGGGTCGTCCACCGCCAGATCGGTGAGCCAGTAGCGCACCGCGT
AGCGGGCTATGCCGTTCTCCACGTTCATCAGCAGGCAGTCCGGTTGCGGGCTGGCGGAGA
CGTTGCGGATGCGGGTCTCCCGCAGTGAGTGTTCCACCAGGGCGATGATCTGGGTGGGCA
GGGTGTCCAGGGTGATGTCGAACCAGACCCAGCGGCGCCACTGCAGGGGGGCGTCGCGGC
GCCGCCCGAGCACGGTGAAGCGCTGCTTGAGCAGGTGGCTGTTGGGGATCACTACCGTCT
CCCAGTTGCGGGTCTCTATGGTGGTGGCGCGCCAGTTGATCTCCACCACCCGGCCCTGGG
TGGTCTCTACTTGCAGCCAGTCGCCGATGGCGATGGAGTTGTCGAGCTGGATCGAGACCC
CGGCCAGCAGGTTGCCCAGGGTGTCCTGCATGGAGAAGGCGATGACGGCGGTGATGACGG
CGGAGGTGGTGACGATCTCGCCGAGGGCCATACCGGAGGCGTAGAGACGGAACAGGCACC
AGCCGATGTAGCCGACCGTGATGACGATGTCGGCGATGATGCGCGGGATGCGGATCTGGC
ACAGGGGCAGCAGAAACTGGAACAGCAGGATCCCCCAGATCTTCACCAGCACCAGCCCGG
CCAGCAGGCTGGAGATCTCCACCAGCCAGTGGCGGGGCAGGGGCAGGCGAAACCAGCCGC
CTTCTAGCTGGATCAGCAGGATCACTACCAGGCTTATCATTACGAAGCCGAGCTCGCTCA
CCAGCTCACGGCGGCGACCCGGGCTGCGCAGGAAATGGGTGAAGAGCAGGAACAGGGTCA
GCAGGGTCCAGAACGGGTGGTCGCCAATCCACAGCAGGGTAGGTAGCGCAACGAGGTTAT
CGCCAAACATAGCAGCCCCTTATCATTGGTTATTTCCAGCATAGTTGGTTTCAATCCGCT
AAATGGATGCGGGGTCGAGGCAATTTCTTTATGCTGGGCACCTGTCTGACAAGGGAGTGG
AGCGCGTGCGCAAGTGGAGCAAGGTGGCCTGGATTGCCGGGGCCTGGCTGCTGGTGGGTT
GTGATCAGCTGGCCGACAAGTATCGGGTCGAGTTTCGTGATGGATCCTGGCGCGAGATCG
CCATCACCCCCTTTTCAGACGAGGCGCGCTGGCGCGAGGGGTGCGCCACCGGCGAGGTGC
TGAGCGACATGACGCTGCCGCTCAAGCGCGGCAAGACGGTCAACGGCCGCGAGCAATTGC
TGATCGGCGGCGAGCTGTTCGAGCTGGACGACAACGCCCTCTACCGTAGCAACGGCATGG
TGTTCGGCCACACGCCGGATCACATCCAGCGCGGGCTCAAGGGAATGGATGTGTGCCGTA
CCCTGCGCCCGTCTCGCGGTGCGCTGCCCAAGCTCAAGGCGCGCGGGTTCGGCGACTAGC
CGGCGTCGTCAGACGCCGGTCAGGCGGGCCCGGCAGGCGTCGCCAAAGGCCTCGAAGATC
TTGATGGAGTGAGGGTTCTGGCTCGCCTTCCACTCCGGATGCCACTGCACCGCCAGCAGG
AAGGGGGAGAGGGCGGGGGCGTGGATCGCCTCGATCAGCCCGTCTTCGGCGTGGGCCAGC
GGCACCAGTCCCTTGGCCAGCGTCTTGATCCCCTGCCCGTGCAGCGAGTTGACCGGGATC
GATGGCTGTCCCATCAGCTCCGCCAGCCAGCTGCCCGGCACCAGTGTCACCTGATGGCTC
TCACCATACTGGTCGTCCACCGGATCGTCCGCATCCTCCCGATGATCGTCAAAACCCGGC
TCGCTGTAGACCTTCTGGTGGATGTCTCCCCCCAGCGCCACGTTGATCTCCTGCATGCCG
CGGCAGATGCCGAGGATCGGCAGACCGCGGTCGAGGGCGGCGCGTACCAGCGCCATGTCG
AACAGATCCCTGTCTCTGTCTTGCTGCTTCTCCGGGGTGAGGTTCTCCTGGCCGTAGAGG
GTTGGATCTATGTTGGATCCGGCGCCGCTCAGATAGACCCCATCCGCCAGATCCAGATAT
TGCGCCAGATCCTCGGTGCCGCAGCAGGTGGGCACCAGCAGGGGGACGCAGCCGCTGATC
TCTACCAATGGCTGAATGTATTTGTGTGTCATCACCTGATAGGCGTGACCATTGCGGGGC
TGGGCGCCCATGGTCATCAGTACGACGGGTTTACGCGGGGTGTGGGTGCTGCGAGTCATG
ATTCACCTTGGCTGTCCTTAGCGGTCCTGCGCCTTGGGCAGACCCTTGCCAGCGCAAGGG
CATGCCTCAAGGCATGGTCGTGGGATCGGGGTCGTGCCGCAGTGCCAGAATCGTCGGTCA
GCCTGGGCAACGACAGCCTGGATCCTGATCCCAGTCTGCCAAGGCCGTTCAATATGTCAA
ACGAAATGATGCCAAAATGTTAAATATATTCTGCGCTCGGCTGGCTTGAGTCCCATTAAA
AGGGGGCTGTAGCGAAGGGGAAGCGAGGGAAGTGTATTGTCGTGGTGGATATATTAAACA
TGTGGCCCCGCTTCCCAGACAGATCCGGACAGCAAAAGGGGCCCGCAGGCCCCTTGTCGA
CTCAGGCGTTCAGGATGAAATGCTCGATCACCTGGGCGACCCCGTCTTCATCGTTGCGCC
CCGTGGTGTGCTGGGCCAGCGCCTTGATGTCGTCGGTGGCGTTGCCCATGGCCACCCCCA
GCCCGGCGTACTCGATCATGTGGTGATCGTTGCCCGCATCCCCCACCGCGATGACCTGGG
AGGCATCCAGCCCCAGGTGCTCGGCCAGGGCGGCGACGCCGGTCCCCTTGTTGCTCCGCT
TGTTCATGAACTCGAGGAAGTAGGGGGCGCTGCGCACCACGGTATAGCGCTGGTAAAGCT
CGGCCGGCAGTTTGGCGATGGCGGGGGAGAGCAGCGGCTCGGGATCGATCATCATCACCT
TGAGGATCTGCTCGTCGGCGGGCAGGGTGGCGAAGTCCAGCAGCTTGATAGGCATGTCGA
TGAGGCGGGATTCGTGCTCGGTGTAGGGGCTGACCCTGGGGCTGATGAGCCCCTGGCTGA
CCGAGAAGCCGTGCACGTTGACGCCCAGCTCGTCGGCCAGGGCGGCGATGGCGCTGGCGT
CGCTGCCGGTGAGCAGCTGGCTGCGGATGATGCGCTGATCGGCCACCTGCTGCACCAGGG
CGCCGTTGTAGCAGATGACGTAGTCATCCTGGCCGGTGAGGCCGAGCTCGGCCAGATAGC
GGCTCATCCCCTCCAGCGGGCGGCCGGAGGCCAGCACGACCGTGACTCCCCTGGCGCGGG
CGGCGGCGATGGCCGCATGGGTGCGGGGGGAAATCTGGCCCTGGGAGTTCAACAGGGTGC
CATCCATATCCAATGCGATCAGCTTGTACATCTCTCACTATCCTGCAGTCTGGCTGGCCC
GCACTATGGGGCCAATGGGAGAGGGAGTGTAGCGAAATTCACCGTCCGGATCACGGCCGG
AGGTGTACGACGGGGGCGGCAGCGCTCACTTGTGGGGTTCGTAAGGGGTCAGCTGCAGCT
GATCCTCGCGGATGGCGAAGTGGATGGGGCCGTGCTCTATGTCGACCCGATAGTGGTGGT
GGGCCATCTCCACCTCGACCCCGGGGAAGGCGTGCTGGGTGGCGATGATGTCCATCTCCG
CCATCAGTTTCTGCAGCTCCTCCTGCGCCGCCTCCAGCTGCTCGTCGAGCTGCTTGCTCT
CCTCGAGGCGCTGGACCCGGATCAGTTTGATCTTCTGCAGGGTCTGGGGATTGCGCTTGT
CGCTCGGCAGCTGCAAGAGCTTGAGCAGCAGATCCTGCAGCTTGTCCAGCTGCTCCCGGC
ACTCCTGCTTGCGCTGGCGCAGCGCCTGCTCCTGCTCCTTGTGGGTGAAGTAGCCACCGA
GGATCTGCAACCGGGTCTGGTTGTGGGCCGAGGCTCCCAGGATCGGCGCCATGATGAGGC
GGTTGGCGATGCTGATGCCCCCCAGCAGGTGGCCCTTGCGCATGGCACTATCGCCCACCT
TGAGGTCCTGGCCGCTGCGGCTGTAGCTGTGGCTGAGCTGGGTCAGGACGTGGATGTCGC
CGCCGGCCTCAAGCTTGGCATACTGGGCATAGCTGGCGTGGATCTCCCCCTGGGCGTTGA
GGTGGCAGAGGTACTCGTTGCTCTGCTCCAGCTTGCGGCCAATGACACCGTTGCGCACCG
TGATGGTGCCACCCGATTCGATGTAGCCCCCCTCGACGAAGCCGCCGATCACCACGTCGC
CGCTGGTCTTGACCTTCATGCCGGGGGTGACGTCCCCCGCCACGATCAGTGCCCCTTCGA
AGATGATGTGGCCATGGCGGATATCCACCTGCTTGACGCTCAGCACATCGTCCACCTTCA
TGCCGCTCTTCTCTTGGCGCGGCAGGCCGGGGCGGCTGGCCAACAGCAGATTGGGGTCAT
CCGGCGAGATGAAGGTGCCTTCGCCGGCCACCATGGGGCTCTCCTTGCCATGTTTGGCGG
GCAGCTCCTGGCCGGTGACGGTGAAGCCCGGCACGCCGGTGGTGGCCGGGTGGCGGCGCA
TCAGCTGGGCACCGGCCTTGACGGTGAGCATGGTGCCGAGGTCGCGCATGTCGACCCGGC
CGTGATCCAGCTCCTGGGGCTTGAGAATGCGCTCGGCCGGGGTCTCCACCAGCCGCTCGA
AGCGGGTGTCCTGACCGTTGACGGCGGCCTTGCCCTGCGCCACCGGCAACCTGAGCAGGG
TGCCTGGCGTCGCCTCCTTGGCCGCCAGCACGGCGGCGGCGATGAGCTGGGGCTGCACCC
CCTGCTTGATCTCGCTGGCCTGGATCGCCTGCTCCAGCTGTTCGCTGGTGAGGTATTTGC
CACCCCAGTCGGCGGTGATCTGGGCGGTGGCGCTCATCCGGTCCTTCTCCACCAGCAGCA
GGACGCTGGCATCGTGGCGCTGGGCGATGGGCACCGGGTTGCCGGGCAGGGGGGCGGCCG
GATCATTGAACAGGGTGTTGAGCAGGCTGATGGCCTGCTTGATCCCCTCCGCCAGCGGCT
GATAGCGGCGGCAGTTGGAGGCCAGCAGCAGGGCCTGGATATCGTTTTCCGAGATGGGTT
TGGTCAGCCCCGGCGCGATGCGCAGGCAGGCGTATTCCATATCGGCTGACAACAGTAACC
ACTCTGTGCTTAACACCGGATCCCTTCCCTCGCTGGCATCCCTGTCGGGATGGCTGCCTG
TTTCCAGTTAATCGGCATCTTGTTAAAAATGCTGATGATCAACATAGTGCTGGTCTGCAG
TATCCAGACATTTCTCCTTTTTGGTCAATGAGCTAAGCACAAATGGGTGAACTGGAGCGA
GGAAATGAAAAGTAACAGCGAGTATGCTGACGGCACCGGGAGTCCGTCCGCAGGCCACCA
CTGGCCGTCGCCCACCGCGAAAGGAGTGTCAACCTTGCGTCATTGTCTGCTGCCTCTGGC
CCTGACGGGCCTGCTCAGTGCCTGCCAGCCGCAGGCCCCCGCCACCGCCCTCGGCACCCT
GGAGCGGGATCGGGTGCTGCTCACCGCCACCGCCGGCGAGATCATCCGCGCCCTGCCGGT
GGCGGAGGGCAGCCAGGTGCAGGAGGGCACCCTGCTGGCCCGCCTCGATGACAGGCGCCA
GCAGGCGGTGCTGGCCCAGGCGCGGGCGCGGGAGGCCCAGGCACGGGCCGCTCTCGCCCG
GTTGACCAATGGCGAGCGGCCGGAAGACATCGCCGCCGCCCGGGCCAGCCTCGACAAGGC
GCAGGCCGCCGTCAGGGAGAGCGAGCGCAACTTCGAGCGCGTTGACCGGCTGGTGCGCCA
GAAGCTGGTGAGCCCGGCGGATCTCGACAAGGCCCGTGCCCAGCGCGACAGCGCCCTGGC
CGAGCAGGACGGCGCGCGCCAGCAGCTCGACAAGCTGACGCGGGGCGTGCGACGCGAAGA
TATCGACGAGGCGCAGGCCGCCCTGCAGGCCGCTACCGCCGAGGTGGCGCTGGCCGAACG
GGAGCTGGCGGATCTCTCCATCGTCGCCACCCGCAGCGGCCGGCTCGACAGCCTGCCCTA
TCACCTCGGCGAGCGGGTGGCGGTCGGTGCCGTGCTTGCTGCCATCCAGGCAGATCAGGC
CCCTTACGCCAGGGTCTATGTGCCCGAGCCCTCCCTGGCCGGCTATGGCGTCGGCAATTC
TGTATTGGTGCGAGTGGACGGGGTGGCCGAGCCCTTCACCGGCCGGCTGCGCTGGATCTC
GAAAGAGCCGGCCTTCACCCCCTACTACGCCCTCAACGAGCGGGATCGGGCCCGGCTGGT
CTACCTGGCGGAGATCGATCTGCCGGCGGCGGCGCAGGATTTGCCGAGCGGTCTGCCGCT
GCAGGCCGAGCCTGCCGGTGCAGGGGCTGGCCATGAGTGAGCTGGCGATCCGGGCGCTGG
GGGTGAGCCGCCGCTTCGGTAATTTTCTGGCGGTGGACGGGCTGGATCTCTGCGTGCCCA
AGGGGCAGATCCACGGCTTTCTCGGCCCCAACGGCTGCGGCAAGTCCACCACCCTGCGTA
TGCTGACCGGCCTGCTCACCCCTTCGGCGGGGGAGGTGGAGGTGCTGGGGCTGAGCATCC
CCCGCGAAGCTGAGACCCTGCGCCGGCGGATCGGCTACATGACCCAGAAGTTCTCCCTCT
ATGACGAGCTGACCGCCTGGGAGAACCTGGAGTTCATGGGGCGGATCCACGGCATGGGCG
GCGCCGGGCTGGCTGCCCGCCTGCACGAGCTGCTTGCCACCTATGAGCTGGCGCCGCTGG
CACGGCAGCGGGCCGGTGCCATGAGCGGCGGGCAGAAGCAGAGGCTGGCGCTGGCGGCGG
CGGTGATCCACCAGCCGGCGCTGCTGCTGCTCGATGAACCCACCTCGGCGGTGGACCCGC
AGAACCGGCGCGATTTCTGGGAGAAGCTGTTCGACCTGAGCGAAGGGGGCACCACCATTC
TGGTCACCACCCACTACATGGACGAGGCGGAACGCTGCCACCAGCTGGCCATCATGGAGG
CGGGCCGGGTGCGGGCCCAGGGGGCGCCACAGGTGTTGATGGATGCCATGAGCACCCGGG
TGGTGGAGGTGCAGGCTGCCGACCTGCGGCTGCTCAAGCAGCAACTGGTGCAGCTGGCGC
CGGTGCGCTCCGCTGCCCAGCTTGGCCAGCGCCTGCGGGTGCTGGTGGACAAGGAGCTGG
CGGAGCCGGTGGCCTGGCTGCAGCAGGCCTGTCCGGCGCTGGCTGGCGCCACCTTGGCGC
TGGTCAGGCCGAGTCTCGAGGATGTATTCGTCAGCTGCACCGGTCAGGAGCCAAGGGCAT
GAACGGCTGGCAAGGGCTCTGGGCCATGACCCGGCCAGTACTTCGCCAGCCTGCAGGAGC
GAATCGATGAACAGTCTGCGACGGCTCTGGGCTATCACTCAGAAAGAACTCAGGCAGTTG
GCACGGGACCGGCTGACCTTTGGCATGGTGGTGATGATCCCGTTGATCCAGCTGCTGCTG
TTCGGCTACGCCATCAACACCGACGTGCGCCAGATCCCGGTGGGACTGGTAGATATGAGC
CAGAGTGTGCCGGGCCGGCTGCTGGTGGAGGCGGTGAAGGCGAGCCAGGTGGTGCACATC
AAGCAGCAATATGTCGGGGTGCAGCAGGCCGAAGCGGCGCTGACCCGGGGCGAGGTGCGC
GCCGTGCTGGTGCTGCCCGTCGATCTGAGTCGTCGGCTCAGCGCCGGCGAGACGGCGGGC
CAGTGGCTGGTGGATGGCTCGGATACCATGATCGCCGGCGCCCTGCTCGGCCTTCGCAAC
ATGCCGCTCTCGGATCTGAGGCCCGACCTCAAGCCGGTACCGCCCACCTTCGAGACCGTG
CTCTACTTCAACCCGGCGCGCCGCTCGGCGGTCAACATTGTGCCCGGCCTGCTCGGGGTG
ATCCTCACCATGACCATGATCATGTTCACCTCGGCGGCCATAGTGCGGGAGCGGGAGCGC
GGCAATCTGGAGCTGCTCATCACCACCCCGGTCAGCTCGATGGAGCTGATGCTGGGCAAG
ATCCTGCCCTATATCGGGGTGGGGCTGATCCAGGTGGCCATCATCCTTGGCCTCGGCCAC
TTCATCTTCGCGGTGCCCATCAACGGCGCCCTGAGCCAGGTGCTGCTGGCGACCCTGCTG
TTCATCGCCGCCAGCCTGACCCTGGGGCTGCTCATCTCTACCCTGGCGCAGACCCAGCTG
CAGGCGATGCAGATGACGGTGTTCATCCTGCTGCCCTCGATCCTGCTGTCGGGCTTCATG
TTCCCCTACGAGGGGATGCCGCTGCCGGCCCAGTGGATTGCCGAGGTGCTGCCGGCCACC
CACTTCATGCGGTTGATCCGGGGCATAGTGCTGCGTGGCGGCGAGCTTTCCGAGCTGCTG
CCGGACGTGCTCTGGCTGGCGGGTTTCACCCTGCTGGTGCTGACCCTGGCCGCCCATCGC
TTCAAGAAGAGTCTGGATTGATGCCCCGCGAGGGGTGAGAGCCTGGCTGCTAGCTGCTAG
CTGCTAGCTGCTAGCTGTTAACGGCTGGCGGTGCGGGCCAGGGTGCGGTAGTCGCCGAGC
ACCGGCAGCCCCAGCAGGTGGCGGCGCAGCATGTCGAGGGCGGCGAAGGCGAGGATCCGG
CGGCCGCTGTCGGGATCCGGGTGGCTGACCTTGAGGGTCTGGCCGTGTAGTTGCCCGTCG
GCGCAAAGCAGCAGCGGCACGCCGTCCGGGCCTGCCCGGCCCAGAGTCAGGCTCAAAGGG
GCCGCAGGCGCCGCCAGTTGCATCAGGTCATCGCTCAGGGTGTGGCTGAAGCCGGCCGCC
AGGGCCGGGTGCTCGTGACACATGGCCAGCAGGGCGCCCCGGCTCTCCCCCTCCAGCAGC
GTCAGCGCTCTCTCTCCCAACAGATCCAGGATCTGCCGCGCCGGCTCCTCGTCTCCCCGT
CCCACCAGCCAGGGCTCGATGGCCGTGAGCAGCCGTGCCTCGGCGGCGTCCATGTCCGCC
GTGCTGGCGCCGTGGCCGATGAGCTTGAGCTCGATGAGGGGCATGGAGGAGCGGTAGCCC
AGCTCGATGCCGGCGGGCCAGGGGGCGGCATCCAGCATGTCGCTGAGGGCCGACTCCGAG
ACGCCAAACGTGTAGAAGCGGCGCAGCTCGGTGTCACTCTCTGCACCGGCCAGCGCCTTG
AGGCGCGGCAAGATCTGTTCGCGCACCATCTGCTTGAACTCGAACGGCACGCCCGGGGTG
AAGAAGAGCCGGCTTGGGCCCGCCTGCACCAGGAAGCCGCAGGCGGTGCCCACCGGGTTG
TCGAGGATCTCGCACCCCTGCGGCAGCCAGGCCTGCTTGGCGTTGCTGGCGGGCATGGGC
CGGCCACGGCTGGCGTAGCGCGCTTCGATAGTGGCGAGCCAGTCAGGGTACAGGGTGAGC
GGCTGGTCAAAGGCCTCGGCGGCGGCCTGGGCGGTGAGGTCGTCGGCGGTGGGGCCGAGC
CCGCCGCACACCAGCACCACCTCGGCGCGGGCGGCACTTTCTTGCAGCACGGCTTTCAAA
TCGTTGAGGTTGTCCCCCACGGTGACGCGGCGGCGCACCTGCCAGCCCTGCTCCAGCAGG
AGGGCGCTGAGCCAGGCGGCGTTTGTGTCCACCACCAGGCCCGTCACTATCTCGTCGCCG
GTGCTGATGATTTCGATGCGCATGAAGGGCTCCTCGGGGCTGGCGGTGGGGCTGGGGTGG
CCACCTGGGTGGCCGGCTCCATCAGGGCTTGTTGTGTTCGAAGTAGTAGCTGATGCGGGT
GCGCGGGTTGAGGTACTCAAACACCGCTGGCGGCAGTCGCTTGGGGTGGATCACCTTGGC
GATGGAGAGCTCGGCCTGCTGCAGGTCGATGATGGCCGCCTCCTGACGCGGAATGCGCGG
ATCGTACACCAGCACCGAGGGGTAGAGCAGGCGAGAGGTGTTGACCGACATCACCAGCCC
CACCTGACCGTTGGAGAGCTGCACCACGCTGCCCGGCGGGTAGATCCCCATCAGCCGGAT
CAGCATGCCGAGGTAGTCCGGGTTGAACTGGGCCTTGCGCTGCTTGTAGAGACCGCTCAG
GGCCGAGTAGGGCACTTTGGCCTGCATGTGGCAGAGGTTATCGTACTCGTTGATCAGCGA
CACAATCTGGGTCAGCGGGTCGAGCTGCCCCTTCTTGAGCCCCTCCGGCCCGCTGCCGTC
CAGGTATTCGTGGTGGTGCAGCACTATCCCCTTCGCCTCGGCCGGGAAGTCCTTGGCCAG
GTTGAGCAGATCCAGCCCGTAGCGCGGGTGCTGGGCCATCAGGTTGCGCTCGGGCTTGGT
CAGCGGCTCGGTCTTGCGCAGGATCTGGCTCGGGATCTTCAGCTTGCCGATGTCGTGGAA
CAGGGCCCCCATGCCGACCCGGCGGATTTCGTCGGCCGACATGTTGCACTCCTTGGCCAG
CAGCATGCTGAGCACGCTGACGTTGAGGGAGTGGAAGTAGAGGTTGTTGCCATCCTCGCT
GTCGGACACCAGGTGCAGCACCATCTCGTCCACCGACAGCAGCTGCTCGGTCATGGCGTT
GATCAGCTCCTGCGCCTCGCCGATGGCGTTGAGGGGGCGGGACTGGATCTTGCCCATCAC
GTTGCGCACCTGGGCCAGCGACTGCTGGAACTGCTTCTCGCACTGCTGCAGGTCGCGGCG
GTACTGCTGCAACTGCTCGATGCGGCGCTCCTTCTCCTGCTGCATCTCGGCCTGACGCTG
GGCCGTGTCGGGCGCCTCCTGCGGCTGGGCCTGAACCTGGTTCAGCGGCTTGGGCGGGGC
ATCGCTCTTGTCCGGAATGATGGTGACGAGCTTGAGACCGAGCCGGCGAATGAGCTCGAT
CTCCTCTTCGTTCTTGAGTTTGAAGCTGGAAAACAGGAAGGGGTGTTCGCGCCAGCCAAG
TGGCAGAGAGACGTAATTGCCGACTTGCAGCCGGTCTACTGAAATCTTGATACCTGTCAT
TGTCTTGGATGCGAGAGACACATTGAGCCGTATGCTAGTCAAAGGTGGGGGTGAATACAA
AAGGTATCTGATGACAGGGTAGTTGCTTTATTATAGACTTCTGGATGTCCAGACATATTT
ACCGATGCAGTACAGGGAGTAAGCATGCCGATCAAGATCCCGGATCAGTTACCCGCCGCC
GAAGTGCTGGGGCAGGAGAACATCTTCGTGATGACGGAGTCCCGGGCCGTCACCCAGAAC
ATCCGCCCGCTGCGGGTGCTCATCCTCAACCTGATGCCCAAGAAGATAGAGACCGAGATC
CAGCTGATGCGGATGCTCTCCAACTCGCCGTTGCAGGTGGACGTGGATCTGCTGCGCATC
GACGATCGAGAGTCGAAGAACACCCCCCAGGCACACCTGGAAAACTTCTATCACGACTTC
GAACAGGTGCGGGGTAACAACTACGACGGCATGATCATCACGGGGGCGCCGCTCGGGCTG
GTGGAGTTCGAGGAGGTGGTCTACTGGCCGCGTGTCGTCGAGATCATCGAGTGGTCCCAT
CAGCACGTCACCTCCACCCTGTTCCTCTGCTGGGCGGTGCAGGCGGCGCTGAAGGCCCTG
TACGGCATGGAGAAGCAGACCCACGGCGAGAAACTCTCCGGGGTCTATCGTCACCACAGG
CTCGATGAACACGAGCCGCTGCTGCGCGGTTTCGACGATGAGTTCGTGGCGCCTCACTCC
CGTTATGCGGCCTTTGACGGAGATCTTATCCGCGCCAACACGGATCTGCAGATTTTTGCC
GAATCGGCAGAGGCGGGGGTCTATCTGGCGGCCACCAAGGATTGTCGCCAGGTGTTTGTC
ACCGGCCATCCCGAATACGACGCCCTGACCCTGGATGGCGAGTATCAGCGGGATCTGGCC
GCCGGGCTTGAGCCCGTCATTCCGGTCAACTACTACCCGAACAACGACCCGATCCAGACC
CCGCGCGCCAGCTGGCGCAGCCACGGCCACCTGCTGTTTGCCAACTGGCTCAACTACTAC
GTATACCAGCTCACCAGCTATCGGGTGGAGGATATCGGCAAGGTCTTCACCTACGACCAG
GGTGGCAAGTAATCAGGCGTACTGCTCCAGCCGCTCGGCCAGCTGGTCGAGCCATTGGCG
GTGGCAGGCCAGGGTGAACGCCTTGGGTCTGTGAGCCTTGATGGCGGCCATCGCCTCCTG
TCGGGGCTGGCCCAGGCTCATCATCAGAGCCGCTGCCACCAGCCCGGTGCGACCGCTGCC
GCCCTTGCAGTGGATGGCCAGGTGCCGCCCCTCGCGCAGCAGGGCCAGCAGCTGTGGCAG
CGTCTGTTGCCAGGCGAGCTCGAAGGTGGCGTCGGGGGCCTGGTCATCCTCGATGGGCAG
GTGAAACCAGCGCAATCCCTCGCGCTCGACCGCCTCGCCAAGGTGGGCCAGCTCGAGGCG
GGCCAGTTCGGCGTCAGTCATCAGCGTGATGACGGCGCGGGCGCCGGCCAGCCTGAGCTG
ATCGAGGGCCAGCGGCAACGCGACCTGTTGGGTGCCGGGGCAGGGGGTCAGCAGCAGCTG
GCCGTCGAGGCGCGGCACTTCCTGGCTCCAGAAGGGGTGGGACGGGTGCATAAAGCTCCT
TATGAAGCCAGTGGCTGCGGGCGTGAGCCGGGTTTTGAGTGCGCCAAAGCATAGGGGGCG
CGGCCCCGATGTCAATCTGCGTTGTGTTCAGCCCGGTTTACGGGCAGAGTCTAAAAAATT
GAGCGGTTCAAGGAGTAAAGATGAGAAACCTGGATCAACTGGATTTGGATATCCTGGCCC
ATCTGTTTCGCGATGCGGGCATGACCAACAAGGATCTGGCCGCGCTGGTCGGGGTGGCAC
CGTCCACCTGTCTGGAGCGGGTGCGCAAGCTGCAGCAGGATGGGGTGCTCAAGGGCGCCC
ACTGCGAGGTGGATTACCAGGCCCTCGGCGGTCACATCCAGGCCATGGTGTCGTTGCAGC
TGGCCCGCCACAGCCGCCAGATCATCGATGCGTTTCGCGATGCCATCCTGGCGCTGCCCG
AGGTGATCAGCCTGTTCCACATGGGGGGCAAGGATGATTTCCTGGTGCATCTGTGCGTCT
CTGACACCGAACACCTGCGCAACTTCGTGTTCGATCACTTCACCTCCCGCGAGGAGGTGG
TGCATCTGGAGACCTCGCTGGTGTTCGAGCACAAGTTCAGCCGCTCGCTGCCCTGCTTCC
TCAACACCTGATGCCCGCTTGTCTCCTACAAAAAACCCGCCAATCGGCGGGTTTTGTTTT
ATGGCGGTCAGTTCAGCACGGTGCGGGTGTCCGGCGCCGTCCGGTAGAGCCCCTGCTGGT
AGGCGAGGCTGCCCCAAAGCGCGAGGCCGAGGGCCGCGTCCTTCATGGTGGCCGGCTGCG
GCGCCGGGGTGAGCGTCTCTGTCGCATCCTCATAGATGAAGCCTTCTGGCGCCCGCTCCG
GCTGCAGGATCACAACGTCCTTGCCGCGCATCAGGGCGAAGTTCTTGTCGTACTGCATGA
TGGCGCGGCCCGGCCAGTCGGCGGGCATGCGGGTCAGATCCTTGCCGAGCATGGGATAGT
CGGCGCTGATCCCCATCAGGGAGAGCAGGGTCGGTGCCATGTCGATCTGGCTGACGATGC
GGGGATCCTGTCTCGGCGCTATGCCGTCACCCACGATGACCCCCGGAATGTGGAAGCGGG
GGATGGGCACCAGGCTGGCGCCGCTGACCCGGCTGTCGTGATCGGCGATGACCAGGAACA
GGGTGTCCTGCCAGTAGTCCGACTGCTTCGCCTTCTTGAAGAACTCGCCGATGGCGTAGT
CCGCATACTTGGCGGCGTTGTTGCGGGTCTGCTTGGGCTGCTCATAGAGGGCGATGCGAT
CGTCGGGAAACTCGAACGGATCGTGGTTGCTCGAGCTGAACACCAGGCTGAAAAAGGGTT
TTCCCTGTTTGTGCAGGGCCTGGAAGGTCTGGTCTGCCTTGGCCATCAGATCTTCGTCAG
AGGCGCCCCAGGAGCCCTCGAACACCGGGTTCTTGAAGTCCTTCTGCTCGACTATGGTGG
TGAAGCCGTTGCCGAGGAAGAAGCTGCGCATGTTGTCGAAGTGGCTCTCGCCGCCGTAGA
TGAAGCTGGTGTCGTAGCCCCGCTGCTTGAGCAGATCGGCGATGGTGAAGAAGTTGGTCT
GGCTCTTGCCAAGCTTGACTACGGCCTGGGCCGGGGTCGGTGTGAAGCCGGTCAGCACCG
CCTCGATGCCGCGCACCGAACGGGTGCCGGTGGCGTAGAGCTGCTCGAACGCCCAACCCT
GTTTCGACAAGGCATCGATGTTGGGAGTGAGCGGCAGGCCGCCGAGGGAGCCGACGAACT
GGGCCCCCAGGCTCTCCTGCAGCAGGATCACTAGGTTCTTCGGCTTGCCGCCGTAGCTGG
CCTCGTTGAAGGTCTGGCTGGGCATGGTGTCGGAGCTGAATTCATGGGATTCGCGGCCGC
TCTCCTGGCGTACCAGGTCCAGGATGCGTTGGCGGGGCAGCTCACCGTAGAACTGGCTGG
CATCCTCCTCGGCCCGCATCTGCTTGATGGCGAAGAAGAGGGAGTAAGAGGAGTTGACGG
TGAGCGCATTGACCAGCGGATCGCTGGCAAATGCCACCATGGCCGGGTTGAGGGCGCGGT
GACCCAGGCTGGAGCGGGCACCGAGAAAACCGATGGCCAGGATCAGCAGGGCAAACGCCG
GACGCAGATACCAGCGCGGGAAGCTGATGCCGCGCAAAAGACGGCCGCTCAGCCACCAGC
CGCCCGCCAGCACGGCGCAGCTGAACACCAGCGCCAGCAGCAGCTCGCCCTTGCGGCCGG
CCCACAGCATGGCGAACACCTCTTTGGGATAGATGAGGTACTCCACGTAGAGGCGGTTGG
GCCGCACCCCGTACTCGGTCACGAAGGAGGGGGTGGAGATCTCCAGGAAGAGCAGCAGCC
AGAGTCCCAGGGTCAGCCAGACCCGGATGAACTGCAGCCAGGCACGGCCCACGGCATGGG
GGCCGGCCAGCAGCAGGGTGAATACGGCGGGCACGCCCCATAGCCAGCAGAGAGTGGCGA
AGTCGACCCGCACTCCCTGCAGCAGCATCTCCTGCCAGCCGGCGACGGCGTCGACCCGCT
CCAGTTGCCAGAGGCCGAGGGCGAGCCGGCTGATGGAGAGAGAGACGAGCGCGATCAATG
AAAAAACGGCGATGGGCCAAAACGGTCCCAGCCATCGTCTGATAGTGGTCATTGTTGTTC
CTACAAGCCTGTTTGCACCCGTCCACGGGCGCATTGTTTTTATATTGCAGGGTTATGACA
GTGGTGGCGGGCAAAGGTTGCGTCGGGAGTGTGCGAAAGCGCAACTTTTGGCACGTTTTA
TGATTTTTCTGTGATGGCGGACAAGGGTTGCAGACAGCAGAAACGACTGGAAAAACTGTG
ATCCTGCCTGCAAAGCGAGGGCGGGGGCTTATCTATAATGGCGCCGATTTTTCTCAATCG
GAGCCGAAGGGATGCCGGTCTTTATCGATGTGGAATATTTGCAGGGGTGGAGCCTGTTCG
TGGTGCTCTCGGACGGTACCACGGGGGCGCTGGATCTCGCCCCCTGGCGCACCCAGCCGC
TGTTCGCGGCGCTGGATTCGGAGCGGCGCTTCGCCCGGGTCTTCATCAATCGTCACCATC
AGCTGGAGTGGCCCGCCGGCTGCATCCTGTCGGCTCACGAGGTCTATCACCTGATCAAGC
CCATCGACGAGCGGGAGGCCTTCAGCTAACTCCCTGTTTTTGTGAGCTATCACAAGATTC
CTGTAAAGGGAATGTTTGAGCGTTTGCCTTCCTCACCCAATTTGGGTAAAACCTGCGCAA
CATTTTGCCAACCCTAGCCTGGTTTCGCTTCTCAGGGCTTGCCGCCACCGCGCCGCAGGC
CTTTTTTGCAGCCTGACGGCAAACCTTCCAGCAACTGAATGGTTTGGCGATTGGAATTAA
AACAACAACATAAACAGAGAGATAAGGAAAGAGTATGGCTTGTCATATGCGCACCCCGCT
GGCCCTGCTGGTGGGTGGTCTCGCCTGTCACGGCGCCGCCGGTCAGGAGGCCGTCCAGCA
ACTGGAACCCATGGTGGTGGTCGCCAGTCGCCCCGCCAGCACCCTGGAGGTGACCCTGGA
TCCCAAGAAACCGGGCTCCCCCATGCCGGCGGCCGACGGCGCCGGTTACCTCAAGAACGT
CACCGGCATGAGCATGGTGCGCAAGGGGGGTCTGGGTGGCGATCCCGTGCTGCGGGGGAT
GGGCATGTCCCGCCTCAACGTGCAGATGGATGGCGGCATGCTGGCCGGTGGCTGCGGCGG
CCGGATGGATCCACCCACTGCCTACGTCTTTCCCCAGTCCTTCGACCGGATCCGGGTGCT
GAAGGGGCCGCAATCCCTCGAGCAGGGGGCCACGCTGGCGGGGACCGTGCTGTTCGAGCG
GGACAGGCCCGAGTTCACCGCCCCCGGCGTCAAGGCCGAGGCGTCGGCGCTCTATGGCAG
CTTCGGGCGCGACGACCAGATGCTGGACGCCACGGTAGGGACGCCGCAGGGCTATCTGCG
CGGCCAGTTCACCCACTCCGACAGCGATGACTATCGCGACGGCCACGGCGACAAGGTGCG
CTCCTTCTACCGGCGCGAGAACGGCACCGCCCAGCTCGGCTGGACGCCCAGCGAGCACAC
CTGGCTCGAACTCACCGCCGAGCGCAGCAACGCCCGCGCCGCCTATGCGGATCGCACCAT
GGACGGCCCCATGTTCGATCGGGAGTCTTTCGGCCTCAAGCTCAGGCAGGAACAGATCAC
CACCCACTGGCAGCGCAGCGAGCTGACCCTGTGGGACAACGACATCGACCACATCATGGA
CAACTTCAGCCTGCGGCCGAACAGCGGCATGAAGATGCTCTCCAACCCGGATCGGCGCAA
CACCGGCGGGCGCTGGGCCAACGACATCGCCCTGCCGGCCGACTGGCTGCTGACCGCCGG
GTTCGATACCAACCGGGATCAGCACAGGGCCCGCAGCGGGGTGGACTACGCCAGCCAGCC
GCGCCAGCGCACCCTGCGTTTCGAGCAGCAGGGGGGCTTTGCCGAGCTGGGCCGTCAGCA
GGGGGCCCACAGCTACAAGGGAGGCTACCGGCAGGACAGGGTCGAGACCACCCGGTACGG
CGCGGGGGATCAGACTCTCTACAGCGATACCCTGACCCTGGACAGCGGCTTTGGCCGCTA
CGAATACCAGTGGTCGCCGGCCTGGTCGAGCTACCTGGCCTGGGGTCAGGCCAAGCGGGC
GCCGGACTACTGGGAGCGCAGCAAGGACAGCGTGCCCTTCACCCTCAACCCCGAGCGCAG
CCGCCAGTGGGATGCTGGGCTGGCCCTGCGCAGCCGCGATCTGGATCTGACCCTCTCCCT
GTTCAGCGCCGACATTCAGGACTACCTGCTCTACAACAACAAGTCGAACAAGGTGCGCAA
CATCGACGCCCAGACCCGCGGCGGCGAGCTGGAGGGGCGCTGGCAGTTTGCCGAGCAGTG
GCGTCTCGATGGCGGCCTGGCGGTGGTCTATGGCGAAAACCGCAGTGACAACAAGCCGCT
GGCCCAGATGCCGCCCCTCGATGGCAAGCTGGCGCTCGGCTGGCAGCCGGCCGAGGCGTG
GAACCTGACCCTGCTGGGCCGCGCCGTGGCCGCCCAGGAGCGGGTCGATGTGGGTTCCGG
CACCGTAGCCGGCCAGGATCAGGGGGAGACCCCGGGCTTCTTCACCATGAACCTGAGCGC
CGCCTGGCAGTTCCACCCAGGCTGGCAGCTGTCGGCCGGGGTGGACAACCTGTTCGACAC
CTTCTACTACGAGCACCTCTCCAAGTCGGTGCACGCCAGTCAGGCCGGGCTGGGCTACGA
GCAGGTGGGGCGCATTCCGGAGCCGGGCCGTGCCTACTGGCTCTCCCTCAGCTATCGCTT
CGCCTCGGCCGGCGTGCTCTGAGCGGGGATTAGCTAACCGGCTGAATCGGGTAACGTTTT
CAGTCACAGACCCGTGCGGGCTGGGTCGCTATCATGGCCCCAGTGCGACGCTTTGGGCGT
CGATACCACCACAGCGGGAACATAACAATGAAACAAGGAACGTTGCGTCGTGGCGGCCTC
ATCGGGGCCGCCCTGTTACTGACGGCTTGCGGCAGCGGAGGCGGGAGCGGCTCCAGCAAG
CCCCAGCCCCCGGTCACCAACCCGCCGCCGGCCACCGCCAGCCGCGCCTGCTACGGCAAT
GATCAGCCGGCCTGCAACCTGCGCACCTACCAGGTGATGGTGGAGTCCTTCGTCGACGGC
GACGGCAGCGCCAACTACGGCGTCGGCTACGGCCCCTCCCAGCACAACGGCGATCTGCAG
GGGATTATCGACAGCCTGGATCACATCAAGAGCCTCAACGTCAACGCCATCTGGCTGACC
CCGGTGTTCGACTCCTGCGCGGGGCAAGGCGGTGACGACAAGCTGGATGCCACCGGCTAC
TTCGCCTGCGACTTCTTCAACGTGGACCCCAACTTCGGCAGCAACGCCCAGCTTAAAAAA
TTGGTGGACGGGGCGCATCAGCGCGGTCTCTACGTCTTCCTAGACGGGGTGTTCGGTCAC
GTCAACAAGGTGGGGGTGAGCAAGCCCTCCCCCGAGGGGCGGCTGCCCGCCCTCAAGAGT
GGCGGCGCCGGCTACCCGGGCCAGCTGGTGGATTACAGCCAGCCCGAGAGCCTGGCCTAC
TTCAAGGAGGTGGCCCGCTACTGGGTCGAGCAGTACGGCATCGACGGCTGGCGCCTCGAT
CAGGCCTATCAGCTCGATCTTGACGACTGGCGCGCCATTCGCAGCGAGGTGGAGCGGGCC
AGCGCGGCGCGCAAGGCCGCCGGCCAGCAGTGGGGCACCCTCGGCTATATGGTCGGGGAA
GTGTGGAAAGGGGCCGACGAGATCCGCGCCCAGGCGTACGGGCCGAGCGACAATCCGGTG
CTCTCCTCGGCGTTCGACTTCCCGCTGCGCTACGGCCTGGTGCAGGCGCTGGCGGTGGAG
GAGTCCGGCAAGGGGGGGCAGGGGGCCAGCGTGCTCGATGCCAGCTGGAACAAGGTGGAG
AACTACCCGGACCACGCCATGCCCAACCTGATGCTGGGCAACCACGATCTGGTGCGCTTC
GGCGATCTGCTGGAGCGTGGCAACTTCAATCCGGCGGACTACTGGCAGCGCCACAAGGCG
GCCTTCAGCTTCCTGGCGGCACGCTCCGGCCCCATCACCCTCTACTACGGCGAGGAGTTT
GGCGACGAGGTGCCTGGCTTTGCCAATCAGGTGGGCGGCGACTGCGCCGCGCAGGGGCTC
TGTGACGATCACGTGGCCCGCAGCGATGGCAAGGTGCCCGGCGTCACCGGCTTCGTGCCG
AGCAGCGAGCAGGGCGAGCTGAAACAGTGGCTCAGCCAGCTGCTGGCCCTGCGCGCCGCC
CACCCCGCCCTCTATCAGGGGGAACGGGTCAAGCTGGTGGCCGAGGGCAGCGTCTATGGT
GACATCAAGCAGACGGCGGCGGAGCAAGTAGTCTACCTGCTCAACGTCTCCACCACGCCC
CAGAGCTATGCGGTGCCGGCCAGCAAGCTGCGCAGTGGCAGCGCCCTGGTGGATCTGCAG
AGCGGCGAGCGCCTGGCCATCGGCGGCAGCAGCGTGACGGTGGACTTGCCGCCCCTCACC
GGCCGCTTCCTGCTGGTGCGCTGAGGCTGGTAAACAACAAGGGCTCCGTGATGGAGCCCT
TGTTCATGGGGACGTTACTTCTCGATGCCGCTGCCGAGCTCGTCCTGATGGGGGGTGGCC
TGACTGTTGCCATTGCCGTGCCGCCAGCTCTCCAGCCGGTTGTGCACCCCGCGACGCAGG
CCTTTGACGCTGGTCTCCAGGTAGTCCACCCCCACCAGGATGGAGAGGGTGACGCCGGTG
AGCAGCAGCGCCTGGTGCAGCATCTGCATGCCGATGAGGGCGCCGAGGGCGGCCAGCATC
CAGACGGTGGCGGCGGAGGTGACCCCCAGTACCTGGCCATCCCGGGTCATCATCACCCCG
GCGCCGAGAAAGCCGATGCCGGTGATGAGCTGGCCCAGTACCCGCGCCTGATCGGCGCTC
TGAGGGCTGACGGCGGCACCGATGGCGAGAAAACAGTAGGTGCCGAGGATGATGAGCGAG
GAGGTGCGGATGCCGACCGGTTTGCCGCGCAGCTGCCGCTCCAGCCCCACCAGGGTGCCG
CACACCAGACAGACCAGGATGTTCTCCCAGCCAAGGGGCGCTATGTCCCACCAATCAGTC
GTCATCATATCCACCTCTGCTCTCGATGCTTGTTATCCGGCCGCGCTCTGCCCCCGGTTT
TCCAGCCGCTGGCGGAAGGCCCGGGCGAGGCGCTCGTAGAGGTCCTTTGCCTCTCTGTCC
TCAATATCGCCACGTATCCAGGGATTGTCGATGATTTCCAGCAGCACGCAGTCACGCCCC
TGCTGGCGCAGATCGACCCCGAACAGGCCGTTGCCGAGCTGATGAACGGCGCGGCGGGCG
GTCTGCAACACCCGCTCCGGCACCTCGTTGAGCGGCAACGCCTCGATGCGGCTCATGTCG
AGGGGGTGTTTGCGGCGGCGGATGCGATTGCCGGGCTCGGGGCGGAAGCGGCGGCAGGCA
AACAGCGGCGAGCCGTCGAGAAAGCCGATGCGCCAGTCAAACTCGGCGGGGATCCGGCTT
TGCACCAGCAGCAAGGCGGAGCGCCCCAGCCCTTCGTCCAGCAGGCGAGCCAGCTGCTGC
TCGTCGCTGGCCATAGCCAGATCGCGCCCCTGCGCCCCGTCGGGTACCTTCACCATCAGC
GGCAGGCCGAGCCGCTGCACCAGCTCATCCACGTGGTGGCGGCCGCGGCGGGTCACCACC
ATGGTGGGCGGCATGGGCACGCCGCTGCGCACCATCAGCTCGTAGAGGTAGAGCTTGTTG
CTGCAGGCGAGGATGGCGCGGGAGCTGTCGATCACCTGCATCTTGAGCTGCTCGGCGCGG
CGGGCAAATTCGAAGGTGTAGTGGCCGACCGCGGTCTCGGAGCGCAGCCAGAGGGTGTCG
AACTCCGGCAGCCGCTCGATGGCGGACGGCGCCAGGATCTCGGCCCGGATCCCCTGGGCC
GCGGCCGCCTGGACGAAGCGATCCAGCGCCAGCGCATCGCTGCTGGCACGGCCGTCGTTG
GGGTCGACCAGGATGGCGAGCTGGTAGAGCGGCGCCGCCTGCTCCTCGTCGCCGGTGCCC
ACCAGCGCCTGGGCGTGGTGCAGCATCAGTGTCTGCTCGCTTGGGCTCAGCGCCAGCGGC
GACAGGCTCTGCTGCTGGCGCACCGACCAGCCGTGGCGGCCGCGCTTGAGGGTCAGCTCC
TGCAGCGGCAGCTGGCTGAGGCCGTAGTAGTAGCGGGCCAGCCCCGCCAGCTCGCTCTGC
TCGCACTGGCCGAAGATGGCGCGCACCCGGATCCTGTCCTCGCTCTGCTGGGCCAGCCAG
CCCTGCAGCTTGCGCCACAGCTTGGCCGGCGGCTGCTGGGGTTGCAGCTGGCTGATGGCC
TGCAGGCCCGGCAGGCAGTGGTGACCGCGGGCCTGGGCCAGCAGCGAGCAGTAGTAGCCG
GCACTGAGGTGCTCCAGATTGCGGCAGAGGTTGATGATGCGGGGGCGGCCGCCGGTGGTG
GGCACCCCGTGTTGCAGGTAGGTGCGGGCGGTCAGCAGATAATCGGCATGGCAAGGCCAG
TCGCCCAGCTCTTCGACGATGACGTAGGTACTCATTTTTTCGGCTCCACAGATGAAACTG
CCTTAAGCGGCAGGATCCCCAGTGGGCTTCGATGCACCGACAAGCACGACAATGGCGCGA
GGGGAAACAAGAGGTTACAGTGCCTAATATGCCGCCTTGGTAACTTGTGATACAAGTCGC
ATTTTTGGTGATGAAGATAAATAACCGAACAAGGATTCCCCGTGTTGACCGTGCGCGCGG
CCCGGACCGATGATCTGGGCGCCATCGTTAAGCTGGAACGCTACTGTTTTCCCCCCGAAG
TCGCCTTTGGGCGCAGCCGCTGGCACTATCTGCTGACCCAGGCCAAGGGGCGCACCCTGC
TGGTGCTGGACCAGCAGGAGCAGCTGATGGGCTACCTCTGTTTGCTGGAGCACAGGGGCT
GGGATCGGCTGATCATCCAGACCCTCGCCATCCGCTGGACCATCCGCCGCCAGGGCTGGG
CTCGCCGCCTGCTGGAGCAGGTGATCCGGGAGGGCAAAGAGGCCGGCTGGGGGGCGATCC
GGCTGGAGGTGGGCGATGCCAATGAAGAGGCGCAGGCGCTCTATCGCGGGTTGGGTTTTC
GGCCAAGGCAGAAGTTGCTGGATTATTATGGCCACGGACAGCATGCCCACCGGCTGGTGC
TGAAGCTGGCCGGAGAGAGGAGAGAAGAGGAGAGGGGATGAGCTGCGACAACTGCCTCGC
CACCGCCATCAGGGCCAAGCTGGGGCGCTGCCCGGTCTGCGCCGGCCAGACCTTCGTCAT
CGGCCTGGTCGGCTGGCTGGTCTGGTGGTGGTGTGGCGCCGACACCTCGGTCAATGCCCT
CACCGGCCTGCTGTTCGCGTTGGGGGGATCGGGCCTGTTTTTGCTCCACCTGCTGGTGTT
CATCTGGCGCAAGGCGAGCGGGCGTGAATTGAGCGACGAATAGATCAGATTGATTTCAAA
CAGATAAATAACAATAGCGCTGTAGAAATGGAGGTTCAGATGATTGCAATGGTAACGGGC
GCCTCGTCCGGTTTTGGTGAATCCATCAGCCGTCAGCTGGTGCAGGCAGGCTACAAGGTG
ATCGGTACCGGTCGCCGCGGCGAACGGCTGGCCACCCTGGCCGACGAGCTGGGCGCCCAG
TTCCTGCCGCTGGTGTTCGACGTGCAGGACAAGGCGGCCACCCGCGCCGCCATCGACGGG
CTGCCGGCCGAGTGGCGCGAGGTGGATCTGCTGGTCAACAACGCCGGGCTGGCGCTGGGG
CTGGAGCCGGCCCACAAGGCAGACCTCGAGGACTGGGAGCAGATGATCGCCACCAACATC
AACGGTCTGACCCTGCTCACCCGCCTGTTGCTGCCGGGCATGGTCGAGCGCAATCGCGGC
CACGTCATCAACATCGGTTCCATCGCCGGCACCTACCCCTATCCGGGCGGCAACGTCTAC
GGTGCCACCAAGGCGTTCGTGAAGCAGTTCAGCCTCAACCTGCGCGCCGATCTGGCCGGC
ACCGCCATCCGCGTCACCAACGTGGAGCCGGGTCTGTGCGGCGGCACCGAGTTCTCCAAC
GTGCGCTTCCACGGTGACGACGCCAAGGCGGCCACCGTCTATCAGGGCGTGCAGGCGATC
CAGCCGGAAGACATCGCCAATACCGTGCTCTGGATCAGCCAGCAGCCGGCTCACGTCAAC
ATCAACAGCATCGAGATCATGCCGGTGGCGCAGACCTTCGGCCCGCTCCATATCAGCCGT
CGCTGATGGCTGCTGCGGATGAAACAAGAGAGGCTCCCCTGGGAGCCTCTCTGTTTTGGG
GCCTGTTTACAGGCTCATGATCTTCTTGAACTCCTCCGGCGAATACTTCTGCTCGGTGCG
CTTGGTGAGATCCGTCATCAGCTTGTAGCGCAACTCTTTGGCCATCTGATAGCTCTTCTC
CAGCTGGCTATAGGAGTAGTCGGATGCCAGCCCGATGGCGGTGGCCTTGTCGCCGGCATA
GGCCTGCTTCAGGCTCTGGTCGAGCAGGGCCACCTCCTTGTAGAGCTTGCTGCTCTCCTT
GCTCCAGACACCGCGCAGCAGCGGCAGGTATTTGTCCGGATCGGCGCTGGCCAGCGCGGT
CAGGCTGCGGAACTGCCAGTAGGCGGAGTCATCGGAGTAGCTGTCGCTGCCGGTGCGGTA
GGGCAGGGGATAGGACTCCAGAGTGTTGTAGAGCGGCACCATCACGGATTCGGCCAGCAC
GCCGTAGCTCTGCCAGATCAATCCCTGCAGCTCTTTGGGCATCTCCTTGCGCAGCTGGAT
GACGTGGGATTCCAGCTGGCGATCGATGCGGATCGGCCGCTCTGCCTTGCCCGCCAGCGG
CGTGCCCTCATAGGTGGCGCTCAGCAGTTTGGCGACGTCCGGCACGGCGATGGGGGCATC
CGGCTTCATGAACAGCGGATATTGCGCCTGGCGGGTTGGCTGCTTGTGAGAGGCCGTCAG
CATTTTCTGGCCGAGCCACTCCCGATCCACGTTGTAGGGGTCGGCAATCACCCCGAATGC
CTTGGCGAAGTTGAACTCTTTCGGGTCGGCGTTATCCAGCAGTTTGTGCTCGCGTACAAA
CTCCAGCAGTCTGGGCGAGTGCAGCACGTCGGCGCCGTCGAGATTGACGCCGTGGATGCG
CAGGCCGTTGGCCACCATGGCGTAGCTGTCGTCCGGCACCCGCACCGCAATCCAGTGGTG
GCCGGAGCCGATCTCCATCAGCCAGGCCTCGTTCACATCCGCCAGATAGAGGCTGTTGCC
CTCACCGGCGCCATATTGCTCCACATAGCGGCCGAGCAGCTCGACCCCCTCTTTGGCCGT
CCTGGCCTGCGGCAGGATCAGGGTCGGGATGATGGCCTCGATGACCCCCTTCTCAATCAG
TGGATCGGCCTTCTGGGCCTTGTCGTTGACCTCGGCACTGGTGGTGGCCGAGATGGCGAC
GTTGGCCTCGTTGATGCCGCGCTCCTCGTAATACTTGCCATCCGGGTCGCTGCCGGCGGC
ATCCCAGTCACGGATGGCGGAGTAGGCCAAGAAGGCCTTTGGCATCGGCACTTCCAGCCC
GTTACCCAGTTTCCAGATTGTGCCCTCGTTTTGCTGCGCGGGCCGGAAGGCCAGGTACTT
GTTCCAGTTGTTGACGCCAAAATCCTCGTTTCTGGCGATCATCACGCTGCCATCGGCACT
GGCGCCCTTGCCGACGATAAGGCCGGTACAGGCGTCGGCACTGGTGCCAAGCAGGGTGAG
CAGGGTGGCGGAGAGAAGACTCAAGGTGTGTTTTTTCATGGGATTGCCCGAAGCGTAACT
GTGAGTGAAAGCCAGGCGGTGGGATGCAGGTCTGCCGCAGTGCGATCGGCCGCCGATACG
CTGCCGGGGGATCGTGCTGCTCATGGTCGATGACGCAAACATTTCATCCATAACACTGCT
TGCTGGTCGTTTTGTGCGCCGAAATTGTATGTCTCACTGGTTGTTTGTTTTGTGATCTAT
GAGTCGTTCCTTTGCTTTGTCTGGTAAAGCGTAAAAAAGGCAGCTATATGCACCAGAACC
TGCCGATTGGGCAGCGTAGCGTCATGATTCTGACGTCTAGATGGCCATGGATCAGCTCGC
AAGCCCGTACGAGCCGGGATCTGCGCCAATCTGGCAAGTTGGCCTGCAACTTGCTGGTTT
TATTGCCAATGATTGGGCCTGGCGCCTCATGCCATCGAATCAGCGACCTCGTCATGCCGG
TTTGGCATGCAGACTGGAGCCCCCATGGATATCAAACCCTACAGCCAGCAGCTTGCCCAG
AGCGCCTCCAACAATCGCGCCCTCGCGACCCTCAGCAGCGCCGACAGCGGTCAGGGAGGC
GGCTGGGCAGATCTGGTCAACCTCTCCTCCCAGCGGATAACCGGCCAGGCCCAGCAGGCG
CTGACCTATGAACACCTGGCCAAGAACAGCAAGCTGCCGCCGGCGCTCAACATGAGTTCC
GACAAGGGGGGCGTGCTGCAGCAGCTGGTGGACAAGGCGCTCGGCTTTGATCGCAAGCAG
TTCAACGAGATAGAAGAGAAGCTCAAGGCGATTGCCGACAACAAGCAGCTGAGCGCCGAG
GAGCGGGCGGAGCAGAGCAAGCCGCTCAACGAACAGCGGGACGCCATGCTGCAGGATGCC
ATGGACCGCCTCACCGGCAAGAAGAGCAGCAAGGAAGAGAGCAAGAGCGCCTGAGCAGCG
GAATGACTCGAACGGCAATCCATGGTCGGTGGGGGCAAGCCCTTGCCCCCACCGACCACA
GTGAATGATCTGCCCTGCCGGCAACCCGCATCCGCGGTGCAATGTGAGGGCGGGTCTGCG
TTCTTTGACCTGTGGGGGCCACAGGCGCACAATCCCTCTGCATGCATTCAACCGAGGGCT
CTGCCGTGTACAACTTCCAATATGCCAATCCCACCCGCGTCTGTTTCGGTGAAGGCCAGA
TCGCCAAACTGCCCGAACTGATCCCGGCCGGCAGCCGCCTGCTGGTGCTCTACGGCGGCG
GCAGCATCAAGCAGAACGGGGTCTATGACCAGTTGACCCAGGCGCTGGCAGGCCGGGAGT
GGCTGGAATTTCCCGGCATCGGCGCCAACCCCCAGTACGACCAGTTGATGGAGGCGGTGG
ATCTGGTCAAGCGCGAGCGCATCGACTTCCTGCTGGCGGTGGGCGGCGGCTCAGTGGTGG
ACGGCAGCAAGTTCGTGGCCGCCGCGGCCCGCTTCGAGGGGGACGATCCCTGGGAGATCC
TGCTGCACAAGGCCCCCGTCAAGGCGGCGCTGCCGCTCGGCTGCGTGCTGACCCTGCCGG
CCACCGGCTCGGAGAGCAACCCCGCCGCCGTGGTGAGCCGCGGGGAGGCCAAGCTCTCCT
TCATGAACCCGCTGGTGCAGCCGGTGTTTGCGGTGCTGGATCCCACCACCACCTACAGCC
TGCCGCCGCGCCAGGTGGGCAACGGGGTGGTGGATGCCTTCGTCCATATCCTCGAGCAGT
ACCTCACCTTCCCGGTGGGGGGCGAGGTGCAGGACCGGCTGGCGGAAGGCCTGTTGCAGG
TGCTGGTGGACAACGGCCCGCGGGCGCTGGCGGAGCCCACCAACTACCAGGTGCGCGCCA
ATCTGATGTGGGCGGCCAGCCTGGCCCTCAACGGCCTCATCGGCCGCGGTGTGCCGCAGG
ACTGGTCCACCCACGCCATCGGTCACCAGCTCACCGCCCTGCACGGGCTGGATCATGCCC
AGAGCCTGGCGGTGGTGCTGCCCTCCCTGCTGCGGGAGCAAGCGGCCCAGAAGCAGGAGA
AGCTGGCCCAGTTCGCCGAGCGGGTGTGGCACTCCAGCCGCGAGGACAAGGCGTTGCGCA
TCGAGGAGGCGATCATCCGCACCGAGCAGTTCTTCCAGCAGATGGGGGTGGGCACTCGCC
TCGCCGACTATGGCCTGGATGCGCGCTGCATCCCGGGGATCTGCTCCAACCTCAAGCTGT
TCGGCCTGACCGCCCTCGGGGAGCAGCAGGACATAGATCCCGACAAGGTCGCCAGGATCC
TCTCCCACGCGCTGTAAGTCATCCTGGCAACCATAGTGGCGCGGATCCTCTCCCACGCCC
TCTGATCACCGGCTGGTCAACGGAAAAGAAAGCGCCCCGATCATAGGGGCGTTTTGCATG
GTGGCGCCGGGCGCTTATTCGGCGCTGCGGTCCAGCTCTCGCTCCAGCGCCGCCGCCTTC
TGGCGGGCCGGATGAGTGTTGAGCCGCTGCCAGTAAGCCTGCAGGTGCGGGAACTGAGCC
AGCTGGCCGCTCTGGGCCAGCAGATCCACCAGGAAGGAGTTCAGGATGTCGGCGCCGGTG
AGGCGATCGGCCACCAGATAGCGGCGGCTTGCCAGCACCTCGTTGAGATAACCCAGCACC
TTGGCGCACTCGGCTTTGGCGTAGTCCGGCAGGAAGCGCATCGGGCTGCCGTCCTTGCGC
ACGAACATGTCGAGCAGCAGCGGCAGAATGCCCGAGCTCTCGGCGAAGTGGAGCCACTGC
AGGTACTCGGCATAGTCGGGGCTATCTTGAGCCGGTGCCAGCCGTTCCGGGGCGTGGCGG
GCGATCAGGTATTCGGTGATGGCGCCGGATTCTGCCAGCACCCGGCCGTCGAACTCGATG
ACCGGCGACTTGCCGAGGGGGTGGATGGCTTTTAGCTCGGGCGGCGCCAGAAAGGTGGTG
GCGTCGCGCTGATACGCCTTGATCTCATAGGGCAGGCCCAGCTCTTCGAGCAGCCAGATG
ATGCGCTGGGAGCGGGATTTGTTCAGGTGGTGCAGGACTATCATGAATACCTCGACGCAG
TGACAAGAAGCGGTAGTACGCAGCGGCGCGGCGACGGGTTCACCGCTGCAGCTAAAAAAG
AGCGGGCTGATGCCCGCTCCCGCACCGTTTGCGTCAGGCCTCCAGCGCCTGATCCAGATC
CGCCAGTATGTCCTCGATGGCCTCGATCCCCACCGACAGCCGGATCATCTCAGGTTTCAC
CCCGGCCTTGGCCTGCTCCTCTTCGCTGAGCTGGCGGTGGGTAGTGGAGGCGGGGTGGCA
GGCCAGGGACTTGGCATCGCCGATGTTGACCAGCCGCTTGAAGATCTTGAGCGCATCGTA
GAAGCGCACCCCCGCCTCGTAGCCCTCTTTCAGGCCGAACGAGAGGATGGCGGAGGGGCG
GCCGGCCATGTACTTCTCCGCCAGCAGGTAGTGGGGGTGACCCGGCAGCCCGGCGTAGCT
GACCCAGGCTACCTTGGGATGGTGCTTGAGGTGGTGGGCCACCTGCAGGGCGTTGTCCAC
GTGGCGCTCCATGCGCAGGCTCAGGGTCTCCAGCCCCTGCAGCAGCAGGAAGGCGTTCAT
GGGGGCCAGCGCCGCGCCGGTATTGCGCAGCGGCACGGTGCGCACCCGCCCGATGAAGGC
GGCCGGGCCGAAGGCCTCGGTGTAGACCACCCCGTGATAGGAGGGCTCAGGCTGGGTCAA
TTGGGGGAAACGCTCGGCGTGATCCGCCCAGGGGAACTTGCCCGAGTCGACCACCACGCC
CCCCAGCGAGTTGCCGTGGCCGCCGACATATTTGGTCAGGCTGTGCACCACGATATCGGC
GCCGTGCTCGATGGGCTTGCACAAGACCGGGGTGGCGACCGTGTTGTCGACGATGAGCGG
CACGCCGCGGGCGTGGGCCACCTTGGCCAGGGCGGCTATGTCCACTATGTTGCCGGCCGG
GTTGCCGATGCTCTCGCAGTAGACCGCCTTGGTCTTGTCGTCGATGAGGGCGGCGATGGC
TTCGGCGCTGTCATCCTTGGCGAAGCGCACCTCGACCCCGAAGCTCGGCAGCATGTGGGC
GAACAAGGTGTAGGTGCCGCCATAGAGCTGGGGGGTGGAGACGATGTTGTCGCCGGCGGC
GGTCAGCGCCTGGATGGCGTAGGTGATGGCGGCGGAACCGGCCGAGACCACCAGCGCGGC
TATGCCCCCCTCCAGCGCGGCCATCCTCTGTTCCAGCACATCGTTGGTGGGGTTCATGAT
GCGGGTGTAGATGTTGCCAGGCACCGCCAGGTTGAACAGATCCGCCCCGTGCTGGGCGCT
CTCGAACTCGTAGGCCACTGTCTGGTAGATGGGCACGGCAACGGCCTTGGTGGTGGGGTC
GTTGGCAAAGCCGTGGTGCAGGGCCAGGGTCGCATCTTTCATCACACACTCCTTGTTGGA
TGTTGCTGGATAGCAGTCATAGATGGATAGACGTCCAATCTATCAGGCCCTTGGCCGATG
TAAACCATCAGATCCGGCAAACCAATCTCGTCGGGGCGTGAGGGAGGCCGGCTCAGAGGC
GGCGGCGATACTCCTTGTCGTCGATCTGGTGCATGTCCCACTGCATCAGACGGTTGAGCT
GACTCATGGGATCCTCGATCAGCGGCAGCGGGCGGGGCAGGATCCGCTTGAAGTAACGGC
GCAGGATCTGCTGGATCCGGTTCGGTTTGATGGGGTTGGCCTGGCTCATGATGGTGCTCC
TGTGCTGTGGTTCTCACGTTCGCCAGCAGTATTGAGCTAAAATGCGGAAGTAAAAACTGA
TGACTTTCAGCACAAGGATTTCCTCTTTTATGCCCACCAGCCGCCTCTACCAGCAATTCC
AACGGCTCGCCCGGCAGCTCGGCTGCGACGAGCGGGAAATAAGCCTCGCCGAGGTGGCGG
ATCTGCTCTGCTGTACCCCGCGCAACGCCCGCCTGCTGCTGCGTCGCATGCAGGAGCAGG
GCTGGCTCGGCTGGTCTGCCGAGGCCGGACGGGGGCGGCGCTCCCGGCTCACCCTGCTGG
ACAACCAGGAGAGCCTGACCCGACGCCGACTGCGGGAGCTGCTGAGCCAGGGCCAGCTGG
CGCAGGCGGTGCGGCTGGCGGAAGATCGCCTCGATCTGCTCACCCCGCTGCTTATCGAAC
AGCTCGGCCAGGCCACCCGGGCAGGGCGCCAGATCCTGCGGGTGCCCTACTACCGGCCAC
TGCCCCAGCTGCTGCCCACCGGGCCGCTGCGCCGTTCCGAAATCCACCTGAGCCGCCAGA
TCTTCAACGGCCTGACCCGGCGAAATGAGGAAAATGGGGAAATCGAGGGGGATCTCGCCC
ACCACTGGGAGTGCCTTGGCCCCTGCCACTGGCGCTTCTACCTGAGGCCGGCGGTGCGCT
TTCACCACGGCCGCGCCCTGACGGTGGAGGACGTGACGGAGAGCCTGCAGAGCCTGCGGG
ATCGTCCGCTGTTCGCCCATCTGGCACGGCTGGAGAGCCCCTGGCCGCGCACCCTGGATC
TGCACCTCGACAGCCCGGATCCCCTGCTGCCCCACCTGCTGGCCGAGCCGGTGGCCGTCA
TCTTGCCACGCGAGCTCAAGGGGGAGGCGGGCTTTGCCCTGCAGCCGGTGGGCACCGGCC
CCTATCGGGTGACCGCCAACGATCCCATGCACCTGTGCCTGGAGGCATTCGACGACTACT
TCGGTCTGCGCGCCCTGCTCGACGAGATCGACATCTGGATGCTGCCGGAGCTGGCGGAGC
GGCTGGAGAGCCATCTGCAACTGGGGCGTGACAGCCCCGAGCTCGGCACCATGCGCGGCG
AGTCCGAGCTCGAATCGGGCTGCTACTTCCTGCTGCAGGATGAGCGCTCCGGCGCCCTGC
AGGATCCCGCCCTGCGCCAGTGGCTGGCCGGCCTGCTCAACCCCATCGCCCTGATGGCGC
GGGTCGCCCCCGAGCTGCAGCGGGGCTGGACCAGTGCGCTGGGTCTCTTGCCCCACTGGC
GGGAGGCGCAGCCGGCCCCGTTGCCGGCCCCGGCCGAGCGGCCACGCCAGCTGGTGCTGG
CCTGCTTCAACCAGCACCTGGAGTTCAACGAGTGTGCCAACGCCATGAGCAGCCTGCTGG
CCGAGCAGGGCATCGAGCTCGAGGTACGCACCCTGGATTACGGCCGCTGGGTGAGCGGGG
CGGACGAGGACGTGGATCTCTGGCTCGGCACCCTCAACCTGGAGCACGAACACGCCTTCG
CCCCCTACGCCTGGCTGCAGGGGACCCCGCTGCTGCGCAAGGTGTGGGGCGGCCAGCATG
GCCTGTGGCAGGGGCTGACGCAGTGGCGTGCCAGCGGCGAGGAGCCGGGGCCGAGGGCGC
TGCTGGCCAGCGTGCAGCAACAGGGCTGGTTCGTGCCGCTGTTTCACCACTGGCTGGAGC
TGGAGAGCCGGGTCGGCGTGCACGGGGTGCGGATGACGGCGCTCGGCTGGTTCGATTTTC
GCAGCGCCTGGCTGCGCCCGGAGCTGGCCGTCGGCGCCGGCGATACGACGGGGGAGCTTG
AGTCCAGAGGCGGGCCGCGTTAGCCTGAGCGCGGTCCAACGACAAGGAGTCGATATCCAT
GCTGGAAATGCAGATCCAACCCCGTTTTCAAGAGACAGATGCCCTCGGCCACATCAACAA
TACGGTGCCGGCGGTCTGGTTCGAGTCGGCCCGCGACCCGCTGTTTCGCATCTTCTCCCC
CGAGCTGGATGTGCACAACTGGCATCTGATCATCGCGGGCTACACGGTGCAGTTCAAACG
GGAGCTGTTCTACGGCCAGCAGGTATTGATCAAAACCGGGGTACGCCGCATCGGCTCCAG
CTCCTTCACGCTCTGGCAGGAAGCCTGGCAGGAGGGCGAACTGGCGGTGACCGCCGAAAC
CACCCTGATCCATTTTGACTACCAGTCCCGCCAGTCCATCCCCCTGGGCGATCGCCACCG
GGAGGAGCTGCGGGTCTGGCTGATAGAAAGCTAACCTTGGCCCTTCGGCCAATCACAGGA
CACTTATGCGCAATACCGTGATCGCCCTGAGCCTCGGCCTGGGACTGGGGCTCTGCTCCC
TGCCTTCGATGGCGGCCTCCCTCGCCGAGCAGTTCTCCCTGATGGAAAAGGGGGCCGAGA
GCGCCCTCGATACCCGTCTGTTCAGCCACGACGGCATAGACATCAAGGCTTGGGTGGATG
GCGCTCCCGTCATCATCGCCGTGCCCATCATGAACGAGCAGGGCAAGCAGGAAGGGGAGA
GCCGTTACTACTTCAAGGGCGGCAAGCTGTTCGGGGTGAAGGAGCCCGCCGCCCAGTTCG
CCTTTGACGACGGCGGCAAGCTGACCCGGTGGCTGGACGAGAAGGGCCAGCCCGCCGAGT
TCGTCAGCAAGATGAGCATGCAGCAGCGAGAAGCCTGGCTAACCAAACGGGCGGCCGAGC
TGGGCCAGCTGTTTGCGCCGAGCGCCGCCGAACAGAAGGCGGCCAAGGGGGGCGTCAAGC
TCAAGGGGGCGGAGCTCGCCCACTGGCTCTGCAACGGCAAGCTGATGGCGCTGGCCGGGG
GGGACAAGGTGACCTTCGAGCCGGCCAAGCTCAAGACCCGCGCCGAGGGTATCGAGGGGG
AAGTCTCCCTGCGCCAGGAGAAGGGGTGGCAGGATCTGAGCCTCAAGTGCGAGGTGCAGG
GTCCCCAGGTGACCCGCCTCACCTGGCAGCCGCTGCCGGGTGCCAACAAGCCGCAGTAAA
TACGGTTGCAGCAAAGCAAGGGGCCCAGATGTGGGCCCCTTGTTTATTTTGGTTATTTTG
GCGGTTACTCACCCAGCCTGAGCCGGGTGAGGGCTTCCACCCGTCGCCACTGGCCGGGCT
CGAACCAGCGCGCCAGGATCTCCGGCTGCTGTTCGGCCCGCCGCTCGGCGGGTAGAGGCT
TGAGTTCGGCCAGATAGCCGGCCAGCTGCTGCTCGAACCCCTGCTGACTCTCCGCCAGCT
GGTGCAGCCGGTCCGCCGCCTCCGGCCCCAGCTGCTCGCGCAGCATTGTGTCGCGCTCGG
CCGCCGGCAGCCGCTCCAGACTCTGCAGATCGCCGAGCAGGCGGCTGTTGGCCTCCGCCT
CCCGAAACCACTGGGGCTGCTCCGCCAGCCAGAGCTCGAGCTCGCTCGCCAGCAGCGGCT
TGTCGGCATCGCTGGCCTCCGCCAGCGCCTTGCGGCGCAGGGTCCACTGCTCCATCAGCC
GATCCTCGGCAAACAGCTGATCCTGCTCGGCCGGGGTGAAGCTCTGCTGGCGCAACTGCT
CGCGCTCGTCGAACAGCACCTGCAGGCTGGCCAGGCCCGGGTCGGTCGGCACCGTCAGGC
TGTTTTCGGCGGCAAGAAAGGCCTCATAGCGAGCCTGCAGCGAGTGATCATCTGACGAGG
AAGCGGCCTGCCGGGCCAGGGGGGAGGCCGGCCCGGCCTCTTGCACCGGTGTGGCGGCCG
AGGTGGGGCTCGGGGCGGGCCACAGCTGCCAGCCCCCCAGCAGCAGGGCCGCACCCAGCG
GAGCGGCCATCAGCCATGCCTTGTTCATAACCCCAGTCTCTGCAGGCGGTTGGCGTGCTG
GCGATAGAGGCCGACCGGGTCGGTTTCGAACAGGTGACGAATGCCAAACGACTGGTTCAC
CTCGTCCAGATGGTTCATCCGGTAGTCGGTGCCGATCACCTTGCCGAGGTGGCTGCTGCA
CACTCCGACCAGGCCGTCGTTGGGCTCCTTGAAGAAGCTGCCGGTCAGCGCCAGCGCCGG
ATCCACCGGATCCAGGATGTTGGTCATGGTGCCGCGCCCGCTCCAGGAGAAGTAGTAGAC
CCCGTTGGCAGCCTGCATGGGCCCTTCGCCGCAATACTGGCTGGGCAGCCCTTCCGGATA
GCGCTGGTTGAAGCGCTGGGCACCGGCGCTGGTGAGGGCGTCGAGGGCGGCGAGGGGATC
CTGCGGCAGCCGGCTGCCCCCGGAGAGCAGCGAGATGACCCCGGACAGGGCCGAGGCGGC
GGCCACCGCCAGTTTCTCGGCCACCGAGCCCGGTGCCACGTTGGCGCGCACCAGATCGGC
GATCTCCGAGCCGTAGTTGACCCCGCCCACACTGGTGGCGGAGGCGACCAGCTCGGGGGC
GACCGAGGCGACGTAGCGAATGGTGGGGCCGCCGTGGGAGTGGCCGATGAGGTTCACCTT
CTCCGCCCCCGTGATGGCGAGCACCTGCTGTACCTGCTTGAGCAGCTGCTCACCGCGCAG
TTCCGAGCTCTGGGTGGCGGAGACCTGGGCCACGTAGACCCTGGAGCCATCCCGGGTCAG
AGCCTGGGGAATGCCGTAGAAGTAGTCGACCCCGAGCAGCTTGTCGAAGCCGAACAGACC
GTGCACCAGCACTATGGGGTAGCGGGTCTGGGTATAACTTGCCGCCTGGCCCAGCATGGG
CAGGGCGCACAACAGCACCAATAGCCATTTTTTCATCTTGTCCATCCTTGTGAAGAGAGA
CTGCCGCAGCGGCAGCCACCGGCATCATGCCGATACCGACCAGCATGGCGGAACGGGACG
TTTGCATCTGTGCAAATGATCACCAAACAGACAGATTCAAAAAAGCCCTACCCATATGGG
CAGGGCTGTTGGCTGTGCCGGCACAACTATCCCTTGTGTTCGCCCCTCACATAAGTTAAA
TAATAATTATTATCATTTGTGGTGTTGGAGCCTATGTCGGCAAGCTGGGTAAGAGGTTGG
GTAGGGACGGGGGAGAGCGACAGCAGCATGGTGCACTGGAAGGTGCAGACCATGAGCGGC
AACCACCATTTCGATGCCGGTGAGCACGCCAAGGCGCTCTCCTGCTATCAGCAGGCGCTG
TGGCTGGCCCGCCAGCAGTTTGCCGACTGGCACGATGTGGACGAGGCGGTGGCCGCGCTG
GTGGTGGCCCACCACAACCTGGCGGACCTGCTGGTGGCGATGGCGCTGCCGGATCGGGCC
GCCGACCTGCTGTGTCACATCCACGACTGCCTGCTCGCCACCAGCCAGTCCCCCGCCTGC
TCCGGAGCCCTGCGGGATGCCGCCCTGCGCCACACCCGCAGCACCCATACCGAATTGCTC
GCCTTCGTGCGCAAGCACGGCAGCCACGACGGCATCCGCCGCTGCCTCGGCCAGTGTCTG
TGCCAGACCGAGCCAGCCCCGCAACTGCATTAATCACAATAAACAGAGGTGACCATGAGC
CATACCCTGCCTGCCCTTGCCTATGCCTACGACGCACTGGAACCCCACATCGACGCGCTG
ACCATGGAGATCCACCACAGTCGCCATCACCAGACCTACATCAACAACCTCAATGCGGCG
CTGGCCGATCACCCCGAACTGGCGGCGTTGCCGGTGGAGGCGCTGCTTGCCCGCTTCGAC
AGCCTGCCTGTCCAACTACAGGGGGCGGTGCGCAATCACGGCGGCGGTCACGCCAACCAC
AGCCTGTTCTGGCGGGTGATGAGTCCCCAGGGCGGTGGCGAGCCGGCCGGCGAGCTGGCT
GCGGCGATCCAGCGGGATCTGGGCGGGTTGGAGGCCTTCAAACAGGCCTTTACCCAGGCC
GCCCTGAGCCGTTTTGGCAGCGGCTGGGCCTGGCTGGTGGTCGATGGTCGCAGCAAGCTG
CAGGTAGTGAGCAGCGCCAACCAGGACAGCCCCCTGCAGGATGGGCTGGTGCCCATTTTG
GGGCTGGATGTGTGGGAGCACGCCTACTACCTCAAGTACCAGAACAAGCGCCCCGACTAC
ATAGCCGCGTTTTACAAGGTGATCGACTGGAACGAGGTGGCACGGCGCTACGCCGAGGCG
CTGGCCTGATTGCTGGAAATACCAAGTCCAATAAAAGAGACCCGCCGGATGGCGGGTCTC
TTTTATTGAGGGGTCAGCACACTGCTGGTTGGCGGCGCCGCACTGGTGGCAGCCGGATTA
TCCACGGGCGTTGCCTCGCTCGGCACGGCGGCACTGCTGGTTGGCGTTGCTGCACTGGTG
GCGGTTGCAGCGCTCACTGCCGCTGCCGGCTTGGCCTTCGGCTGATGAGAGGGCGGCTTG
ATGGGCAGGCAGGGCTGACTTGCCCCTATGGTGCTCAACGCCTGGCAGGGAACCGGGCCG
CCGATGACGATGGGCTCGCCGAGGAACTTGGGCCCCTTGTCCAGCACGTAGAGGTCGAGC
AGCCCCATCAGGCGGGCGAATACCTCGCGTACCCGGGTCTTGATGCCCTGATAGGCGCTG
GGATCCACGGCGTTGAAGCCGACTGCCTCGATACCGAAATGGCGGGCGATGAAGATGGCG
CGCTCGTTGTGAAAGGCCTGCGAGACCACGGTGAAGTGGGCCTGGCCGAACACCTCCTTG
GCCCGCACGATGGAATCCAGAGTCCGGAAACCAGCGTAGTCGCTATAGATGGCGCTGGCC
GGAATACCGGCCTGGATCAGGGCCCGCCGCATCTGGCGCGGTTCGTTGTACTGCACGGTG
GCGTTGTCGCCGGAGACCAGGATGTAGTCCACCTTGCCGTTGTTGTAGAGCTCGGCGGCG
GCCTTGATCCGGTATTTGAAGTAGTGGTTCGGGCTGCCGCCAATCAGGTACTTGGAGGTG
CCGAGCACAAGGGCGACCCGGTTGTAGGGCACCGCGTTGACGTCGTCATAGGTGTAGTGA
CGGGCGTCCGAGACGGTCCACTCGCTGTAGCCAAGCAGGGCGGCGGCAGAGGCCAGCAAC
AGGCAGAGGCAGGCGAGCAGGATCTTGGCAAACTTCTTCATGCGCGGTGCGGTTCGGGTC
TGAAGTAAGAGATGACAGGGGGTCATTCTATTACAAGTTGCCGCCGCGCGTCAGGCTTGA
TGACCGCAGATGGCGTCACTCGGGCAGAGGTTGTCGCATGGCGGGAATGGCTAACTGATT
GATCCTGTGCTGCTTATCATCTTCCAATAAAAAGGGCGGCCATGGCCGCCCTTGGGTATT
GATGCCAGCGTCTCAGTGGGAAGAGTCGTTGGCCTTGCACTCGTCGGAGTCCTTGTTGGC
CTCCCACCAGGGCAGCAGTTCGCGGCCGAGCCACTGCTGGTAGGCCTCGCTGTCATTGGC
AATCAGCTGGTCGAGCTCGGCTTCGAAGGCGCTCATCGCCTGCTGCTGATCCGGGTTGCG
CAGGGCCTGGGCCATGGCCAGCCAGCTGGCGCCGCGACCGGTCTCGTTCAGGAAGCGATG
CACCGTGTAGGACCAGGAGTAGACCATCTCGCCGCCCTTGTCGTAATCCAGGTGCAGGAT
GTCGGCCAGGGCCGGACGATCCCCTGCCGGGCGGCCGGCGACGTTGTCCAGACCACGGGC
GAAGCACTGGCCGTGGGCGATGAATTCCGCCAGCCCTTCCGACCACCAGGTGGTGCGGTT
GAGCGGGTAGTGGCCGAAGCTGCCGTACTGGTTGAAGCGGCCGTCAAGGTAGTGCACGTA
CTCGTGGCGCAGGTTCCACACCTGGAACGCAGGGCGCTTCCACTCCGCCTCGTAGGCGAA
GAAGCGGGCCTGGTTGCCGGGGCGAGCCGGATCTCCCTCAATGTAGATACCGCCGTTGTC
GGTGGAGACGCCGCCAAACAGGGCGCTGCCGTAGCGTTTCCAGTCGGCGGAGGAGTCGAA
GATCACCAGCTCCAGTGCCTCGTTGTGATCGTCCGCCACCGGCTGCCAGCCAGTTTCCAT
CTGCTGATGGAACTGCTGCTCTTCGGCGCCCAGTTCACGGCAGATCCCCTCGGCCTGATC
CATGGTCAGATCCTGGGCTCGCAGGCGCAGGGTCGGCGAGCAGGTGTGCTCGAACGGCAG
CACATCCTCCACCCGGATCGGGGTGCAGAGCCCGGCGAAGTCACCGCTGATGCAGGCTTC
GCTGGTGCGGTCCGTGTAGGTCAGGTAGTAGGTGGAGAGGGTCAGTGACATGTCTTCCAG
CAGATCCTGGCTCTGCTGACCACCGGGGATCAGGTCGTGGTGGCGAACGAGGGTGATGAC
GGAGTCATCCAGCAGCCTGCGATAGCCGTCGAGCTCGTCCGGGCGGGTGTAGCGGGCGAC
CCGGTAGAGGCGGGTGTAGGCATCCAGCACGTTGTTGAGCAAGAACAGATCGGCGCCATC
CCGCCCTTTCCACAACGCGAGTTCGCTCATGCCGAGGGCGTGCAGCTGCTTGCGCAGCTC
GCCATCCTGCTGGCGGAAGTCGCTGGCGAAGGGATCGCTGTAGTCGCTGGCGAAGTCGAG
GAAGTTGAGCAGATCGAACAGGCCGGTCGCCCAGGCGTGCTGGCCGTTGATCTCGCTGGC
ATGGCGGGTGCTGTAGGCCAGCATCTGGTTGAACTCGCCGAGCAGGGTACCAAAGCGGCT
CTGTACTGCCGGGCTCTTGAACTGGCCGTGCAGGGCGATGCTCCAGGCACCGATCACGGA
GCCCACCTCATCGGTGGGTTGCTCCGGGAAGAGCAGCGGATGGGCACCCAGCGCGGTCAG
CGCCTCGGCCAGCGCCTCGGCGGCGGCCGGACCGTCTTCCTTGTGCTTGCCGTAGTTGTG
GTAGTTGTGGGCACGCACGTATTCCAGCAGCAACTTCATGGCCGGATGGGCCGGCTGATT
GGCCGCCAGCAGGCTCTGGATGCCGCGGGACACGGCCAGCAGTTTGGCATCGTCGTGACC
ATAGTTCTCCTGCCAGACCGGGGCGGGCTGGCCACTGGCATCCTGCACTATCCTGGCTGC
TTCGGCGTCCAGCAGATCGGTATCGGGCAGGTCCGGCTCGGAGCAGGCGCGGCCGTCGGC
ACGGCGGCAGTCGAGCTGCTCCTCCTTGCTGGCCAGCATGATGGGGCGATTGAGCACCCG
GCTCTCCTGCCATTCGGTTGTTTCCGGCAGGGTCTGCCATTCGCTGCCCCCCACCGGGTA
TTGATAGCCGGTGTCCTTCAAGACCACCTGTACCTCGCTGCCGGCGGGCAGGGTCTGACG
GCACACCCGGTAGCTGATGGTCTTGTCCCCTTCCTGACGGGTCTGGGGTTCATCACACTC
CTGCTGGGTCTTGGCCTGTTCCAGCAACCAGGTGTACTGGCGCCAGACGTGCAGCTCGCT
CACCTGACGGGCGGCCTGGCTGCCCGCAACCGGCTGCAGACGGAAGAAGATCTGCTCGAG
GCGGCCATCCCGCTCGTTGGGGGTCTCTTCCAGTACCTTCAACTGTTGCCAGTTTTGCGG
CTGGTACTGCCATGCCTGCTCGGCGCAGCGCCCCTCGGCGTTGAGCTCGCAGCGATCCAG
CTCCTGCTCGCTGTGACCCAGGATGACCCGCTCCGCCAGCGGCAGACGGTCCTGACGCGG
CGCGGTCGGGGTGCCTGCCAGTGGCTCCCAGCGGCCCTGTTTCATGCCGTAGCCAAAGTC
ATAGCTGCTGGCCGGGACAGCCTTGCCGGCCGGCACCACCTCTTCACAGCTGAGGTAGCG
GATCTGCCAGCCCTGCTCGATCTTGAGCTGGGGTTCGCCGCACTGCTGTTCTGCCAGTGC
GGCCAGGTTGGCTTCGCTCCAGTCGAAGCGACGATACACCCTCAGCTGTTGATAGGGGGC
GTCGCCACTGCGGGCGTTCAGCTCGTAGGTCACTTCGGTGAGCTGATCCCCCAGCTGACG
GCTGGATTCACCTTTGAGTTGATACTGTTGCCAGTCGGAGGGGGAGTAGTTGGCCAGCGC
CGAAGTGGCAAGCAGGCCCGGTGCTGCCAGCAGCAGCAACCTGGTACCCAGATTGTTCAT
TTTTATCCCTTTGCTTGATTGTCTGCGTGATTGACGCGTGCAATCTATTCAGCTCCAAAA
GGATATCAACCCACCAATCAGGCCATATAAATCATTTATTTAGATTGAATCAAAACAAAG
CGAGCCCCATTGGGGGCCTGGTTGATAGCAAGGACTCATCTGCCATCTGGGGGGGATCTC
AGTCTGAGGCTGGCAACTGTGATCAAAGTCTCGTTTGAGATGTGCTGGTCATGTGGCGTC
GCGACAATGCGAAGCCGGCAAACCCGCAGAAAAAGCGCTGACTTGTCTGAGCAGAAAGTT
GGGGGCGTAGTGAGAAGGCCGCTGGCTGCGCTCGGTATGGACGCAGAAAAAATAGGAGGA
AAAGTGATGGGGAGTCGCGGGCAGGCGTTATCAGCCGCTGCCTGAGCATGGCAGTGGGTG
CTCACCCTTCACGGAGCGAGCAGATCCGCCCGAGGCAATGAACAACCTCGGGCAGGTGAC
GGAAATGACGGGATCAGAGGTAGCTGACGGTCACTATGGCCATGTTGCTGCTGCCAGCAG
ACAGCTTGTACTGCATGGTGCTGCTGATGGTATTGAGGCTGCCGGCTTGCTGCAGGCTGG
CCAGATCCATGGTCTGACGCTGGGTGCCCGAGTAGCAGGTCACGCTGTTGTCGGCGAAGT
CACAGGGGGCTTCGTAGATGGTACCGGTGAAGGTGATGCTGCCATCGTAGGCGGAGGCAG
TAGCAGGCAACAAAGCGGCACCCAGCAGCATGGCTGCGGCGGCAGAAGAGGCAAAACGGA
TGGCGCTGTTGCGAACGGAAGCGGTGGAAGTGTTCATTTTTATGTCCTTTTCGTCACATG
TCGTTGTACGAAAAGGGCAACGCAATCAAAGAGAATGATACAGCTGATGACATCGCTCTT
CTCAGATGGCAGCTCCGCTGTCTTAGGTTATGAACCCTTAGACCGGTGGCTTTGCGTCCC
GACCTTTCGATCGGTTTGCCCTTTACTCTATGTCTAGATGATAACATCGCACTTTGAGAA
ATCAATCACACATAAAAAAGTGTGAGGTATGGGTCACAAATAGTTTTTTATTCTCCGCGG
CTCAGGATAAACGGCTGGTTTTCCTTAATGTTTTTTTGAATGAACATCCTGAAAAATTCA
TTCTTATCTCCCTTGCCATTATGAATAACGGGCGAACTCAGTATTTTTATGTCGATCACA
AACATGGTTCAGCATGACCTTGGGAGTGAACAAGGGGATAATAAAAGGAAGCTTGTTGAT
GTTTCCCTTCACAAGTGGAACCTGGTTAGAATGATTACCTGATTACCTGATTACCTGAGC
TGTTTTATGTATGACGTCAGGGGTATTCAAGAAACAAAAAACGTGATCTGGAATTATTTT
GTTGTTGTGTTTTTGTTAATTGCTGTTAAGCGGTTGAAGTTGTCTGATTTAAAATAATCC
AATCCGTGTTTGCTATATGAACGATATTTATTTTACGGCATTCATAAATGTGTCGTCATG
GCTATAAGTAATTGTTTTTTATGTGTTTATAAAAGAATTTATAAAAATCAAAATGTATTT
GATGTGCATCATATGAGTCGTTAATTTGTTCATCAAGCAAAAGCGGAGCACGGCTTTCTG
CACAGACGACAGGGATGTATGTAGTTGTGCAGTTGAGGTGTAGCGGGAACTGCTCCTGAT
GCGGTGAGCTGCTTTTGCTTATTTAGATAAACCATAAAGGCACAGCAAGTTATTGATGCC
GCCTCTCACCGGCTTAATGAGAGAACAGGCACCGGCATGCTGTGCAGTATATCGCAGCAT
CACTGAAGATCGTGACTCCAGCATGATTGGAGTGATGCAGTACAACACACGTTAATGTAG
GTATAAACGAATGAAAGCTAACAAAATTCTGGTTGCTATGGGTGTTGGTTCCATGCTGCT
GTGCGGCACCGCTTTTGCTGCTGGCAACACCGGTTCAGGTAAAGTCACCTTCAACGGTGA
AATCATCAACGCTCCTTGCTCCGTTGCTCCTGAGTCTGTTGACCAGGTAGTTGAAATGGG
TCAGATCAGCACCAAAGAGCTGGCCAACGGTGGCGAGTCCAACTCCAAGCCGTTCAGCAT
CAAGCTGCTGAACTGTGAAATCTCCGATACTGAAGATGCCGTCAAGGTCACCTTCAGCGG
TGCCAAAGACCCGGTAGATTCCAGCCTGCTGGTTATCGGTGGTGGTGACGCCGCTGGTGC
CGGTATCAAGATGACCGCCCCTGGCACTGGCGCTGCTATCGTGCTGGGTGAACCGACAGC
CGCCTTCGGTCTGGTCAACGGTGACAACGAGCTGCCCTTCAGCGCCGTGCTGAAAGGTTA
TGCAAGCCAAGACACCTACCCGCTGAAAGCTGGCGCTTTCACCGCAGTGACCAACTTTAC
TCTCTCCTACGAGTAATCGACTGCCTTAACGTGTGACCAGGGTTGTGGTGGCTGATGCCA
CCACAACTTCACACCTTCTGTCTCCTCACATCGAACCTTGATCATGAAAACTTCAATGAT
GGCAGCCATGGTGCTGCAGCTGGTGATGATGGCGGGATCAGTCCACGCCAACGAGATTTC
GGATGGGTTGGCCGAGTCGGGCTGTACCCTGGACGTGCAGCGCAGCATTCCTTTGCAGGC
CAGGCAACCGGGCACGTTGAAAATCAGCGGCTGTCAGGTTGAAGGAGCAGCAGAGGCATC
ACTGCCTTTTATTTCCATGTCCGTGCGCGGTGCCATGAGTGATGAGCTTGGCATTCTCAA
CAACGGCCAATATCACAAGGTGTCCGGCGAGAGCTTTATTATTTCGGATATCGTCAACAG
TGATCTGGAATTCAATTTGGGTCTGACCAGCAGTCAACTGTTTTTTCCGGACAGTACGAC
GCTGTTTGAACTCAATTATATGTAAGCAAGCCAATTGCTTAGTGTAGATACCTCATTACG
TGAGACCGTTATGCAATTCCTAGAGTAAATATATGAGCGTTTCAACATCAGACTCTGTGA
GAAAAAAACATTATTCCAAAATGGCTTTTATGCTGTGCGTGCCCGGCCTGATGGCGGTGG
CGAATCATGCATGGGCAGAGACGGAGTTTAATATTGATGCGCTCGATCTGGACGAACGAA
CCAAGATCGACCTCTCCCAGTTTGCCGACGAAGGCTACATCCTGCCCGGCGACTACTACC
TCGAGATCGAGGTCAACAAGAACAAGCTGCCCCTGCAGAAAATCCCCTTCTACGAGACCG
ACACCGGCAAGGGGAAGGGCGGGGTGGCCTGCCTGCCGCAAGAGGTGATCCCCAAGCTGG
CGCTGACCGACGAGGCCATCGCCAAGATCGACAGCTGGCACGACGGTCAGTGTGCCAACC
TGCTGGCGCTGGACGGCGTGGTGATCGCCAACGATATCGGCAACGGCCTGCTGCACATCG
CCGTGCCCCAGGCGTGGATGAAGTACAGCGATCCCAACTGGATTCCGCCCGAGCAGTGGG
ATGAAGGGATCCCGGGGATGATGCTGGACTACAACATCAACGCCCAGATCAACGAGGGCG
ATGGCTACTCCAACCGCAACATCAGCAGCTACGGCACCCTGGGGTTCAACTACGGTGCCT
GGCGCCTGCGCGGCGACTATCAGACCAATGCCTACTGGGGCGACAACGATCGGACCACTT
CCGAGCTGAACCGCATCTACGCCTATCGTCCGCTGCCGAACATGGCCGCCAAGCTGACGG
TGGGTGAGCAGCAGCTCAACTCCCAGCTGATCGACGGTTTTCGCTATACCGGCGTCAACC
TGGCCAATGACGAGCGCATGCTGCCGCCGAGCCTGCAGGGCTATGCGCCGGAAGTGAGCG
GCATCGCCAAGACCAATGCCAAGGTGACCGTCTCCCAGTCCGGTCGCATCCTCTATGAGA
CCAACGTACCGGCCGGTCCGTTTCGCATCCAGGGGCTGGACAGCTCGGTGCGCGGCCGTC
TCGATGTGCGGGTGGAAGAGCAGGATGGCAGCGTCAACTCGTTCCAGGTCGACACGGCAA
CCGTGCCCTATCTGACCCGTCCCGGTTATGTCAGATACAACCTGGCGGTCGGCGCCCCTT
CCGAACAGACGGACTCGGTGCACGACGTGCACGGCCCTGCCTTCGTCACCGGTGATTTCT
CCTGGGGGGTGGCAAACTCCTGGTCGCTCTATGGCGGCAGTCTGGTTGCGGGTGAATACA
ACTCCATGGGGCTGGGTATCGGTCGCGATCTCTATGCCTTCGGTGCCATTTCCGCCGACC
TGACCCAATCCATTTCCAAGCTGCCCGGCCTGTCGACCAAGATTGGCCAGTCGGTGCGGG
TGAACTACGCCAAGCAGTTCGATGAATACAACAGCTCGATCACCTTCGCCGGCTATCGCT
TCTCCCAGCATGACTTCATGACCATGTCGCAGTTCCTCAATAACAAGGATCGGCTGGAGA
AGAACGAGAACACCTCGAGCGATGACTACAACAACTGGGGTGACAAGGAGCTCTACACCA
TCACCGCCAACAAGACCTTCTGGGCGGACGATGCGGCCAAGGCGCTGACCGTCTACCTGG
ACTACACCCACAGAACCTATTGGGAACATGACGCCGAGGATCGCTACGGCCTCACCATCA
ACAAGAACGTGAACATCGGCAGCTTCAAGGATGTCTCCGTCTATGTGTCGGCCTACAAGA
CCAAGACCGAGAACTACGAGGATGACAAGAGCGTCATGCTGACCCTGAGCATGCCGATCG
GGGACAGAAAGAGCGCGGGATACAGCGTGCAGTCCTCCAACGGCAAGGTGACCCACCTGG
CCACCTATCAGGACTACAGCCGGCCGGATGACACCTATCAGCTGGGGGCGGGCGTGCAGA
GCAATGGCCACGCCGTGGCGCGGGGTTACTACAACCACAACAGCGACATCGGGGCGGTCA
GCCTCAATGCCTACAGCGTGCAGAGCGAGTACACCTCGGTCGGTGCCAGCCTGCGCGGCG
GCCTGACGGCGACCGAGCACGGGGCGGCTCTGCATCAGGCGACCCGTCGTGGCGGCACCC
GCATGATGGTGGATACCGACAAGACCTCCGGCGTCTCCTTCAACAACGGCCGCGCCGTGA
CCAACCGCTTTGGCGTCGCGGTGATCAGCGACATGACCGACTATCGCAAGAGCGACACCC
GGGTCGACGTGGATCAGCTGAGCGACGACATCGATGCGATGAACGCCATCAAGCAGGGGA
CCCTGACCGAGGGGGCAATTGGGTATAATGCCTTCGAAATCGCCGAAGGGTTCAAGCTGC
TGGCCAACGTCAAGCTGTCCGATGGCTCAGTGCCGCCGTTTGGTGCCACCGTCGTCAGGG
ATTCCGGCCGTGTGCTCTCGGTGGTGGATGAAGATGGCCTGGTCTATCTGACCGGGGTGA
AACCGAATGAAGCGTTTGAACTCTCCTGGGGCGGCGCCCGCCAGTGCAAGATAGTGGCAC
CGCAACAAGTAACCGATCTGTCGATGAAGACTCTCACTTGCAAGTAATGGGATACCGATG
AAAAAGCTGCTCTCTTATACCTGTCTGGCCGTGCTGGGCATGACCTCGCTCAACGTCAGC
GCTGCCATCGTGCTGGACCGTACTCGCGCCGTCTATCCGGGTGGTGCCAAGTCCATCAGC
CTCAACATCAAGAACGAGAACCAGAAGCTGCCCTATCTGGCGCAGTCCTGGATTGAAGAT
GCCCAGGGGCAGAAGATCTCTTCACCCTTCGTGGTGCTGCCGCCGGTACAGCGGGTGGAT
GCCAACCAGAAGTCCATCGTGCGCATCGCCAGCGTGCCGGCCATCGACAGCCTGCCCAAG
GATCGCGAGTCGATCTATTACTTCAACCTGCGCGAGATCCCGCCCAAGAGCGAGAAGAGC
AACGTGATGCAGATTGCCGTGCAGTCCAAGATCAAGCTGTTCTACCGCCCCGAGGCCATT
TTGCCCGAGCGCGGCGCCATCTGGCAGGATCAGGTGCTGATCACCAAGCAGGGCAAGGCC
CTGCAGGTGAACAACCCCACCCCTTACTACATCACCTACGTGGGTCTCGGCCATCCGCAG
GGCAAGGGGAGAACCGCCATCAAGGGCTTCTCCGCCTTTATGGTGGCACCCAAGTCCGAG
CAGACGGTCAACATCCCGGAAGCGCTGGGCAATGAATTTGTGATCAGCTACGTCAATGAC
TACGGCGGATATATGGATATCAAATACCAGTGCACAGGCAATGCCTGTAAAGCCGTGAAG
AGCGAGTAAGGCCTATGCTACGTTCCATCTTCTGTTCAAGCCTTATGCTGTTTGCAGGAA
CGGCATTGGCAAATGGTTATGTGACGCCCAACCCAACCCATGATTACTATATATCGTTGG
ATAAGGCTGATATTCAAAACAAACCTGGTTTTACTACCAAGGCGTTTGAGTGGAACTTGG
GGGGGCAATATTCGGGTATCGTTACCTGCCCGGATAGAAGCATTCCACAATCTCCAGTGT
ACTATAAGGCGACCATGACGGATGGCTTGCCTCAAGCAGGTGATGGTTTTGTAAAACTAA
ATGACTTTCTGGATATGAAGGTCGAAATTTGGATAGCTGGTTGGAAGAAAAAGTTTGTTA
CGGCCCCATTTCCGAATGAAAGTAATGATTACCCAAATTACTCTTGTACTAAGGGAAAAG
AGACAAGAATAAATAATTTCGAAAGTGGTAGCCGTGGGCGAGTAACCTTCCGTGTAAGAA
AACAAATAATTAATGGTGTACAAATATCGGATCGTCAAGTCGTAGAGATGTATGGTCGCC
TAGGGTCTACCACTACAGATTTCAATAATTTGCCAATGTCTCGAATTACGATTACATCTG
CAATTTTATATGTACCAGAAGAATGCGTAATTAACGGTGGGCAGACTATTGAAGTAGAAT
TTGGTGATTTGCCAGGATCTGGATTGGATGGGAATAATTTTGAAAAGACGGTCCCTCTGA
CATTTCAATGTCGTGGTGGTGTTTTTGAAGGGGATGCCTTGAAGATCAATCTTGGTATTT
CTGGAAAACCAACCTCTTTCAACCAAGACTATCTGCGGACAACTCGGGATGGCTATCAAG
GTGGAAATGTCATTTCCGATTTGGGCATAAAGTTCAAGCAGCTGGATGGTTCTCAGCTGA
ATTTGAATACATTTTATCCGGTTTCCATGCAAGGAAACATTGGTGACTGGGGCTTTATTG
CCGCGCCGATAACACCGGTAGGTGCTGATATTCCTGCGGGTGACTTCTACGCCACCGCAA
CCATAGTTGCCGAATTTCAGTGAGGAGTTGTCATATGTTGCGGACATTGTGGATAGGCCT
GGCGCTGTGCCCGCTGTTGGCGGTAACGGCGGCTCCCCGTGCCGGCGATGACTTGGAGTT
GCTTGGCAACACGGTCCACCTCCATGGCCGGATCATCGATCAGCCGTGCGAGATTGCTCC
CGAATCCATCGAGCAGGAGGTCGAGATGGGGGTGGTCGACGTGAAGGAGCTCTATGCCAA
CGGGGCCGGGGTCCAAGTGCCTTTCTCCATCCGGCTGACCAACTGCAAGCCGGGGATCTT
TCGCATGGCCAAGGTGACCTTTACCGGCTCGCAGGATCCCCAGCTCAGCGGCGGGCTGGC
GTTTACCGCCGGGATGGCCAAGGGCGCCGGGATCCGCCTCTATGACGTGACCCAGTCACC
GCTGGATCTGGGCACCCCCTCCCGCGGTTATCTGCTGGGCGGTGCGGCGGACAATGAGCT
GCAGTTCTTTGCCCGGGTGGAAGCGCATCCGGACGCGCTGGCTGCCAAGACCATCCAGCC
CGGGGATTATTCCGCCGTGGCCAACTTTATCGTTGCCTATGAATAAGGTCAGAAGTCATT
GCGCTGAATGACCTTTGAATTACCCAGACTGGGCCAGTTGATAACGCCACCCAGATAACT
GGAGAGGTAAATGCCCCCCGGCAACTGCACAAACTGTGCTTTCTGTTTAGGGGGGGTCAA
GGCGGCCACCAGGGTTGCTACCATGCCGTTATTGGTCAGTGCCTTTTGATCGATGTAATT
GACGATGGTATTTTTTACCTCTACCGAAATATCGCCATCATCTCGCTCCAGATCCCCGAC
GGAATCCAGATTGAATAGCGTCTGACCCTGGCTGTCGGTAGCTATAATGGTTGCCACGAC
TATTTCACGGCTCAGTGTAACAATGAACTTGTTCTTTCTGGTCAGCTCAACCCAGTTGTC
CGGCGCCTGGCAATTGCTGTGATATCGAACTGTGGTGTCGGTATTGTTGTAATAGTTGTG
GGAAACATTCTTTCCCTGCTGAGCCATGGTGGAAATAACGCATTGCACCTCTTCGGCAAG
CGGATGGCCATTGCGCAATAAAAAGACATTTTCTGACAGCTGGCGACTGTTGTTGTCGAT
GGAAAAATAGCTGATGGCTTCTTTTCCGACCAGCAGGGATACCTGTTCATCATCCTTGCG
CGAAATTTTCTGGACCAGCGGTGAGAGCGCATCGATCTTTACCTTCAATGCTTGCTCGGT
ATCACTGGTCATATAAAGAGAAACATGGCCAAGATTGATGGTGCGCAGCGTATTGGCCGT
GGCATAGTGATATATGCTGATGACCAGCGCGGTCAGCGATGCCAGCAAGAGTGCAACCAG
CAAAATACGCTGCGGGCTGAAATAGCGATCATATTTACGGCGGGTATATTGCCGTCTGAC
CTGGGGCACATTGGCGGTTGCGACCGTCTGAATTTCTTCATTCGGTACTGCCTCCTCGGT
CTCTCCGGCCACTTCAATGGGGGCGCAGAAGATATATCCCACCCGTGGGATAGTATCGAT
CGCATCCATCAAACCGAATGATTCCAGCTTTCGTCTCAACGAGAGGATCTGCCGGTTCAG
GTTGGTGTCGGTATTGTCCTGGTTTGGCCACAAGGCATCCTGCAGCTTGCTTCTGGCAAT
GACAGTACCTGCCTCATCACACAGCATCTCGAGCAGCTCGGCTTCCTTGTTGCTGAGCTT
GATGTCCTTGTCTCCTTTCGAGAGTCGGAATATTGCAGCGGAGAAAAAGATATCCTCTGC
AATTTTATAATTTTTGTTACTCATGTGTGACTCGTCTTACTGCCAAGGAGAGCATTTTAC
CACCATGCAGTCTTTGTTCAAATAATGGGAAATTAGCAATATCTTTAACTATCAACTAGT
TACCTTTGCGTTTAAATGCATGGCGGGGAATATGGTACTACAGGCGGCTCGTTCAGTTCA
AAAAACACGCAAAAAGAGGGTCGTGTATGTAATCGTTCTCACTTCCCCCTGCCTGTGAGG
GGTATTTTGACGCCGCCAGCATTTTCTTTCGAATAAAGTGTGTATTTGGATGGCTCCACC
ATGTCTGAAATTGTCGCATGGCTGATCATTGTTCCTGCAGCATGCGTTGATATTGCCTGC
GCTGCGGCTTGAGTTGCCCCCCGAGATCGGGCCAGGGATGCCACTGGTCCGGCACCATGA
AGCCGGGCAGGGTCTGCCGGATCCAGGTCGCCAGCTCGGCATAAGGCCGCGGCTCGCCAT
GCCAGTCGATGAAGGCGGCGGGCCTCTGCCCCCACTCGTCGCTCGGCACCGGCACCACCA
GCGCCTGTGCAACTGCGGGGTGATCCACCAGCCGCTGCTCTATGGTCTCGGGCTGAATGT
TCTCGCCCCCCGAGATGAAGAGGTTGTCGAGCCGCCCTTCCACCACCAGTTCGCCATCCG
CGGTGAAATGCCCCTTGTCGCGGGTGTGGAACCAGCCGTCCTCATCGAGCGGCCGCGCCA
GCCCCCCTTCCTTGAAGTAGCCCGCAAACAGCGTCTCGCCGCGCACGCAGATCTCCCCCT
GGCGGATGCAGACCTCCCGCCCCGGCAGCGCCTTGCCCACCACGCCGGCGGCGGCCGGCC
TGCCGGTGCAGACCTGGCTGCCCATCTCGGAGAGGCCATAGCTCACCTTGGGCACCAGCC
CCATGGCGGTGAGCCTGTGCACCAGCGGCTGGGGGATGGCGGCGCCGCCGAGCAGCAGCT
CGCGCAGCCGGGTACGAGCGGGATCGAAGCCCTGCGCCAGCAGTCGCCAGAGCTGGGTCG
GTACCAGGGATAGATGGGTGATGGGTTGTTGTTCGAGCCGCACCCTGAGCGGGCGGGCGC
GATCGTCCAGCACCAGGGCTGCGCCCGCCAGAAAGACCCGGAACAGAATGGCGTAACCGC
CGACATGAAACAGCGGCAGGGAGAGCAGCCAGCCACAACGCTCATCGAGCGGGATCTGGC
TGGTGGAGCCTCGCGCCGAGGCCAGGTGGTTGGCCAGCCGGTGCACCACGGCCTTGGGCG
TGCCGCTGGAACCCGAGGTGAGGATCATGTTGTTGAGCCGGGCAGGATCCAGCATGCAGT
CGCCTTCGTCCGCCACCAGCTCACGGGTGAAGTCGAGCCGTAGCGGTTGCCAGCTGCCGG
CCGGGATCTCGCTCGCCGACCAGCAGGCCCTGACGTCGAGCAGGGTCGCGAGCTCCGTTT
GCCGGGTCAGCGGAAAGGCGGGGTTGAGCGGGCAGAAGACGATGGCGCTGCGCACGCAGG
CCCAGGTCAGCAGCACATCTTCCAGCGCACCGCGTACCACGGCGGCGAGGCGATCTCCCG
GTTGCAGGCCGGCCATGGCCAGCTGCTGGCACAGGCTGTTGAGCCTGGCGTCCAGTTGCC
GGTAGGTGAGCGGGACGGCGGCGTGAATGGCGATGCGAGCGGGAGCGGATCGCGCCCAGT
GACGCACCGGGCAGGGTTCGGGATGGGAGTGATGGTCAGACAAGGGTGGCATGCAGGCCC
CTTCAATCGTGGTGAAACAGGGGCTCCAGCAGGCTTGGATCGGGTTTGCCGGCGGCGTCC
AGCAGATCGGCGGCCAGCCAGCGCCGGGTATCCAGGCCGGGGGCCTGTTCCGGTGCCCAT
TCGCCGGCCAGATGGAACAGCTGGTTCAGACCGACGCCGGATTCGAAACAGGAAGAGACG
ATCACCTTGAGGCGCAGCTCGTGGGCCCGGGTCACCAGTGCCTCGCAGTGGGCCAGCGAA
CCGAGCAGGGTCGGCTTGAGCACCAGGGCGCGCAGCTGGGGAATGGGTTCCCACGGCTTG
CCCTGGGCCAGCAGCTCGTCGATGGCCACCGGCATGCCGGTGCGATTGGCCACGAAGGCG
ATGTCGGCAAAGTCGGCGCAGGGGTCTTCCAGATATTCGATCCGGTTCGGGTCCAGATGA
CCGCAGAAGGCCCAGGCCTCCTCGCGGGTCCAGCCCTGGTTGGCGTCCAGCACCAGCTTG
AGGGTGGGAATGCGGTCGCACAGCAGGCGGATCAGCGCCAGCTCGTCGCGCATGGGGTAA
CGGGCCACCTTCAGCTTGGCCTTGTTCGGGGTCTTGTGAAGCCAGTTCTTCCAGTTCTTC
AGCAGCTCCTGGGGGGAGCCCTGAATAAGGGGATAGGGTTCGGGCAGCGGGGCTGTCTGG
GCTGGCCAGCAGCGGCGGGCACAGTCCAGCCCGAATTGCACCGAAGGGAGCTGCGGGGCT
ATCTCCTGCCCCGCAGCCAGCCGCTCCAGACTGGCGATGGCTTCGGCTTGCGCCTCGGCC
ATGCTCTCGCGGGAGAAGCCGGGCAGGGGGGCTATCTCCCCCCAGCCGTCGTCAACGCGG
ACCAGCAGGCCCTCTCGCGCCACCTCCACCTTGCCGTGAAAGGTCAGGGGCTGGGTAAAA
GGCAGTTGGTAGCGATAGAGAGCGAGTGTCATCAGGGATTCCGCTTGTATTTGGAGAAGT
CGGGACGGCGTTTCTCGTTGAACGCGTTGCGCCCTTCCTGACCCTCTTCGGTCATGTAGA
ACAGCATGGTGGCATTCCCCGCCAGCTCCTGCAAGCCGGCCTGGCCGTCGCAGTCGGCGT
TGAGGGCGGCCTTCAGGCAGCGCAGCGCCATCGGGCTGTTCTGCAGCATCTCGCGGCACC
AGCGCACGGTTTCACGCTCCAGCTCTGCCAGCGGCACGACGGTATTGACCAGCCCCATGT
CGAGGGCTTGCTTGGCATCGTACATGCGGCAGAGGAACCAGATTTCGCGGGCCTTCTTCT
GGCCGACGATGCGCGCCATGTAGGAGGCACCCCAGCCGCCGTCGAAGGAGCCCACTTTCG
GGCCGGTCTGGCCAAACTGGGCGTTGTCGGCGGCGATGGTCAGATCGCACATCATGTGCA
GCACGTGGCCGCCACCGACCGCATAGCCGGCCACCATGGCAACGACCGGTTTCGGGCAGG
TGCGGATGTCGCGCTGGAAGTCGAGCACGTTGAGGTGATGGGTGCCCTCGTCATCGCGAT
AGCCACCGTAGTCGCCACGGATCTTCTGGTCACCGCCGGCGCAGAAGGCTTTTTCACCGA
AGCCGGTCAGGATGATGGTGCCGACCTGATCGTCGTAGCGGGCATCGGCCAGCGCCTGCA
GCATCTCTTTGACGGTGCGGGGGCGGAAGGCGTTGCGCACCTGGGGGCGGTTGATGGTGA
TCTTGGCAATGCCATCGCCGGACTTGTGATAGAGGATGTCCTCGTAACCGGCGGAGCAAT
CACGCCACTCGACGGGGGCATAGAGTTCCGCTTCAGTCATTGCTTCAATCATGACGCTTC
TCTTCTTGTTGTTGGTTGACCCACTCCGCGAGGAGCCGGGCAAAGGCCTCAGGCTGGTGG
GCATGCAGGTTGTGGCCGCCATCCAGCTCCAAGTGGTTGATTTTGCTCTGCTGACTCGCC
ATGAGGCAAGCCAGCTGATGGAATTTGTGATCCCGCCTGCCGCTCACCCAGGTGACCGGC
AGCGTGCCTTGCGCCAGCCAGGGGGCCAGGTTCGGCTGCTTGCCAAGGGAGGTGGCACGC
AGCATGGCGGCCACGGCCTTGCCGTCGTTGCCAAGGCGGCGGGCTATCTGGCGGGCGCGG
GAATGATCGTCCAGATCGGCGAACACCCCTTGCCGATACCAGTCCGCCAGCACGCTCGCC
AGGGGCTCCTGCTCGAAGCGCCGGGCCCAGCTTTCGTCGTGGGTCAGGCGCGCAGCGCGC
TCTTCGGCGGGCAGGCCGGGGTGGCAGTTTTCCAGCAGCAGGGCCTGCAGCCCCACCGGC
GTCTGGCTGGCGTGATAGAGGGCGAGCCGCCCCCCCAGCGAATAGCCCACCAGTTGGTAG
CGACCGATGCCGCGCGCGGCCAGCTCGTCGCACAGCCAGCGATGGGCCTGGTCAAAACCG
CTCACCCGCACAGCCTGGTTGCTGCCGTGACCCGGCAGATCCAGCGCCAGGCTGGGGAGG
TCGGCCAGGGCTGCCTGTACGGGTTGCCAGTCTTGGGCATCGCCGAGCAGGCCGTGCAGC
AGCACCAGCGTCGGCTGGTCGGCACTAGCTGCCACGGATCGCGCTTCCCAGTGCCTTCAG
ATCCTCGGCGACTTCGCTGCTGGGGACCTTGATTTCAATCAGCGTTACCCCCTTTTCCAG
TGCGGCGGCGTAGTCCCGCTCAAAGTCGGCGAGGGTGGCCGGCGCCCGGTAGTGGAGGCC
AAACATGGCGGCGGCGTGCTCGAAGTGCAGGCCGTGGGGCAGGCAGTAGTAGGTCTCCAG
CAGTGCGTCCTGGGTCGGCACCGGCAACATGCGAAAGATGCTGCCGCCATCGTTGTTGAG
CAGGATCACCACCAGCGGCCGGCTCGCCTTGCCGAGCAGCGCCAGGCTGTTGAGATCGTG
CAGGGCGCTGAGATCCCCGAGCAGCAGGGTGGTGGGCTCGTCGCTGCCTGGCTCGATCGA
TTGCGCGAAGCCGTAGGCGGTGGCGATGAGACCGTCGATGCCGGAGGCGCCGCGGTTGGT
CATCACCCGGCTGGGGCCCTTGCCCGCCTCGCCGAGCATGTCCATCAGCCGGGCCGGCAT
GCTGTTGCCGACAAACAGCTGACCCTTGATCAGCTGATTCAGACGGTGGCACACCCCGAG
CTCGGAGAAACGCTCGCAGGCGCTGCGCACCTGCTGGCTGACGGACTGCTGGCGCTCCGC
CAACCGGTGCCAGGGCAGGTGCGAATGCGCCACCGGATGGGCGGCGGCAAAGGCGCCGGG
TTCGCACAGCAGGCGGCGGCGCAGCCGGTAGTCCGGGTCGAGCCGGGCTGGCTGCGGGTC
GATGAGCCAGTATGCCTGCCAGGGCTGCTGCTTGATGAACTGGCCGAGTCGCTTGGAGAT
GAGGCGGGCGCCAAATTGCAGCAGCACCTCGGCCCGGGCCAGCTCGGCCACGAAGCCGCT
GTGTTGCAGGGCGAGATCTGCGTGCACCAGATTGCGGCCATCGAAGCGCAGCTGACTCTG
CAGGTCTGCCAGCAGTGGCCAGCCGAGCCGCTCGGCCAGCGCGGCGACTGCCTTGGCCTG
GGCGGGATCCTGAATGCGGCCGGCGACGATGAGGCCGCGCTTACCCTGCAGCTCGTCCCA
GTCGGGCTGACACGGGCAGGGGGCCTGCGCCAGTTGCCAGGGGCTCCAGGGCTCGGACGA
GCGGAGCCAGTCACCGAGGGGGGCCAGATAGGCGGAGAAGTCCAGATAGGCGTCGCCCGG
ATAGAGGGGCTCCGGGTACATGCAGTTGAAGTGCACCGGCCCCGGTGTGCGTGCCTGCTG
GGCCAGCGCCTGATCCACCGAGCTCAGCACGAAGGCGGCCGGGATGGTGGCGGTGGGGCT
CGGCAGGTTCTGCTGATAGACGGGGTAGCGGCCGAAGATCCCCTGCTGATCGATGGCCTG
ATTTGCCCCGTTGTCGATGAGCTCGGGCGGCCGGTCGGCCGAGAGAATGATGAGCGGCAC
GCCGGTGAGCTGGGCCTCGGCCACCGCCGGCCAGAGGTTGGCCACCGCGGTGCCCGAGGT
CATGATCACCGCCACCGGGCGCCCACTGCCCTTGGCCAGCCCCAGCGCCATGAAGCCGAG
GCCGCGCTCGTCAAAGTGCAGATGGCGGCGAAAGCCGGGGTGGGCGGCGGCCGCCATGGT
GAGCGGCGCCGAGCGCGAGCCGGAGGCCAGTGCGATGTCGCGCACGCCGAGGCGAAAGAG
TTCCTCCAGCAAGAGGGAAGACCAGACGTGGTTGAAGGTGGCATGGTGACTGGCGAACGC
TTGGCTGGCAGACATGAGGCTCTCGTGGTGAGGAGTCGATGAGAAACGCTATCCCAGCAG
GGAGAGCACATTGGCGATCTTGTTGTCGAGTTCGGCCCACTCGGCGGCAGGCTCGGAACC
CGCGACGATACCGGCGCCGGCAAACAGGGTGATGGCCTGCGCCGTGATGCGGGCGCTGCG
GATGGCGACCGAGAACTCGGAGGTCTCCCGGCTCAGCATGCCGCAGGCGCCGGCATACCA
GCCGCGATCATAGGGCTCGCGTTCGCGGATGAAGGCCAGCGCCGCCTCGCGCGGAGCGCC
ACCTACCGCCGGGGTGGGGTGCAGCGCCTCCAGCAGTTGCCAGTCGCAGACGCCGGGCTT
GAGTTCGGCCTCGATGTCGCACTTGAGGTGCTGCAGCAGCCGCAGTTTGAGAATGCGCGG
CTCGGTCAGGGTGGCATCCGTGGTGAGCGGCGCCAGCCGGCTGAGGATATCGGCGTGCAC
CAGCCGGTTTTCCAGCCGGTTCTTGCTGTCGGCCAGCAGCTCGGCGGCCAGCGCCGCGTC
GGTCGCCTCGTCGCCGGAGCGGCGGATGGTGCCCGCCAGCGCCTCGGTGAAGAGGTGCTG
CTGTTCACGACGGTAGAGTCGCTCGGGGGAGCAGGCGATGAAGCTCTGCTCGGGGGAAAA
CTGGAAGCCGAAGTGAAAGCAGTCCTGACCGTGCTGTGCCCAACTGGCCAGCAGCGACCA
AGGGGCGACGGCCTGCGGCTCGGTGGCATTCGTCGCACCCTCATGGGTGAGCCGGCTCTG
GCGCGACAGCACCACCTTGGGGGTGTGGGCCTGAAAGTCGGGGGCGGTCACCTGCTCGAC
CAGCGTCTGCCACTGGGGCTGGCTCGGGCAATCTTCCCGCTGCCACGGGTGGCGGGCCAG
CGGGGGCAGGGGCGCCTCCGGCTGGAGGGCGTCGAGGGCGGTGGCGGCGGCCTGCAGTTC
GGCCTCGAAGGCGTCGCCACCGGTCTGCTCCGGCAGCCAGAGGTTGAGGCAGAGGGTGAT
GCACTCGCCACGGTGCACCAGCTCGATGCGGGGCAGCACGAAACGACAGGGGCCGAACCC
CTGCCAGCCGGGCTGGGTCGGGTCGAATGCCAGTCCGCCATAGTAGCGGGGGCTGTCGTC
ATGGGGCTGGCTGGTGTGCTCGCAGACCTGGCGGATCGCCCTGGGCTCGGTCAGCTCGCG
CAGGCAGCCCAGTGCCACGTATTCGGGTTTGTCCTGTCCTCTGGCATGCCAATAGATGCG
GGGATAGAGAGTCTGCGCCGCCAGCCAGCCCAGAAAGGAGCGAACCTCGAGCGCGACGCG
CAGTCGCACGAAGCCGCTGGCATTGCCATGACGCAGGGCGTCCAGTTGTTGCTTGATATG
GGTCTGAGCCAACATGGATTTCGTCTATGAGCCGATAGTGACGGTCCATCCTGCAGAAGG
ATGCCGTTGGTTTATGCCAAAGGAGCGATTATTCCTATATATTATCTGCCCATTCGTCCA
TGTAAATCGCCCGGGGAGCCAACTCCCGAGGGGCCAAGTATACCGAAATCCGGTTCGATA
ACCCTTAACACGATCAATATCTGATTGTTTGGCCATCACAATATGACAAATACCTTATCT
ATTTGGTTGCTGGCGGCGCGTTTGCGAACGTTGCCGCTGGCGTGCTCCTCCATTTTGCTG
GGATCCGGGCTGGCGGCCAGCCGCGGCGCCTTCGACGGCACCATCATGGCGCTCTCCCTG
CTGACCGCCATTCTGCTGCAGATCCTCTCCAATCTGGCCAATGACTATGGGGATGCGGTA
TCCGGGGCGGACAATGGCGAGCGGATCGGCCCCCAGCGCGCCGTGGTCTCCGGCCTCATC
ACCCGCAAGCAGATGTGCGTGGCCATGGCGCTGACCGCGCTGGCCGCCGTGGTCAGCGGC
CTCGCCCTGCTGGGCTGCGCCTTCGGCGATCAGTGGTTGCAGATCCTCACCTTCGTGCTG
CTGGGCGGTGCCGCCATCGTGGCCGCCGTCACCTACACGGTGGGCAAGACCCCCTACGGC
TATCGCGGCTTCGGCGACATCTCGGTGTTCCTCTTCTTCGGTCTGCTGGGGGTACTCGGC
TCCTACTACCTGTTCACCAAGACCCTGCAGTGGGATCTGCTGCTGCCGGCCACCGCCTGC
GGCCTGCTGGCGACCGCCGTGCTCAACATCAACAATGTGCGCGACATCGAGACCGACGCC
GCCAGCGGCAAGATCACCCTAGCGGTGCGGCTCGGCCGCAACCGGGCCATCGCCTATCAC
TGGGTGCTGCTGGGAGCGGCGCTGCTGGCGACCATCGCCTTCATCCTGACCCAGCCTGCC
AGCTTCTGGCCCTGGATCTTCCTGCCGGCCATGAAGCCGCTCACCGATGCCGCCAGAACC
CTGCGCCAGAGCTTCGACGGTGAGGTGCTGACCGGTTCGCTCAAGAAGACCGCCATCAGC
GCCTTCCTCTACAGCCTGCTGCTCTCCATCGGGCTGGCGCTATCCTGACGACCTTGTCTG
GCAATGAAGAAAGGCTCCCGCAGGGGAGCCTTTTTGCTGGTTGAGGTATGCTGTCCGGCC
ATTCACTCATCGGGCAGGAGGGCCGCCATGCGCGACTCGCTCAAGCAGAAGATCATCCAG
GTGTGCCAGCAGAAAATTGCCCAGAAGGGGGAGACGGTCGGCGTCTCCTTCTATGCGTTT
TTTGCCAACCGCAATGACGACCCCGAGCTGCTGATGGAGGCGGCGACCTGGTGGATCCAG
ACCCAGCGCCTCGATCACTTCGAGAAGGCGAGGAAGATCCTCCAGCTGGTGGAGCAGGAG
TAAAGACGGGTTGAAAACCAGCGGGCTCCCATTCGGGAGCCCGCTTGTTGGTGCGTCAGG
TTGAGGTAACGCTAGCTGGCCCGTGCCAGCTTGGGAGCCCGACGGCGGGCGAAGAGCAGG
CTGTCCAGCAGCCAGATCACCAGCATGGAGCCGCCCACCAGCGGGAAGCAGATGCCGAGC
AGGATCAGCAGGGCAAGGGCGCCGCGCATGGGGGGCAGGGTGGTCGGCAGCGGCGGGGCG
GCGAGGCGGCCCTGCGGACGACGGCTCCACCAGATCCAGAGCCCGCTCACCGAGCTCAGC
AGCACCAGCAGGCAGATGAGCAGCATGGCGAGCTGATGCGGCCAGCCGTAGAGTTTGCCC
ATGTGCAGCATGACGCCGGTTTCCACCGTCTTGGCGACCGGGCCGTAGTCTTGCCAGCGC
ACGTCGGCCAATACCTTGCCACTGTATTGATCGATGTGCAGGGTGGCGTCGTTGCGCGGA
TCATCGGCAAAGATGGCGATGGTGTAGACACCGCTCGCCCCGGCCGGCGGCGTGATGCTG
TAGCCCGGCGTGACCCGGCGTGCGGTGGCGATCTCCACCACCTGCTGCAGCGGGATGCGG
TGCTCCGCCATCACCATGCCGTCATGCTCGCCACCGTGTCCCATGGCGCTGTGGTCGTGG
GCCTTGGGCTCGGCCGAGCTGGGGATGGGGGTGTTTTCCACCGCCCAGGGCACGGTCTGC
TGGTGGGCATGGTTGAGGCTGCGGGCCAGGGGCGCCGACTTGGGCACCTCGTTCCACATG
GCGGCCGGGAAGCGGTTCCAGACGGCGGCAAACTGATCGCCCCAGAAACCGGTCCAGGTC
ATGCCGCTCAAGAGCAGCAGCAGCAGGAAACCGGCCCCCCAGAAGCCGACCACGGCGTGC
AGGTCACGCCACCAGAGCCGCCCACGCTGGCTCCAGCGCGGCCACAGGATGCCGCCAACC
CCTGGTCCCTTGCGTGGCCACCAGAGATAGAGCCCGCTCAGGAGCAGCACTATGCCCCAG
CCGGCGGCCAGCTCGATCAGCCTATCTCCGGTGGTGCCGAGCAGCAGATCGGCGTGCAGG
GAGCGCGCCACCGCCTGCAGATTCCACTTGTTGTCCATGGTGCCGAGCAGGGCGCCGCTG
GCGGGATCGAGGAACAGGGTCAGCTCGCTGCCCCCCTGGCGGACGATGAACTGGGCGCTG
GCCTCCGGGCCTGTGGGGGGCAGGTATTTGCTCAGGCTGGCGTCCGGCATGGCCGCCATC
GCCTTTACCAGCAGCTGGTCGGCGCTGAGCGGTTGGCTGACGGAGGCGACCTTCATCAGC
TCGGGATACATGAAGTTGTCGAGCTGGGGCTTGAACAGATAGACGATCCCGGTCAGCGAG
AGCAGGATCAGGAAGGGGGCGACGAAGAGACCCGCATAGAAGTGCCAGCGCCAGATGCGC
TGATAGTGGTTCGCGTCCCGATTTTTCATCTCTGTTCCTTGCGCCTTGGGTTAACGTTTC
AGTTGGTGGAATGTTGGTGGCGGCGCGGATGATAACAGCAACGTTTTGTTAACTGCAACA
GAACATGAGGGCTGTCCGTGGAGGTAGCCGAGTGCATGCCGAACCGGTTTGCCGCCGGTC
AGAAGGTGGCGCAAACCCCTCTAGGCGAACCTTGTCAAAATGGACTTTTGGCAGAGAGAT
CATTACCTTGTTGCAACATAAGAGAGTGCTTGCACGGCGAAGAATCCAGGGAAGGAGGCA
GACGTGAAGTTGCGACCCCACGGCCATTTCGAGATGCAACGACAGGGCCAGGTGCTGATC
TGCCGGCCGAGCGGCCCCTTCAATCTGGCGGGGGCCATGGCCTATGAGGCGCAGTTCAGC
CAGCAGATCGCCAGCCTGAGTGCCGGGCCCTGGGGCATAGTCGAGGTGGCGACCGAATTC
GAGGCGGCCGGGCCCGAGGTGCTTGCCCGTTTTCGCCGTCAGTTCGAATGGTGCGCCAAC
AACGGCTGCGCCTTTCTGGCGGTGGTGCTGGCGGGCAGTTTCAAGCAGTATCTGGCGGAT
CAGGTGTTCAGCGGCTTGCCGTTTCAGGGGATCCGTTACTTCGAGCAGACCGACGAGGCG
CTGCACTGGCTGGAGCAGCAACTGGCCGGGCTCAATCCAGTCTGATAAACCACTTGTCCC
GCTCGTCGATACAGTCCGGCTCACCCATCTCGAACTCACGGCAGATCAGGGGGCGTACCT
CGTAGATGCGGCACATCATGGTGTTGCGATCGAGCGCCGCGCACCAGCCATCTTCCAGCC
GGTGCATCACCGGCACTTCACCTTCCCGCTCTTCCACATAGCGATCCGGCACGCCGGTAT
CGGTAAACAGCATCACCTCGAGGCGGCAGCAGCAGGCCTCGCAGTTCTGGCAGCTCACTT
CTGGGGTCGTCATGGCACCTGCCTTGTTCTCATGGGCACGGATAAATATGAAACAGGCGC
CGCTGGGGCGCCTGTGGTCTGAACCTTAGCCCAGTTTGCGGGCACGGTAGCTGCGCCCCT
TGATCTTGCCTTCCTGCAGTCGCTTGAGCGCCGCCTTGGCTACGCCCTGCTTGACTGCCA
CGTAGGAGTACTGCTCGGCGATCTGGATCTTGCCAACATCGGCCCCGGCAATGCCGCCTT
CGCCGGTCAGGGCGCCCAAGATGTCACCGGCGCGCACCTTGCTCTTGCGGCCCGCATCGA
TGGAGAGGGTCACCATCTGCGGGGCTATGGGTTTGATGGCGCGGCTGATGGCATCGAGAT
CCCCCAGCGGCAGCGGGGCCTGCTGGTACTCCTCGATGATGTTGACGCGCTGGGCCTCGT
TCGGCTGATAGAGGCTCAGGGCCAGGCCCTGCTGGCCGGCGCGGCCGGTCCGACCGATGC
GGTGCACGTGCACCTCGGGGTCGTAGGTGAGCTCGTAGTTGATGACGGCGCCCAGCTCCT
TGATATCCAGCCCGCGGGCCGCCACGTCGGTGGCCACCAGTATGGTGGCGCTGCCGTTGG
CGAAGCGCACCAGCACCTGATCCCGCTCGCGCTGTTCCAGATCGCCGTTCAGCGCCAGGG
CCGAGAAGCCCTTGGCGGCCAGGTGATCGGCCACGTCGTTGCAGGCCCGCTTGGTGTTGC
AGAACACCACGCAGGAGCCCGGCTGATAGTGGCTGAGCAGCCAGCCGAGGGCCTCGAGGC
GCTGACCGGTCGGCACTTCATACAGCTTCTGCTCGATGGCGCTCTCCTCGTGCAGGGACT
CCACGCTCACCTCGACCGGGTTGCGCTGCACGCCGCGGCTCATCTGGGCGATCCCCTCCG
GATAGGTGGCGGAGAAGAGTAGGGTCTGGCGATCCCGCGGGGCGTGGCTGATGACCCGGT
TGATGTCTTCGCCAAAGCCCATGTCCAGCATGCGATCCGCTTCGTCCAGCACCAGCGTCT
TGAGGCTGTCGAGCGCCAAGGTGCCCTGCTCCAGGTGCTTGAGGATCCGGCCCGGGGTGC
CGACGGCGATGTGGGCACCGAAGCTCAGGGTGGCCGATTGCGGTGCGGTCGGGGTGCCGC
CGCACAGGGTCACCAGCTTGACGTTGGGCAGGGTACGGGCGAGACGACGGATCTCGGTGG
CAACCTGATCCGCCAGCTCGCGAGTCGGGCAGAGCACCAGCGCCTGTACCTCGAGCCGGT
TGACGTCAAGGCGGGAGAGCAGGCCGAGGCCGAAGGCCGCAGTCTTGCCGCTGCCGGTTT
TTGCCTTGGCGATCAAGTCTTTGCCGTCGAGTACCAGGGGCAGGCTCTGGGCCTGGATCG
GGGTCATCTGCAGATAACCCAGGCTGGCGAGGTTCTCGAGCAGGGCGGGGGAGAGGTTCA
GGCTGCTAAATTCGTTGTTCACAAAAGGACTCTATATGGGAGAAAACGGGCTGCGCCGGG
CGCAAGGGCGCGCATTGTACCAGAATCCGCCGTTGGATGTGCTGCAAATTTGAGCGGCTG
CTTCTGTTCGTGACTGTCAGCCCGGCGGCAAGGGGCCGGCTCACCGACCGCCCCCTGGCA
ATCCGGAGCAGCGGTTCGCGGTCGCGGAAATATGTATTTGGCACCGTCTACATTCATCGC
AAATAAGATAAACGTTTTTCACTCCACCTTGATTAAATAAATTTGTCGTAAATTTGTTCT
GACCACTTCTGCGTGGCCTTGCGAGTATTAAGTGAATGTAATTAAGCTGTGAAAACAGGA
GTTTAAAAATACCTGATTTATTTTTAAGTGATTGTTTATATTGTGTTTTGTTATTTATTG
AACAATGATTGGATGCTTGTGTGAGCGTTTAATTAATTTAAAAACGTTTGTATTATCCAA
CATGCATATTTTTACCGCAGATTGTGATGGCTATCTGAATTTTTAAATATGCAAATGTCT
ATGATGGCGCCGGTCAAAAATTACAATTCACTCAGGTGCTACAGGTATGGAATACGTTCA
CTTTGTGCTCGGACTCGTCATGGTCCTCGCTCTGGCGTTGCTGGCAAACCGCCGCAACTG
GAAACTGATCAAGCCGCGCTATATCGGCCAACTGCTGGTGGTCGAACTGGCGCTGGCCTG
GTTCATGCTGAACTCCGAAGTGGGTCTGGCGGTAGTGGGTGGCTTTGCCGCCGGCTTCAC
CAAGCTGATGGAGTTTGCCAAGCAGGGGACCGACTTCGTGTTCGGCGGCCTGGTCAATGA
AGGGGCCTTCTCCTTCTTCCTGATGGTGCTGATGCCCATCGTCTTCATCTCTGTGCTGAT
CGGCATCCTGCAGTACATCCGTCTGCTGCCGCTGGTGATCCGCGGCATCGGTACCGTGCT
GGCCAAGATCAACGGCATGGGCAAGCTGGAATCCTTCAACGCCATCAGCTCCATGATCGT
CGGCCAGTCCGAGAACTTCATCGCGCTCAAGAACATACTGCCGCACCTGAACGAGAAGCA
GATGTACACCCTGGCCGCCACCGCCATGTCCACCGTCTCCATGTCCATCGTCGGTGCCTA
CATGCAGCTGATCGAGCCGCGCTACGTGGTCGCCGCCCTGGTGCTCAACATGTTCAGCAC
CTTCGTCGTGCTGTCGCTCATCAACCCCTATGAGCCGGACAATACCGTGACCGACGCCAA
GGCGCTGTCCGAGGGTGACGAGCACCACACCCCGAAGAAAGAGAACTTCTTCGAGATGCT
GGGCGAGTACATCATGGCCGGTTTCACCGTGGCGGTGATCGTGGGTGCCATGCTGGTGGG
CTTCATCGCCCTGATCGCCCTCATCAACTACCTGTTCGAGATGGCGTTCGGCGTCAACTT
CCAGCATGTCATGGGTTACATCTTCTACCCCATCGCCTGGATCCTGGGCATCCCGGGCAG
TGAAGCGCTGCAGGCCGGTTCCATCATGGCGACCAAGCTGGTGACCAACGAATTCGTGGC
CATGATGGATCTGGGCAAGATCGCGGCCCAGCTCTCTCCGCGCACCGTCGGCATCCTCTC
CATCTTCATGGTGTCGTTCGCCAACTTCAGCTCCATCGGCATCATCGCCGGTGCGGTGAA
GGCGCTGAACGAAGAGAAAGGCAACATGGTCTCCCGCTTCGGTCTGAAGCTGGTGTACGG
TTCTACCCTGGTGAGCCTGCTCTCCGCCGTGATCGCCGGTGTGATGCTGTAAGTCATCCA
CCCGCTCTACCACGACAAACCCCTGCCTCGGCAGGGGTTTGTTTTTTGGCGGCCGACTAC
CTAGCCGGGCCAGTGGGCCCAGTAACCGGCGGCCAGCAGGGTAAGGGTGCAAAAGCCGGT
CTCGAGGGCGCCGCCGCTTCTGAGCGGCCAGCCCGGCAGCCGGTAGCGGCGCTTGCTGGG
CCAGAAGAGCGGGATGCCGGCCGGGGTGAGCCAGTCCCCCAGCAGGTGGCTGAGGTAGCC
GATGATGAGGGCATCTTTGACCCCGACCGGCAGGGTATCGGGCGGCAACTGCTGGTTGAG
CCCCCAGATGGCGACCGCCACCGCCAGCAGGCTGTGGGTGAAGCCGCGATGACCGAACAG
GCGAGAGAGGGGTTTCGAGATCCAGGGCAGCCGCTGCCCCAATACCGACTTGGGGTGGTC
GAGGTCCGGCAGCAGGGCGCTGGCCAGGGCGGCGGGCACGGTCTGCCACAGGCTGGCGTC
GGCCAGGGCCGGCGTCAGCTGGAGTTTGTGGGCGATCAGGGTGCAGGTAACGGAAAACAG
CAGGTGCCCTTGGGCGGTCATGATGGCTACGACATGGGAAAATGGCGGCGCATCTTACCA
GTGTCGCGGGCCATTGCAGCAAAAAACCGGGGCCCGGCGGGCGACCCGGTCATTAACTGC
GCGGATCTTCCACCTTGGTGTCGGCGGGCACCCGTTTTTTGCCCAGCACCATGGCGCGCA
CCAGGTCGCTGCGGGTGAGGCGATCGGTCAGGATCACCACGGCCGCATGGACACCGACGG
CGGCCATCAGGGTGTTGGCGAGGATGCCGTGCAGCTCCTCCAGCCAGTCCTCGCCCCAGA
AGGCATCCCAGGTGGTGAGCCAGCCGGTGACCACGGTGCCGACCAGAGACAGCAGCAGCA
GCCAGATCATCAGGGCGCCGACCGGGTTGTGGCCGAGGTAGTAGGGGTGATGCCCGCTGG
CCAGCTGGCGCAGGTAGTAGCGCACCCGGGCCGGGGTCGGCCACCACTGGCCAAAGCGGG
CGTAATGAGGGCCGATCAGTCCCCACAGCAGGCGGATGATGAGCAGGATGCCCACCGCGT
AGCCGGCATATTTGTGGAGCTTGCTGCCCTCTTCCAGGATGAAGAAGTTGAGCAGGCAGA
GGGTGACAGTAGCCCAGTGAAACACCCGGATGAGGGGATCCCAGACTTTCACTTCAGAGG
TAGGGGTCATGGCAAGGCTCCAAGGCTGGGGCCGGCGCATTGCCGGCCCAACGCGGCGTT
ATTCGTCGATCTCTTCTTTCACTTTCTTCAGATCGGTCGGGTCGAAGTAGATCTCGACCT
TGCGCTTCTCCTTGTCCCAACCGTAAATCTCGTAGCAGTTGGTCTCGGTGACCTTGAACT
TCTTGATGTCATAGCCCATCGCCTTGATCTGCTGCTGGGCGTCGGCTTCGCTCATCCACT
TGCTCTTGTCGGCCTGGGTGCATTGGGGATCGGCCAGGGCTGCGCTGCTCAACAGAGGGA
TCAGTAACAACAGGGGGGTCAGTTTCATTGCTTGCTCCTTGCGGGTGGTTGGGTCAACAG
CCACAAGGTTAGTTCAGCTCCCTTAAGAAAGAATTAAGCGCAGAAGGGGATGACGGGTCT
CCCCGGCAGGGCGCCGGGGAGCGGGCTCAGCTCAGCTTGCCCCTGACCAGCCACTTGTCC
AGCGCGTTGGCGAAGCGCTGCTTGTCGGCCGCGTTGAGGGGGGCCGGGCCACCGGTCTGG
ACCCCGGCCGAGCGCAGCTCCTCCATGAAGTTGCGCATGCCGAGCCGCGCCTTGATGGTC
TCGCGGGTGTAGATCTCGCCGCGGGGGTTGAGCGCCTCGCCGCCGGCATCGATCACCAGG
GCGGCGAGGGGGATGTCACCGGTGATCACCAGATCGCCGGGTTTGACCTGCTGGGCGATG
ACATGATCTGCCACATCGAAGCCCTTTTCCACCTGCTGGGTCTTGATGAAGGGGGAGGGA
GGCACCCGCAGCCCCTGATTGGCCACTAGCGTGGTCACCACCTGGGCGCGGTGGGCGGCA
CGGTAGAGGATCTCCTTGACCGGAATGGGGCAGGCATCGGCATCAACCCAGATGGGCATG
GCATGGTTTCCTGTGTCTGAAACGAGTGGCGCATCTTAGCACGGCCGGGGGCGGCCGGCT
GCCCCGGGGCTGAGTCGGGTCCGGCTTTGGTGTAAGCTGGGCCGATGAACATGAGCGAGA
AGGACGAGCAGATGGATCGGGTGCCCAGTGACGTGATTTATGGCCTGACCCTGGATGGCA
GGGGGGGCATGCAGCCGCTGGCGGCGGGCAGCGAGATACCGGCAGCGCAGCCGGGCTGGC
TGCATCTGGACTATGGCAACCCGGAGGCGGCGCGCTGGCTGCTGCAGACCCCGCTGCTCA
ATGATGCGGCGCGCGAGTCGCTGCTCGGCCAGAGCAATCGCCCCAAGCTGGTCCGAATGG
GGGAGACGGTGCTGCTGATCCTGCGCGGCATCAACCACAACAAGGATCACAGGCCGGAAG
AGATGGTGGCGCTGCGGATCTTCATCACGCCGGATCTCATCATCAGCAGCCGGCGGCGGC
CACTGCTGTCGGAAAAAGATGTCTTCGAGCAGCTGAAGCAGGGGGGCGGTGCGGACACCC
CGGCCGATTGGCTGGTGGAGATCTGCGACGCCCTGACCGATCGGGCCGGGGAGTTCGTCG
AGGAGCTGCACGACCAGATCCTGGATCTGGAAGAGCAGGTGCTGATGCGCGACCTGCCTG
CCAACGGCCGGCTGGCGCTGATCCGCAAGCAGCTCATCATGATCCGCCGCTACCTCTCCC
CCCAGCGGGATCTGGTGGCGCGCCTCGCCAACGAGAAGATCAGCTGGCTGGACGAGGACG
ACAGGCGACGCCTGCTCGACATCGCCGACCGGCTGCGGCGCTGGCTCGACGATCTGGATG
CCGGGGTGGCGCGCACCGCCGTGCTGGCGGACGAGATCAACAACCTGATGGCGGAGGCGA
CCAACCGCCGCGCCTACCAGATGTCGGTGATGGCGCTGCTGTTTCTGCCCGCCAGCTTCC
TGACCGGCCTGTTTGGCATCAACCTGGGGGGCATTCCCGGGGCCGAGAGCCCGACCGCCT
TCTGGATCTTCTGTGGATCCCTGGTGGCGCTGGCCGCCGGGCTGGCGGTCTGGCTCAAAC
ACAGACGCTGGTGGTAAGGAGCCGACATGACCACATGGGAATCTTTTGGCGTGACCCTGC
TGCTGTTGCTGGGCCACACCCTCATTCGCGGCCTCATTCACAAGAGCCTGATGGCCCTCG
GCCAGAGCCGGCAGGTGAGCGAGAACCGGGTGCTCTACGTGGAGCACGTGTTCCACTTCC
TGCTCGGCTGCGCCACCCTGCTGATCCTGGCCGGGGTGTGGGGGCTCGACTTCTCGCGGC
TGGTGGTGCTGGCCTCCTCCTTCTTCGCGGTGCTGGGGGTGGCCATGGTGGCGCAGTGGT
CGATCCTCTCCAACATCACCGCCAGCATCACCATATTCTTCGCCTTCCCCTACCGGATTG
GCGATCGGATCCGGATCCTCGACAAGGATGACTCCGTCACCGGCGTCATCACCGAGATCG
GCCTCTTCTATGTGCGGGTACGCGATGACAACGGCGATCTGGTCACCTATCCCGCCAACC
TGATCCTGCAAAAGCCGGTCAGACGGCTGGAGGGCAAGGGGGCTGACCCCCTGCAACCGG
AATGAGAAAAGGCTCCCGTGGGAGCCTTTTTTGCGCCTGCCAGCCCCTCAGCGTTCGAAG
AAGCGGTAGAGGTGCTCGATCTGGATCGGGCAGTCCGCCACCAGATGCACGTGCTGGCGG
GCCTCTTCGACCGAGCCGAAGCTGAGGGGGCAACCCAGGGTGTCGGTCATCTCGTACAGT
TTGCCGTCCTGTCCCCTGAACTCCACGATCCAGCCGGGCAGGATGGCATCCTGCAGGATC
TCGGCTTCCTTGAAGGCTTGTTGCTGGTAGAGCAGACGAAGTTCATTGACTGTCATGACA
TCCTCCCGTGACGCTTGATGCCACTTCAAGTCTAGTGGTTGTGGCCGCCATCAGGCGGCT
CATTTGGCCGTCTTGAGGTGTTCCCAGGCCCAGCGCAGGCGAATGAAGGTGTCGGCATCG
CCCCCCCGATCCGGATGGTGTTGCAATGCCAGCTCACGCCAGCGGCGGCGAATGGCGTCA
GGCCCTGCCCCGGTCGGCAGGGCGAACAGGGTCAGCGCCTCGGCCCTGTGTTCATCCCGC
TCACAGGCCCGCCAGAAGCTGCCGAGCAGGGCCTCCACCTCCTCCCTGTCGGTCTGCCAG
AACACCTGCCAGTCGAGGTAGTAACTGCGCAGTGCCTCACCCCGGGTGAGGGCGCTTCCC
GCGTTGCGAGGATCGAGCGGTTCGAGCCGGATATCCAGGGTGCTGATCAGCAGCCACCAC
CCTTCGCCATGAAGCTCGGCCTGCAGCTGGTAGAGGGCGTTCATGATGAGGAAGTTGAGC
CGAAACAGCTGCAGCTGCTCGTCCCCCGGCAGGGGCGGGATGGCCTCCAGGCGGCGCAGT
TCGGCCAGCAGCTCGTGCACCTTGTAGCTGCCGCTTGCCTGTCGCAGCAGTGTCAGCAGT
GGAGCCAGCAGCGGGTTGGACCGGGTCTCGTTCATGGGGCGGCCGTCTCCTTCGGCGGCT
GCAGGGCGATCAGCAGCTCCCCGGCCAGCGGCTGGACGGGGCCGGTGACGATGCGGGTCC
GCCCCTTGCCGTCCAGCACGAACAGCGGGATGGCGCCCGGGTTGGCCTCCTGGTACTGGG
CCCAGTCGAACGCCTCGCTCAGCCGGGTTGCCTTGATCTGGCCACCCCGGCTCAGCAGGC
CGCTCAACCGGGCGTAGTTGATGTCTGGGCCGAACAGGTTCTGACGGGCGCGGAAGGTGG
TGCTCTCCCGGTTGGCCTTGCCGTGCTGCTCGCTGGAGCGCAACGAGTAGACCTTCTCCT
CGCCGTAGAGGTGGGCGAAGTGCAGCACGCCGAGGGCGTTGTTGTGGCGGTTGGGGGAGA
GCGCCAGCACGGTACTGATGCTGGTGAGCGGCAGGTGCAGCTCGGCGTGCTCGGATTGCG
GGTTGCCGAAGTAGCAGGGCAGGTTGCTCATCCGCGCCTGACGGCAGAACTCCCAGGCCG
GATCGCAGAGCTGAACCGGCACCCCCTGATCTGCCAGCGCTCGGCCGATGGCCCGCGCCA
CCGAGTTGGCTCCGATGATGAGCCAGGTGTTGGGGGCACTCTGGCGCATCTTGAGCAGCC
CGGCCAGCGGTGCCGAAGTGAGGCTCTGCAGCACCACGGTGGAGATGATCACCGCAAACA
CCAGGGGGACCAGCTTGTCCGCATCGGCAATGCCGGCTTCATGCAGGCTGATGGCGAAGG
AGGCGCTGACCGCCGCCGCCACTATGCCGCGCGGCGCGATCCAGCCGAGCAGGGCACGGG
CCCGCCAGGAGAGATCGGATCCCCAGGTGGAGACCAGGATGCAGAGCGGACGCGCCACGA
ACTGCACCACGCACAGCAGCGCCAGCACCATGGGGCCGAGCTGCCAGAGCTGGGCCAGAT
CGAGGCGGGCCGCCAGCAGGATGAAGAGGGAGGAGATGAGGATGACGGCGAGATCCTCCT
TGAAGGCCAGCACCTCCTCCAGATCCAGCCCCTCCTGATTGGCGAGCCAGATGCCGAACA
CGGTCACCGCCAGCAGGCCGGATTCGTGGCTGAGCCAGTTGGAGAGGCTGAAGGTGACCA
GCACCAGCGCCAGTACGCCGAACTTGTGCAGGCTGACCGGCAGCCAGTCCTTGCGGATCA
GCAGGGTGGTGAGCCAGCCGGCACCGACCCCGATGAGCGAGCCCACCCCCACCGTCTTGG
CCAGCGCCAACAGGGTGTGACCGACCAGATCCCCCTGGCTGCCGAGGCGCACCGCCTCGA
ACACCAGCACCGCAAACAGGGCGCCGATGGGATCGATGACGATCCCCTCCCAGCGCAGGA
TGCGGTCCACCTCCCGGGTCGGGCGGATCACGTTGAGCATGGGGGCGACCACGGTGGGGC
CGGTCACCACCAGCACGGCGCCGAGCACCATGGCGACCCGCCAGTCCAGCCCCAGCAGGA
AGTAACCGGCGCTGCCGATGACGGCGAAGCTCACCAGCATGCCGGTGGAGCAGAGGTTGC
GCACCACCTTGCCGATCCCCTTGAGCTCGGCCAGGTGCAGGGTGAGCGCCCCCTCGAACA
GGATGATGGCGACCGACAGGGAGACCAACGGAAACAGCAGGTCGCCGAGCAGGGCATCGG
GGTCGAGCAGGCCGCCGACCGGCCCCAGCAACAGGCCGGTGAGCAGCAGAAACAGGATGG
CGGGTACCCGCAGCGACCAGGCGAGCCACTGGGCCAGCACTGAGACCAGGGCGATCCCGG
CCAGGGAGAGAGCAATCATGCAGACCTCGGTTGGGGCAATGGACCTGGAGGAAGTGTAGT
GGGGAAGATGGTCAGATTGACACCAGCCGGCGGCGGGAGCAAGGGGAGAAGCGGGTCGCG
CGACAGCGGGCGTCACGGTTGCGGGGAAGGCGAGGCAAGGGCCGCTGGCTGCGGCCACCA
GCCGGATTAGATGGGGCTCTCTTTGTGGAGTTCGGTGACGCAGTCGGCCACCGCCAGCAC
CAGCGCCGAGCGCACCACCTGATCGAGCCGGTTCAGCTGCATCTGGTAGAAGGGCCAGTC
CTCCTCGTTGGCGGGGGCCTCCTGCGGCATCATGCCGCCCTGGCTGACGCCGTGCAGACG
CGCCAGCAGATCGCGGATCGGCTTGTCGCTGAAGCGGTAATCCTTGGGGTCGCGTACCAG
AACGTCGCGGATCTTCAGGTAAGCCTCGAGATCCTGATAGCGCTCAAGGGAAATGAGGCC
GAGGGCGAAGATGAGCTTGAGGCGCACCTCCAGCTGGCCGAGGGGGCCGCTCTGGTTGAG
CAAAGGTTCGATGGCGTATTTGACGGCATACTCCTCCTGACGGAACGCGCGTCGCATCAG
GGAGTCGACTGCCTCTTCCAGGATGGTCACGACTTCGAGAAAGAAGCCGCGGGGGCCATC
CTGCTCGTTCAGTCGTTCCAGTACTTCATCTTCCTGGTGTGTGGTCATAAGTGCATTGGG
TCCAGCTGACTGGGAGAGAGTGGGCCTCTCTCCCGGTTTTTATCGTATGAGGCGCTTTGG
TGGCCGGCCTGCGCGGGCCGGCACGGTGGCGCCTCATCAGGTCACTTCAAATTGCCATAA
CGGGTGACGATGGCGCTGACGATGTCGCTGTCGGCGGCCAGGCCGGTGATGCGAGCCAGG
GCCTGGGCCGGGCCCAGCTCCGCCAGCAGCTGTTGCAGCTCCACCGCCTGCGGGTCGTCG
GCGTTGCGATAGTGCAGCGCCGCGGCGATCCCCTCCTGCAGGTGATCGTTCGGCAAGCCG
TACTCCAGGGTGCCGAGCAGCGGCTTCACCAGCCGATCCCCCGCCGCCAGCTTGCGCAGC
GGCTGACGGCCGACCCGGTCAATCTCGTCCACCAGATAGGGGTTGGCGAAGCGGGCCAGG
ATCTTCTCGATGTAGGCGGCGTGCAGGCGCGGGTCGAAACCGTAGCGTTGCACCAGCACG
GCGCCGCTCTCCTCCATGGCGCGGCGTACCTTGCTGCGGATCAGCGGATCCTCGATCGCC
TCGCGGATGGTGCGATAGCCCCTCAGCTTGCCGAGGTAGGCGGTGACGATGTGGCCGGTG
TTGAGGGTGAACAGCTTGCGCTCGACGAAGGCCATCAGGTTGTCGGTGGGCTCCATGCCC
GCCACCTGCGGCAGCTCGCCCTTGAACTGGGTCTGGTCGACGATCCACTCGCTGAAGCTC
TCCACCGTCACTTCCAGCGGATCATCGTTGGCCGCCGCGGGCGGAACGATGCGGTCCACC
GCCGAGTCGACGAAGCCGATGCAGGCGTCGAGGGTGGCATGATACGCGACCGGCAGGTAC
TTGAGTACCTCCTGCTTGAGGTGGCTGGTGCCGCGCACCATGTTCTCGCAGGCGATGACG
TTGAGCGGTGTCAGGTTGCCGGCATCGAAGCGGGCCTGCAGCCCCTGGGCCAGGGTGCTG
GCAATCTTGTCCAGAATGTTGGGGCCGACCGCGGTGGTGACCAGATCGGCGGTGATGATG
CGGGCGATCACCTCGTGGCCGGCGGAGCTCACCGCCGCCACGTTGCGCACCACGTCCAGC
TTCTGATCCGCTCCCACCACGTGCACCTTGTACTCCTGGCGGTGGTTGAGCTGGTCGATC
AGGGTCTCGTTGACGTCGGCGAAGGTGACCTGGTGGCTGGCGTCAGCCAGCAGTTTGCCG
ATGAAGCCGCGACCGATATTACCGGCACCAAAATGCAATGTTTTCATGATATTAACCTCT
TTAACCAAAGACGATGAAGGACGATCAGGCAGCCTGCTCGGCACCCAGCAGATCCAGGAA
CTCCTGGGGATCCTGGGTGCTGGCCAGCCGGTCGATGAGACCGGGTTCGTCCAGTGCATT
GGTCAGGCGGGTTATCACCTGCATGTGTTCGTCGTTGCGGGCGGCGATGCCGATCACCAG
CCGCGCCACTTCATCGGCCGCCTCGCCGAAGGCGACCCCGGCCGGGTACTGGCAGATGAC
GATGCCGGTGCGCTTCACAAACTCCTTGGCGGCGATGGTGCCGTGCGGCACGGCGATGGA
TTCGCCGAGGTAGGTGGAGACCAGCTTTTCGCGCTCCAGCATGGCGTTGACGTAGTCGGG
CGCCACGTAGCCCCGCTCCGCCAGCAGCTTGCCGGCAGCCCGGATGGCGGCCTCCTTGTT
GTCGGCCTTGAGCCCCAGGTGCACGTCATGACGGCTCAGGGTAAAGACCTCGGTCGCTTG
CGGCTCGTAGCTGTCGTCGTTGGCAGCCACCAGCAGCTGCGGGTTGGCGACGTCATCGTT
GGCGGCCTGGGTCAGGCTCTGTACCAGCTCCTGATAGAGACCGCTGTCGAGGAAGTTGGT
GAGTGAGATGTGGTGGGCGTGCGGCGCGTGGCGACGGGCCCGCTCGGTCAGATCCTTGTG
GGTGATGACCCAGTCCACCTGATCGTCAAGTTGATCGATGGCGCGGTTGGTGACGCTGAT
GTCGAGGCCGGCGGCCTGCACCCGCTTGCGCAGCAGGCCGGCGCCCATGGCGCTGGAGCC
CATGCCCGCATCGCAGGCGACGACGATGTTGCGTACCGCCATCAGTTCACCGCCCGGCTT
CTTGGCCGCTGCGGTCTCGGGCTTGGCACCCTTCATGGCTTTCATCTTGCGAGTGGCTTC
ACCGAGGGCATCGGCCTCGTCGGCTTCCGGCTGCTGGGCGCGCACGAACACGGCGGCGAC
CAGGAAGGAGACCAGGGTGGCGCTGATGATGGAGAGGGCGACCCCGATCAGGGAGGCTTT
CGGCGTCATCAACAGCACGGCGAAGATGGAACCCGGTGAGGCGGGGGAGACCAGACCTGC
GTTGAACAGGGTCAGGGTGAACACCCCGGTCATGCCGCCGGCGATCACCGCCAGGATCAG
GCGCGGGTTCATCAGCACATACGGGAAGTAGATCTCGTGGATGCCGCCGAAGAAGTGAAT
GATGGAGGCACCGGCAGCGGACTGCTTGGCGGCGCCGCGACCGAACACCATGTAGGCCAG
CAGCACGCCCATGCCCGGGCCCGGGTTCGCTTCGATCAGGAAGAAGATGGAGCGGCCGTG
CTCGGTGGCCTGCTGGATCCCCAGCGGCGAGAAGATGCCGTGGTTGATGGCGTTGTTGAG
GAACAGGATCTTGGCCGGCTCGACGAAGATGGAGGTGAGCGGCAGCAGGTTGTTGTCCAC
CAGGAAGCCGACGCCACCGGCCAGTACGCCGGAGAGCACCTTGACGAAGGGGCCGATCAC
GAAGAAGGCGAGGATCGCCAGCAGCATGCCGATGAGGCCGGCGGAGAAGTTGTTGACCAG
CATCTCGAAGCCGCTCTTGACGCGACCTTCCATCGCCTTGTCGAAACGCTTGATGGCCCA
GCCACCGAGCGGGCCGACCATCATGGCGCCCATGAACATGGGAATGTCGGTCCCCACGAT
GACGCCCATGGTGGTGATGGCACCGACCACGCCGCCGCGCTCACCGCCCATCAGCTTGCC
GCCGGTATAGCCAATCAGCAGCGGCAGCAGGTAGGTGATCATGGGGCCGACCAGCTTGGC
CAAGGTTTCGCTCGGCAGCCAGCCGGTGGGGATGAAGAGGGCGGTAATAAAGCCCCAGGC
GATGAAGGCGCCTATGTTGGGCATGACCATATTGGACAGGAAGCGTCCAAAATTCTGTAT
CTTGACTTTGGTATCCGGTGATAACATGTCGGGACCCCGTTTTAAGCCTGTTTGATTAAA
AGTGGTAGTCGGGCTGGCCGGTTTTGCCGAACCGCCATCCCTGTCGTCTAAGCAACTTCA
ATCTACCAGCTTGTGATCAAATTAGGCTGAAAACGGGGTGTCTTGTGACGCAGCTCTCAA
ATACCCCGACATCCCCCCTCCCTTCATAGTGATGTGGATCACATCAACTCTCTGTATTTC
GGCTACATTTCGATCTTTACTGCCGACAGCATCGTTTTTATGTGATGCAAGTCACTCTTT
GTTGTTTGCGCAAACCCGGTGTCAATGTGATCTGTTTCTCATTTCCATTATTTGTATTCA
ATTGGAGCAATTCGCCTGACCTGAAAAGTGAGGGTGTTGACGATGGATTACTTGAATCAG
CACTCAAATAACCAATGGGTCAATTATTTTGTAACCTACTTTCAGTTTTTCATGCTCTCC
TTCAGCCGCAGAGGCGGCGCATCAGCCACTCCAGCGGGCCTCGCTCGAAGCGCTGACTCC
AGAGATTGGCAAACAGCAGCGCCGCCAGGGCGAAGAGGGTGGCGGCCAGCACCACCTCGG
GCAGATCCTGCCCCTGCAGCCAGCCAATGGCCTCCAGCATCCCCATGCCGAGCATGATGT
GGGCCAGATAGAGGGTCAGGGTCTGCCGGCCGACCGGCAGCCACACTCGCCACCAGCGGG
CCTCTGGCAGGGTACGGCTCAGCCAGAGGCAGAGGGCGATCAGGGTGCTGGCCGCACCCA
TGCCGAACAGCAGGTAGAGCGGCGCCGGGGGAATGGGCTGGGTCGCCAGCAGTGGCGCCA
GCTCTGGGTTTGGCAAGAGGGTTGGCAACCAGAGTGACAGCCCCCTGGTCAGCACCATGG
CACTCACACCACCGGCCAGCAGCCAGCGCTGGGTGACCGGATTGGCCAGAGACTGGCGGC
TCAGCCAGAGGCCGTAGAGCAGAAAGCCCAGCCAGGGCACCACAGGGTGCCAGCCGTTGA
ACAGCAGATTGCGGATGAAGCCGGCCAGGGTCCAGAACTCGGGATAGCTGAAGCTGTGCC
ACTGCCAGCCCCGATCGTAATCGAGCAGGAACAGCAGGCCGACGAAGCTTGCCGCCAGCA
GCGGGATCAGGGCCAGCAGCCAGGGGGAGGGAAGCCGGAGACAGCAGGCCCCCAGCAGAA
AGTAGACGGCGTAGTAGTGGATGATGTCGGCCGGAAACACCAGGTAGTTGAGCAGCCCCA
CGATCAGCAGAAACAGGGCCCGCCTGGCGGTGTGGGTCATGGCCGCCGACCACGCCAGCT
TGCGGGTCGACAGCCCCAGCCCGATGCCGGCCAGCACCACGAAGCTGGCGGCGGAGCGAC
CCTCCAGTGCATCCAGCAGGGGCTTGAGCCAGGCCGGCCCCCCCGCCAGTACCCCCATGG
CGATGCGAAAATTCACCAGCACCATGCCGAGCAGAGCCATGGCACGGGCCAGATCCAGTC
CTTCCAGTCGATTGTACGGGGCAGTCATGAGAGCGACTCCTTTGGTGATCAGCGGGTCAG
CTGGCCAGGCCCAACAGCTGGTCCAGCAGGGACGGCAACCTTTGCTCCACCGGCGCCTGC
TCTGGATGCAGAGCCAGGGCGTGGCGCAGGGCTTGCCCCTCCAGCGCGTCCAGCAGCAGC
TGGGCCGTGAGGTCCGGCTGCAGGTGGGTTGCCAGCTCCCCTGCCTGCTGGCCACGGCGC
ACCGTCGCCGCCAGGGCATCGCACAGCTGGCGCTGGTTGCTGGCGAAGGTGGCCGCCATC
TCGGGATGGCGGGTCAGCTCGGCCAGGATCTCGGTGCCGAGCAGCAGGTTCTCCGGGGTC
AGCGACCAGGCGAGGTAACCGGCGGCGAAGCGGGCCAGCGCCGCCCGGGCCGGCCCCTGA
ACCAGCTCATCCAGCAAGGGTTGCAGCTCGGCCGCCTCCAGCGAGGCGATGTGGGCGATC
AGCTCCTCCTTGCGGGCGAAGTGGTTGTAGAGGTTGCCGAGGCTCACCCCGGCGGCGGCG
GCGATGTCGCGCATGCCGGTCTGGTGGAAGCCCCGCTCGATGAAGCAGCCGAGCGCCGCC
TGGATGATCTGCTCGCGCCGCTGCTCCAGCCGCAGGTTGTTGGTGGTCATGGGGATGCCT
CTTGTCTGAAAATTCACCATGAGCGAACGTTCGTTCATTTGTGGATTCACTCTATGCCCC
TGGCGAGCCACTGGCAAGCTCGGGACGTACAAAAAGTGATCTGCTGACCAGGCGGGCGGC
ATGACCCAATAAAAAAGCCCGCAGGGTGCGGGCTTTTGCAAGGAGGGGAGGCCTGGCCTG
GCTTATTCGGCCTTGGGGGCCTCGTCGGCAGGCGCGGCATCGGCTTCGCTCACCGGGGCG
ACCGGCGCCGGGCCCGGCACCAGCTCCACCGCCGGCTTGGCGATGAGGGAGCGGGTCTCT
TCCACCGCTTCGGTCAGCTTCACCTCGATGATCTGGCCGAGCTCGTAGACCACCTCGGTC
TTGTCCAGATAGACGCGGCCGTTGTCCCAGTTGCACTCCAGCCGCTCCTTGTTGTCCAGG
ATATGGCGGGCGGGCATGAACACCACGGCACCGTTCTCCAGCAGGCGCAGCTTGAGGCCG
GCACGCATCACGTCGATGATCTCGGCGTTGAACACCTTGTCGGTACCCGCATCGGCCTTC
AGGTAGCGGACATAGAGCCAGTCGCCGATGTCGCGCTCCACCATGCGGTGCAGGCGGCGG
CAGGCGGTCAGGTGCTCGGTCAGCTCCAGGCTCGGGCGCTCACCCGGGGTCTTGCCAGCG
ATGACGGCCTTGAGCAGGCGATGGTTGACCATGTCGCCGTATTTGCGGATCGGTGAGGTC
CAGGTGGCGTAGGCATCCAGCCCCAGGCCGTAGTGGGCACCCGGTTCGGCGGACATCAGC
GCATAGCTCTGGAAGCGGCGGATCTTGCCGTCCAGCCAGCGGGTGTCCAGGCTGTCGATC
CAGCGGCGCAGGGCGCAGAAGCCGGACAGACTGGCGATATCGATCTTCTCGAACGGGGCC
TCGGCGCTCTTCAGCAGGTCGATGGCACCGTCGAGGGACTCTTCATCAAAGCCGGTGTGG
ACGTTGAAGATGCCGTAGCCGACGGTCTTGCCCAGCACGCGGCCGGCGCAGATGTTGGCG
GCGATCATCGACTCTTCCACCATGCGGTTGGCGATGCGGCGCGGCTCGACGTGGATGGCC
AGCACAGCGCCGTTCTCGCCCAGCTCGAAGTCGTAGTCGGGGCGGTCCGGGAACACCAGG
GCGTGCTCGGTGCGCCACTTGATGCGCGCCTCGGTCATCGCCTTCATCAGCGGCAGCTGG
GCCAGCACGCCTGCGTCGATATCCAGCGTTTTGCCGTGTTCGGCCCAATCGGAGACGTCG
TCATAGTTGAGGCGGGCGTGGGAGCAGATGCGGGCGGCGAAGAACTCGGTCTCCTCCAGC
AGCAGGCCATCCTCGGCGATCAGCAGGCGGGCGCACAGGGTGTTGCGCTCCTCGCCCTCT
TTCAGGGAGCAGAGTTCGTCGGAGAGGGTGCGCGGGATCATGGGCACGTTGCGGCCCGGC
ATGTAGACGGTGAAGGCGCGCTGGGCGGCCTCCTTGTCCAGCTCGCTCCCTTCGGCCACA
TAGGCGGTCGGGTCGGCGATGGCGACCAGCAGCTCCCAGCCGTTGTCCAGCTTGCGGATG
GCCAGGGCATCGTCCATGTCCTTGGTCTTGGCGCCGTCGATGGTGAAGAAGGGGGTCGCG
GTCAGATCGGTGCGGGGCAGCTCTTCCTCTTCGATCACCTTCCACTCCGGCAGATCCGCC
GGCTCGACCTGGGCCAGGTTGTGGCGCGCCAGCACCACCCACCAGGGCACGTTGTGATCT
TCCTGGGCGGCGATCTTCTGGGTGATCTCGGCGGAGAAGTTGCCGTCCACCAGGGCGTGA
CGCTTGAGGGTGGCGACCACCCAGTCCCCTTCCTTGAACTCTTTTTCGTCCAGACCCTTC
TTGACGCGGGCCTTGATGGCATCCTTGATCAGCGGATGATCGGCCACCACGTTGAGGCGG
TCGCGGAACATCTTGACCCGGGCCACGAAGCGGGTGACGGACTGCTCCAGCAGTTCATCC
GGCTCGGCCACTTCCTTCTCTTTCTCGGTGCGGATCAGGGCGGTCACCCGGTCACCGTGC
ATCACCTTTTTCATGTAGGGAGGCGGCACGAAATAGCTGGTCTTCTCATCGACCTCCAGG
AAGCCGAAGCCCCGATCGGAGGCGCGGATCACACCCTCTTTCTTGGGGATGTTTTCGCGG
ATTTGTTGTTTGAGCTGGGCCAGCAGCGGATTGTCTTGGAACATAAATGGGGAACCTGAG
TGGAGACCTGATGGTTAATCGCCCAGCACTATACGTTTTTACCCCTCCAAAGCCAAGGTG
AATGGCCCTGTCAGGGGCGTTGCAGCGCTCGGCGACCCTGCTCGATCAGGCGCTGGGATA
TCTGTTTGTGCAGCCCGCGCTCCAGCACCCAGCGGTGCCAGTAGAGTCGCTCTATCAGGT
GCTGTTCCGGGTTGAGATCGAGCAATGACCCCTCCGCCAGCTGGCGACGGATCTGCAGTT
CCGGGATGAGGCAGCAGGCCAGCCCCTGCTCGGCCATGGCGACGAAGGCCTCGGAGGAGC
GGACCGTGTGGCAGGGGTAGCCGCCGGGCTCCAGCCCGAAGTGGCGGGCCATGTAGCTGA
CATGCATGTCGTCGCGCTGATCGAAGGCCACCGCCGGCGCCTTGGCCAGCGCCGCCAGGG
TCAGCCCCTGCGGGAAGTGGCGCTCGACGAAGGCGGGGCTGGCGGTGAGCAGGTAGCGCA
TCTCGCCGAGCTCGTCGACGCAGCAGCCCGCCAGTGGCTGGCCGTGCAGGCTGACGGCAC
CGAACGCCTGCCCCTCGCGCACCCGATCCAGGGTGCGGCTCTCGTCATCCACCAGCAGGT
TGAGCTCGATGGGGTGCTGTTCCAGCAGCGGCGCCAGGGCGGGCAGAAACCAGGTGGCCA
GACTGTCGGCATTGACGGCAATGCTGACCCGGATCGGCGCCTGGGGCTCGGCGGGAGAGA
GCTCGCCGGCCAGCTCCAGTTCCAGCTGGCGTACCTGGCGGTAGTGGGCCAGCAGCTTCT
GACCGAGCGCGGTGGCCTGCAGCGGCTGGCCGCGAATGATCAGCGGCTCGGCAAACTGCT
GCTCCAGCTGCTTGATGCGCTGGGAGATGGCGGACTGGGTGATGTGCAGGCGCTGGGCGG
CGCGCTCGAAGTTCTGCTCCTGCATCACCGCATCCAGCGCCAGCAGCAGCTTGTAGTCCA
ACGCCTTCATCAGCATTCCTTATCAGCAGGGAGATTGAGAAGGGATGCTACTCAAGTGGT
GGCGAGAGAACAACCGAAGAGCGCTGAAAATGTCGGCAGCGCAGGCGAGACAAGGGTTGT
GGGGTCAAAGCGGGTTTGTCACTGTGAGATGTGACAGTGGTGGTCAAAAGGTATTCAGGA
GATACTCTTTTGCGTCCGTTTTTGCATGGGGTGGAAACGGGCCATAGCGAGAACTTTTAA
TCCCGGGTCTTACCCCGGGATTTTTTTGCGTCACCCTTATTCGGTGACCAGCTCGCGGGC
TTCGTCATAGGCACCCTGCAGGGGCTGACCGACGGCACGGGCGAAACGCTCGTCCAGATG
GAAGCGGATCCCCACCCCGCGCACGGCGCCCAGATCCACCGCCTGGCGGTGACCGAGCCG
CTCGATGGGCAGGCCGAGGCGGCGGAAGATGCGTTCCACCGGCAGGCTGACCACGGCGAC
CAGCTCACGGATCCCCTTCGCCCTGGCGAAGGCATAGACCTCGCGGAAGATGACGCAGGT
CAGCTCGCTGACCCCGTTGCCCAGGCGCGGCGCCCGTTCGGCATCGATGGCGAGGCGGGT
CAGTTCCCACACGTCGTTGCTGCGTGGCGGGGCTTCGCCGGCGAGGGCGGTGGGGAAGAT
GCTGGGCAGCATGTAATCCTGGGCACAACTGAGCAGACGGATGCAGCCGCACAGGCCTGA
GTCGTCTTCAATCAGAACCCAATGGGTGTCAGGGGTATCGAAACTGTCCTGCTCCAGACC
ACGGTGAGATTCCACATCCCAGCCGAGGCGATCGGAGAAGACGCGATTGCGAAAGCGATA
AAGCTCGTTTTCTACCTCCCATCTGGGGTGTTCTTTTAATTTTCCTTTGAAAACAAGCAT
TCAGATGTCTCCATTTCAGTGTTCGGCGCTATAATCGAGGCCCTGGCCAGGGGGGCTAGC
CTATGAAACAAGACCAACTGCTTGAGTACCTCGAACATTTCACTTCGGTAACGGACGGGG
ATCGTCTGGCCGAGTTGATCGGTCGGTTCACGCTCGGTATGGGTTACGACTACTACCGGT
TTGCGCTGATCATCCCCATGTCGATGCAAAGACCCAAGGTGGTGCTGTTCAATCAGTGCC
CCGACTCCTGGGTGCAGGCCTATACGGCAAACCATATGCTGGCCTGTGATCCCATCATTC
AATTGGCCCGCAAGCAGACCTTGCCCATTTACTGGAACCGGCTGGATGAGCGAGCACGTT
TTCTGCAAGAGGGCAGTCTGGACGTGATGGGGTTGGCGGCGGAGTTCGGGCTGCGCAACG
GCATCTCGTTTCCGTTGCACGGGGCGGCGGGGGAAAACGGCATACTGTCGTTCATCACCG
CCGAGCGGGCATCGAGCGATCTGCTGCTGGAGTCCTCGCCCGTCCTCTCCTGGATGTCCA
ACTACATCTTCGAGGCGGCGATCCGGATTGTGCGGGTCAGTCTGCGGGACGATGACCCTC
AGGAGGCCCTGACTGACCGGGAGACCGAATGCCTGTTCTGGGCCAGTGAAGGGAAAACGT
CGAGTGAAATCGCCTGCATCCTGGGGATCACGGAGCGAACCGTGAACTACCACCTCAATC
AGGTCACCCGTAAAACGGGGTCGATGAATCGCTACCAGGCCATCGCCAAGGGGGTGAGCA
GTGGCATCTTGCTGCCCAATCTCGAGCAGGTCGTGGTCACCAACTTCCCCAAGCTGATGC
AATAAAACCCGATGATTCTCGGGGCAGAGTGACTGGCTAACAATTGTCAGATCCTGCAAT
TGACAGCCATGAACGGGTCTAGCCCCTTCTACCTCGAAGGGGTTGGGTCGAACCCTCTGT
CATTAGCAAAACAAATTGCTCAGCAGATTAATGAATTTCTCTAAACACCTGGCCGCCCCT
TATAGTGCCGTCCAATCACTCTGCTGGACGGTTCATCCATGTTTGCAACCACCCTGCAAG
GCTTCACCCTCGGCCTTGCCATGATCATCCCCATCGGTGCCCAGAATGCCTTCGTGCTGA
GCCGGGGCATCCACCGCAACCACCATCTGCTGACGGCGACCCTCTGCTGCCTGTGCGATC
TCGTGCTGATCGGCATCGGGGTGTTCGGCGGCGCCAACCTGCTGGCGGCCAGCCCGATCG
GCCTGGCCCTGCTGACTTGGGGCGGCGTGCTGTTTCTCGGCTGGTTCGGTATCCGTTCCC
TGCGCAGTGCCTGGCGCGGGCAGGGGGCAGCACTTGCTGACTCGCCCCAGCTGATGGGAG
TCAAGAGCGTGCTGGCCATGACCCTCGGGGTGACCCTGCTCAACCCCCACGTCTACCTGG
ACACCCTGATGCTGCTCGGCTCCTTCGGCAGCCAGTTTGCCGAAGAGTTGCGGCCCGCCT
TCGCGGCGGGGGCCATGCTGGCCTCGCTGGTCTGGTTCTACAGCCTGGCGTTCGGGGCGG
CCGCCCTCTCGCCCTGGCTCGCGCGCGGCAGGGTACAGCAAGCTATTGATACTATTGTTG
GTTTCATCATGCTGGGGTTGGCGCTGCAGCTGGCGAGCGGGGCTTTGCTGGCGTCATAAG
GCTATTTTTGTGCCGCACCTCATAAAAATTCACCCCGGCTTCATCCGCTGACATATTCGT
CTGTTAAATTCCCGTCGCTGGTAAAGCGACACTCTAATAAAAGGGACAAAACAGTGAATA
AATCCATGAAGCTGGGTGCTATTGCAGCCATCGTGCTGTTGTCTGCCTGTAGCAATGAAA
ATGACAGCAAGACGCAACCGGGCGAGGTTGCCCTGCGTCTGATCCAGACCTCCGATATCC
ACTCCAACGTGCTGGGGTATGACTACTACCAGAACAAGGAGGATCGTAAGTTCGGCCTCT
CCCGCACCGCGTTGCTGATCCGCGCGGCCCGTGCCGAAAACCCCAACAACCTGCTGCTCG
ACAACGGCGACCTGATCCAGGGCACGCCGCTGGCGGACTACATCTTCGAGCAGTCCGGTG
CCGGCTACCTCGACAAGCAGGCCCACCCGGTGTTCAAGGCGATGAACGAGCTCGGCTACG
ACGCCGGCAACCTGGGCAACCACGAGTTCAACTACGGGCTGGATTACCTCACCAAGACCC
TGCAGGGAGCCAAGTTCCCCTATGTGAACGCCAACGTGTTCGAGGCGGGCGCCTTCAAGC
GCGATGCCAAGGGGCAGATTGACTGGAGTGGCAACAAGTTCACCCCCTACCTGCTGCTGG
AGCGCAAGGTGAAGGATGACAAGGGCCAGCTGCAGACCGTCAAGGTCGGCATCCTGGGGC
TGACCCCGCCGCAGGTGCTGCAGTGGGACAAGCGCCATCTGGAAGGCAAGGTGGTGGTGG
CCGACATGGTCGAGACCGCCAATCACTATGTGCCCGAGCTGCGCGCCAAGGGCGCCGACG
TGGTCGTCGTTGTTGCCCACACCGGCATCAACGCCAGCAGCTACGAGGCCATGATGGAGA
ACTCCGCCTGGCACCTGGCCAAGGTGAAGGGGGTGGATGCCCTGATGCTGGGCCACGCCC
ACAAGAACTTCCCGGGTGACTTCCCGGATCTGCCGGAGGTGGACAATAAGGCCGGCACCC
TGAGCGGCATTCCGACCGTGATGCCTGGCTACTGGGGCAACCACCTCGGCATCATCGACC
TCAAGCTGGAGCAGGTGGACGGCAAGTGGCAGGTGAAACAGAGCCAGGCCAGCCTGCGCA
AGATCGACTCCAGCGAGGGCAGCGCGGTGGATCAGCGGGTGGTGGACCTGGTACAGGCCG
ACCACGACGCCACCAACCAGTGGCTGGACGAGCCGCTTGGCAAGATCACCTCCTCCATCC
ACAGCTTCTTCGCCCTGGTGCAGGATGATCCGGTGAGCGATGCCCAGCGCCGCTACGCCG
AGCAGTTGCAAAAAGATGGTCTGCTCAAGGAGTCCTACCCCATCCTGTCGGTGGCGGCAC
CGTTCCGTGGCGGTCGCAACGGCATCAACGACTTCACCTACGTGGCCCAGGGCGACATCT
CCCTGCGCAACGTCTCCGACCTCTACATCTATCCGAACACCCTGCAGGTGGTCGAGGTGA
ACGGGGCCACCGTCAAGGAGTGGCTGGAGATGAGTGCCGGCCAGTTCAACCAGATCGACA
CCGGCAAGACTGAGGTGCAGTGGCTGGTGAACGAGAAGTTCCCCACCTACAACTTCGACG
TGATCGACGGGGTCAACTACGAGGTGGATATCACCCAGCCGGCCCGTTACAACAAGGAAG
GGGCCAAGGTCAGCGACGGCCAGCGCATCAGCAGCCTCACCTTCAATGGTCAGCCCATCG
ATCCGGCCCAGAAGTTCTACGTGGTGACCAACAACTACCGCGCCAGCGGCGGCGGCCACT
TCCCGGGCATCGACGGCAGCAACATCGTCCATGAAGATCCCTTCGAGACGCGCGAGATCA
TCGCCCAGTACCTGAAGGCCCAGTCTGCCGAGAACCCGGCCGGCTTCAGCCCGGCGGCCA
ACAACAACTGGCACATGAAGGCTCTGCCGGCCAACGTGGACGTGCGGCTCTACTCCTCGC
CCCGCGAGGAGGCCAAACAGCTGGCCGGTGCGGATCTGGAGTACAAGTCCACCCTGCCGA
TGGATGACGCCCAGCACCCTGGCTACGCTATCTTCCGGCTGATCCGTCAGTAATTCCCGG
CCGACATGGCAATAAAAAAAGCCCTCGCATTGCGAGGGCTTTTTCATGGGCGGAGGGTTC
CGAGGGCTTAGTTGACCACGGCCACGTTGATGGTGCCGTTGCCCTGGGTCATGCGGACCC
GGGCGCCCGGTACGAAGGTGGGACTGGCCTTTTGCACCACCACGATGGATTCGCCGTTCT
CTTTCTTGATCTCGAGCTCGACGCCATCCACCTGGTTGAGCTTGTCACCGGCTGCCTTGC
CCGCCGCTGCACCCGCGATGGCGCCACCGGCCGCGGCGATGTCGCTGCCGCGCCCGCCGC
CGATGGTGCTGCCGAGCAGGCCGCCGACCACGGCGCCGCCTATGGTGCCGATCAGCGAGT
TCTCATCGGCCTGGATCTTGACCGGGCGGGTGGAGAGGATGGTGCCGTAGCTGACGGTCT
GTACCTGCTTGGCGCGATCCTTGGTGTAGACATCGCCGGAGTAGACGTCGCTGTTGGCAC
AGCCGCTGAGGGTGGTGGCGGTGGTGGTGGCCAACAGGGCGATGAGGGTAATGCGTTTCA
ACATGATGGGCCTCCTGGGCTGCATCTAATCTGGTTTGTTCGGTCAGTGATTCAACTCTA
CGCCAACCGGATTGAGCATGAAACCAGCAAAGTGTAACCAATTATAAGGCCCGGGCCCGG
CAAACCCCGTCACCGCCGGCTCAGCCGAGCCGTTTCTCCAGCAGCAGGCGATCCTCGCCC
TGGCCGAAATAGTCGCGCTCCTCGGCCAGTTGCTGATAACCGAGTCGAAAGTAGAGGCGC
TGGGCCGGATTGGCCGGATCCACCGTCAGTCTGACCCGCTCGATCCCCAGCTTTTCCAGT
GACTGCTCCACCTGCAGCATCATGCGTTCGGCCAGGCCGAAGCCGCGCGCCTCCGGCAGC
ACCGCCAGCGACAGCAGCCAGCCCTGCGACCGATCCTGTCCCAGTCCGCCCAGGGCATAG
CCCAGCAGCCTGCCGTCCAGTTCGGCCACCAGCAGCAGTTCGGGCCACAGATCCATGGCC
TGGCGGAAGAAGAAGCCGGGATAGACATCCTCCCCGAACACATTGACGTCGATCTGCCAG
ATGGCGTGCATGTCGGTGTGAGTGGCGGTGCGCAGCAGGGGCGGGGTGTGGTGCATCAAA
ACTCCTTCGGTCAATATTGGCGAAAGGTGATGCCCTGGGTCTGTACCTTGCGGTCGCTGC
CGCCTCGCCATTGGGCAGGGCGCGCCAGCTCGCGGACATCCAGAGCGGTATAGGCGATAT
CGTGGTGAAACAGGCTCTCGGCGAGCGACTGGCGCAGTGCGAGCAGGCGCTGATCGTCGA
GTTGCCAGCCACTGGCAAGCTCGGGCGCGCTCTCGTGGCGGTAGAGCGCGAAGTAGTAAT
GGAGCCAGCGGGGCGGCAGTTTATGGATCCTGGCCTGGGTCAGCAACTGCCCCGCACTGT
ATTGCTCGCGGGCACCATACTCTTTGGCCAGGATAGCCGACATCGCCAGATAGCGACGCA
GGGCCCGACGCTCACGAAAACGGGTAAACCAGCCCATCTTATCTCCACTTCTCCACTGTC
AGATGCAGACCGCAAGAGGCGGTCTGGACGGGGTGGAGTTTACCGGCTGATTCCTGAATC
CAGCATGAGTGATCAGGGGGGAAGCGGGCGGCTGTGGGGGCGTCTGGGGGCCTTGCGGCG
GCTGTCCAGCAGGTGGCGCAGGGCCAGCCAGGGGTGATGCCACAGCATGCGCGGGCCGCT
CCACTTCATCACCAGCTGGATCTGCTTGCGCATGGCCGGGGCATAGCAGTGGATGTGGCA
GTTGGCACAGGTGGGCTTGTGGCCGTGACCATAGCGGCAGCGGCGCAGCCGCTGGTGGGC
GAACTCCTGCAACTGCTGGCAGTGCCGGCAGGCGGGATCCTGATGATGGTGGTCGCAGTA
GAGGCGGATCATGGCGCTGACCGTCTGCTGCTCACGCTTGAGCCTGGGATGCACGGGCGC
CTTGTCGGCACGGGCCGGGCGTGCGGGGTGGGTGTGATGGGTCGTCATGCAAGGCATTGT
CCGGACCTGGGGCGACGGGGTCTTGATACAGGTCAAACCGGCGGGCAAAAAAACAGGGCC
CGTGGGCCCTGTTTCATCAGACAACTTCGATTGTCTGCGCTTAGATGAGGCTGGTTGCCT
GCTCCAGCCAGGCGAGATCCTCGCCCTCAAGCAGCGGGCTCAGGCGGCGGTAGACCTCGG
CGTGGTACTCGTTGATCCAGCGGAACTCGGCCGGGCTCAGCAGGCTGCGATCGATGAGGC
GGGTATCGAACGGTACATAGGTCAGCCGCTCGAAGCCCAGCATCGGCAGCTCGCCGATCT
GCTCCTGTTCGGTAACCACCACCAGGTTCTCGCAGCGGATGCCGAAGGCATCTTCCCGGT
AGTAGCCGGGTTCGTTGGAGAGCACCATGCCCGGTTGCAGGGCCACCAGGCTGCCCTTGG
GGGCGATGCGCTGCGGGCCTTCGTGCACGCTCAGGAAATGGCCGACGCCGTGGCCGGTGC
CGTGGTCGTAGTTGTAACCGGCCTGCCACAGCGGCATGCGGGCCAGCACGTCGAGCTGGA
TGCCGGCGGTGCCGCGCGGGAAGTGGGCCTGATCCAGCGCGATGTGACCCTGCAACACCC
GGGTGAACATCGCCTTGTGCTCGTCGCTCAGCTCACCCACCTTGATGGTGCGGGTGATGT
CGGTGGTGCCGTCCAGATACTGGGCGCCGGAGTCCACCAGATAGATGCTGTCCTGACCGA
AGGTACGCGGGGTGCCGTTGGTGTGGCGGTAGTGGCACATGGCGGCGTTGGGGCCGAGCG
CCGAGATGGTGTCGAAGCTCGGCTCGACATAGTGATCCTGCTCGCGGCGGAAGGTTTCCA
GCTGGTCGGCCAGGGTGCCTTCATCCACGCCGTCGAATTCGCCGCTGGCGATCAGCCGAT
CCAGCCAGGCCAGGAAGCGGGTGACGGCGACACCGTCGCGCAGATGGGCGGCGCGCATGC
CGGCCAGCTCCACTTCGTTCTTGCACGCCTTCGGCAGCATGGTCGGATCCTGACCGGCTA
CCAGGATGGCGCCCGCTTCTTCCATGACCAGCTGGGTCCAAGCGTTGGCGGTGTTGGGAT
CGGCCAGCACCTTCTGCTGATCCTCGCCGATGCGTTTGAGCACGTCACCCAGCTTGTCGA
TGGGGTAGACGGAGACATCTTGCCCCACGTGCTGGCTGAAGGCGAAGCAGTCGATCTTGT
CGGTGTCGACGAAGAAATCCATGGTGGCGTTGGCGTAGAGCACCGCAAAGCCCAACACCA
CCGGCAGCCGCTCCACGTCGCGACCGCGCAGGTTGAGCAGCCAGTTGATGGGCTCGGCCT
GAGTCAGCAGCACCGCATCCAGCCCGCGCTTGCGCAGATCGCTGGCCAGCAGCTCGCGCT
TGGCCTGGCTGGACTGGCCCGCCAGCGCCTCGCTGTAGAGGATGGCCGGATTCTTGGTGG
GAGCGGGGCGATCGCTCCAGTGCAGATCGATGGGGTTCTGATCAACACGCACCAGCTCGA
TGCCGCGCTCGGTCAGGATCTCTTTGGCGTGTCGATACCAGGCCAGGCTGTGCAGGCGGG
CATCGAAGCCGACCCGTGAACCGGCAGGCAGCTGCTCGGCCAGCCACTGCACGTGGGGAT
CTTCGTTCAGATGGAGAAACTCGAAGAGCTCGGCCGGTGCCTGCATGCGGGCCTGCACCG
TGTAACGACCGTCGATGAACAGGGCCGCCCGCTGCGCCAGTATGATGGCGAGGCCGGCGG
AGCCGTTGAAACCCGTGATCCAGTCCAGTCGCTCGGCGTAGGCGGGAATGTACTCCCCCA
GGTGCTCGTCGTCATGGGGGACGATGAAGGCGTCCAGCTCCATCATGGCCAGTTCGGCCC
TGACCTGGGCGACGCGGGTTTCAATAATCTCGAAATGATTCATGTCGTTAATGCCAGATT
GTAGTGATGTGAGTGTTCAGTGGTTGTGGCCGCTGTCCAGGATCCGCTTGATTGACTGGC
CAGCCGCCTCGATATGTTGCTTGAGCAGTACCACCGCCTCGTGCTTGCGGCGGGCGCGGC
ACAGCTCCAGCAGCTGGGCGTGCTCCCGCTCCGCCTTGTCGACGCCATCGCTGGCGAACA
GCAGCTCGAAGCGCACATAGCGGTCACAGCTCAGATTGATCTGGGCGATCAGCTCCAGTG
CCTGGGGGCGGCCGGCGGCCTGATAAAGGGTGGCGTGAAAACTGTGGTTCAGTTCGGCCC
AGTGTTCGATCTGGGTGCCCGACTCGAGGGCCTGGTCGAACTGGGCGAGGATCGCCTGCG
CCTTGGCGAAGGTCTCCTCCGTCATCAGGTCGACGGCGTGGAACAGGGTATCGGCTTCCA
GCAGGGCTCGCAAATAAAAGAGCTCCTCGATGGCCGCGGCGTCCAGCATGGTGACCACGG
CGCCGCGGTGGGCCTCGAACTTCACCAACCCCTGGGCCTCCAGCTGCATCAGGGCCTCCC
GCACCGGAATGCGGCTCACCGCCAGCTCCTTGGCGATGGCGTCCTGGCGCAGGGGGGCGC
CGGCGGGAAACTCACCGCGCAGGATCCGGCCACGGAGGTTTTCCATCACCATTTGGGTAC
GGGTCTTGTAGGGTGGGGTCATGATCGGGTCACAGGGGAATCGTTACAAAATTGTATATT
GTATAAAGTTGGGCTGAATCTAACGCGCAAGGGCCCACAAGGCAAGGTTTGGCGGGAGTC
AAACGCCGCGCTCTGCTCAAAAAAATACCGGTCAGCTGGGCTGACCGGTATGAGATGGGT
TGTGAACGGGGTCGCTGTTACAGCTGCGGACCTGCCGCTACCAGACGCTTGCCTTCGTCG
TTGTCGGTGAAGCGCTCGAAGTTCTTGATGAAACGCTGGGCCAGATCCTGCGCCTTGGCA
TCCCACTCGGCCTTGTTGGCGTAAGTGTCGCGCGGGTCGAGGATCGCAGGGTTCACGTCG
TGCAGGGCGGTCGGCACTTCCAGATTGAAGATCGGCAGCACCTTGGTCTCGGCCTTCTCG
ATGGATCCATCCAGGATGGCGTCGATGATGGCGCGGGTATCCTTGATGGAGATGCGCTTG
CCGGTGCCGTTCCAGCCGGTGTTGACCAGGTAGGCCTCTGCACCGGCCGCTTCCATCCGC
TTCACCAACTCCTGACCGTACTTGGTCGGGTGCAGGGAGAGGAAGGCCGCGCCGAAGCAG
GAGGAGAAGGTCGGGGTCGGCTCTGTGATGCCGCGCTCGGTACCGGCCAGCTTGGCGGTG
AAGCCAGACAGGAAGTGGTACTTGGTCTGCTCCTTGGTCAGCTTGGAGACCGGGGGCAGC
ACGCCGAAGGCGTCGGCGGTCAGGAAGATCACCTTGGTGGCGTGACCCGCCTTGGAGACC
GGCTTGACGATGTTCTCGATGTGATAGATGGGGTAGGAGACCCGGGTGTTCTCGGTCTTG
GAGCCATCATCGAAGTCGATGGTGCCGTCGGCCGCCACGGTCACGTTTTCCAGCAGCGCA
TCGCGACGGATGGCGTTGTAGATGTCCGGCTCGGCTTCCTTGGAGAGCTTGATGGTCTTG
GCGTAGCAGCCCCCTTCGAAGTTGAACACGCCGTCGTCGTCCCAGCCGTGCTCGTCATCG
CCGATCAGCTGACGCTTGGGATCGGTGGAGAGGGTGGTCTTGCCGGTACCGGACAGGCCG
AAGAAGATGGCCACGTCGCCGTCCTGACCCACGTTGGCGGAGCAGTGCATGGAGGCGATG
CCGCGCAGGGGCAGGAAGTAGTTCATCATGGAGAACATCCCCTTCTTCATCTCGCCACCG
TACCAGGTGCCGCCGATGAGCTGGATCTTCTCGGTCAGGTTGAAGGCGACGAAGTTCTCG
GAGTTGAGACCCTGCTCCTTCCAGTTCGGGTTGGTGCACTTGGCACCGTTCATCACCACG
AAGTCCGGTTTGAAGGTTTTCAGCTCTTCATCGCTGGGGCGAATGAACATGTTTTTCACG
AAATGAGCCTGCCAGGCCACCTCGGTGATGATGCGCACGGCCAGGCGGGTGTCCGGGTTG
GCACCGCAGAAGCCGTCCACCACGAACAGGCGCTTGCCGGAGAGCTGCTTGGTCACCAGG
GATTTCAGATGTAACCACACTTCCGGGCTGATGGCTTTGTTATCGTTTTTACCCTGGTCA
GACCACCACACAGTATTCTGGGTAGTGGCGTCTTTGACGATATATTTATCTTTCGGGGAG
CGGCCGGTGAAGATGCCGGTATTGACATTGACGGCCCCCAGTTCGGTCACCACGCCGCGC
TCGAACCCTTCCAGGTCGGCACGAGTCTCTTCCGCGAACAGCTGGTCGTAGGAAGGGTTG
CGCAGGATTTCAGTGGAGTTCTTGATACCGTACTGGTCCAGTCCTAATTGTTGGGCCAGG
GTGGGTTCTGCCACGATTGTCATTGTATTCTCCTGGGTTCAGAGGTTGGTAGGGTTCTAT
CTGGCGTTCATCCTATCACTTAGGTGGTAGAGTTTAGCGATCGCCATCAAACTTTATAAA
ATAGGGTATTTTTTTGTTATTTAAGTTAAAGGCGGGTTTTGCCCGCCTTCAATTAGTGTA
ACTTGTTTGCATCATTACCGGGAGCCCCGCTGAACAGGGTTTCGACATCGATCCCGTCAA
ATTCGTACTGGGCGCCACAATAATCACAGTGCATGCCGATCTTGCCGAGCTCCTGCACCA
TCTCCATTACCTCTTCCTTCTCGATCTGCAACAGGGCCCCTTCGCAACGCTCGCGGGAGC
AGGTGCAGCGGAATTCGACCGCCTGCGGATCGAACACCCGCACCTTGTCCTGGTGGTAGA
GACGGTAGAGGATCTCTTCCGCTTCCAGACCGAACAGCTCTTCATCCTTGATGGTGCTGG
TGAGCTGGGTCAGGTGCTCGAAGTCGTCGCCGTGATCCTCGCTCTGGGCGGGCAGCTCCT
GCAGCAGGATGCCGGCGGCGCGCGGCGCGCCTTCGTGGTAGCCGGTGCGGATCCAGAGCT
TGGTCGCCAGCTGTTCGGACTGGGTAAAGTACTGCTCCAGGCAGCCGGCCAGGGTGTCGG
CGTCCAGCGCTATGATGCCCTGATAGCGTTCACCCTGCTCCGGGGTGATGGTGATGACCA
GCTGGCCTTCCCCGATCAGGCTCTGCAGCTTGCCGTCGCTCGGCAGTTCACCCTCGTAGC
GGGCCACGCCGCGCAGCTGCTGGTTGTTGTCGCCGTTGATGACGGCCAGCCGTACCGGGC
CGTTGCCCTGCAGCTGTACCGTGATGGAGCCTTCGAACTTGAGGGTGGCGGTCAGCAGGC
TGGTGGCGACCAGCAGTTCACCCAGCAGTTTTTGCACCTGTACCGGGTAGTTCTGAGCCT
CCACCACGTGGCGGTAGGTGTGGTCCAGCTGGACCAGCTCGCCCCGGACTTCGTACTCTT
CGAACAGATAGCGATACAGGAGATCTTGGTTACTCATCATGCATTCCTGGGTTCTTCGGT
GGGGTAAATAGATAAAAACATTAATAAACAGGTGGTTAGGAACTTATTCCGCCATCTGTC
GTCATAAAAGGGCCATCTTGGCGGGTCAATATTGCTTGACCTTGATCAGCTGGCGCCGCT
CCTGCTTGTCGGGACGACGCTCGGGGCTCGGGGCAAACTGGCTGTTGAAGCGGCGTGCCT
CGCTGTTTTCCGCCCGTCGTTTCAGGCTGGCCTCGGTCTCTTCATAGAGCTGCTGGGCCA
GCGGGGCGGATTTGCGCTGCTCGCTCACCTCGAGCACCCGCACCTCCCGCTCGTCCTGGC
CCTGCCAGAAACGAATGAGGGCGCCGACCTCGACATGCTTGCCCGGCTTGCTGCGCTGGC
CGTTGTAGTGCACCTTGCCCCCTTCAATCTGGTCACGGGCCAGGCTGCGGGTCTTGTAAA
AACGTGCCGCCCACAACCACTTGTCGAGACGGACCTGGGTTGGGATTTCTGCGGGGTTCG
GCATGAATCGACTCCGGAATGGCTGAAAGGGGTGCCTGATTATACCAGAGGCAGGCCCCG
GGATAGAAACAGGGGGCCCAAGGGTGTGACGGAATGTCAATTTTCGCAGCTTACTCCCAT
CCGGTCGGTTGTCTCTGGGTCCATTGCCGTACACAATAGCCAACCGATTTGGATGCCAGA
AAATATTGATAAACATGACGCTACCGTTCAGGGATGACTTGTTGAGCTCCCTTCTGGCCC
GTTGTAAAACCGTGCCACTCTCCCGTTTCAGCCAGCCTCTGTTCTGGCTTCTGCTGCTGT
TGCTGGCCCACCAGTGTGCCGGTCTCACCTGGCGTCTGCTGGATCTCGGCAGCCGCCCCG
TCAGTCAGCCCTGGCAGCCGTCGGTGGTAGCCAGTCAGGGCCAGGGTTCAAACCGGCTCG
ATCTGAGCGGCGTCAGCCGGCTGGCGCTGTTCGGCAAGGCCAAGCAGCAGGCCCAGGCGG
CCGATGTTGTCGCAGCCGATGCTCCCAAGACCCAGCTCAACGCCCAGCTCAATGGCGTGC
TGGCGAGTTCGGATCCCGCCAAGTCCATCGCCATCATCGCCCACAACGGGCTGCAGAACT
CCTATGGCATCGGTGACCTCATCGACGGCACCCAGGCCAAGATCCGCCAGGTGTTTGCCG
ACCGTGTCATCATCGAGCGGGATGGGCGCGACGAGACCCTGATGCTGGACGGCGAGGAGT
ACGGCAAGCCGCTGCCCCAGCAGGGCAAGCAGGACGACAAGCTCTCCTCGGTGCGCAACG
AACTGATGGGCAACCCCGGCAAGATCACCGATTACCTCAATATTTCCCCGGTCCGGGTCG
ATGGTCGCATGGTCGGCTATCGCCTCAATCCGGGTCGCAATCCGGAACTGTTCAATCAAC
TCGGGCTGGTCGCCAACGACATGGCGGTCAGCATCAACGGGCTGGATCTGCGGGATAACG
CTCAGGCCATGCAGGCGATGCAGCAGGTGGCTGGCGCAACGGAAATGACCGTCACCGTCG
AGCGGCAAGGACAGCTCTACGACGTTTATGTCGGCTTGTCAGAATAATGAATTGGAGTAG
CACCAAGAATGACAAATAAAGGGAAGGGCTGGCGTCTGGCCACCGTGGCCGCGGCGTTGA
TGATGGCAGGCTCAGCCTGGGCCACCGAATACTCCGCCAGCTTCAAGAATGCCGACATCG
AAGAGTTCATCAACACGGTCGGCAAGAACCTGAACAAGACCATCATCATAGAGCCGTCGG
TACGGGGCAAGATCAACGTCCGCAGCTATGACCTGCTCAACGAAGACCAGTACTACCAGT
TCTTCCTGAGCGTGCTCGACGTCTATGGCTTCGCCGTGGTCCCGATGGACAACGGTGTGC
TCAAGGTGGTGCGCTCCAAGGATGCCAAGACCTCCGCCATCCCGGTGGTGGACGAGAGCA
ACCCCGGCAGCGGCGACGAGATGGTGACCCGGGTCGTGCCGGTGCGCAACGTCTCGGTGC
GCGAGCTGGCGCCGCTGCTGCGCCAGCTCAATGACAACGCCGGCGGCGGCAACGTGGTCC
ACTACGATCCCTCCAACGTGCTGTTGATTACCGGCCGCGCCGCCGTGGTCAACCGGCTGG
TGGAAGTGGTGCGCCGGGTCGACAAGGCGGGCGACCAGGAAGTGGACATCGTCAAGCTGA
AGTACGCCTCCGCCGGTGAAATGGTGCGGCTGGTGACCAACCTCAACAAGGACGGCAACA
ACCAGGGGGCCAACACCTCCCTGCTGCTGGCCCCCAAGGTGGTGGCCGACGAGCGCACCA
ACTCCGTGGTGGTGAGCGGCGAGCCCAAGGCGCGCGCCCGCATCATCCAGATGGTGCACC
AGCTCGACCGTGACCTGCAGAGCCAGGGCAACACCCGGGTCTTCTATCTGAAATACGGCA
AGGCCAAGGATCTGGTGGAGGTGCTCAAGGGCGTCAGCTCCAGCATCGAAGCGGACAAGA
AGGGCGGCGCGGCCACCACCACAGGGGGTGGCGGTGCCAGCATCGGCGGTGGCAAGCTGG
CCATCTCCGCCGACGAGACCACCAATGCGCTGGTGATCACCGCCCAGCCGGACGTGATGG
CAGAGCTGGAGCAGGTGGTCGCCAAGCTCGACATCCGCCGTGCCCAGGTGCTGGTGGAGG
CGATCATCGTCGAGATCGCCGATGGCGACGGCCTCAACCTCGGGGTGCAGTGGGCCAACA
CCAATGGCGGCGGCACCCAGTTCACCAATACCGGTTTGCCAATTGGTTCGGTGGCCATCG
CCGCCAAGGATTACAAGGATAACGGGACCACCACTGGCCTGGCCTCGCTGGCCAAAGAGT
TCAACGGTATGGCGGCCGGTTTCTATCACGGCAACTGGGCCGCGCTGGTGACGGCCCTGT
CGACCAACTCCAAGAGCGATATTCTCTCCACCCCGAGTATCGTCACCATGGACAACAAGG
AAGCCTCCTTCAACGTCGGCCAGGAAGTGCCGGTGCAGAGCGGCTCCCAGAGCTCCACCA
CCAGCGATCAGGTGTTCAACACCATCGAACGCAAGACGGTGGGCACCAAGCTGGTGGTAA
CGCCGCAGATCAACGAGGGGGATTCAGTGCTGCTCAACATCGAGCAGGAGGTCTCCAGCG
TAGCGAACAAACCAGCCGAGGGGACTGCAACACTTGGCCCGACCTTCGATACCCGCACCA
TCAAGAATGCTGTGCTGGTGAAGAGCGGCGAGACAGTAGTGCTGGGCGGCTTGATGGATG
AGAAAACCAGCGAAACCGTCTCTAAGGTGCCGCTGCTCGGCGATATCCCGGTGCTGGGCT
ATCTGTTCCGTTCGACCAATAACAGCACCTCCAAGCGCAACCTGATGGTCTTTATCCGGC
CCACCATTTTGCGGGATGCCAACATCTACACAGGTGTTTCCAGCAACAAGTACACCCAGT
TCCGCTCCGAGCAGCAGGAGGCGGCGGCGCAGGAGGGCTACCTCACCTCGCCCAAGCGCC
AGGTGCTGCCCGAGTACAGCCAGGGTGTGACAACATCGCCCGAGGCACAAAAGCAGATTG
AACAGATGAAGCAGCACCAGCAGACGACAATCGACTCGGTGCAGCCATTCGTGGGTAACA
AGTAATGGCGGCATACCAGCTGGATGGCGTCGACATGCCGGCAGCCCTGCCCGAGCTGCC
GTTTGCCTTCGCCCGCAACTTCGGGGTGATCCTGACCGAGCGGCAGGGGGCCCCGGTGCT
GCTCTGCCGCCAGGGCGTGACGCCGCAAACCCTGCTGGAAGTGCGGCGGGTGGCGGGCTG
CGCCTTCACGGTGGAGCAGATGGACGGCGAGGCCTTCGAAGAGCTGCTGATGGCCCACTA
TCAGCGTGACTCCTCCGAGGCGCGCCAGCTGATGGAGGATCTCGGCAACGAGATGGACTT
CTTCGCGCTGGCCGAAGAGCTGCCCCAGAGCGAAGACCTGCTGGATGCCGACGACGACGC
CCCCATCATCCGCCTCATCAACGCCATGCTGAGCGAGGCGATAAAAGAAGAGGCGTCCGA
CATCCACATCGAGACCTTCGAGCGGGCCCTGGTGATCCGGTTTCGCATCGATGGGGTGCT
GCGGGAGATCCTGCGCCCCCATCGCAAGCTCGCCTCCCTGCTGGTGTCGCGCATCAAGGT
GATGTCGCGGATGGACATCGCCGAGAAGCGGGTGCCGCAGGATGGCCGCATCTCACTGCG
CATCGGCGGCCGGGCGGTGGATGTGCGGGTCTCCACCATGCCGTCCAGCTACGGCGAGCG
GGTGGTGCTGCGTCTCTTGGACAAAAACAACGTGCGGCTCGAGCTCAAGCAGCTTGGCAT
GACGCTGGCCAACCGCAACATCATCAGCGAACTCATTCGCAAGCCTCACGGCATCATTCT
GGTGACGGGCCCGACCGGTTCGGGCAAGTCGACCACCCTCTACGCGGCCCTCTCCGAGAT
CAATTCGCGGGATCGCAACATCCTGACCGTCGAAGACCCCATCGAATATGACCTCGAAGG
GGTGGGCCAGACCCAGGTCAACAGCAAGGTGGACATGACCTTCGCCCGCGGCCTGCGCGC
CATTCTGCGCCAAGACCCGGACGTGGTGATGGTGGGGGAAATTCGTGACCTCGAGACCGC
CCAGATCGCGGTGCAGGCGTCGCTGACCGGCCACCTGGTGATGTCGACCCTGCACACCAA
CACCGCCATCGGCGCCATCACCCGGATGCGAGACATGGGTATCGAGCCCTTCCTGCTCTC
CTCCTCACTGCTGGCGGTACTGGCCCAGCGGCTGGTGCGCACCCTCTGCCCCGATTGCCG
CGCCCCGCGCCCCATCACCGAGCAGGAGCGTCTGGCCATGGGCATCGAGCTGGCGCCGGA
TCAGCAGGTGTGGCGGCCGGTGGGCTGCGAGCAGTGCAACCACACCGGCTATCGCGGCCG
GACCGGTATCCACGAGCTGGTGGTGATCGACGAAGCGGTGCGCGAGGCGATCCACAGCGC
CAGCGGCGAGCTGGCCATCGAGCGGTTGATCCGGGGTCACACTCCCAGCATCCGCCGCGA
CGGCAACGACAAGGTGCTCAAGGGGCAGACCAGCCTCGAAGAGGTGCTGCGCGTGACCCG
GGAAGACTGAGATGGCAGCATTCGAATACAAGGCCCTCGACGGCAAGGGACGCAACAAGA
GCGGCGTGCTGGAGGGGGATTCCGCCCGCCAGGTACGCCAGCTGTTGCGCGAGCAGGGGC
TGACCCCGCTCGAGGTGAACGAGACCACCGAGAAGGCCAAGCGCGAGGCGAACCGCTTCG
TGTTGTTCCGCCGTGGTGCCAGCACCGCTGAGCTTGCGATGATCACCCGCCAGCTGGCCA
CCCTGGTGGGGGCCGGCCTCACCATCGAAGAGGCGCTCAAGGCCGTCGCCGAGCAGTGCG
AGAAGGCTCACCTGCGCAGCATGGTGGCCACGGTGCGCAGCAAGGTGGTGGAGGGCTATT
CGCTGGCCGATTCGCTGGCGGCCTTTCCCCATGTGTTCGATCAGCTGTTCCGCTCCATGG
TGGCGGCCGGCGAGAAGTCCGGTCACCTGGAGAAGGTGCTCAACCGCCTCGCCGACTACA
CCGAGCAGCGTCAGCACATGCGCACCAAGCTGCTGCAGGCGATGATCTACCCCATCGTAT
TGACCTGCGTCGCCATCGGCGTCATCTCCATCCTGCTCACCGCCGTGGTGCCCAAGGTGG
TGGCCCAGTTCGAACACATGGGCCAGCAACTGCCGGCCACCACCCGCTTCCTCATCGGTA
CCAGCGAGCTGATGCAGCACTACGGCCTCTGGTTCCTGTTGCTGCTGCTGGTGGGCGGCT
TTGTCTGGCGCTGGTGGCTGACCGACGACAAGCGTCGCCGTCACTGGCACCAGGTGATCT
TGCGCCTGCCGGTGATCGGTCGGGTCAGCCGTGGTCTCAACACCGCCCGCTTCGCCCGTA
CCCTGAGCATCCTCAACGCCAGCGCTGTGCCGCTGCTGGAGGGGATGAAGATCTCCGGCG
AAGTGCTCTCCAACGACTTTGCCCGCATGCGCATCGGTGAGGCCACCGAGCGGGTGCGGG
AGGGGACCAGCCTGCGCAAGTCGCTGGATGAAACCAAAATTTTTCCGCCCATGATGCTGC
ACATGATCGCCTCCGGCGAGCAGAGCGGCGAGCTCGACAACATGCTGGAGCGGGCGGCGG
ACAACCAGGATCGGGAGTTCGAAACCCAGGTGAACATCGCCCTCGGGGTGTTCGAACCTA
TGCTGGTGGTCTCCATGGCCGGGGTGGTGCTGTTTATCGTGATGTCGATCCTGCAGCCGA
TCCTGGAGCTCAACAACATGGTGAATCTGTAGGTTCGGGCGCCCGAAAGCCCTTCGCTAT
TCGAACCTGCAAATTCAATCGAACGATCGTGGTTTAACAGTTAATCGTTGATGGTTCATG
CCATCTCATTTCGTGAGGGAGTAAGTCATGCAAAAGCGTCGTCAATCGGGTTTTACCCTG
CTGGAAGTGATGGTGGTCATCGTGATCCTGGGGATCCTGGCCAGCCTGGTGGTGCCCAAC
CTGATGGGCAACAAGGAGAAGGCCGACCAGCAGAAAGCGGTCTCCGACATAGTGGCGCTG
GAAAACGCCCTCGACATGTACAAGCTGGACAACAACCGCTACCCGACCACCGAGCAGGGG
CTGGACGCGCTGGTCAACAAACCGACCGCCGCACCTGAGCCGCGCAGCTACCGCGAAGGG
GGCTACATCAAGCGCCTGCCGCAGGATCCCTGGGGCAACCCGTACCAGATGCTGAGCCCG
GGTCAGTTCGGCAAGATCGACATCTTCTCCATGGGGCTGGATGGCGAAGCCGGTACCGAT
GACGACATCGGCAACTGGAACCTGAAGGATTTCCAATAAGTGATCTCGCCGCGTCGCGCT
CACCGAGTCATGCCGGGGCTGCCTGAATGAAGGTGGCCTCTTCTGCCCGTCGCCAGGCCG
GTTTTACCCTGCTGGAAGTGTTGCTGGTCGCCATGTTGATGGGACTGGTGGCCACTGCCG
TGACCCTCAGCATGGGCGGCGCCAGGGGGGATAGAGAGCTCGACAAGCAGGCGCGCCGCT
TCATGGCCGTGCTGCAGCAGGCGCAGGAGTACTCGGTGATGGATGGCCGGCTGGTGGGCC
TGCGTGTTGAGGACAACAGCTGGCAGTTCATGCAGCGCTCGGCCAAGGATCGCAAGTGGC
AGGTAATGAGCGGCGACAAGCTGCTGGATCGGGTCGAGTTGCCCGACAACATGCGGCTGG
CCATCGAGCTCGAGGGCTTCAGCTGGCGGACCGACTCCGACGAGAAGTACGAGAAGGGGC
GCGACGAGAAGGAGCGCACCCCGCAGGTGTTCATCTTTCCCGGTGGCGAGTTGACCCCCT
TCGTGCTGACCCTGACCCAGCAGGACGACGATCTGCGCTATGTGCGCACGGTCAAGGCGG
ACGAGTTTGGCCGCTTGCGTCTGCTGCAGGATGAGGAGGAAGAGGAATGAACGCCCGCGG
CATGACCCTGCTGGAAGTCATGGTGGCGCTGGCGGTGTTTGCCATCGCCGGGCTGGCGGT
GATGAAGACCGCCAGCGAGCACCTCTCTGGCCTCAACTATCTGGAACAGAAGACCCTGGC
GACCTGGGTGGTGGAGAACCAGCTGGTGCAGCAGAAGCTCGAAGCCAAGTGGCCCGGTGA
CAGCTGGGTGGAAGGGGACGAGCAGATGGCGGGCCAGACCTGGTACTGGCGCTATCGCGG
CGTCGCTACCGCCGACAGCAACTTCAAGGCGCTGGACATGGAAGTGCGTACCGCGCCCAA
GGCAGACAGCCCGGTGGCCACGATCCGGACCTATATCAGCCGATGAACCTGCATCAAGGT
GTCTCCATAAGCCGGAGCCGGCATCAGCCGATGAACATTCACCAACGAGTCTCCATGAGC
CGGCGTCAGGCGGGGTTTACCCTGCTGGAGATGCTGGTGGCCATCGCCATCTTCGCCGGC
CTGAGCCTGGGCGCCTATCAGGTGCTGCAAGGGGTGCTCACCAGCGACGAGGTGGCCAAG
CGCAAGGAGGCTCGTCTTTCCGAGCTGCAACTGGCCTTCTCCGTGCTGGAGCGGGACGTC
ACCCAGATGGTGCCGCGCAGCGGCCGCATCGACGGCGAGAGCAACAAGGTGCTGCTGGCG
GCCTCCCGTTTCGGCCAGCAGAGCGATGACTGGGGCATGGCCTTCATGCGCGGCGGCTGG
CTCAACCCGGACGGCATGCTGCCGCGCTCCGGCTTGCAGCGGGTCGGCTGGCGCCTCAAG
GATCACAAGCTGGAGCGGCTGAGCTACCTCTACCCGGATCCGGTGATAGGCACCGAGCCG
CGCATCCAGCCGATGCTGGAGCGGGTGACGGCGCTGCGGCTCTACTTCTACGACAAGGGT
GCCTGGAAAGAGGAGTGGACCCAGCGCAACGTGCTGCCCTACGGGCTGGCGGTGGAGCTG
GATCTGGAAGACTACGGCACCATCCGTCGCCAGTTCCTGATCGGCGCTGGCGGCCAGCGA
GCGGACAATGGCAATTAAGCGCGGCCGCACCACACCGGGCCGCCAAGGGGGCATGGCCTT
GCTGGTGGTGCTGCTCATCCTGTCGGTGATGGTGATCATCGCCAGCAACATGAGTGGCCG
CCTGCAGCTGGAGCTGCGCCGTACCGCCAATCTCACCGCCGGCAAGCAGGCCTGGTGGTA
TGCCATGTCGGCGGAGGCGCTGGTGAGCAAGGTGCTGGCCCAGGATTTCAAGGACGACCC
CAACGTGGTCAGCCTGGGGCAGAACTGGGCGCGCCAGGATGCGGTCTTCCCGGTGGATGA
CGGCAAGCTCACCGGCCGGGTGCGTGATCTGCAATCCTGCTTCAACCTCAATAGCCTGAG
CGTGCCGTTGAAGGACGGGATCAGCGGCGACGATCTGGAGAAGCAGCCCTATCCGGTCAA
GGTGTTCAAGGCGCTGCTCAAGCAGCTCGAGGTGGAAGATTACGAGGCGGTGCAGCTGAC
CGATGCCATCCGCGACTGGACCGACAAGGATACCGTGCTGGTGTCGAGCTACGGCGCCGA
GGATGCCTATTACGAAGGGCTCACCCCCCCTTATCTGACCGCCAACCAGTGGATGCTCGG
CACCGACGAGCTGCGGGCGGTGCGCGGGGTGAGCGCCAAACTTTATGCCCGACTGGCGCC
TTATGTGTGCGCCCTGCCCAACGACAAGCTGGTGGTGAACGTTAACACCATCCGGCCGGA
GCAGTCGGCCCTGCTGGTGGCGCTCTATCTGGACAAGGTGGGACTGGACGATGCCAAGCG
GGTGCTGACCAGCCGCCCCCAGAAGGGATGGAAGAACAAGAAGGAGATGACGGACCAGAT
GCCGCTGCAGGTGAGCTCCATTCCGGGGCTGGATGCGGCGCTGGACGTCAAGAGCAGCTA
CTTCGAGGCCAAGCTGATTGCCGAGGTGGGCGACACCCGCGCCCGGCTGGAGAGCGTCTT
CGTGCGCGGCAAGGACAACAAGCTGGTGATGCTGCGCCGTCTGAACGGCGGCGCCGAATA
ACAAGGGAGGCGGGTGACGGTCGTTGGCCGGCCCGCGCCATCCCCCGATTGGACTGCAGC
CCATGGCTGCGCGCCCGCCCATCCCGAGGGATGCGAGCGAGCATGGCAGGAGAGACATTA
GTGAGCGAGAGTCTGGTCATCCGTCTGGGGACCAATGCGCAGCAGCCGGTCGAGTGGCTG
GTGTGGTCGGGCGGGGAAGAGGAGGTGATCGCCTCCGGTACCCTGGCTTCGGCCCATGCC
CTTGGCGAGCTGCAGGAGCGGGCCGGTGGCCGCCCGGCGGTGGTGCTGGTGCCCGGCAGC
GATCTTATCTTCCGGCGGGTGAGCCTGCCGGGCAAATACAGCCGCCAGAGTGCGGCCGCC
TTGCCCTATCTGCTGGAGGAGCAAATCGCCTCCGACGTGGATGAGCTGCACCTGGTGGTG
CTGGGTCATCAGGGTCACGAGGTGGACCTGATGGCGGTCGACAAGGAGAAGATGCAGACC
TGGCTTGGCTGGCTGGAGCAGGCCGGTCTCAAGAGCCGGCAACTGCTGCCGGACGTGCTG
GCGCTGCCGCAGGCGGTCGACGGCTGGTCGGCGCTGCAGCTGGGCAAGGAGTGGCTGCTG
CGCCAGGGCCCCTGTCAGGGCATCGTCGCCGACGAGCCGCTGCTGGCCATGCTGCTGGCG
GCGGAGCCGGCGCCGGTGACCATTCACAGCCATACCCCGCCGCCGGCCATTGCAGCGGCC
AGCTGGCAGGCGGCCGATCCCGATCTGCCCATGCTGTTGCTGGCCCGGGGCGCGCTCGCC
AGTCAGGCCAACCTGCTGCAGGGGCCCTACCGGCCGCAGACCGAATACTCCCGCTACTGG
CAGCAGTGGCGCAAGGTGGCGGTGGTGGCCGGGGCGCTGCTGGTGGTGGCGTTCGCCCAG
CGTGGCGTGCAGCTCTATCAGCTGGCGGAGCAGGACAAGGCGCTCAAGGCGGAGATCCGG
CAGGTTTATACCCGGATCTTCCCGGGGGAGAGCCGCATCGTCAACGTGCGCAGCCAGATG
ACCCAGCACCTCCAGCAGCTGGGGCAGACGCCCCAGGACGGGGTGTTGATGGTGCTGACC
GAGCTGGCGCCCACCTTCGCCGAAGTACCTGGCCTCAAGCCCGAGGTGCTGCGTTTCGAC
GCGGCTCGCGGCGAGCTCAGGCTGCAGGTGACGGCCCCCGGTTTTGCCGAGATCGAGCGT
TTTCGCGAGCTGGCCGGCAAGCGCTTCGAGGTGCAGCAGGGGGAGGTGCGCAGCACCGAA
GGCAAGGTCGAAGGGGCACTGGTGCTGAAGGGTAAATCATCATGATGGACAAACTACAAG
GCTGGTGGCGGAGCATCAGCGCCCGCGAGCAGCGGCTGGTGGCGGTGGGCGGCAGCGTAC
TGTTGATCGGCTTCTGCTACTGGGTCATCTGGCAGCCCATCGGCAATCGCATCGACGAGC
GTGAGCGGCAGGTATTGAGCCAGCAGCAGACCCTCGCCTGGCTGAAAGAGAAGGGTGAAG
AGGTGCTGGCGCTGCAGGGTGGCCAGGGCCGCCAGCTCGATACCAGCGGCACCCTGGAAG
GGGTGGTCAACCGCACCGCCTTCAACCAGAAGATCAAGATTGCCCGGCTGCAGCCCCAGG
GCCAGGAGCTGCAGGTATGGATCGACACGGTGGCGTTCGATGATCTGCTGATCTGGCTGG
CGACCCTGGCGGATCGCCATGGCGTGCAGGTGCAGGTGATCGAGCTGGCCAGCGAGAATC
TGGCGCCCGGTCTGGTCAAGGTACGCCGCTTGCAACTGAGCCGTCCCCAATGAAACAACG
CGTCCCGAGCGGCCCCGCGCCTGAACGGGCGTTTGCAGTCGAGTCGTTTTCTATGAAGCA
AAGAGTGCTGATTGCCGTGCTGTTTCTGGCGGCCTATCTGGTTTTCCTGCTGGCCAAGCT
GCCGGCCTCTCTGGTGGTGCGCTACCTGCCGCTGCCGCCCCTGGTGCAGCTGGAAGGGGT
GAGCGGCACCCTCTGGAACGGCCAGGTTGCCCGCCTGCAATACGCCAGCGAGTCGTTGAC
CCAGCTGCGCTGGGAGCTCAATGGCTGGTCGCTGCTGCGCTTTGCCCCTGAGGTCTCCCT
GCGCTTTGGCGAGCGCAGCGGCCTCAATGGGCAGGGGGTGGTCGGCTGGAGCGGCGCCGC
CTTTGGCCGCGACATCACCCTCAACGTGCCGGCCCCCTGGCTGCTGGCGCGGGTGCCGAT
GCAGCTGCCCGTGCCGGTGACCGTGGCTGGCCAGTTGCAGCTCAAGCTCGATCAGTTTGC
CCAGGGCAACCCCTGGTGCGACAACCTCTACGGCAACCTCTACTGGTACGGGGCCGATGC
CGATACCCCGGCCGGCAAGCTGGTGCTGGGGGATCCCGAGATCAAGCTGACCTGCATCGA
CTCCCGGCTGGTAGCCGAGCTCAAGCAGGGCTCGGAGGCGGTACAGGTGCAGGGCAAGCT
GGAGCTGCAGGCCAATCGTCAGTACCTGTTCCAGGGCACCCTGAAACCCGGGCCCGAGCT
GCCGGAGCAGATGAAGCAGGGGCTCCCCTTCCTCGGCCAGCCCGACGGTCAGGGGCGCTT
CCCGCTGCGCTACCAGGGCCGCATCTGACGGCCTTGCCGTCTGATCTGGCAAGCATCGAC
ACCACCCCGCCTCGGCGGGGTGGTGTCGTTATGGGGCCGCGGCGGCCGGCGCCGTGATGA
GGTGATTGAGGAAGAAGCGGAACAGCTCGGCCCGCGAACGCAGGTGCAGCTTGGCGTAGA
GGTGCTTGCGATGATTCTTCACCGTGCCGCTGCCGATGCCGAGCGCACCGGCAATGGCCT
CGGTATCCAGCCCCTGCAACAGCAATCCCGCCACCTGACGCTCGCGGCGGGTGAGGCTTG
CGCCCCCCACGCTGGCGATAGCCTGCTCCACCGTTGCCTTGAGATCGGCACCACCCGGTA
GCGCCGGACTCTGGGCCAACAACGCGGCTTCCTCCCGCCAGTGCTGGCGGCACAGGGAGT
GCACCAGCGGAAACAGCGCATCCAGTCGGGCCAGTTCGTCACGACTGAGGGAGCTGCGCT
TGTCGAGTCGCCCGAGAAACAGCATCAGGGTGAGGCCGCCGCGCACCGGCAGGATCAGCC
CCACCTCCTCCTGCCAGCCGGTGGCCTGATAGAAGTGGTGGCGATACTCGGGATCGAGTC
GCCCCCGCGACACCTGCGCCAGGGTCCAGACCCCGGCCCCCAGCCCCCGTTCTAGCGCCT
GCATGAAGGGATCCTGGCTGAAGTGGCGGGTGAGGTAGCGATCGAACAGCAGGGCCCGCT
GATGATGCAGGTTGTCGTAGAGGTAGACGGGGCGCAGCCCCACCCCGAGCAGCAGGGCGC
AGTCGAACGCCACCTGCTGCTGGATAAGGCGCACCAGGGCTGCCGGGAAGCCGCTGCCAT
GCAGGGCATCGACCAGCTCGGTCATGCTGCGGGTCAGGGCTTCTGTGGCGAGTGGCTGGA
TCATGGGCGCTGGGTCATGGCAATAAGTTCCGGGTGGCGGGCAGGCTCCCCGCAATAGTC
GTGCGATGGTCACACTATGGCCGGATGCTAGCACGAGAGTGGCAAAACTGTCCCCTGGGG
GACATATTCGGCGCGCGCCGGAGCGGCGAGGATGTGGGCTTTTCCCCCTGCTGTTGGAGT
ACCCATGATCAACCCCCACCTGCTCGATGAGCTGACCCGACGCGGCCTGGTAGCCCAGAA
TTCTGACCCGGTGGCGCTGGCCGACCATCTTGCCAGCCCTCGCACCGTCTACTGCGGCTT
CGATCCCACCGCCGGCAGCCTGCACATCGGCCATCTGGTACCGCTCCTGATGCTGCGCCG
CTTCCAGCTGGCGGGACACACCCCGGTGGCGCTGGTGGGCGGTGCCACTGGCCTTATCGG
CGATCCCAGCTTCAAGGCAACCGAGCGCAGCCTCAACAGCGCCGAGACGGTGCAGGGCTG
GGTAGCCAGCCTGTCGGCCCAGATAAAAGCGCTGCTGCCGGCCAGCGACGGGCTGGCGGC
GCCGCTGCTGGTCAACAACGCCGACTGGATGGGGCAGATGTCCGCCCTCGATTTTCTGCG
CGACATCGGCAAGCACTTCTCGGTCAACGCCATGCTGGCCCGCGAGTCAGTGCGCCAGCG
CCTCGCCCGCCCGGATCAGGGCATCTCGTTCACCGAGTTCTCCTACGCCCTGCTGCAATC
CCAGGACTTCGCCGTGCTCAACCAGCGTCTCGGCTGCACCCTGCAGATAGGTGGCAACGA
CCAGTGGGGCAACATCACCAGCGGCATGGATCTCACCCGGCGGCTGCATCAGGCCCAGGT
CTATGGCATGACCCTGCCGCTCATCACCAAGGCGGACGGCACCAAGTTCGGCAAGACCGA
GGGGGGCGCAATCTGGCTCGATCCGGCGCTCACCTCGCCCTACGCCTTCTACCAGTTCTG
GCTCGGCACCGCGGACGAGGATGTCTACCGCTTCCTGCGCTACTACAGCTTTATGGCGCT
GGCCGAGATTGAGGCGCTGGAGGCGGAGGATGCGAAGCGGCAGGGGCGCAAACTGGCCCA
GCAGGTGCTGGCCGACGAGCTGACCGAGCTGGTGCACGGCAAGGGGGCGCTGGCGGCGGC
GCGGCGCATCAGCGAGCTCTTGTTCAGCGGTGACGTGGCCCACCTTGGCGAGAGCGATCT
GGCCCAGCTGGCCCAGGATGGCCTGTCGAGCAGTCCCATCGAGGGGGAAACGGATCTGGT
GACCCTGCTGGTGGAGTGCGGCCTGGCGAATTCCAGGCGCATCGCCCGCGAGCTGCTGGC
GGCGGGGGCGGTCAGCCTCAACGGTGCAATCCGCCAGGATGGGCAAGTGACCGACGGCGA
CTGGTTGTTCGGCCGCTATCTGCTGCTGCGCCGGGGCAAGAAGCAGTACCACCTGGTGAT
CCGCTCATGAGGGGGTGAGCGCCTCGATGACGTAGTCGAGGAAGTGGCCGACCAGGGCCG
ACTCGGCCCGGCGCTGGGTGTAGAGGGCATAGAAGCCGGTCCCCTTGGGACGGTAGTCGG
GCAGCACCTCGCGCACCACCCCCTCGGCCAGCTCGGCCGCCACCAGGTAGCGCGGCAGGC
GGGCGATCCCCAGCCCCTGGCGCATCGCCTGGTGAATCGCCTTCTTGCTGCTGAAGGCCA
GCTCGCCCGCCACTTCCAGCGGGATCTCGCGCCCCTGGGCAAGCAGGGTCCAGCGCTCGT
GGCGGCTGTACTCCTGGCAGCGGGTGATGAGGGGGTGCTGCTGCAGATCCTGCGGCTCGC
TCAAGGGCGGGTGGCGGTCCAGGTAGTCGGCGCTGGCGCAGAGCACCAGATCGTCCACCG
CGATGGGGCGCGCCAGATAGGGCTGGCTGCCGAGCTCGGTGCTGCGAAACGCCACGTGCA
GGTTGTCGCGCAGCAGGTCGGCCGGGGTATTGCTGAAGTCGGCGATGATCCGCACCTCGG
GGTGGTCGGCGCGAAAGCGCAGCAGTACCGGGGTCAGCACCACCTCGCCCCACAGATCCG
GCGCCGTGATGCGCAGCTCCCCGCACAGGGCCGAGCGGCGGCGCAGCAGGCCGTCCAGCA
ACTGCTCGTGCAGGGCGATCATCTGGTCAGCCTGGCGGTAGGCGAGCTCCCCCGCGTCGG
TCAGCTGCACCCGGCGGGTGGTGCGGCTCAGGAGCGTGTTGCCGAGGCTCTGCTCCAGGT
GGCGCAGATCCTTGGAGGCTTTGCTCGGGGTGATGCCGAGGTGGGCCGCCGCCGCGGCGA
AGGATCCGCAGCGGACGATGGCGACCAGCAGGCGCATCAGGTAGAGGGTGTCGAGCTTGT
GGTGACGCATGAGGGGTGGTCTATTGTGTCTTGCTGGGAATGAATGCCTTGCTTGTGTGC
CTGATTATATCCTGATTGTCCCGGTTTATAGTGGCGGCCATTCCATTGCGATCCCGGGAG
AGGGCGATGAACAAGGCACTTGGCGACAGCTTCCACTTCGAACGGGCCGGATTGCGGCTC
AAGAACCGGGCCGTGCTGGCCCCTTTGACCCACAACATGAGCGGCGCCGACGGCGATCCC
GGCCAGGCCGAGTTCGACTGGCTGGCGCGCTGCGCCCGGGGCGGCTTCGGCCTGCTCATC
GCCGCCGCTACCCAGGTACAGCCCGGCGGACGCTGCTGGGCGGGGCAGCCGGCCCTGATG
ACCGACGCCCAGCAGCAGGCCTTCACGGCCCTGGCCGACAGTGCGCGGCAGGCCGGGGCG
CTGGCGGTGGTGCAGCTGCATCACGGCGGGATGCGGGCCCTGCCCGAACTGAACGACGGG
GCGCCGGTCGGCCCGTGCGAGCTGGCGCCGGGTGGGCGCTACCCGCTCGGGGTCAAGGGG
CTGACGGAGGAGGGGATTCTTACGCTCATTGAAGCCTTCGTGCGCGCCGCCGAACGGGCT
CATGGCGCCGGCCTGCACGGGGTCGAGCTGCACGGGGCCCACAACTTCCTGCTCTGCAAC
TTCCTCAACCCCCTGCACAACCGGCGTACCGACCGCTGGGGAGGTAGCATCGCCAACCGG
GCGCGGATCCTGGTGGAGATAGTGCGCGGCATTCGCGCCCGCCTGCCCCGGGACTTTCTG
GTCGGGGTGCGTCTCTCCCCCGAGAGCTATGCCCATATCCAGGGCATAGAGCTGCCCCAT
CAGCTGGCGGTGGCGCACCTGCTGGCGGACGAGGGGATCGACTACCTGCACTTCTCCATG
GGGGACAGCTTCAAGGCGGTGGCGGGGGATCCCGATGGCGGCGCCCTGCTGGAGGCGGTG
CGGGTCGGGTTGGCCGGGCGGGTGCCGCTCATGGTGGCGGGCAAGATCCACGACGCCGCC
TCGGCCGAGCTGGCTCTGGCCGGCGGCGCCGAATTGGTAGCGGTGGGCACGGCAGCCATC
GGCAATCCGGACTGGATGGAACGGGTGAGTCGCGGCCTGCCCCTGCTGCGCGCTCCCTTC
ACGGCGGCGCACCTCGCAGAGCTTGGCTTCACCCCGAGCGCCCTCGACTACCTGGCCGGC
ATGGGGGTACTGGCCCCGCGCGATGCGGCCTGAGGGCTTTAATCAGCGGACTGGCTGCTG
AGCCGATATGACAAGGCCCTCGCGATGAGGGCCTTGAGCGTATCAGGTGCCGAGGGGCAA
CAGCTCGGCGTAGTCGCGGATCGCCGGGAAGGCGGTGATGCGCTGCTCGGGCTGCCGGCT
GTCCGGGTTCTGGATGGCGAGCTGGTAGCCGATGCCGTAATCGGCGGCGGCGCGCAGGAT
CCGCTCGCTGTCATCCACGAACAGGGTGCGAGCCGGGTCGAACGCCAGCCGCTCGGCCAG
CGCCTGCCAGCAGTGCTGGCTCTCCTTCGACCAGCCCAGCTCGTGGGTGCTCACCATCAG
ATCGAGGTGCTCGGCGAGGCCGAGGTGCGCATCCTTGACCGACAGGCTGGCGGGGTGGGC
ATTGGTGAAGAGCACCAGCTGCTTGCCGGCGGCCTTGAGCGCGGCCAGGAAGGGGATGAC
GTTGGGGCGCCACTGGATCTTCTCCAGGATCTCCTGCTTGAAGGCGCGGATGTCGAGCCC
GAGCGTCTCGCTCCAGTAATCCACGCAGTACCAGTCGAGGGTGCCGCTGACGGCCTGGTA
GTGCGCCTCGATCTGCACTCTGGCCTCGGCCAGCGGCAGGCCGAGTCGCTCGGCATAGCG
CTCGGGGACCAGCTGCTGCCAGAGGTGGTTGTCAAAATGGAGGTCGATCAGGGTGCCATC
CATATCGAGCAGGACAGTGTCTATCTGGTGCCAGGGCAGTGGGGTCGGCATGGGGCCTCG
GTGGTCGGGTCGAAACGGGCGGGCATTATAACGGATTTTTCCCGCCGCTTTCCCACCCTT
GCCCCGTGGTGTTCGAGAGGGGAGTCGTTTACTCTTGAAACACGATTTTTTAACGAGCAG
CCAGCCCCGATGAGTGATCACCACCAACGTAAACCCGTCCACCTCAGCGTCGAGACCATG
GCGCACGACAAGAGCAAGCCGGAGATCCTCAAGGCCGAGATCGTGGCCGAGAGCCGGCTG
TTCAAGGTGGAGTCGCTCCACCTCAAGTTTTCCAACGGCGAGGAGCGGGTCTACGAGCGG
ATGCGTGGCGGCAACCGGGGCGCCGTCATGGTGGTGCCGCTGTTTGATGCCCACACCCTG
CTGCTGGTGCGCGAGTACGCGGCGGGTACCCACTCCTACGAGCTGGGCTTTCCCAAGGGA
CTGATCGACCCGGGCGAAGATGCCTTCGAGGCGGGCAACCGGGAGCTGATGGAGGAGGCG
GGCTTCGGGGCCAACAGCTTGACCCTGCTCAAGCAGGTGTCGCTGGCGCCGGGCTACTTC
TCCAGCCGGATGGACATCTTGCTGGCGCGGGATCTCTTTCCCGAGCAGCGGGTGGGGGAC
GAGCCCGAACCCCTCGAGGTGATCCCCTGGCCGCTGAACCGGATCGACGAATTGCTGGCG
CGCCCCGACTTCACCGAGTCGCGCAGCATCAGTGCGCTGCTGCTGGCCCAACGCTGGCTG
GCGGAGCAGGCAGAGTAGCCCGCAGGGGCAGTTTGAATACAGAGGATGACAAGATGCAGG
AGTTGTTGGCCTGGGTGCCGGGGGTCAAGGAGATCGCGCGCGAAGCGGGCCGGATCCTTC
ACGAAATCTATCACGGCGGTCAGTTCGAGCGTCAGCTGAAGGAGGATGCGACCCCGGTCA
CCAGTGCCGATCTTGCTGCCGATGCCTACCTCAAACAGGCGCTGTCGGCGCTCACTCCCC
ACGTGCCCGTGCTGACCGAAGAGGCGGCCGACATCCCCTTCAGTCAGCGCGCCAACTGGC
GCCAGTACTGGCTGGTGGATCCCCTCGACGGCACCGGCGAGTTCATCGCCGGCAGCGGTG
ACTTCGCCACCCTGATCGCCCTGGTGCAGGACAATGTGCCGGTGCTCGGCGTCATCTATG
CCCCCGAATCGGACGTGCTCTACTGGGCGGTACGCGGTCATGGCGCCTTCAAGGAGGCGA
ACGGCGAGGTGCACCCCATCAGTGCCATGCACCACGAACACGATCAGCCCGATTCGCTGG
TGGTGGCCATCAGCCGCCGCCAGAAGCTGGAGAACCTGACCCGCCGCCTCAACCCGGCCA
TCAACTACGAGCTGATCCCGCTCGGCTCCAGCTCCCTCAAGTCCTGTCTGGTGGCGGAAG
GGGCGGCCGACTGCTACGTGCGGCTCGGCCCCACCGGCGAGTGGGACACCGCCGCCGCCC
AGTGCATCGTCGAGGCGGCCGGTGGTCGCATCCTCAGCCTGGCGCTGCAGCCGCTGCGCT
ACAACGAGACGGAGTCGCTGGAGAACCCGGACTTCATCGTGATGGGGGATCCGGATCTCG
CCTGGGGCAGCATTCTGGCCCATTGAGCGGGTAAACAGGTCATCGTTGACGGCAATCAGG
CGGCCCCATGGCCGCCTGATTGCATGGTGTGATCCGCTGGTTTTATCGGGGATGAACAGG
AATATCCGCTGGCAAAGCGCGGGAATGACAGTGAATCATCACAAGAGAGGGCGGCGGAAT
GGCACGATTTTTCAGGTAATTCTGCAAACGATCATTTGGCCAAAATAAAAAATCGGCCAT
GAATGAAAATTTGGTTTTAAATTTCGCTAGTTTGACTGAATTTAGTTTTACTCATTTATG
TGATCCCGATTCCATTCCCAATCTCACTGGCTGAAGCCCGTAATGGTAGTGATATGTTTC
AGGGGGGATTTTTGAGAATTAAATCCCGATAAACCACAATGAACTCAGATTAAAACACTG
ACAAAAAGTGAATTAGTAATGAGTTTATCTGTAGATGTCACAGGGGAGCTGTCCGGTTCC
CGCTCCACCACCGTCAGCGCCACCCCCTGGCGCCGCCACGACACCCACTGGGTCATCAGC
CTGTTTGGTACCGCCGTCGGTGCCGGCATCCTGTTCCTGCCCATCAACCTGGGTCTGGGC
GGGATCTGGCCCCTCATCATAGTCGCCGTGCTGGCCGGCCCCATGACCTTCCTGGCCCAC
CGCGGGCTGGCGCGCTTTGTGCTTTCCTCTTCGCGCCCCCACGCCGACTTCACCGAGGTG
GCCCAGGAGCACTTCGGCAAGATGGCCGGCCGCCTCATCTCGGCGCTCTATTTCCTCTCC
ATCTTCCCGATCCTGCTCATCTACGGGGTCGGGCTGACCAACACGGTGGAGAGCTTCATG
ATCAATCAGCTCGGCATGGCGACCCCGAACCGGGTGATGCTCTCCGGCATGCTGGTGTTC
GCCATGATCGCCGTGATGCTGGCCGGTGAGAAGGCGATGCTGCGCGCCTTTGCCGTCATG
GTCTATCCGCTGGCGGCCATCCTGGCGGCGCTCTCCTGCTACCTCATTCCCCAGTGGCAG
TGGCCACAGCTGGGCAGCCTGGAGGGCGGCAGCTTCCTCAACACCGTCTGGCTGGCGCTG
CCGGTCACCGTGTTCGCCTTCAGCCACGCCGCCGCCATCTCCGGCTTTGCCAACGTGCAG
CGCCGGGAGTACGGCGAGCAGGCGGAAGCCAAGAGCAGTCTGATCCTGCGCAACACCACC
GTCATGCTGGTGGGCTTCGTGCTGTTCTTCGTCTTCTCCTGCGTGCTGAGCCTCTCGCCG
GCCCAGCTGGCCGAGGCCAAGGCACAGAACGTCTCGGTGCTCTCCTATCTTGCCAACATC
ACCGACAACCCGGTGATCGTGACCCTGGGGCCACTCATCGCCTTCATCGCCATCAGCTCC
TCCTTCCTCGGTCACTTCCTCGGTGCCCGCGAGAGCCTGAAAAGCCTGATCGCCAAGCCC
ACCGGCCTGTCGCTGGCGAAGGCGGACAAGCTCGGCATCGCCCTGATGTTCTTCTCCATC
TGGGGCGCTGCCATCATCAACCCGGGGATCCTGGGGCTGATGGAGACCCTCTCCGGCCCG
GTGATCGCCATGATCCTGTTCATCATGCCGGTGGTGGCCATCTACAAGGTGGAGGCGCTG
GCGCGCTTCCGCCATCGCTGGGCCAACGGCTTCATCCTGCTGACCGGCGCGCTGGCGGTG
TCGGCGCTGATCTTCAGCCTGCTGAAGTAACGGCGAGCAACCCGCCGCAAAAGAGAGAGG
CGACCCCAGGGTCGCCTCTCTTGTATCCGTCCGGTGGTGGCCTCAGCCGAGCTTGGCGCC
GTTCTCCACCGCCTGCTCGGGGATGGCGATCACCACGGCGCCATCCGGCCGGTAGAAGCC
GGTCAGCAGAAACTCCGACTGGATCGGGCCTATCTGCTTGGGGGGGAAGTTCACCACGGC
GACGATCTGGCGACCTACCAGATCCTGTGGTTGGTAGAGGTCGGTGATCTGGGCGCTGCT
CTTGCGCACCCCGAGCTCGGGGCCGAAATCCGCCCACACCTTGTAGGCCGGGCGGCGCGC
CTCGGGGAAGGGCTCGACCCGCACCAGGGTGCCCACCCTGAGCTCCACCATCTCGAAATC
CTGCCAGCTTATGCTCTGCATCTTGGCTCCTCGTTGCCCATACCTTGCATGAGCCTCAGC
ATGCCTCGAAACCACCTGCGCCGTCTTCGGCAAACGGCCGCCCGGTTACGGCAAGGGGCC
GTTTTGGTGGCGCCAGCGGGAAGGGGTTACCCCGGTTTCGGCCAGGAAGCGCTCGCCGAA
GGCCCCCTGATTCTGGTAACCGCAGCGGCTGGCCACCTCGCCGACGGGCAGGGCGGTGTG
GGCGAGCAGGGTACACGCCAATGCCATGCGCCGCGCCCGGATGTAGTGGGAGACGCTCAT
CCCCACCTGCTGCTGGAAGGCGTGCTTGAACTGGCTCTGGCCGAGGCAGGCGATGGCGGC
CAGCTGTTCGTTGCTGAGGGGCCCGGCGAGATGCGCCTCGATATGGCGCTGCACCTTGCC
GATGCGCGGGGCGAGGCGGGCACGGCCGCGCGAGCCTGCCTGCTGCGCCTCTGCCAGCAG
ACTCAGCCACACCTGCTCCATGCCGGCCACGTGGCGCCCCTCGGCCACCATGCGGTGCAG
GAAGGCGAGGTAGTGGCGCTGGGCCTCGTCCAGCTCGATGAAGGGGCGCTCGCCCAGCTC
TCCGGGCAGCCAGTGACTCTCCTGCACCAGAAACGAGAGCGCCGGATCGGCGGCGTAGTC
GTGCCGCTCACCGGGGGCGATGATGCAGGCAAAGCCGGGCGCAAGCCGCCGTCCCTGGCC
CTGCACCTCGATCTCGATGGGACCGTCGAGGGGGATCACCAGCTGGGCATAGTCGTGGCT
GTGGCTGCAGACGTCGCTCTGGTAGCGACGCAGGCTGAAAGGGGCGGATAGCGATGACGC
GGCCAGGGGCCGCGTCATCGAAGGGGGTTTGCTGTCTGGCATCTGCTGCTGGATTACTCG
GCGTCGAAATCTTCGATCTCTTTGCCCAGCGCTTCCATGATGGCACGCGCCTCGGCAGGG
ACGCTGTCCGGATGATCCTTGCGCAGATCTTCGTCGCAGGGCAGCGGCTGACCGGTGAAG
GCGTGCAGGAAGGCTTCGCAGAGCAGCTCGCTGTTGGTCGCATGACGCAGGTTGTTCACC
TGACGGCGGGTGCGCTCATCGGTCAACACCTTCAGCACCTTGAGCGGGATCGAGACGGTA
ATCTTCTTGACCTGTTCGCTCTTCTTGCCGTGCTCCGCGTAGGGGCTGACGTAGTCGCCG
TTCCACTCTGTACCCATGATCCACCTGTTCTCGTTTAGCCGTGAGCGCGGATTTTAACCC
TTAAGGAAATCAATGGCAATCCAACAGCAAAGCCATTTAGACGTCTAGAAGTGTTGACGG
CCTTTTTAAGCTGACGTAGTGTGGTTCACCATGAGCCTGCAATGGCGGGATGACGTGTGG
CAGCAAGATGCCAGCGTGTGAAGAGACATCAAGGAGAGTGACATGACCCACAAGGCCACC
CAGGCAGTGCGCACCGGGATTGAGACTGATCAGCAACACGGTGCCGTGGTGCCGCCCATC
TACCTCTCCAGCAACTACACCTTTGCCGACTTTGGCGAGCCCCGTCAATACGATTATGCC
CGCTCTGGCAACCCGACCCGCACCAATCTGGCGGACGCGCTGGCGGCGCTGGAAGGGGGC
GCCGGCGCCGTGGTGACCGGCACCGGCATGGGGGCCGTCCATCTGGTCACCACCGCCCTG
CTCAAGGCGGGGGATCTGCTGATCGCCCCCCACGACTGTTACGGTGGCACCTGGCGCCTG
TTCGAGTACCTGGCGGCCAAGGGCCACTACCGGGTGCAATTCGTCGATCAGGGGGATGCG
GCGGCACTGGCCGAAGCGCTGGCCCAGCAGCCGGCGCTGGTGTGGGTAGAGACCCCCTCC
AACCCGCTGCTGCGGGTGGTGGACATCGCCGCCATCGCCGAGGCGTCTCACGCGGCGGGC
GCCAAGGTAGCGGTGGACAACACCTTCCTCTCGCCGCTGCTGCAACAGCCGCTGGCGCTC
GGTGCCGATCTGGTGGTGCACTCCACCACCAAGTACATCAACGGCCACTCCGACGTGGTG
GGCGGGGTGGCGATCGCCAAGGATCCCGAGCTGGCCGACTCCCTGGTGTGGTGGGCCAAC
TGTCTGGGGCTCACCTCCGGGGCGTTCGACTCCTACCTTACCCTGCGCGGTCTGCGCACC
CTGGCCCCCAGGTTGCGCGCCCATCAGGAGAACACCGACCGCATCCTCGCCTTCCTGCAG
CAGCAACCGCTGGTCAAACGCATCTATCACCCCAGCCTGCCGAGCCATCCGGGCCACGAT
ATTGCGCGCCGTCAACAGTCCGGTTTCGGCGCCATGCTAAGTTTTGAGCTCGATTGCAGC
GAGGCGGGCATTCGCGCCTTCCTGGCGGCCCTCACCCTCTTCTCGGTGGCCGAATCCCTC
GGCGGGGTGGAGAGTCTGGTGGCCCATCCGGCCAGCATGACCCACAGGGCCATGACCCCG
GCCGCACAGCAGGCGGCAGGCATCAGCAGCCAGTTGCTGCGCCTGTCGGTCGGTATCGAA
CACGGTGAGGATCTGGTGGCCGATCTGGCCCAGGCGTTTGCACAAGCACAGCAGGCAGAG
CAGGTGGCGAAGTAATGGAACAGCAGCAACAAGGAGAGATCGCGGTGGCAACAGAAGCAG
GCTTGAAGCGACGTCACGTCCACAAATTCGGTGGCAGCAGCCTGGCGGATCCGGTCTGTT
ACCGCCGGGTCGCCAGCATTCTCGAACAACAAGCCGAGCAGCAGGGGGGCGGGCGAGAGC
TGGTGGTGGTCTCCGCCGCCGGCAAGACCACCAACCGGCTGATCCAGCTGGTGGAGCTGG
CCGAAGCCGGGGATGAAGCGGCCGGCGAGGCCATCTCGGCCCTGCAGGCCTACCAGCAGA
GCCTGATCGACGGCCTGCTGGAGGGGGAATTGCACCTCGAGCTGAGCCAGCAGCTGGCCG
ACGATATGCAGCTCATCGCCAAGACCCTGGAAGGGCAGTTTGACCGCTTCGAGCGCAACG
GTCTGCTCGCCTTTGGCGAGGTGTGGTCGGCGCGCCTGCTGGCGGCCCTGCTCACCAGTC
GCGGTGACAAGGCCATCTGGCTCGATGCCCGCAGTTTCCTGCGCGCCGAGGATGGCGCCC
TGGTCAAGGTGGATACCGCGCTCTCCAGCGAACTGCTCAAGGCGCGGCTGGCGGAACACG
CCGGGCGCATCGTGGTGACCGGCTTTATCGCCGCCGACATGGAGGGACGCTCCCTGCTGC
TCGGTCGCAACGGCTCCGACTACAGCGCCAGCCTGTTGGCCCTGCTGGCGGACGGCGAGT
CCACCACCATCTGGAGCGACGTGGCCGGGGTCTACAGCGCCGACCCGCGCCGGGTCAAGG
AGGCGCGCCTGCTGGAGCGCCTGAGCCTCGCCGAGGCCAACGAGCTGGCCCGCCTCGGCT
CCTCGGTGCTGCACTCGCGCACCCTGCAGCCGGTGGCCGACAGCCGCCAGCGCCTCACCC
TGCGCTGCAGTTACAACCCGGACGAGGGCTGCACTCACATCCTGCGCCGTGCCCCCCGCT
CCGGCGGCGCCCGCATCGTCTCCTCGGTGGATCAGATCGCCCTCATCGAGCTCAAGGTGC
TGCCGCAGACTGATTTTGAGCAGACAGTGGCAACCATCGAGGCTTATCTGGCCCGCCATC
GCCTCAATCCGCTGACTCTGCAGCGCCAGCCGGATCGCCGGATCCTGCGCCTCGCCTACA
CCCTCGAGGTGGCGCAGGGGGCGTTCGAGCTGCTGCGCGACTTCCACCTGCAGGGCAGCT
TCACCGCTCTTATCCAGCGTGAAGGCTACAGCCTGGTGGCGCTGGTGGGGGCCGGCGTCA
CCGACAACGCCGAGCAGTGCCACCGCTTCTATCAGCTGCTGGCGGATCAGCCGCTGGAGT
TCGTGCAGGTGGCCAAAGATGGCCTGAGCCTGGTGGCCGTGCTGCGCCAGGTGGTGCTGG
AGCCGCTGCTGATCGCCCTGCACAGCGCCTTGTTCAGCCGCCCGAACCGGGTCGGGCTGG
TGGTGTTCGGCAAGGGCAACATCGGCGGCCACTGGCTGAACCTCTATGCCCGCGAGAAGG
CGCGGCTCGAGCATGAACTGAACCTGGCGCTCACCCTCTACGGGGTGTTCAGCTCGGAAG
GGGGCCTGCTGGATGAAGAGGGGCTGGATCCCCTCAAGGTGCAGGACAACTTCAATCCCA
AGCCGCTGATCTGGCCCGAGCTGCTGGCCCAGCTGGAGCAGCACGGCTTCGATACCCTGA
TTGCGCTGGACATGACCGCCAGCGAGACGGTGAGCCGCTACTACCCGGACTTTGCCCAGC
TCGGCATTCACATCATCGCCGCCAACAAGTTTGCCGGCGCCGCCGACAGCGAGTTCTACC
AGCGCATCAAGCAGACCTGCCGCGACCATCAGGTGCAGTGGCGCTACAACGCCACCGTGG
GCGCCGGGCTGCCGATCCAGTCCAGCATCCAGATGCTGCGCCAGAGCGGCGACCGCATCC
AGGGGGTCTCCGGCATCTTCTCCGGCACCCTCTCCTGGCTGTTCCAGCAGTATGACGGCT
CTCGCCCCTTCTCCGAGCTGGTGGACGAGGCGTGGCAGCACGGCCTGACCGAGCCGGATC
CCCGCGAGGATCTCTCCGGCCAGGATGTGCGCCGCAAGCTGCTTATTCTGGCGCGGGAGG
CGGGTTTCGAGCTCGACTCCGCCGACATCGAGCTGGAGAACCTGGTGCCCGTCTCCCTGC
GCAAGGTGAGCACGGATCAATTCATGGACAGGCTGAAAGAGCTGGATGACCCGATCCAGA
CCGCCTTCGAGGGGGCACGCCGGGTCGGCAAGGTGCTGCGTTACGTCGCCCGCTTCGAGC
ACGACGGCAAGGCGCGGGTCGGGCTGGAGGCGCTGGAGCCGCACCACCCGTTCGCTAACC
TGCTGCCCTGCGACAACGTGTTTGCCATCGAGAGCGACAGCTATCGCACCAATCCGCTGG
TCATCCAGGGCCCGGGCGCCGGCCGGGAAGTGACGGCCGCCGCCATCCAGTACGATCTCT
GGCAGATCTGTGCCAGCCTGTAACAGCGGACAAGTCGTTCAAGTAAAGAGGCGCCAGTGG
CGCCTCTTTTTATTGTTTAGCGGCAGGTTTTTAGGTCTGCCGGCTGATGTCCCTATCCCG
TAAGCGGCCCGTTTTTGAGCTTCTATAGGTTTCTGCATCTCTACTTTTTAGGCCTGCAGC
TTGGTGACCGTGTATATGCCGGGTGAGGTGCTGATGATCTCCATCGCTTGTTTGTAGTGA
TGGGCTAGTCGGGGCTTGAACACCAGTGCCTGTATGGATGGGAATGCAAGACGGATGGAT
TGTCGGCACTCATGTAGTACGAACAAATGCAATTTATGAAGTCAACTTCATTATGAATCG
CTAGTTCTTTTTATATTCTTTTGTCCTGACACGTCTGGATACTTCACGTTCAGCCACACC
AATAGCATAATCTACATTACCACCAGTAACACTGGTAACAACATTATTACCACAATTTTC
GCAAATGAAATTTGTTTTTCTAATATCAGCGTAGATATTTCGACATGAACTGTCATCATA
AACTAGAGTTGCATCACATCTAGGGCAAAAACACCATATATCAGACACTTGATCGCCAAC
CCAACTCCAGCGCCACTTAGCACCAAGCATAGAGTCTTCAATATAATTTTTATATTCCAG
CTCCCCCTTTTTACCCTTAAACTCTAAAAATATTGCTAATGTGCCAACCAGAGCAAGAAC
AAATAAAATAAGCCAAACCCAGCCTGGCAGAGCATACGAGTTAGTTAAGGTTTTCCAACA
CCAAAGGACACCACTGAACAGCCAAGATATAAATATCATGACGCTTGCCCGAATCTCTGG
CACAAATAACAAAATAACACCAGCAAGAACAGATGCAATGACGCTATTTCTAATTGACTT
ATACGAACTTTCGCTCATATTTCCTCTTGGGCTATAGAAAGCTATATTGAAAAAAGACTA
CGTATAATAGCGGGAGCAAATAAAAAATTAAAACATCTGTCATCACAAAAACTGGCGAAA
AAGTTCCATGTAACAAAATGTATTTGAGGCTAGTCGTTTCGCTCCCTGTACAGCGCAACC
ATTCCATCATCTCCCATGTTGTTACGTAACCGGCTATGCCTGAGAGCTCATCGACCTGAC
GACAGCTGGCAGTATAAGTAAAAAAGGGCGCCAATCTGGCGCCCTTTTTATTTTTGCGTG
GCAGCCAGTCAGCCATCAACCGGTGTTGCGCATACCGGCGGCGATGCCTGCGATGGTAAC
CATCAGCGCCTGATCCAGCTCGGGATGCAGGGTCTCCGGGTGGTTGCGCGAGCGGCCCAG
CAGCTCGACCTGCAGCACGTTGAGCGGGTCTGTGTAGGGGTTGCGCAGCTTGATGGACTC
CTTGATCCAGGGCTGGTCGTCGAGCAAGTCGCCCTGCGGGCGCAGCTCCAGCACCACCTG
GATGGAGTCGGCAAGCTCCTGACGCAGCTGTTTGCCGAGGCCCCACAGCTCTTTGGGCAC
CAGCCGGGTGTCGTAGTACTCGGCCAGCCAGACGTCAGCCTTGAGGAACACCATCTCCAG
CATCTCGAGGCGGGTGCGGAAGAAGGGCCATTGGCGGCTCATCTCTTCCAGCACGCCCTT
CTGGCCGTCGGCGATGGCTTGCTGCAGTCCCTTGTGGGCACCGAGCCAGGCCGGCAGCAT
CAGCCGGTTCTGGGTCCAGGCGAAGATCCAGGGGATGGCGCGCAGGCTCTCGACCCCGCC
GTTGGGTTTGCGCTTGGAGGGGCGTGAGCCGAGCGGCAGCTTGCCGAGCTCCATCTCCGG
GGTGGCGGCGCGGAAGTAGGGCACGAAGTCCGGATGACCGCGCACTATGCTGCGGTAGTG
ATCGCAGGAGACAGAGGCCAGCTGCTCCATCACGGCGCGCCAGCACTCCTTGGGCTTGGG
CGGCGGCAGCAGGTTCCCCTCCAGCACGGCGCTGGTGTAGAGGTTGAGGCTCTGGATGGC
CACCTTCGGCAGGCCGAACTTGAAGCGGATCATCTCGCCCTGTTCGGTCACCCGCAGGCC
ACCGCGCAGGGATCCCGGCGGTTGCGACAGGATGGCCTGATGGGCAGGGGCGCCACCACG
GCCCACGGTACCGCCACGGCCATGGAACAGGGTGAGGCGCAGATTGTTGGCCTCGGCCAG
CGCCACCAGGGATTCCATGGCGGCGTACTGGGCCCAGCCGGCGGCCATCATGCCCGCGTC
CTTGGCGGAGTCGGAGTAGCCGATCATCACGTACTGACGGCCCTGGATGTAGCCGCGATA
CCAGTCCACCGACAGCAGGCGCTCCATCACGGCGGTACCCGCCATCAGGTCTTCCTGGGT
CTCGAACAGCGGGGCGACCGGCATGCGGAACTTGCAACCGGCCTCTTTGAGCAACAACTG
CACCGCCAGCACGTCGGACGGTGCGCCAGCCATGGAGATGATGTAGATGCCGAACGCATC
GGGATCGTGCTGGGCGATGACCTTGCAGGTATCCAGGGTCTCGCGGGTCTCGTCGCTCGG
CGCCCAGTCGCTCGGGATGAGCGGGCGGCGGGAGTTGAGTTCGTTGAGCAGGAAGGCCTG
TTTGTCATCCTCGCTCCACTCGGCGTAGTCGCCCATGCCGAGGTAGCGGGTCAGCTCGGA
GAAGACCTGGCCGTGACGCTCGCCATCCTGGCGGATGTCCAGCTTGACCAGATGGATGCC
GAAACAGGCCAGCTTGCGCAGCACGTCCAGCAGCATGCCGTCGGCGATGTTGCCCATGCC
GCAGGCGTGCAGAGAGTGGTAGCAGAGCTCCAGCGGCTCGCGCAGCTGGGCGGTGGTCTT
GACCAGATCCCGGCTCTCGCTCGCCTGGCCCTGCACCTTGGCGGTCAGGAACTCCTGGGT
CTCGCGGAGCTGTTCGCGCAGCTCGCGGACCAGGGCGCGGTAAGGCTCGGGGTGATCGCC
GACCCGTTCGCGCACGGCGTCGGTGCAGTCGGACATGGAGAGCTCGGAGGTGAGCTCCTT
GATGTCCTTGTAAAACAGGCTCACCGCCATCCAGCGGCCCAGCTCCAGCACTTCGGCGGT
CACCTTGGCGGTGACGAAGGGGTTGCCGTCGCGGTCACCACCCATCCAGGAGGTGAACTT
GACCGGCGCGGCATCCAGCGGCAGCCGCACACCCAGGTGGTGTTGCAGCCGCTCGTCCAG
ATTGCGCATGAATTCGGGGATGGCCGGCCACAGGCTGTTTTCCACCACGGCAAAGCCCCA
CTTGGCCTCGTCCACCGGGGTCGGGCGCTGTTCGCGGATCTCGTTGGTGTGCCAGGCCTG
GTTGACCAGCTGTTCGATGCGATTGAGGATCTTGTCCCGCTCGCGGGGCAGCAGATCGGA
GAGCTCCAGCGCCTCGAGGCAGTCGTTGAGCTGCACGTGCTTGTGGATCAGGGTGCGACG
GGTCACCTCGGTGGGGTGGGCGGTCAGCACCAGATCGATGTCCAGCTCGCGCACGGCCTG
GATGATGGCCTCCTGCGACAGGTTGGAGGCTTTCAGCTTGTCGAACATCTGCTCGAGCGG
ATCCGGTGTGCAGACCTGCTCTTCGCAGCGACGGGAGATGGTGTGGAACTGTTCGGCCAC
GTTGGCCAGGTTGAGGAACTGGCTGAAGGCGCGGGCCACCGGCAGCAGCTCGTCGTCGCT
CAGGTTGCGCAGGGTGTCGAGCAGACGTTCCCGGTCCGTCTCATTGCCTTTGCGGGAGGA
TTTGGCCAGCTGGCGAATGGTTTCGATCTTGTCGAGGAAGGCCTGTCCCTGATGATCCTT
GATGGACTTGCCCAGCAGTTGACCCAGCATGCCTACGTTGGCGCGTAGTGCGGCGTACTT
TTCGTTCATTCCACATCCTTATCTTGTTGGTGCCTGACACCCATCCGGGGTGCGAGACGA
CCTCACTTATTGTTGTGCGATTACAACATATGCTCCGTCATCTTAGGGTGACAATCTACC
CAGATTGTCTGCGCAAGGTCAAATAACAGGCCGATTCAGAACATGTATTTCCATCACCTG
TCCCGAGGTGTGATGTCATGTAACTTACTTACATTCCCGTCAATTCAGAGGCAGAAACGG
CGGATCAGGTGCTGCAATACGCTGGTGGTCGGTTTGACGAACGACAGATCGAGATATTCG
TCCGGCTGGTGGGCCTGAGCGATGTGGCCGGGGCCCAGCACTATGGTTTCACAACCGAGC
TGCTGGATGAAGGGGGCCTCGGTGCAATAGTTCACGGATTCGGCAGCCCGGCCGCTGGCC
CGCTCGGCCTCGCGCACCAGCTCCGAGTCATCGGCGCAGGCATAGGCCGGGATCGGCTCG
TGCAGGTGTTGCAGGTGCAGGCAGCCAGGCTGGTGAATCTCGATGGGGGAGAGCGCTTCT
TTGAGCATGCCCATCAGCTCGTCGGGGCCGACCTGCGGGGTGGGACGCATGTCGATGTGC
AGTTCGCAGCAGCCGCAGATGCGGTTCGGGCTGTCGCCCCCCTGGATGTAGCCGAGGTTC
AGGGTCGGCTGCGGCACGGCGAATCTGTGATCGGCGTACTTCTCCTTCAGGCTGTGCTGC
AGCTTGAGCACCTGGCCCATGGCCTGGTGCATGATCTCCAACGCGTTGACGCCGTTGGCG
GGATCCGAGCTGTGACCGCTCTTGCCGGTGATTCGGATGGCTTCCGACATGTGGCCCTTG
TGGGCCACTACCGGCACCAGCCCGGTCGGCTCGCCAATCACCGCGTAGTCGGGTTTCAGC
TCAGCAGCGGCGGCGATGGCGCGGGCCCCGGCCATGGTGGTCTCTTCATCGGCGGTGGCC
AGGATGCGCAGCGGTTTGCTGAGGGTCTTGAGGTCGATCTCCTTGAGCGCCTCGACGATA
AAGGCGAAGAAGCCCTTCATATCGATGGTGCCGAGCCCGTACAAGCGGTTGCCCTCTTCG
GTCACCTTGAAGGGATCCTTGCGCCAGGCGCCCTCGTCGAACGGCACCGTATCTGTGTGG
CCCGCCAGCAGCAGCCCCCCTTCGCCTTGACCTATCGTCGCCACCAGATTGAACTTGCCC
GGCAGATCGGGCAGGGCGGTCACCTCGCATTGAAAGCCGAGCTGACCGAACCAGTCGGCC
AGCAGCCGGATCACCGCCTCATTGCTCTGATCCCAGCGGGGATCCGTGCTGCTGATGGAC
GGAATCGCAATAATATTCTTGTAGAGTGAAAAAAAATCCAGATTGGCCACCTGCTCCTCC
TTGCTTCCCCGGAATGTTTCTGTTAGAAAATACAAATGCAAAGTGAGTGCATGAATATTC
CGTAAGTTTGCCTGAATACGTGGCTCATCGACAAGGCTTCTAGTTGTAAGGGAAAGTTAA
TGTTCTGTCACCTGATCTATAACCGACGACACACACCCGCCTGAATTGCCCCTCCGCACT
TGTGCATGGGGCATCGAACCCCCTTGTGCACCGCAGCACCATGCTGTGAATCTCGAACTC
TGACTTGGAATACTCAACATGCTTAACACCGTTATCGTCGGTGCCAGTGGCTACGCGGGA
GCCGAGCTGGCCGCCCTGGTCCAGAACCATCCACAACTCAAGCTGTTCGGCCTCTATGTT
TCCGCCGGCAGCCAGGACGCCCACAAGCGTTTCTCTTCTCTGCATCCCCAGTGGGTCGGC
GCGCTCGATCAGCCGCTGCTGCCGCTGGACGAGGATGGCATGACCCGGATCCTGACCCAG
GCCGACCTGGTGCTGCTGGCCACCGCCCACGAGGTGAGTGCGGAACTTGCGCCCAAGTTC
CTGGCCAAGGGGCTGCCGGTGTTCGATCTCTCCGGTGCCTTCCGGGTCAGGGATCAGCAG
TTCTACGCCTCCTACTACGGCTTCACCCATGAGAGCGAGCAGTGGCTGGATCAGGCCGCC
TACGGCCTGGCCGAGTGGAATGCCGAAGCGGTCAAGGCGGCCCAGCTGATTGCCGTGCCA
GGTTGCTACCCGACCGCCTCCCTGTGCGCCCTCAAGCCGCTGCAGCAGGCCGGTCTCATC
GCCAAGGGGTGGCAGCCCATCATCAACGCCGTCTCCGGGGTCTCCGGTGCCGGTCGCAAG
GCGGCCATCAACACCAGCTTCTGCGAAGTGAGCCTCAACCCCTACGGCACCTTCAATCAC
AGGCATCAGCCGGAGATCAGCCACCACCTGGGCAAGGAGGTGCTGTTCCAGCCTCACCTT
GGCAACTATGTGCGCGGCATCCTGGCCACCATCTATGTGCAGCTGGCGGATGGCGTGACG
CCGACCCAGGTGGATCAGGCCTACCTCAAGGCCTACGAGGGCAAGCCCCTGGTGCGCCTC
ACTGGCCAGATGCCCTCCATCCGTGGCGTCGCGGGCACCCCTTACTGCGACCTCGCCTGG
CAACAGCAGGGCAACATGCTGGTGGTGGTATCCGCCATCGACAACCTGCTCAAGGGCGCC
GCCTCCCAGGCCATGCAGTGCATAAATATCAAATTCGGATTTGAACCGGCCACCGGCCTG
ATTTAAGGACTCAAGGAAGGATCGCAACGATGAACAAGCAGACTCTGGTAATCAAGCTGG
GTGGCGCACTGATCGAAAACGACGAGGCGCTGACTGCCCTGTTCGCCACCCTCAAAAGCT
TTCTGGACGAGCAGCACAGACCCCTGGTGCTGGTGCACGGCGGTGGCTGCCTGGTGGATG
ACCTGCTCAAGGGGCTGGGTCTCACCTCCACCAAGAAGAACGGTCTGCGGGTGACCCCGT
TCGAGCAGATCCCGTTTATCGCGGGCGCCCTGGCCGGTACCGCCAACAAGCAGATGATGG
CCAAGGCCATCGCCACCAGCATCCCGGCGGTGGGGCTCTGTCTGGCGGATGGCGGTCTGT
GCCAGGTGACCCAGCTCGATCCGGCACTCGGCGCGGTCGGTGACTGCCAGCCGGGCAACC
CGGCACTGGTGGCGGGGATCCTCGCTCAGGGCTTCCTGCCGGTGGTGAGCTCCATCGGCA
TCACCGCCGACGGCCAGCTGATGAACGTCAACGCGGATCAGGCGGCTACCGCCATTGCCG
AGGCGATCGGCGCCGATCTGGTGATGCTCTCCGATGTGAGCGGCATCCTGGATGGCAAGG
GCAAGCTGGTGCCCCAGCTCGACAAAGTGACCGCGCTGGATCTGATGGAGAAGGGGGTGA
TCAGTGACGGCATGGCGGTCAAGGTGAAAGCCGCCCTGCATGCCGCCGAGACCCTGGGCA
AACCGGTCTGTGTCGCCAGCTGGCGCTACCCGGATCAGCTGCTCAAGCTGCTGGCTGGCG
GTGCGGTCGGCACCCAGGTTGCGATTTGAGATCAATGAAAAAGGACACTGCCATGAAACA
TCTTCTGAAAGACAGCGACCTGAACAAATCGCAAATCGAGGCGCTGATCGCGCTGGGCAA
ATCGGTCAAGGCCGATCCGAAAAAGTACGGCCAGGCACTGGCGGGCAAGAGCGTGGTCAC
CCTGTTCGAGAAGCCCTCCCTGCGCACCCGGGTCACCTTCGACATCGGCATCGCCAAGCT
GGGCGGCCACAGCGTCTATCTGGACCAGCAGAACGGTGCGCTCGGCAAGCGCGAATCGGT
GAAGGATTTCGCCGCCAACCTGTCGCGCTGGTGCGACGCCATCGTCGCCCGGGTGTTCGA
TCACCAGACCCTGGTCGAACTGGCGGAGCACGGCACTGTGCCGGTGGTGAACAGCCTGTG
CAACCTCTACCACCCCTGTCAGGGGCTGGCGGACTTCATGACCATCAGCGAGCACTACGG
CGATCTGTCCAAGGTGAAGCTGGCCTATCTCGGCGATGGCAACAACGTCAGCCACTCATT
GCTGCTGCTGGGGGCGACCCTCGGCACCGACGTGACCCTGGTCTGCCCGAAAGGCCACGG
TCCGGATACCCAGATCTTCCTGCAGGCCCAGGCGCTGGCGGCCCAGTCCGGTGCGACCAT
CCACATCAGCGACGACGTGGCGGCCATCGAAGGGTTTGACGTGGCCTACACGGATACCTG
GGTCTCCATGGGTGACAACACGCCAATGGAGCAGGTAAAAGATATCTTTATGCCTTATCA
GATCAACCAGGCCCTGCTCGACCGCACCGGCATCCAGCACGTGCTGCACTGCCAGCCGGC
GCACCGGGAGCTGGAGATCACCTCTCAGGTCATGGACGGGCCTGGCTCCCTCATCATGGA
CGAGGCAGAAAACCGGATGCATATCCAGAACGCCGTGCTGCTGACCCTGCTTGGGCACAA
ATAACGGCAACCGACCCCAAATCACACCCTTTTATCGAATCATCATGGAGAGAAGTAAAT
GAGCGGAATCAACAAGATCGTACTGGCTTACTCGGGCGGACTGGATACCTCGGCCATCAT
TCCCTGGCTGAAGGAAAACTATGACGCGGAGATCATCGCCTTCGTCGCCGACGTCGGTCA
GGAGCGTGACGATCTGGAAGGGATCGAGCAAAAGGCCATCGCCTCCGGCGCCACCAAGTG
CATCATCAAGGATCTGCGGGAAGAGTTCGTCAAAGAGTACGTCTACCCGACCCTGAAGAC
CGGCGCCGTCTATGAGGGCACCTACCTGCTGGGTACCTCCATGGCCCGTCCGGTAATCGC
CAAGGCGATGGTCGAGGCCGCACTGGCGGAAGGGGCCGACGCCATCTCCCACGGTTGCAC
CGGCAAGGGCAACGATCAGGTGCGTTTCGAAGGTGCGGTCGCCGCGCTGGCGCCCCAGCT
GAAAGTGATCGCCCCCTGGCGTCTGTGGGACATGCGTTCCCGGGAAGATCTGCTGGCCTA
TCTGGAAGCCCGTCAGATCCCCTGCAAGGCGACCCTGAAGAAGATCTACAGCCGCGACGC
CAACGCCTGGCACATCTCCACCGAGGGTGGCGAGCTGGAGAGCACCTGGAACGAGCCGTC
CGAAGCGGTGTGGCAGTGGACCGTTTCCGCCGAACAGGCACCGGATCAGCCGGAGTACGT
CAAGCTGACCGTGGCCCAGGGTGAAGTTGTGGCCGTTGACGACCAGCCGCTGAGCCCGCA
CCAGATCCTGATGACCCTGAACGAGCGTGCCGGCAAGCACGGCGTGGGCCGCATCGACAT
CACCGAAAACCGGATGGTGGGCATGAAGTCCCGCGGCTGCTACGAGACCCCGGGCGGTAC
CGTGATGGTCGCTGCTCTGCGCGCGGTAGAGGAGCTGGTCTTGGATCGCCCGACCCGCGC
CTGGCGGGAAAAGCTGGGTGCCGAGTTCTCCCACCTGGTCTATGACGGTCGCTGGTTCAC
CCCGCTGTGCAAGGCCATCGTTGCCTCTGCCAACGCCATCGCCGAAGATCTCGATGGCGA
AGTGGTGCTGAAGATGTACAAGGGCCAGGTCACCGCGGTGCAGAAGAAGTCGCCGAACAG
CCTCTACTCCGAAGACTTCGCCACCTTCGGCGCCGACGAAGTGTACGACCAGAGCCATGC
CGAAGGCTTTATCCGTCTCTACACCCTGGCGAGCCGGATCCGCGCCATGAAGGAGCAGCA
TCAGGCGATCGGTGGTGATCACACCCACGGCTAAGCAAGCGCGATAACCCGTTGATTCCG
TTGAGGGGGCATGGCCCCCTCTTCTACAGGTCGAGGGTATGGCCCCTGATCCATCATCGG
CGGTGTGACAAGAGCGGCAGCTTCTGTGAGATAACAGGGGCGGCTTTCAATGAGGGGTGT
GCTTTGCCCCCTTCTCCCCTTGCGGGAGAAGGGTTGGGGATGAGGGGGAGGTCATTGGCC
ATTCCCCTCACCCTAGCCCTCTCCCAGAGGGAGAGGGGATCGGTTCGTAGTTGCTGGATG
TGACGTGTTCAACGGCAACAGCGTCGCTCACCAGCGCACTGTTATGCAGGAAAATACAGG
GCAAGATTTCTGCGCGCAGGCCAAGGGGCCGCGCGAGTACGGCAGGCGCAAGGCGCCACC
GACAACGCATTCAAGGAGAGCAGTATGGCACTTTGGGGTGGACGCTTCAGTCAGGGAGCC
GATAGCCGGTTCAAGCAGTTCAACGATTCGCTGCGGTTCGATTACCGGCTGGCGGAGCAG
GATATTCAGGGCTCCATGGCCTGGGCCAAAGCGCTGGTCAAGGTGGGCGTGTTGACCGAG
GGTGAACAGGGCAAGTTGCAGCAGGCGATGGAAGTGCTGCTCGCCTCGGTGCAGCAGGAT
CCCCAGCAGATCCTGAGATCGGACGCCGAAGATATCCACTCCTGGGTCGAAAGCCAGCTT
ATCGCCGCCGTCGGCGATTTGGGCAAGAAGCTGCACACCGGCCGCTCGCGCAACGATCAG
GTCGCCACCGACCTGAAACTCTGGTGCAAGGCCCAGGGTGAGCTGCTGCTCGGCTCCATT
ACCGCCCTGCAACAGGGGCTGGTCGACTCGGCGCGCGCCAATCAGGCCGCAGTACTGCCC
GGTTACACCCACCTGCAGCGGGCCCAACCGGTCACTTACGCCCACTGGGCGCTGGCCTAT
GTGGAGATGCTGGAGCGGGATTACTCCCGGCTGCAGGATGCCCTCAAGCGCCTCGACACC
AGCCCGCTCGGCTGCGGCGCGCTGGCGGGTACAGCCTACGCCATCGACCGTGAAGCGCTG
GCGCTCGACATGGGTTTTGCCGGCGCCACCCGCAACAGTCTGGATTCAGTCTCAGATCGG
GATCACGTGGTGGAGCTGATGCACGTGGCGTCGCTGTCCATGACCCACCTGTCGCGCTTT
GCCGAAGATCTTATCTTCTACAACACCGGCGAGGCGGGCTTTGTGGAGCTTTCCGATGCG
GTCACTTCCGGCTCGTCGCTGATGCCGCAGAAGAAGAACCCGGATGCGCTGGAGCTGATC
CGTGGCAAGACCGGCCGGGTGGTCGGTGCCCAGCTGGGCATGCTGATGAGCCTGAAGGCG
CTGCCGCTGGCCTACAACAAGGACATGCAGGAAGACAAGGAGGGGCTGTTCGATGCCCTC
GACACCTGGCACGACTGCCTCGACATGGCGGCGCTGGTGCTGATCGATCTGAATGTCAAT
GGCGATCGCACCAAGGCGGCGGCCCAGGGCGGCTACGCCAACGCCACCGAGCTGGCGGAC
TATCTGGTGGCCAAGGGGATTCCGTTCCGCGAGGCGCACCATATCGTCGGCGAGACCGTT
GTTTACGCGATCCAGATGAAGAAGCCGCTGGAAGAGCTCTCCCTCCCTGAGTTCCAGCGC
TTCAGCCCGGTGGTGGGGGAGGATGTCTACCCGAACCTGGAGCTGGAGGCGACCCTGGCC
AAGCGGGTTGCCAAGGGCGGCGTCGCCCGCGAGCAGATCGAATCGGCCCTCACCGCCGCC
GAACAGTGGCTGGCCAAACGCGCCTAAGCGCACAGGAACATCAAGAGAGGGCGTCAGCCC
TCTTTTTTATGTCGGCTTATCAGCCTGTTTCGCTTGCCTCGAGGGCGGCAGAGCGGGCAT
AAATCCCTGACCAGGCTGAATGGAACTCAGCGCCAACCAGAAGGAACCTGCATGTACCTG
CCACCCCATTTCGCCGTCACCGAGCCCGCTGCGCTGCATCAGCTGATGCGGGCCTATCCG
CTGGGGGCCCTGATCACCCATGGTGAAGGGGGACTAGATGCCAACCATCTGCCGTTCGAG
CTGGATGCTGGAGAAGGGGAACATGGCGTCCTGCGTGCCCACGTTGCCCGCAACAATCCG
CTCTGGCAGGAGGTGAAAGACGGCGACGAGGTGCTGGTGATCTTCAAGGCTGCAGATGGC
TACATCTCTCCCAGCTGGTATCCGGGCAAGCATGAGCATCACAAGCTGGTGCCGACCTGG
AACTACAGCGTGGTGCATGCTCACGGTCGCATCCAGATCCGCGACGATGCCCGCTTCGTG
CGCCGGCTGCTGGCAAATCTGACTCGTCATCATGAGGTCGGAGAACCAACTCCATGGAAG
ATGGCTGATGCGCCGCGAGACTATCTCGAGGCCATGGTGCAGGCGGTCGTCGGCATTGAA
ATCGAGATAACCGGGCTGGTCGGCAAGTTCAAGCTGGGTCAGAACAAGGAGGCGGCGGAT
CGCCTGGGAGCGGCCAATACCTTGCAGGATCGCGGGCAGACCGCGCTGGCTCAGGCAATG
CTGAGTCCACCTTGCTCACTACCCTAGCGTGACAGCATGGGATCCGGCCCGACAAAAACG
GCAACCTTCAGGTTGCCGTTTTTCATGGTTCCACACCCGCTCACGCGCTGGCATTGAGCA
GCTTGCCGACGCCTTCCCCCTTGCCATTGGGCAGGGTTTGCTTGAAGGCGAAGAGCAGCT
GATCGAGGCTGAGGTCGCTGTTGCCAAGGGAGCCCTTGAGGGTGTCGAGCTCGCCCTGCA
GGGCGTCGAGGCGGGTGCTCTGGGTGCCGTTTGCCAGCTGGGTGCGGGCGGCGTCGATGG
CCTGGGGCAGCGACTGGCCCGAGAACTCCTGGCCCAGGGTCTGCATCAGCGCCCCCATGA
AGTGGTTGATGGCGGGACGGTTTTGCTCGCTGTTTGCCTCTTTGACGCCGAGGCGCTGGA
ACAGGCTCTGCACCGTGGGGGCGAGCCGCTCTTCCTGCACGGGGGGCTCGGTCTGGGCCG
GCGGCGTGCTGTCCCCAAGCAGCTTGCTGCCGAGCTTGAGGGCGAGGGAGGCGAGGGGAA
GCAGGGTGCCGATGGCGATCATGATGTCACTCTCCGTACTACTGATGTCATGACGGAGCA
GGGAACGGGCCAGTTTGGCGAAAATTTAGCCTAGGAGTGGCAGAGGACTGATCCTGCGGT
GAATTTAGTTTTTGCCAGGCAGAGGGTGGGCGAGTGCGAGAGAGGGCGGCGGCAAACCCT
TGCAGCCCGGGGGCTGGCGGTTTGCCGCCCGGCTTGCCGGATCAGAGCTCCTTGAACGGG
CGGCGCTTCTCCTCCTCGATGACGATGGCCTCCAGATTGGCGATGCGCTCCTGCAGCTCG
TTGATGAGCATGTCCTGCTTGCCGAGACGATCGGTGATGCGGGCATCCCCCAACTGGTAG
CGGGCCCGCTTGCTGAGAAAGCCGAACAGAGCGCTGATGAAGACGATCAGCACGATACCG
GTCCACATGGTCATGAATGACTCCTTGCCGATGAATAAACGAGAAAACAGCCTTGTTGCC
ATCTGTTGTCTCATACCCCCTTGCCGGCTGCAATGGCCGGCAAGGGGGTGGACGGGAATG
TCGAGAGGCTGCTTTGCTCGCGTCAGACCGTCTGCCAGAGCGGACGGCCGAGCCAGAGCC
CCCACAGGGTCAGGTGCAGCAGCACGATGAACCAGAATACCCTGCGATAACTCCCCTTCT
GGGTCTTGTGGCGCAGCCAGTGGCGGGCCAGCAGGGCGCCGGGCCAGCCGCCGAACAGCT
CGAGCAGGTGGAGCCGGGACTCGGGAATGCGCCAGCCGCCGCGCACCGCCTGGCGCTTGT
CGTGGGCGTAGGCCAGCATCGTCAGCAGACTCATGGAGGTGATGATGGCCAGCGGCCACC
AGTTGGCGTCGGCCAGGCCGAGCCAGGCCGTCCACAGCAGGGGGAGCAGGGCGAGCCAGA
TCACAGGGCCAGCTCCCAGCCGCGGGGGGCGTCCGGGCTCAGGCTACGGATCACGCGCGC
CGGGTTGCCCACCGCCACCGAGTCGGCCGGAATGTCGCGGGTGACCACGGCGCCGGCCCC
TATGATGGAACGGGGTCCTATGGTGACGCCGGGGCAGATGATGGCGCCGCCGCCGATCCA
GCAGTCATCGCCGATCCTCACCGGCTTGTTGTAGGCGGTCCAGTTGCGTCGCTCCAGATA
GTCCATGGTGTGGGTGGCGGTGTAGATCTGCACGTTGGGTGCCAGCAGCACATGGCTGCC
GATGTGCACCTCGCCCACGTCGAGAATGGTGATGTTGAAGTTGAAGAAGCTCTTCTCGCC
GATGTGGATGTTGCGGCCGAATTCGCAGGTGAAGGGAGTGCTGATCCAGCAGGAGTCGGG
GCAGTGACCGAACAGCTCACCGCACAGGCGCTGGCGCAGGGCTTGGTCACCGGCCGGGGA
GGCGTTGAGTTGTGCCAGCAGCGCCTGACCGCGGATCCGGTCGTTCGCTATCTCCTCGCT
CTGGCTGTCCAGGGCGCCGCCCGCCAGAACCTTGTCCCAATCGCTTGCCATGCTACCGCT
CCTCTCATGTGCCAAGAGGAGCCAGTATACGCGAGCACTTTGGCGGCGTCAGGCTGTCAC
TTGCTGCAAGATCAGGCGCCGGGCCAGATCAGCGGCAGGATCAGCAGGGCCGAGACGAAG
TAGGGCAACAGCACCCGCAGCCCCAGCCGACGGCCGCCGATCCCCAGGGCCAGCAGCCCC
TTCACCAGCGAGTTGACCAGCCCGGCCAACAGGATGCCGCGGGCCGCCACCTCCAGCGCC
AGCTCCTTGTGGGAGAGCTGGGAGAGCGACAAGGTGATGGCGTCCACGTCGGTGATGCCG
GAGACCAGCGACAGCAGATAGACCCCGGAGTTGCCCACCTTGCTCTGCAACAGGGTGGCC
ATGAAGCCGATCAGCGCCAGCAGCAGGCCGAACTTGATGGCGGTGGCGAGATCGAGCGGG
TTGCTGGTCTGGGGTTGCACCGGGCCGTCGGTCAGCTCCTCGCGCTGGCGCCAGAACCAG
AAGGCGAAGCCGTAGACGGTGGCCGCCAGCAGCAGCAGGGGCGCCGCCAGGCGCATCGCC
AGCTCGTTGTGGATGAGCAGCACCAGCACCAGCAGTCGCAGCCACATGGTGGCTCCTGCC
AGCAGGATGCCGGTGGCCAGCAGCCGCTCCAGCCCGCCCTGCTCCTTGTTGAGGCGGGCA
AACTGCAGGGTGAGGGCGGTGGAGGAGGCGAGCCCGGCCAGCATGCTGGTGAGCACCAGC
CCGGCGCGGGTGCCGAGCAGGCGTACCGCGAAGTGACCGCAAAACGAGATGCCGGCGATC
ACCACCACCATCAGCCAGATCTTGAAGGGGTTGAAGGCATCGAGCGGGCCCATCTCCTCG
TTGGGCAGCACTGGCAGCAGCACCAGCGAGATGAGCAAAAAGCGCAGGGTGGCGTGAAAT
TCGGTCTCGCTCAGAAACAGCATCCCCTGCTGGATCTTGCCCTTGAGCCCCATCAGCAGC
GCCGCCAGCACGGCGCAGGCCACCGCCTCGCTCGGACTGAGCAGCACCGACATCAGCCCC
AGCAGATAGGTGAGCAGCATGGCCACCGAGCTGGTGAGGCCGAACTCCCCTTGCCAGCGC
TGGGCCAGCCAGACCGAGAGGCCGCAACCAATCACCACCGCCAGCAGGCCGAGCAGCGGC
AGCCAGGGGCCCAGGGTGGGCAGCAGTAGGGCGCAGACCCCGCCGAGCAGGCCGATGAGG
CCGTAGGTCCGCATCCCGGCGATGCGTTGGTTGTCCCCCAGCTGGCGCACCTGCCAGCCC
CGCTCCAGCCCGATGATGAGGCCGATGGCCAGCGACACCAGGGCACCATTGACGGGTTCT
GCGTTGATCCACATAACGACTTCCTGTTCGTCATCAGCCTGCCTTGTTTCCATGATGGCA
CAGCCGGCACCGGGCCAGCGCGGCCTGGCTCACAGAGTGCGCGCATGGCGCCTACGGCCT
CCTGATATGAGCAAATGAGATAAGCAAAGCGTTATTTCTTGGTTCTCGGCATAACAAGCC
CGCGGCATGCTGAACTCAACCCAACGAGATATGGAGTATCCCCATGAAACTGCGAATGAC
AGCCCTGACCCTGCTCTCCCTGCTGGCCCTCGGTCAGGCCAATGCCGCCGAGATCCGCCT
GCTCAACGTCTCCTACGATCCGACCCGCGAACTGTTCCAGGAGTACAACGGCGCCTTCGC
CAGGGAGTGGAAGGCGAAGACCGGCAACGATGTTGTGGTCAGCCAGTCCCATGGCGGCTC
CGGCAAGCAGGCGCGCGCCGTGGTGGACGGGCTGGAGGCGGACGTGGTGTCGCTGGCGCT
GGCCTACGACGTCAATGCCGTGGCCAGGCAGGGGCTGATTGGCGCCGACTGGCAGAGCCG
GCTGGCCAACAATGCGGCGCCCTACACCTCCACCATCGTGTTCCTGGTGCGCAAGGACAA
TCCCAAGCAGATCAAGGACTGGGATGATCTGGTGCGCAAGGACGTGGCCATCGTCACCCC
CAACCCCAAGACCTCCGGCGGGGCGCGCTGGAACTACCTGGCTGCCTGGGGCTACGCCCT
GAAGAAGAGCGGCAGCGAGGAGGGGGCCAGGCAGTTCGTCGGCGATCTCTACAAGAACGT
GAAGGTGCTGGACTCCGGCGCCCGTGGCGCCACCACCAGCTTCATCGAGCGCGGCCTCGG
CGATGTGCTGCTGGCCTGGGAGAACGAAGCCCTGCTGGTGCTGGGTCAGCCCGGCAATCG
CGACAAGTTTGAGCTGGTGGTGCCGTCGGTCTCCATCCTGGCCGAGCCGCCGGTGGCGGT
GGTGGACAAGGTGGCCAGGAAGCACGGCACCGAGGCGGTGGCCAAGGCTTACCTCGACTA
TCTCTACTCCGACGAGGGGCAGCGCATCGTCGCCAAATATCACTATCGCCCCAGCAACCC
GGCAATCCTGAAGGAGACCGCGGCCCAGTTCCCGCAGCTGACCCTGTTCACCGTCAAGGA
TCTGGAAGGGGACTGGGACAAGGCGCAGAAGAAGCACTTCGCCCAGGGCGCCCTGTTTGA
CCAGATCTATCAGCCGGGTCGCTGAGCGGCCGGCCATCGTCAACTGAACTGGCCCCTGTG
CCAGCTGATAGGAGCACCAAGATGAACAAGATCCTCCTGGTTCCCGGTCTGCACAACAGC
GGGCCGGATCACTGGCAGAGCCGCTGGCACCAACAATTCCCCCACTGGCAGCGGATGGTG
GGGCTGCCGTGGGATCGGCCCGACCTCACGGTCTGGAGCGCCAAGCTGGCGAGCAAGCTC
AAAAGCCGGCGCGGGCGGGCTCACCTGGTGGCCCACTCCTTTGGCGCGCTGGCGGCTATC
ACGGCGGCGCGCCGGCAGCCCGACAAGGTGGCCTCGCTGTTTATCGTGGCGCCGGCGGAT
CCGGCCCGCTTCGGCTTGCCAGACGAGTTGCTGGCAGGCTCGCTCAAGGTGTCGGCCCAG
CTGGTGGCCAGCCGCAACGATCCCTGGATGAGCTTCGAGCGGGCCGAATACTGGAGCCGC
CAGTGGCAGGTGCCGCTGTTCGATGCCGGCGAGGTGGGCCACCTCAATGCCCAGTCCGGC
CACGGTGAGTGGCACCAGGGGCTCAACCTGCTCGGCACCCTCTATCGGCGGGCCGAGATG
GTGGTGGCACCGACGCCGGCGGTGTGGGAGCGGCGGGCAGCCTTGAGTTTTCGCTGAGCG
GCGAGCGTTGATCACAGAGGTTTGGAACAGAGAGGGAGGGCAGGCACCCGACACCACGAC
AGTCTGATTTGGATAGCTTGGTACATTGCACGACGCTCCATTTTTAGGTCTTTTATTTAT
ATAAAAGACCTTTTTTTCATTTTATGGCTCTAAAAGCCTTGTATGTCGTTGTTAGATAAA
AAAGTGCTTAGCAAAGGCGTTATTGGTGTTTGTTGCCCCAAACAGGAATGCGCAGAATCG
CTGTATCTAATGTTTTTCATAACAAACGGATGCGTTATGCGATTTGGTTCTTACTCCGTG
CTGCCGGGCTTCGGCCCGACCCTCGGCTTCAGCCTGCTCTATCTGGGCGTGCTGGTGCTG
CTGCCGCTCTCGGCGCTGGTGCTGTTTGCGGTGAACAATCTGACCCTGGCCGAGTTCTGG
CAGGTGATAGGTTCGCCGCGGGTGCTCGCCTCCTTTCGTCTGAGCTTCGGGGCCGCCCTG
GTGGCGGCGCTGCTCAACGCCCTGTTCGGCCTGATCCTGGCCTGGGTGCTGGTGCGTTAT
ACCTTCCCCGGTCGTCGACTGGTGGATGCCCTGATCGACCTGCCGTTCGCCATGCCTACC
GCCGTCTCCGGCATCGCCCTGTGCGCCATCTTCGCCCCGAACGGCTGGATCGGGCAGTGG
GTCGCCCCGTTTGGCATCGAGCTCGCCTACAACCCCATCGGCGTGGTCATCGCGCTCACC
TTCATCGGGCTGCCGTTCGTGGTGCGCACCCTGCAGCCGGTGCTGCGGGAAGCCGAGACC
GAGCAGGAGGAGGCCGCCGCCAGTCTGGGCGCCGATCGCTGGCAGACCTTCATCCGGGTG
CTGTGGCCGACCCTGGTGCCGGCCCTGCTGACCGGCTTTGCCCTGGCCTTCGCGCGGGCG
GTGGGGGAGTACGGCTCAGTCATCTTTATCGCCGGCAACCTGCCGATGGTGTCGGAGATT
GCGCCGCTGATGATCATGAGCCACCTGGAGGAGTACGACTACGCCGGCGCCTCCGCCATC
GCCGTGGTCATGCTGCTGATCTCTTTCATTTTGTTACTGCTTATCAACAAGTTGCAGGCC
TGGAGCTGGGCCCGTATCGGAGGGAGCCGGATATGAACGCATCCAACGCAAGCCTGGCGC
TGGCAACGGGCGAGGCTGCGCCGACCACCTCGGTGCGCCAGCCCCCCGTCATCCGCGAGC
CGGTCTGGGTCAAGTGGCTGCTGGTCACGGTCGGTCTCGGCTGGTTTGCCGCCCTGCTGC
TGCTGCCGCTGGCCACCGTCTTTATCCAGGCGCTGAGCCCTGGTTTGGCCTTCTTCTGGC
ACGCCATCAGCGAGCCGGACGCCCTCAGCGCCCTCGGCCTCACCGCCCTGGTGACCCTCT
GCTCGGTACCCCTCAACCTGCTGTTCGGGGTCGCCGCGGCCTGGGCCATCGCCCGCTTCC
GCTTCCCGGGCCGGCAACTGCTCATCACCCTCATCGATCTGCCGTTCTCCGTGTCGCCGG
TGATCGCGGGCCTGATGTTCGTGCTGATGTTCGGCAGTCGCGGCTGGTTCGGCGAATGGC
TGAGCGAGCACGACATCAAGGTGATCTTCGCCACCCCCGGCATCATCCTGGCCACCACCT
TCATCACAGTACCCTTCGTGGTGCGCGAGCTGCTGCCCCAGATGGAGGCGCGCGGCCCGG
AAGAGGAGGAGGCGGCCATCATGCTGGGGGCGAGCGGCCTGCAGATGTTCTGGCGGGTCA
CCCTGCCCGGCATCCGCTGGAGCCTGATGTACGGCCTGCTGCTCTGTACCGCCCGGGCGG
TGGGGGAGTTCGGCGCCGTGTCGGTGGTCTCCGGCCACATTCGCGGCCAGACCAACACCC
TGCCGCTGCACATCGAGATCCTCTACAACGAGTATCAGACCGGCGCCGCCTTCGCGGTAG
CCAGCCTGTTGGCCCTGTTCGGGATCTTCACCCTGCTGGGGGAAACCCTGTTGGCCCGGC
TGCGTGCCCAGCCCGTTCACTCTCACTGATCACCGAATTCAAGAGGCTGCCATGAGCATT
CAGGTACAAGGACTCAACAAGCATTTCAACCAGTACGCGGCGCTGGCCGACATCAACCTC
GATTTTCACGACGGTGAGCTGGTGGCGCTGCTCGGCCCCTCCGGCTGCGGCAAGACCACT
CTGCTGCGGATCATCGCCGGGCTGGAGCAGGCCGACAGCGGCCACGTCATCATCCGCGGC
GAGGATGCCTCGGATCTGCACGTGCGCGAGCGCAACGTCGGCTTCGTGTTCCAGCACTAC
GCCCTGTTTCGTCACATGACGGTGTTCGAGAACGTGGCGTTTGGCCTTAGGGTCAAGCCA
CGCAGCGAGCGACCGGCCGAGGCGGCGATCCGCGCCCGGGTCAAGGAGCTGCTGGATCTG
GTGCAGCTCAGCCATGTGGCCGCGCGCTATCCGACCCAGCTCTCCGGCGGCCAGCGTCAG
CGGGTTGCGCTGGCCCGCGCGCTGGCGGTGCAGCCCAAGGTGCTGCTGCTGGACGAGCCC
TTCGGCGCCCTCGACGCCCAGGTGCGCAAGGAGCTGCGCCGCTGGCTGCGCGAGCTGCAC
GACGAGCTGCACGTCACCAGCCTGTTCGTCACCCACGATCAGGAGGAAGCGCTGGAGGTG
GCGGATCGGGTGGTACTGATGAATGCCGGCAAGGTCGAGCAGATCGGTACCCCGGCCGAG
GTCTACGACCAGCCCGCCAGCTCCTTCGTGCACAGCTTCCTCGGCAGCGTGAACCTGTTT
CGCGGCCGGGTGGCCGGGCAGGGGCTCGGCATCGGCGAGCAGCTGCTGGGCGGGCCCATC
AGCTCCCAGCTGGCGGAAGGCAGCGCGGCCGTCGCCTATGTGCGTCCCCACGAGCTGGAG
ATAGTGCCGGCGGATGCGCCGGGCGGCATCAGCGCCACCATCACCCGATTGCTGCCCATG
GGGCCGCGCATCCGGGTGGAACTGCGTGGCAATGGGGATACAAACGGTGCACACTTCGAG
GCCGAGCTGAGCAAGGAGGCGGCCCGCGCCTTCAGCCCGGGCCAGGGGGTGCGGCTGGTG
GCCAGACAGGCCCAGCTCTACCCGGATTACCAGATTTAAGTGGCAGGCCCCTGGCGGGCC
GCGCAGGCAAGCAGCGGGACCAGGGCGGAGTCTGCCCGCCTGGGATGCAACAGGGTCAGT
ATGGCGGTCAGAGTTCAGGCTCGGGCAGCCAGACAAGATAACAACAAGGCGGCGGGGAGG
GCCCCGACCGGCCGGTCAGCGCAGGAGGCGATGACGTGAATTTTCAGCAGTTGCGAATCA
TTCGGGAGGCGGCACGGCGGGATTACAACCTGACCGAGGTGGCCAATGCCCTGTTTACCT
CCCAGTCCGGGGTCAGCCGCCATATCCGCGAGCTGGAAGAGGAGCTGGGGATCGAGTTGT
TCATCCGCTACGGCAAGCGGCTGCTCGGCATGACAGAGCCGGGCAAGGAGCTGCTGGTGA
TCGCCGAGCGCATCCTCGGGGATGCCGAGAACATCCGCAAGCTGGCCAGCACCTTTGCCA
ACCGCGACTCGGGCCGGCTGCTGGTGGCGACCACCCACACCCAGGCCCGCTACGCCCTGC
CGCGGGTGGTGAAGGCGTTTCGCGAGCAGTTCCCGCTGGTGCAGCTGGAGCTGCGCCAGG
GCGGTCCGGAGGAGATAGTGCGGCTGGTGCAGACCGGCGAGGTGGACATCGGCATCAGCA
GCGAGCAGCTCGACAAGAGTGAAGGGGTGGTGGCGTTTCCCTACTACCGCTGGCACCACA
ACATAGTGGTGCCGGAGCAGCATCCGCTCAGTGCCGAGCAGGAGCTGACCCTGGCGGCGC
TGGCCCAGTGGCCCATCATCACCTATCAGGCCGGGCTGACCGGGCGGGCGCGGGTGGACG
AGGCGTTTGCCGAGGCCGGCATAGCCCCGCAGATCCTGCTGACCGCACAGGACTCCGACG
TCATCAAGACCTATGTCGAGCTGGAGATGGGGGTGGGCATACTGGCGGACATGGCGTTCG
ACACCCAGCGCGACAAGGGACTGGTGCAGCTGGACGGCAGCCGGCTGTTTGCGCCCCACA
CCGCCTGGATCGGTCTCAAGCAGGGGCAGTTCCAGCACAACTTCGCCTGGCAGTTTATCC
AGCTCTGCAACCCTGAGCTGGCACTGGCGGACATTCAGGCCCGCGCCATGGGCGGCGAGC
CCGCCATCGACTTTCAGATCTGAGCTGTCACAGCAGAGAAAACGGGGAGCCAGTGGCTCC
CCGTTTTGTTGATGGCATCGTGCTGCGCCTGCGGATCAGTTCACCAGGATCCAGGCATCC
TGCCAATTGCTACCGACCCCAGGCTCATACTGGGTGGCACTGGCCGACCACTGGCTGCAC
CAGCCGCGATAGGGGAAGGGCTTGCACTGGTAGACCTTGCCGTTCTTGGGCTGCAGCACT
TTGGTGCCGTCGGTGTAGGACTTGAGCCCCTCCGGGAAGGTGAACTGGTAGTCACCGCCG
GCGGCCGGATCCTTGAGCATCAGGTCCAGGGTCTGCTGCACCGCCTCGCCACCGGCCTTG
GGTTTGCCCTCGATCACCAGCTGGTGGTGACCGGCGCTGAGCCCGGTGAGCGGCATGGTG
AAGCTGTGGCTGCTGTCCTTGATGTCGGCGCTGGTCTGCCCCTTGGCGGCCCCACCGTGA
TCATACAGGGTGTTGGTGACGGTCAGATCGCCCTCGGCAGCCACGGTAAAGTTGAGGGTC
AGCTTGCCCTCGTCGAGCAGGTAGTCGCTCTCCAGGCCGCTCACGCTGACGCCGTTGCTC
ACTGGCGGCTGCTGTTGCTCAAGCTGGATCTCGACCCGTTCCAGCGCGCTGCCGGCCTTG
AAGTAGACCGGGTTCTGGCCGTAGACGGGGTTGAACTGGCCGTCACCGCTCTGCTGGCCA
GCGCGGATCTGGCTCTGCTCCGCATTGATCTTGCTCGCCAGGGCGTGGGTCCAGTTGTTC
TTCTGCCCCTGCTCCGGGCTGGCGATGGTCAGCTCGGTCTGCAGATCGGGGCGCACGCCG
TTGGCGTCGAACACCAGGGTTCTGGCTTTGTCGCCGACCGTCAGCTCGGTGGAAGGGTAG
ATGGTACCGCCCTGGCTCCATTCCAGCGGTGGCTGGGTGCCGCCCTTGAAGTTGGCGTCG
ATCACGTTATAGAAGCTGTTGCTGGTGTCACCCACTTCCCACACCCCCAGGATCACCTGA
TAGCCGGTGCGCTCGGGCAGGTTGCACTGGTGGGTGACCTGCTTGGGCGGTTGGGTCATG
TTGCCGTCCACCACGCAGAAGGGGGTGAGCTCGAAGGAGGCGCGAGTCAGCGGCTGGTTC
GGGTTCCAGTCCTGCTTGGTGAGGTAGTAGCGCCAGTTGCGGGTGACGTGGTTGGCGGTG
AAGGTCCAGCTGATGGCGAAGGGGCCGGCTTGTACCTCGCGGCGGGTCCAGCGGTCGCTG
GTCTGGGCGTTCAGCTCGCCCCAGCTGGCGCTGCCGGCCGAGGCGATCTGGCCGTCGGCA
GGGCCACCATTCGGGAAGCCGGAGGGGCCTTCCACGCTCTGGGGTTCCCATTGCACCGCG
CCGCACTGGCTGTTGCCGCCGGTTTTGCACAGATAGTTGCGCGACTCCGGCTGGCTGATG
TAGCCGTGGGCGAGCACGCTGCCACTGACCAGCAGGGCCAGGGTTGCAGCTACGTGATTG
AGTTGAATTTTTGCTGCCATACATTCCTCTGTTCGACAGATGTGGGCAGTCAAGTTGGCA
GGGGCGTTCCCCGAAACACTGTGTGGCAACCCCGCTATCCTGGACGACATGTCTTTAGAC
CGGAGGCTTTGCGTCCTGGCCTTTCAACCAGTTTGCCAAATGACTACATAAAGGGTCATG
GTGTCGCGTTTGGCGACAACTCATCATGACTATTTTTGATTAAATAATTAAGTGTAAATC
TTTACAGCTTGACCTCATCGGAGTAGAGCAAACACTTAACTTTCTGTTTTTAAATGGCTA
TTAACTCGGCGCCACGGCATCAAGTTCGTCGAACAGGTCGACAAGATGCAAATATTTGGC
ATTTTTTCGCAATGAAAAACGTCCCCGCCAGCCGATCTGGCGGGGGCGTGCGCTGCGACA
AGCCAGGACGGATCAGTGGCGGATGCGCGGGCGATCCTCCTGCCGCGGCGGTTGCGGCAT
CCGTGGCTGGGTTGCCGGCTGGTGGTTGGCCGAGCCCAGTTTGAACAGGGCCAGCCGCTC
GTCCAGGCTGCGGGAGAGTCCGGCCAGCAGCTCGCTCTCCTGAGCCAGCTGGGAGGCGGA
CTGGGACATCTCCAGCGCCGAGTCGTTGATGCCGCTGACGTTGCGGTTCATGTCCTCCGC
CACCATGCTCTGCTGTTCCGCCGCGGTGGCGATCTGGGTCGCCATGTCGCTGACGTGCTG
GATGTGGTTGACGATGAGGGAGAGATCCTGGCCCGCCTTCTCCGACTGGCCGACGCTGCT
CTCCGCCAGCTTGCGGCTGGCGTCCATGGCGTCGGCCGCACTCACCGCCCGCTGCTGCAG
CTGGGCTATGGTGCTCTGGATCTCCTCGGTGGACTGGCGGGTGCGGCTCGCCAGCTGGCG
AACCTCGTCGGCCACCACGGCAAAGCCGCGGCCCTGCTCGCCGGCGCGGGCCGCCTCGAT
GGCGGCGTTGAGGGCCAGCAGGTTGGTCTGCTCCGAGATGGCGCTGATGACCGCCGTCAC
CTCGCTTATCTGCATCACCCCCTCCTTGAGCTGGTTGACCTGCAAGGTGGCCTGCTCCAC
CTCGCTGGCCAGCGCCTGGATGCCGTGCACGCTGGCGTGCACGTCCCGGTTGCCGAGGCC
GGCCTCGCTGGTGGCATCCTGGGTGTCGCGGGCGGTGTTCTCGGCGTGGCCGGCCACGTC
GGCGATGGTGGCGCTCATCTCGTTCATGGCGGTGGCGAGCTGGGCCAGCTGATCCCGCTG
GCTGTTGACCGCCTGGTTGGTCTGCTCGGCGGAGGCGGCGATGCGCAGGGCGGCATCCGC
CACGTTGCCGGCCCCCTGGCTCGCCTCCAGCAGGGCGTGCCGGATGGCGCTGAGCCCCTG
GTTGGTGCAGCTGGCGACGGCCCCCAGCTCGTCCTTGCCGTGCACCGGGATGCTCACCAC
CAGATCGCCGGCGGCCACCTGCTGCATGGCCCGGTTGATCTCGGCCAGCGGGTTGACGAT
GGAGCGGCTGATGGCAAAGCCCAGCAGCCCCATCAGCAGGGTCACCAGCAGGGTGGCGCC
CCCCATCAGCTGATACTGGGACCAGATGGTGGCCTGGATGTCCTGCAGCAGCACGCCGGA
GCCGAGGATCCAGCCCCAGGGCTGATAGCCGGCCACCAGCGACAGTTTCTGGGCCGATTC
GCCGGAGGGGGAGACCCACTGGTACTCCAGTCGACCCTGCTGACCCCCTCTGCCGAGATC
CACCATCCGCTGCCAGTGCGCGCCGGCGGTGGCGGATCCGCTCTCGCCCATCTGCTGGCC
GACCAGCTCGGGCCGGACGGGGTGCACCAGCATCCGGCGGTTCTCGTCCAGCACGAACAG
GTAGTTGTCACCGTCAAAGCGCATGCTGTTGAGCATGGCCCTGGCCTCGGCCTGCGCCTG
TGGGGCGGGCAGGGTGGCGGCCAGCGCCTGGATCCGGCTCATGGCCAGATCCAGCACGGC
CTGCAGCCTGGCTTCCCGTTCACTCATCAGATTGCGCTGCAGGGCACTGGCGGAGATGAG
CAGCAGTGCGATGAAGCCGACCAGCGCCAGTGAGAGCAACAGCATCAATTTGCGGCTCAC
GGCAATATCACCGAGCTTGAACATAGTCTCTTCCTTAACTTTCCCATGCGGGTCTGGTGG
TGACCAGTCTGTCGGCTGGCCCTGATTATTTTTCATTTAACATTTAATTAACTTTCAAAG
GCTTGGCGCGACAGCACGCCAATTGAGAAGTTTGACACCAGTATAGCCAGCAGACAGAAA
CCCTCGCTTTTGGTAGCGTGTTCGCGCGCATCCCGGCGCACCATTTGCCGGATTATTTGC
AGAAAATGTGAATGAGTCGGCATTTCACCAAAAAGGAGTGGGCACCCCGTGCGGCCCCAT
AACAAGAGGGAATTTATGAGTTCCATTGCCAGGAATTATCTCAACCAGCTCAACGCCGAC
TACCTGCAGGTGCACAGGCGCAAGGAGGATCTGTTCTGGTCCACCTACATGGGCACCAGC
GACGATCAGGCCGGTTTCACCGCCGCCGAGCAGGCTTACAAGGCGTTCTGCGCCGACCCG
GCGCGCCTGCCGGTGCTGCGGGAGATGCATGCCATGGCCGAGGAGACCGAGCTCAAGCGC
GGTCTGGCAGGCTGGATCGCCTTCTTCGAATGCAACGTCATCGAGGCGCCGGCCGCCGCT
GCCCTGATGGACGAGCTGGTGGCCGCCGAGGCGGCGCTGTTCGCCCGCCGTCGGGAGCTG
AAGCTGACCTTGCTGGACGAGCAGGGCCGCGAGGTGGCAGGCAGTCTGCCCGCCGCCAGC
ACGGCACTGGCTGCCAGTAGCAACGAGGCGGTGCGCCAGAGCGCGCTCGCCATGTTCCAC
ACCCTGGAAAACTGGGTGGTCGACAACGGCTACCTGGCCATAGTCGCGCTGCGCAACCGC
TTCGCCCGGGCCATGGGTTATCGCGACTACTTCGACTACAAGGTGCACAAGAACGAGCAG
ATGAGCCCGGCGCAGCTGTTTGCCATCCTCGACGACTTCATCGCCGGCACCGAGCAGCGG
CTGCACCAGAGCCTGGCCGAGCTGAAAGCGGCCAAGGGGGAGGCGGCTCTGCTGCCCCAC
AACCTGCGCTACAGCGTGAGCGGCGACGTGACTCGCCAGCTCGACCCTTACGTACCCTTC
TCCCGCGCCTTGCAGGATTGGGTCGAGAGTTTCCGCCGCCTCGGCATCCAGTACCGCGGC
GCCAGCCTCACTCTGGATCTGCTGACCCGGGAGGGGAAATACGAGAACGGCTTCTGCCAC
GGCCCGGTGCCGAGCTTCTGGCAGGAGGGGGAGTGGGTGCCGGCGGTGGTCAACTTCACC
AGCCTGGCCGACCCGGCCCAGGTGGGCAGCGGCTGGAGCGGGCTCAACACCCTGTTCCAC
GAGGGGGGCCATGCGGCGCACTTTGCCAACGTCACCGGCAACGCCCCCTGCTTCTCCCAG
GAGTTCCCGCCCACCTCCATGGCCTACGCCGAGACCCAGTCCATGTTCTGTGACAGCCTG
CTGGATGACGCGGACTGGCTCAAGCGCTACGCCAGAAATGCGGCGGGGGAACCGATCCCG
GATGCGCTGATCAAGGCGATGATCGAGGCACGCCAGCCGTTTCGCGCCTTCAACGAGCGC
CAGATCGCGCTGGTGGCCTACTTCGAGCGGGATCTCTACGCCATGGACGAGGCTGAGTGC
ACCCCGGCTGCCGTGCTGGCGCTGGCCCGCCGCTGGGAGCGCCAGATCCTGGGGGTGGAG
AGCCCGCGTCCGCTGCTGGCCATCCCGCACCTGCTCAACCAGGAGTCGGCCTGTGCCTAT
CACGGTTACCTGCTGGCGCTGATGGCGGTGGAGCAGACCCGCGCCTATTTCCTGAAGCGC
GACGGCTACCTCACCGACAACCCGCGCATCGGGCCGGATCTGGCCGCCCACTACTGGGGG
CCGGGCAACGGCATGACCCATGACGAGACCCTACGTAGCCTGACCGGCAAGGGCTTCAGC
GCCGGCCCGCTGGCCGCGGTGTGCAACCAGAGCGTGGCCGAGGCGTGGCAACAGGCCGAG
GCTTGCATGGCGGCGGCCCGTCAGCGTCCGCCGGCCGGCGAGGGGGCTCCGCTCGATGCC
CGCATTCGGGTAGTTCACGGCGACCAGCTTATCGCCGACAATAGCGACTCAGAGGAAGCC
ATGCTGGCCAGCTTCGAACGCTGGATCCGCCACCACTATCAGGAGGCGGCCACCAGTCAC
TGAGGCGCAAGCCGGTGAACATGCGTTATGTCAGACCCCTGCTGCGGCAGGGGTCTGTTT
TTCATGGGAAGGAGTCGAGGGTGGGAACAAGATCGCGGTGGAGGTGGCTGCTGGCCACGC
TGCTGCTGACGGGGTCGCTGGCGCAGCCGGCCCGGGCACTGCAGGCGCTGACCGAGCAGA
TGCCCCCTTACAACTACCAGCTGGCCGGCCAGCCGGTGAGCGGTTTCTCGGTGGATCTGC
TGCACGCCCTGCTGGCGCGCAGCGGTCTGGCGCTGCGCGGCGACATCCAGCTGCTGCCCT
GGGCGCGGGCCTACCAGAATGCCCGTTATCGGGCGGGCAGCATCCTCTTCTCGGTGGCGC
GCACCCCGGAGCGGGAGCACCAGTTCCAGTGGGTGGGGCCGGTCGGGCCGCGCACCATCA
GGGTGTGGCGACTGAGCTCGCGCACCGATATCCAGCCCCGCAGCCTGCAGGAGGCGAGCG
ACTACCGGATCGCCGTGGTACGCAACTCGGCCTCGGCCCAGCAGCTGATCCGCCAGGGGC
TGGCGCCGGTCAGCGTCAACAGCGAGGAGGACAAGTTTCGCATGCTGCTGCGCGGTCGGG
TGGAGCTGGTGACGGCGCTGGAGCTGGGGGCGGCCTTCCACATGCACCAGCTGGGGCACG
GCTTCGAGGCGCTCACCCCGCTGTTCGTCTATGACGACAGCGAGCAGTATTACTTTGCCC
TCAACCTGGCGACGGAGCCGGCCAAGGTGCAGGCCCTGCAGCAGGCCCTCGACCAGATGC
GCCAGGATGGCTCGCTGGAGACCCTGCGCCGGCGCTGGCTCAACCTCCATGCGCAGCCCA
CCGTCTCGCCCGGCGGGGCCGCCCCTTTCTGATCCCCCGTCACCCCGCCGGGTCTAGCCC
TGGATCTTCAGCACGCTGACCGGTTTGCCCTTGAGCGCCACCAGCAGCTGCCGGCCCGCC
AGCTTGTGGCCGTCGATCATGATGGAGTTGTGGCTGAAGTTGGCCACCAGCCGGCTGCCG
TCGGAGAAGCGGGTCTCCTGCACCCGGCCCACCCCGTCACGCCAGCGAAAGCCCACCAGC
GCCTTGTCCCACAGCGCCTCGTGCAGCGGGGCGAACTGCTCGCTCAGCCGGGTCAGCTCC
GGCAGGCGACTGGCCAGCGTGCTGCGGCTCAGGTTGACCAGCGGCGGGGTGTTGTAGAGC
AGACCGAGCAGGGCGCGCTCCTCCTTGATGCCCGGGAATTTCAGGTTGTCCAGCAGCCAG
TGGTGGCTGTTGAGCACGGAGTCGTGGAATACCGCCTGATAGAGGGGCAGCCGATCCGCC
GGATTGAACACCGTCTTCAGGTAGCGTGGCTTGAGCCGGGCGGGCTGGAAGAAGACTTGC
GGCGCTTCGTCCGGCCACCACTTGCCGAGGTAGTAGGGGGACTTGGCCTGCTTGCGCATG
GCGGCATCCTCCCAGCCAAAGCCCCAGCTCTGGATACCGTGGGCAAACAACAGCGGCTTG
CTGGTGAGGGCGTTGCCATCCTCCGAGCCCAGCACCAGGCCGAGGTGCTCCCCCACCCAG
CTCATGCGGGCGTTGCGGTCGGCGACCATGGCCTGGCTGCCCTGCTGGTGGGCCGGGTTG
TAATCGTTGGAGGCCATGGCGGTGCCATCCACGTCGAGGAACAGGCTGTTGATGCCGCTG
GCCTTGGCCAGCTCGCTCATGCGGCTCTTGGCAAACGGCAGGGTGCAGCCGGGGTTGAGA
TAGACCCCCTCGCCGCCAAAGCCCGGCTTGGGCTTGCCGCTGGCCTCGACGATGGCGCAG
CGCTTGCCGATCTCCGGCGGCAGCTGGGCGGTGAGCCAGCTGTCGTTGGTGCCGGGTGGG
ATGGCGGTGTCGTAGGAGTCATAACTGCCCACCAGATAGCCCTGGCGCTGGGCGGCGGTG
AGGGCATAGCCCTGCTGCAGGGCCGCCGTCCACTGCGGGGTGCCGAGCCACAGCTTGCGT
AGTCCCGCCTGCTGCAGCGCCTCGATCACCGGCAGCGACAGCCCCTGGCCCCAGCGCTCC
TGAGGCACCAGCAGATCCCCCAGCTGACCCTTGACCCACTGCTGGCGCAGGGCCAGCACC
TTGCTCTGGGCCTGCGGGCCCTGCTGGGCAGGCAGCGGCAGCTGGCTGGCAATCAGCCGG
TTGAGGCCGGCCATGATCAGGCTCTGCTGCCAGATCTCGGGATGGGCGGCGGCCAGCGCC
TCCCGCTCCTCGGCATTGAAGATCTGCAGCCACTCTGGCTTTTGCTGCAATCTGGCCTGC
AGAGCGGGCCACGCTTTCACGTCCTGCCGATCGAGCAGGGCATCCCCCCACAGGTAGACA
TGGCTGGCGCCGATCAGTCGCCGGCCGGCCGGGACGCGGGCAATCTTGTCGGCCAGGGAT
TGCCAGGCCCCCTCGCTCTGCAACCACGCCCGGTAGCGGCGGGCGCCGGCCAGCCAGTCA
TCCCCCACGCTCAGCCGCACCACCATGGGCGCCTGAGCGTTGAAGCTGCTGAACTCGTGG
CTGGCGCTCAGCTGCAGCCGGCCCCCCTGGCGGCTGAACTTGAGCCGGTTGTCGTAGGGG
CTCTGCAGGATCCAGCTGTAGGTCTGCTTGCCCGCATCCTGGCTCCAGAGCGGCAGCTTG
AGGTCGTAGTGGGTGTTGAGCTCGGCCAGCTCGTCGCCGACATAGCCGAGCCAGTCGCTG
TCGCGCACCGAGAAGCGGCTACCCTCGCCGATGGCGAGGGAGAGGTGGGTCTGGTTTCTC
GGCAGGTTGTACCAGGTCAGCTGACGGGGACTGTCGCTGGCAAGCGTCAGCAGCAGGTCG
TCGCCATCCAGCCTGACCTCCACCCTGGCCTCCTGGGCGGGCCAGCGCCAGCTGGCCTGC
TGGTCATCCTGCTGCAGCTGATCGACCTGGCGGGCGGGCTGGCCCGCGCTGACCGGGATC
CGGTTCACCGCAATGGCCAGGGTATCGGGATCGATGCTGTAACTTTGAGTCCCGCCCTGC
AGGGTCAGGGGGGCGGCGGCGAGCGGCGCCGCCAGCCATGAAATTGCCAGCCAGCCCAGT
GCTGGCGCCGTTATCCGCAAACCGTTCATGCAACATCCTTGACCTGATCAATGCCATCAG
GGTACGCCGCCGCCCGCCTCCCGGTACAGCCAAATTTGTTTAACCCATATGGGGTGAAGG
GAGTCATGCCGGTCGCTTTCACGGACGTTTTATCGCAGCAAAAAAGCATCATTCGAACCC
TTCCTCAGCCCCCGCCAGCGCTGGCTTTGTCGACTCAAATGGATGTCACCAAACGCCGCC
GTCGATTTTTCAGACGCCCCATATAGGGGGGTGCCAGCCTTGTCGCCAGTTTCTAGCATG
CCCCCTCACTTTGAATGCAATTCATTGTTTTATAAGGATTGTTTTTGACTGGAGTATCAG
TATGAAGAGAGCGAAGTGGGGGCTTGGGCTGGCGTTGTGTGCCCTCTTGGTCGGGGTTAT
CGGCTGGTGGCTGTGGTCGCAGCCGGTGGCGCCCGGCGCAATGATGGCAGGGGATGAGGC
GCGTGCGGCAGAGTCGGCCCCGCTGGTGGAGCTGACGCCACTCGCCGCCATGCCGGTACC
CGAACTCAAGCCGGCGCCGGTCACGCCCCCCGCCAAGCCGGATCGGCTGCGGGAAGATGG
CAGCCAGCAGCTGGAGACCCCCTGGCAGGCGGCCGAGGTGGATGCGGACTTTCCGCTGGC
GGAGCCCGGCGATGCGGTCGAGCAACCCCAGCCGATCGCCCTGCAGGGCAGCGATCTGGA
GCGGGCCCAGGTGGGTGACAGCGTAGCCCTGCCGCTGCCGGATGGCAGCACCCTGCAGGC
CAGGGTGACCAAGGTCGAGCTGCAGCGCGGCGGGGAGCGCAACTGGCAAGGGGAGATTCG
GGTCGAGGGTGACAGCTATCCGGTCAATTTCACCGTCGGCAAGCAAGCGACTTTCGGGTT
CATCGGCACGCCGCAAGGCAGTTACTCCGTCGAGACCCTGGGAGGCAAGGGCTGGGTTTA
CAAGAACCCGCCGCTGGATCTGGGTCATGGCGGCGATGACGCCCTGATCCCGACTCACCA
ATAACAACAGAAAAGGCAGATCACATGCAGAAAACTACCTTGGGGATCATGATTGCGGGA
TTGCTCGGGGCGACCCCCGTGCTGGCGGAAACCATCGACCTGATGGTGCTGCACAGCCCG
GGGCTGGCGGCCCGCTATCAGGGGGATGCGCAGACCCGGATCCAGCACATGATCAACGTC
ACCAACCAGATCTATGCCGCCAGCGGCCTGGATCTGACGGTGCGGAGCGTGCACGACCAG
CAGGTCAATTACCCGGATGGCGGCACCGACGAATCCGCGCTCAACGCGGTGACCTACCAG
CAGGATCCGGCTTTCAAGCAGGTACCGACCCTGCGCACCCGTTATGGCGCCGACATGGTG
GTGCTGATGCGCCCCCAGACCGGTGACCACGGCAGTTGCGGGCTGGCCTGGGTTGGTGGT
TCCGCGACCTATAGCGATGGCCGCAAGGCGTATGCCGACGGGGATGTCTCCCAGGATGCC
GGCAGCATGTTCAGTCATGTCACGGCCACCGGCTGTGGCGACGTGGTGCTGGCGCACGAG
CTGGGTCACAACATGGGGCTCAACCACTCCCGCCTGCAAGATGGCACAGGGGGCACTTAT
CACTATGCGCTGGGGCACGGGGTGCGGGGTTCCTTCGCCACCGTGATGGCCTATCCCTCC
AGCTTCGGGGTCTACAGCCACGAGTACAAGTTCTCCAGCCCGGACCTGGTCTGCAAGGGG
CAGCCGTGCGGCGTGGATTACCGGGATCAGGCCAACGGGGCCGATGCGGTGCGGGCGCTG
AAGGTGACCACGCCGCAGATCGCCGCCTTCTACCCCACCATGGTGACGGAAGCGCTGCCG
GATCTGGGCGAGCTGGAACGCTCCCTCGAAACCCGGCGCCAGGACCTGGCGGCGGCCCAG
GAGCACTACAGCCAGCAGGTGGCGGCCAGAACCGCCCTGCAGGATCGCCAGCAGACGCTC
AAGGGCAACTTTGATCGCTACCAGCGCGAGCTGAACCAGCTGAACCAGCGCAACCGCCAG
ACGGTGCAGGAGATCAACCGGCTGGTGCGCGAGTACAACAGCTACAGCGGCAGCTACGGC
CCGGAAGAGTATCGCCGGATCCGCGCCATCCAGGCGGGCCTGAGCACCCGCATCGATCAG
CTGCACGATGAGAACAACGCCATCATTCGCCAGTCCAACGAGATCAGCCAGCGTTACCAG
GCCGAGGTGAAGGAGTACAACGGCAGCTGGGATCGCTACAACCAGCTGGTGGCCGCGGTG
AAGAGTGCCGACGGCAAGGTGGACGAGGCGCGCCGTGAGCTGGAGCTGGCCGAGCACAGG
TATCAGCTGGCGCTGGCCCGCCAGCCGGTCGAGACGCAGCCGGCCTGATGCATCAAGGGC
GCCCCGCAACAGGCGGGGCGCCCTTGATGTCTGTCATAGGAGCCGACCGGGCAAGCCCGG
CCGGCTCCTCTTTTTATGGCGGACTTATCTGGCCGCCGGTAGCTGGGCGAGGGCGGCCTG
CACCGCGGCTGCCAGCTGGGGATCGCGCCCCGCCACCATGTCGGCCGGGGTCAGTGCCAC
CTGCACGTCCGGGATCAGCTCCTGGTTCTCGTACAGGGTGCCGTCGGGGTTGCGCAGCCC
CAGGGTCGGGATGCCGTAGGCGAGGCCCGGGATCAGCCTGGAGGTGTGGCCGTACACCAT
GGTGCCGGTGCCCGGCACCGGCTCACCGACGATGGGGCCCACCTTGAGGGTGCGGTAGTA
CTGGGGAAAGGCCGAGCCTTCCGAGTAGCTGCCCGCATTGACCAGCACCACCGAGGGCTT
GGTCCACTGGCGGGTGGCGGCGTCCGTCTCACCCTTGCCAAGGCGCGGCCAGCTGCTGGC
CATGCCCTGGGCGCTGCCACTGCCGGTCAGGAACTCCACCAGGGTGTTGGCCAGATAGCC
CCCCTTGTTGAAGCGCACGTCGACGATCAGCGCCTCGCGGTTGCGCTGGCGACCGAGGGC
GTCGGCCACCACCTCCTCATAGACGGCGCTGTTCATCTCCGGCAGATAGACGTAGCCGAC
CCGCCCCTGACTCAACTGTTCCACCTGGTTGCGGCGCTTGGCGATCCAGCCGTCGAGCTG
CAGCTGATACTCCTGCTGCTGGTCGATGGCGGTGACCTCCAGCTGGTGTGGCTCCTTGGC
CCCCTTGGGCAGCAGGGTGAGGGCCAGCCGCTGGCCGGCCTGATGGTTGAGCAGGGCATC
CAGCTCGTTGAGGCTGTGCAGTTCGGTGCCGTTGATGGCCAGCAGGCGGGCGCCCGGCGC
CAGATCCGTCTCCTGTTCCAGCGGGCCGCCGGCCAGCAGGGCGGTCAGCTCGACCGCTCC
CTGCCGCTCGCGCCAGTAGCCGCCGAGGCTGGCGGTGTCGTCCGGCATGCGTTGGGAGGA
GTCGGGGACGCTGCCCCAGGTGTGAGAAACATTGAGCTCGCCGGCCAGCTCCGCCAGCAG
GTTGCCGAAGTCACGCTCGTTGCTGATGCCGGGCAGCAGGCGGCGATAGGCGGCCACATA
GCTGTCCCAGTCCACCTCGTTCATGTCGGCCCGGTAGAATTCGTCCCGGGTGAGGCGGGT
GATCTGGTCGAAGGCGGCGCTCATCCGATCCTGCCAGCTGGCGGTGATCAGCAGATTGAA
GGGGTGGCTGCTGGCCTCGCCGGAGCGGGTATCGATGAGGGCGATCTCCCCCTCCCGCAC
CAGGGTGGCGAGGCTGGCATCCTGGTTGAGGCTGGCCAGTGCCGGCCCCGGCTGCTCGGC
AAACAGCAGCTTGGTCTCGCCCTTGCGCAGATCCCGGGCGTAGCCCTTGATCTCGCTCTC
GCCGTTGGCCCCGCTGGTCTCCACCAGATAGACCAGGTGATCGTCGACGATGCGGCTGGC
GAGGACGGTGCCTTCTGGCTGCAGCTGCAGCGCCTCGCGGTGTGCCAGCCGGTCTGTTTC
GAAGCCGTAACCCGTCTTGGGCGGCGCCTGTTCGGCAAGGAAATCGCTTCTGGCGGCGCG
GCTGCTGTAGAGGCCGAGCAGGCTGCCGCCGAGGGGCTCGCCATCGGCCCCCAGCATGCC
GTACTTGGTGGATTGCCAGTAGAGGATGCCGCCATCCTGACTCCAGGCCGGCTCACCATC
CCGATAGCCGTTGAGGCTGACGTTGACCGGCTTGGCCTTGGCATCCCGGGTGTCGATGAC
GGCGATCTCCTGCTGGCTGGAGTCGGGCTGCACGGTCAGCGCCAGGTGGCGCGAGTCGGG
GGCAAAGGCCAGCTCCACCGCATGGCGGGAGGGGTTGAACTCGGCGGCGACCAGCTGGCG
CTGCTTGCCGCTGGCCAGATCCAGCAGGTGCACGGCCTGGCCATCCACCACGAAGGCGAG
CTGCTTGCCGTCGGGGGAGAGGGTCGGCACGCTGATGGCGGCGCCCGGGATGGTCAGCAG
CTTCTCCTCGATCAGGGTGCCGGGGGCACTGAACAGGGTGTCCGGCTGCTCCTTCTTGAG
GCGATACAACGCCGCCGGCCCCTCCTGTTCGGAGAGGTAGATGAGCTCTTGCTCTTTATC
CAGATAGCGCGGCGCCGACTGTTCGCTGGGGTGGCGGGTGAGCTGGCGTACCCGCTCGCG
CCGGGTGCCGACCGCGTAGAGATCCCCCTGGCTGACCAGGATCACCTCTTCTCCGTCCTG
GCGGGCGATGGCCTCGTCGATGGGGCCGGGCTGCCAGCTCTGTTCGGCCGGCACCTTGGC
GAACAGCGGCTGGATGGCGAGCTTGTGCGGGGTGTCGCTGCCGGCATCGAGGCGGTAGAG
CTCCCCCTGCCAGGACCAGACCAGATCCCCCTGGCGGGTGGCACTGAGGCCGCGCACCGG
GTGACCCTTGAAGTGGGTGAGCTGGCGATCCTGGCCGCTGGCCAGATCCCGTTGCCAGAC
GTTGAAGTCGCCGCTGCGCTCGCTCAGGTAGTAGAGCTGCTTGCCCTGCTCATCCCAGAC
CGGATCGCTGGCGGCAACCCTGTCCTCGGTCAGCTGGCGATGCTGCTTGCCGTCAAACAG
CCAGAGGCGGGAGACGGCGAACGAATGCTGATGCTTGCGAAACGGCTGATCCATGCCCGG
CATCTGGTAGGCCAGCTGGTTGCCGTGGGGGCGGGCCAGGGTGGCGGGTAGGGGCTGGGC
CGGGGTCAGCGGGCCGCCGGTAACCGGCGTCCAGTAGAGGTTGCCGGCCCGATACCCCTC
CGCCACGAAGTGATCGGCGTCGGGGTTGGTCAGGCGCTGGCTGCTCAGCAGCAGCTGTTT
GCCGTCGGCGCTGAAGGCCTGGGGCAGATCGGGGCGCGAATCGCGGGTCAGCCGCACCAT
CTCGCCGCCGCGGCTCGGAACCACGAACACGTCCTCGTTGCCGTAGAGGTTGGCGGCAAA
GGCTATGAGCTTGCCATCCGGCGACCAGAGCGGGCGCTGGCTCAGATAGCTGCCGTCGGT
GAGGGGCACGGCGGGGCCACCATCCCCCGCACTCAGGTAGACGCGACCCTGCCAGGTGAA
GGCAAGCTGCTTGCCGTCAGGGGAGAGGGCGGGCTCGCGCAGCCAGAGTGGCTCGGCCGC
CTGCAGGGGGGAGCAGATCAGCAAGAGCAGCAGGGAGAGTCGGTATCGCATCGTGAGGTT
CCTGAGAGGTGAAAAGCGCCTTATCTTCCCCCAATGTCCCGCCCGGGACTATCCCGAGAT
AGGGGGGTTATCCCGTTGTTTTGGCAGTTAATTGTAACAATCTATAAAAGATGGCGCGGG
ATATGTTTCTCTGGATATATTGAGTATTGATGGCGATCCAATATGATGGCGCTCGCCCGC
CACACCAGGCGGTGCAGTTCAGATGATTTGGTAACAGAAAAGCCCTTACCAGAGGCTTGC
CGAGGGATGGAATGAGAGCCGTATTACTGTGTTTGCTGGGGCTGTGGCCCGCATTGAGTT
TTGCCACCCTGTCCGCCGATATGGTGGTGGTGAAGAAATCGAGTTATAGCCTGACCCTGA
TGAAGGATGGCAAGGAGGTCAAACGCTACTGGATCGCTCTGGGTCCGGCTCCCAAGGGGC
ACAAGCAGCGGGAAGGGGATCAGCGCACGCCGGAAGGCCGTTACATCCTCGACTACAAGA
AGACCAACTCCAACTATTACAAGGCCATCCACATCAACTACCCGAATCTGGACGACATCA
AGGCGGCCAACGAGATGGGTGTGCGACCGGGCGGCATGATCATGATCCACGGTCAGCGCA
ACAGCATAGGCAACACCCGTTTGCAGCCGTCCAACTGGACCAATGGCTGCATCGCCATGC
TCAACAAGGATCTGGACGAAGTGTGGAACGCCATTGAACCCGGCACCCCCATCATCATTC
AGCCCTGATTCTCAGCAGCGCGCCACCTTCGGGTGGCGTTCTGTTTTTTGGCTCCCTCCT
TTCTTTACCCGCAGCCTCTTGGTATCCGTCCCCGTGCTGTGCTAGTTTTTCCGGCTCGCC
GTGGCCGCAACAAGGATGATCCCATGCCGTCAGCAACCCTCTCTCAGTCCGTCGGGGCCG
AGAGTACCCGCGCGCTCTGGTGGCGCGCCTCCATCGATATTCTGCCGCTCTCCGTCTCGG
TGATCCCCTGGGGGATCCTGTGTGGCGCCCTGGCGCTGCAGGTGGGGTTGAGCCCGCTGC
AGGCTCAGCTGATGTCGCTGCTGGTCTATGCCGGCGCCGCCCAGCTATCGGCCACCACCC
TGTTCGGGGCCGGCACGCCGCTGCTGCCCATCATGGGCTCCACCTTCGTCATCACCTCCC
AGCACCTGCTCTACGGCTTCACTTTTCGCCGCGACGTGCTGCCGCTCTCCCTGCGCTGGC
GCGCCAGTCTCGCCTTCTTCCTGACCGACGAGATGTTCGCGGTGGCGCTCAAAGACAGGG
AGCGCAGCGGCCGCTTCGATCCGGCCTACGCGCTCATCGCCGGCTTCGTCTTCTATCTGT
TCTGGAATGCGGCGACCCTGCTCGGCATCGCCGCCGGCCAGTACATCGACGGGCTGGATC
AGATGGGGCTGGACTTCGCCATCGCCGCCACCTTCATCGCCATGACCATTCCCGCCATGA
AGAACCTGCCCATGGTGGCGGCCACCCTAGTGAGCGGGGCCATGGCGCTGCTCACCAAGC
CGCTGCTGGCGGAGGTCTACATCATCATCTCGGCGCTCTCCGGCATGCTGGTGGGTTATG
TGCTGCACCGGATGAGGAGGTAATCATGAGCTGGCTGATGATAGGCCTGCTGGCCCTGAT
CACCTTTTTCAACCGCTTCGCCTTCTTCTCGCGGCTGACCCGCTATCAGCCGGGCGCCGA
GATGGGGGCTTTCCTCAGCTTCTCGGCCCAGTCGGTGCTGACCGCCATCTGGCTGCCCAT
CGTCTTCAGCTACCAGCCGGGCGCTGGGCTGAGCTGGGATCCGGACTATCTGGTCGCCAC
CCTGCTGGTGACGGCGCTGACCCTGCTGCGGCTGCCGACCCTGCTGGTGGTGGTGGTCGG
CATGGGGGGCTTCTTCCTGCTGCGCTGGCAGGGGGGCGTGGCACAGCTGCTGCCCTGGCT
GGGCTAGGCCCCGTGATCCTGCATGGCGGATGTCTTCATTGGATATCCGCCATGTTGTGA
ATGTCACTTCAAAAAACACCTCTCAAGTGTGAGGATTTAGCTCCCATCCGTCGAGGAGCG
AGCCATGTCCTTCACCGAAACCTGCCAGCGCATCGTGCGCGATCCCCTGTTGTCACCGGC
CCAGAAGAGCCATGCCCTGGCGCTGGCCGCCGAGAATGCGCTGCCCTATCCCGCGCTGCC
CGCCGAGGTGAGCGAGGCGATGGCCAAAGGCTTTGTCTGCGACATGTTCGAGGGGCACGC
CCCCTACAAGCCGCGCTATGTGCTGCCGGATTACGAGAAGTTTCTGCGCCAGGGCTCCGC
CTGGCTGGAGCTGGCACCGCCGCAGGATTTCGACGAGGCGCTCGATGCCCTGCGCATCCT
CTACCACCACGTGCCCTCCGTCACCGGCATGCCGGTCTGGCTGGGCCGGCTCGACCACCT
GCTGCTGCCCTTCGTCAGGGATCTGGATGACGAGACCCTCTATCGCAAGCTGAAGGGGTT
CTGGATCTACCTGGACCGGGTGCTGCCGGATGCCTTTATGCACGTAAATATCGGCCCGGA
CGACAACCGTCTCTGCCGCCTGATCCTGCGCATCGACGGCGAGCTCAAGCAGGTGGCCCC
CAACCTCACCCTGTTCCACGATCCGGCGCAGACCCCGGACAGCCTGCTGCTGCAGGGGGT
GAAGAACATAGCGGCCTGCAGCAAGCCCCACATCGCCAACTACCCGCTGCATCGCAACAC
CTTCGACGAGCGCGGCTTCGGCATCGTCAGCTGCTACAACGCCCTGCCCCAGGCGGGCGG
CGCCAATACCCTGGTACGGGTCTCCCTCAAGCGGGTGGCCGAGCAGGCCCACGGCATCGA
CGACTTCCTGGGCTGCCTGCTGCCCCACTACTGCCGCCTCGCCTCCCGCCTGATCGAGGC
GCGTGCCGCCTTCCTGCACCAGGAGTCCGGCTTCTTCGACAGCTTCCTGGTGCAGGAGGG
GCTGCTGGAGGAGGGTCGCTTCGTGCCCATGTTCGGTATCTACGGCATGGCCGAGGCGGT
CAATCTTCTGATGGACAAGGAGAATCTGCCGGAGCGTTACGGCCGTGACGAGGAGGCGAA
CCAGCTGGGCTATCGCATCTCGGCCCAGCTCGCCCGCCACGTGAGCGAAACGCCGCAGCG
CCACGCCTGGGGCGGCCGCGCCCTGCTCCACTCCCAGGGCGGGCTCAGCGTGGATCGCGG
GGTCACCCCCGGGGTGCGCATCCCCTATGGCGAGGAGCCGGATCCCGCCAGCCACATGCT
GGCGCTGGCGCCCCACCACGGCTTCTATCACTCCGGGATCAGCGAGATCCTCACCCTGGA
TCCCACCATCCGCCAGAACCCGCAGGCGCTGCTGCAGCTCTGCAAGGGGGCGCTCGCCAT
CGGCATGCGCGAGTTCACCGCCAACGTGGCGGACAGCGACCTGGTGCGGGTGACCGGCTA
CATGATCCGCAAGAGCGACGTGGCCCGCTTCGCGGCAGAAGGCTCGCGGCTGCAGACCAC
CTGCCTCGGCGCCGAGGCGAGCGAGCTGACCGGGATCCGCCAGCGGGCGCCGCGGGTGGT
GGGACGCGAGGCGACCCTGTGTGACTACTGAGTGCGGCAGGCGGGCAGGGGCGGCGCGCT
GTGCGACGGTGAGCCGCTGGCTGCCCTTCTCCTGCGTGGACGGCCCCGGCAACCGGCTGG
TGCTGTTTCTGCAGGGCTGCAACTTCGCCTGTCCCGGCTGTCATAACCCGCACACCATCG
GCCTCTGCGATCACTGCGGTGACTGTGTGCCGGGCTGTCCGAGCGGGGCCCTGACCCTGC
ACGAAGGAAGGGTCAGCTGGCAGGCGGCGTGCTGCACCGATTGCGATGCCTGTCTCGATG
TGTGCCCCCGCAGCGCCAGCCCCAAGACCGCCACCATGACGGTGGCCGAGGTGCTGGCCC
TGCTGCGCCGCTACGGCCCGCTGCTGACCGGCATTACCGTCTCCGGCGGTGAGGCCACCA
CCCAGCTGCCGTTCGTGATCGCGCTGTTCACGGCCATCAAGGAGGCGCCGGATCTGGCCC
ATCTCGGCTGCCTGCTCGACAGCAACGGTTCGCTCGCCGAGGCAGGCTGGCAGCGGCTGC
TGCCGGTGCTGGACGGCGCCATGATCGACCTCAAGGGGTGGCACGACTCTGTGCATCACA
CGCTGACCGGCTATTGCCGCGAGCGGGTGCTGGCCTCGCTGCAACTGCTGGCGCAGGCGG
GCAAGCTGGCGGAGGTGCGCCTGCTGCAGGTGCCGGGGCAGAGCGATTATCTCGCCGCCG
ACGGCACGCTGGATGGCGGGCTCGCCGCCTTCTTGCACTCTCTGGGGCCCGTGCCCATCC
GCCTCAACGGCTTTCGCCATCACGGCGTGCGCGGGACGGCGCAGGGCTGGCCAGAGGCGA
CGCGAGAGGAGCTGGAGCAACTGGCCGCGGCGCTGGCGGCGGCGGGGCTTGGCCCCGTCA
CTCTGCCGCCCTTGCTCTGAAAGATTTATTCAATGCACTGATCGCAAAGGAGTTTCATGT
TTATTGATGAAGGTTGCGACGAGCTGGCCGGCTTTTTTGCTGCCTGAGTCTTGAGATGAC
GTAACTGTGATTGCTGTCTATTTGAGCTCTGCGAGGGGGCGGCTAGAATGGGTCAATCGC
CCACCATCAACAGACGAACATGAGTGAATCCAACGCCTTATATCGAGTGCAGTTCATTTG
TCACAACGAGCGTTACGAAGTCTATGTCAGGGAAGTGAGCCAGGGTCAGCTGTTCGGCTT
TATCGAGATCGCCAACTTCGTGTGGGACAACCACACGGCGCTTATCGTCGACCCCAGCCA
CGAGAAGTTGAAGAGTGAGTTTGCCGACGTCAATCGCACCATGATCCCCATGCACCACGT
GCTGCGGGTCGATCAGGTGCGCAAACAGGGGGCTGCCCGCATCACCGAGCTGGGCAACAA
CGTTTCTCCTTTCCCCGGCCCCATCTACACCAAGAAACCCTGAGCACAGTCGTGCCTGGC
ACAGCCTGTGCCGGGCACGGCCCTCATCATGCCAGCTCGCGGGCCAGCTGCAGGATCCGC
TGGCGAAACCAGCGCCGGGCCGGCTCCTCTCCGGCGGGGCCGTACCATACCAGGCTGTGG
GTGACGGCGCCGTAATCAAACGGTACCGGCCGGCTCACCAGAGCGTGCGGGGCCGCCTGT
TCGGCCCAGCCGTTGACGGCGGTGAGGATCAGATCGCTCTGGCGCAGCAGGGTCGCCGCA
CTGCCAAAATCGGGCAGGATGGCGGCGATCTGCCGGCGCACCTGCAACTGGGCCAGGCTC
TGCTCGAAGAAGGGGTTGGCCAGCTCCTGATCGCGAATGGTGATATGGCGCCAGCTCAGG
TAGGCATCGAGATCCCAGGGCCGCGCCAGCGCCGGGTGATCCGCGCGCAGCAGGCAGACC
AGCTTGTCCTCTCGTAGGGTCTCCCACACCAGCCCTTGCTGGCGGGGCAGGGGCTGGCTC
TGATCGTGGGGCAGGATCACGAAGTCCAGCTTGCCCGCCGCCAGGGCCGCCAGCCCCTGC
TCATCCTTGTTGCGAATGTCGGGCACCAGGCCCGGCACCTCGCGCATCAGCTGCGCCAGA
ATGGGCCCCATGGGCCAGACCATGCCGCTCTCGCGCAGGGCAAATTTCAGCTGCCCCTGC
CAGCTGTCGGGATCGAACCCGCCCTGGCCGGTGAGGCCGTTGAGCTCGCTCAACAGCCGG
TGCAGGGTGGGGCCGAGCCGCTCGGCGAACGGGGTCAGCAACAGCTGGTTGCCCTGGCGG
TAGAGCAGCTGATCGCCGAGCAGATCTCGCAGCTGGTTGAGGGTCTTGCTGACGGTGGAG
GGGGTGGTGCAGAGCCGCTCGGCGGTGCGGGTGACGCTCTGGCTGTCGAGCAGCAGGTGC
AGGGTAACCAGGTGGCGGCCGCCGAGGCGGGAGAGGGCAATGAGATCCATAACGGTTCCA
CGAGCAGACGGGACAAACAAAAAGCCCCGCCTGAGCGGGGCTGCGGGCTTAGCCCTTGAG
CACGGCAGCCATGGCGTCGGCCACATAGTCGACGTTGCGGCTGTTGAGGCCCGCCACGCA
CATGCGACCGGAGCGCACCAGATAGACGGCGAACTCTTCGCGCAGGCGGTCCACCTGCTC
CGGGGTGAAGCCGGTGTAGCTGAACATGCCGCGCTGGTTGATGAAGTAGCCAAAATCGCG
GCCCGGCACCTTGGCGCTCAGCACCTCGAACAGCTTCTGGCGCATCCCCTTGATGCGGGT
GCGCATCTCGGTCACTTCACCGACCCACATGGCGTGCAGTTCGGGCTGGCTCATCACGGC
CGCGGTGATCTGGCCGCCGTGGGTGGGGGGGCTGGAGTAGTTGCGGCGCACGGTGGCCTT
CATCTGGCCCAGTACCCGACCCGCCTCTTCGGCATCCTGGCAGATGACCGACAAGCCGCC
ACAGCGCTCGCCGTAGAAGGAGAGGTTCTTGGAGAAGGAGTTGCTGACGAAGAAGCTGAC
GCCGGCGGCCACCATGGCGCGAATGGCGTAGGCATCCTCCTCCAGCCCGTCGCCGAAGCC
CTGATAGGCGATATCCATAAAGGGGATCAGCTGGCGTTCAACCACGAGTGTGATGACCTG
GTCCCACTGGGCGCGGGAGAGATCCACCCCGGTCGGGTTGTGGCAGCAGGGGTGCAGCAG
CACGATGCTCTTGGCCGGCAGGCTGCTCAGGCAGTCGATCATGGCGTCGAACTGCACGCC
GCCGGTGGCCGCATCGTAGTAGGGGTAGTCGTGCACCTTGATGCCGGCCCCCTCGAACAT
CGCCTTGTGGTTGTCCCAGGTGGGATTGCTGACCCACACCTCGGAGGTCGGGAAGTAGCG
CTTGAGCAGATCGGCGCCGATCTTCAGCGCGCCTGAGCCGCCGATGGTCTGGATGGTGGC
GATGCGACCGGCCTTGACCGCTTCGTGGTCGGCACCGAACAGCAGGTGCTGCACCGCGGT
GCGGTAGTTGGCGGCGCCTTCCATCGGCTGGTAGGGGCGCGGGGCCGGGGCGGCGGCGCG
CTGCGCTTCGGCCTGCTGCACCGAGGCCAGCAGCGGAATGCGGCCCTGCTCGTCGTAATA
GAGGCCGATCCCCAGGTTCACCTTCTGCTCGCGGGTGTCTTTGTGGAAGGTCTCGACCAG
GGTCAGGATGGGGTCGCCAGCATAGGCATCGACGTGTTCAAACATGGGGGGTCCTTGCGA
AATGGAATCCAGGGTATGGCGATCAATGATCGGCGGTCATCATGGCGTAAAGCCGGCGAG
GGCTCAAGTCTGAAAGGGGCGCGGGCCGTGGGGCCGACGCCGCCCAGCCGTAAACGGGAT
GATGCGGCCCGCTCCACCGGCCTTACTTCAGATAGGATCGCAACACCCGCACCACCTGAT
CCAGATCCTCCAGCCGCTCGGCCGGGGTCGCCTCTTCGGCGCCGAGATGCTCGCGCATGT
GGCCCTCCAGTACCTCCAGCATCAGGCCGTTGACGGCGCCGCGAATGGCGGCGATCTGCT
GCAAGATGGCGGTGCAGTCACTCTCCTGCTCCAGCGCGCTCTCCAGTGCCCCTGCCTGCC
CCTTGATGCGGCGCACCCGCGCCAGCAGCTTCTTCTTGCCGTGAATGGTGTGTGACATGC
AGGATCCTCTCGATCAATAAAACTATACTGGGGTATAGTATATTGCATTGTCGTCCTCAG
GAGAAATCCATGTCATCCCTCGCCTCATCCCACTGCCACCAACCCGTCGTCCACGAAGGG
AATCCGCTGGCGGAACAGAAGACCCGCTGGACCGTGCTGCTGACCGTCGTCATGATGGTG
GCGGAGATCGGTGGCGGCTGGTTCTACAACTCCATGGCGCTGCTGGCCGACGGCTGGCAC
ATGAGCTCCCATGCGCTGGCGCTCGGCCTCTCGGTGCTGGCCTACCGCGCCGCCCGCCAC
TTCGCCCGCGACCACAGATTCAGCTTCGGTACCTGGAAGATCGAAGTGCTGGGGGGCTTC
ACCAGCGCCCTCTTGCTGGTGGGGGTGGCCGGCATGATGCTGTTCGAGTCGGTGTTCCGG
CTGCTGGATCCCAGCCCGATCCACTACCAGCAGGCCATCGCCATCGCCATCGTCGGCCTG
CTGGTGAACCTGGCCTGTGCCTGGCTGCTCAAGGATGATCACGGTCATCACCATGGCCAC
GGTCACGACCATCATCATGATCATCACGACCACGGTCACTCACACGATCATCACGGCCAT
CAGGATCTCAACCTGCGCGCGGCCTACATCCACGTGCTGGCGGATGCGGCCACCTCGGTG
CTGGCGATTCTGGCGCTGGTGGGGGGCATGCTGTGGGGGGCCGACTGGCTCGACCCCCTG
ATGGGCATAGTGGGCGCCGTGCTGGTGGCGGTGTGGGCTGTCGGCCTGCTACGGGACACC
GGCCGGGTGCTGCTGGATGCCGAGATGGATGCGCCGCTGGTGGCAGAGATCCGCGAGGTG
ATAGCTGAGCTGCCACAGACCGAGATCCGCGATCTGCACGTCTGGCGGGTGGGCCAGCAG
CAGTATGCCTGCGTGCTCTCCCTGCTGATGGCGGTGCCGCTCTCCGCCAGCGAGATCCGC
GCCCGGCTCGCCATCCACGAGGAGCTGGTGCACGTCACCATAGAGGTGGGCACCCCCTGA
TCCTGGCCGGTGGGTCGCCCGCAACAGCAGGAAGGGGCCAGGGCCCCTTCCTGTTTTCTG
GCTCAGTGGGGCGGGCCCTGCACATCGTCCGGTTTGTGCTGCCAGATGGCGCCGAGCAGC
AGCTTGAGCAGCAGCCCGGGCGGATTGTCCAGCAGCCGGCCCGACTCCAGCTGCAGCTGG
CCGTCGGGATGAAAGCCGAGGCTGGCGTGGACGGTGCCATCCTCGCCGCACACCTGGATG
AGACCGCTCAGGCTGCCGCGCTCCCCCGGCTGGCAGCGCAGCCGCAGCTCCCGTGGCTCC
CCCAGCAGGGTGAAGGCGCGGGCGAGGGGCGGGGTATCCTCGTAATCCGGCCAGTTGAAG
AAGTGGTACTGCTCGGCCAGGGTGCCCGCCTGCTGGCAGAACTGGTCGAACAGCTGGGCA
ATCCCCTGATACTCCTGATCCAGCCGCCTGGCCTGCTCCTCAATCCGTTTCATCTCCGGT
TGCTCCTTTGCTCGCTCTTGTTCACTTATCCATTTGATCGGAAATCTTTTTTTCCGAAAT
TGGACGCGCCTTCCGCTGGTATGGGCCGAAACGGACGACGGGTCTGTGAGCCCGATCCGA
TTTTCGTTATGAAAACGTTATCTTGTTGAAAGAGGTTAACTTTTTTGCCTTCCTGCTCAC
ATTTGAAACGATTTCAGCTGATTAATATGGCCCCGCTCGGCAATGACCGGGTACTCGAAT
ATCGAGACTAACTACAGCGGGAATTATAAAAAAATGGATATGAAAAAGACCAAGGTGGCG
CTGGTAACAGCCTCACTGCTCGCGCTTTTGTCCGGCTGCAATGACAACAGCACTTCCCCC
ACCCCGGAACCCTCGGACGGCCCAGTCGCCCGTCTGCCCAATGTACAACCCCCGGCCGAA
CAGCTGGTGGCCGGGCCCGATCAGGCGGTGATCGCCCTGGTGGATACCCAGACCAGCGCC
GCCCGCGGGGTCACTGGTCCCTTCGCCAACTACAGCCTGCACCTGTGGAACAACGACGCC
TGCAACGCCACCGCCGAGAGCGGCCTCAACGCGGGCTGGGACGACAAGGCCAACACCCCG
GCCGCGGTTGACGGCTTCGGCCCGAGCTGGGTGGTGCCCCTTAGCAAGGTGGAAGGGTGC
ATCAACTTTATCGCCCGCAACGGCGATCTGGCCAACCTGACCGGCAGCGACATGAAGGTG
GTCTTCAGCGATCACCCGGACCGCACCGTGGCCATCGTCGCCGGCAAGAACGAGATCTTC
GGCAGCCGGGCCGAGGCCTTCACCGCCGCCTTCGGCGTGGCGGGGGCCAGTGCCCACCTG
ATCGACGGCAACACCCTGATCTGGCAAGGGGGCAAGGACAAACCCCATGTCCGCCTCTAT
TACACCGACTCCGGCACCATCAAGGCCAATGCCGAAGGGGTGTTCGACTTCCCCTACATC
ACCCTTACCCCGACCAGTCTGACTGCCGAGCAGCAGGCCAAGTATCCGCATCTCAAGGAT
GCCGCCGCCTTCGCCCTGCCGGCCGGGAAAGATCTCAAGCCGCTGCTCAAGGGTGAGCTG
GTGGCCATCGGCACCGACGCCGACGGCATTCTGCAGGGGGCGACCCTGGTGCAGAGCGCC
GGTGCCCTCGATGCCCTCTACAGCGAGGCGGCCACCAAGCTGACCTATGGCGCCGTGGTG
GAGGGGGGCAATGTCACCTTCCGGCTGTGGGCGCCGACCGCAAGATCGGTCAAGCTGGCG
CTGTTCGACGAGCAGCACAAGTCGCTCGGCGAGCGCACCATGACCCTGGACGAGGCCAGT
GGCAGCTGGAGCGTGCAGGGCGGCAGCGAGCTGGTGGGCAAGTTCTACCGCTACGACATC
CAGGTCTATCACCCGGTCAGCCGCAAGCTGGAATCCTATCAGGTGACCGACCCCTACTCC
CTGAGCCTGGCGATGAACTCCGAGTTCAGCCAGGTGGTGGATCTCAACGATCCGGCCCTC
AAGCCGGAAGGGTGGGACAGCCTGAAGGCGCCCCACAGCCAGCAGAACCCGGCCGACATC
ACCATCTATGAGGCCCATGTCCGCGATCTGACCGGCAACGACGACTCCACCCCGGCCGAG
CACCGCGGCAAGTTCCTCGGTCTGACCGATACCGACACGGCGCCAGTCAAGCACCTGCAG
GCGCTGGCCAAGAGCGGCGTCAGCCACCTGCACCTGCTGCCGGTGTTCGACATCGCCACC
GTCAACGAAGACCCGGCCAAGGTGGCCAACATTGGCGACGACTTCGGCAAGCTGTGCCAG
GTCAACCCCGAGGTGCAGAACTCCAAGTTCGCCGGCTACTGCAGCAGCGGCCAGACCATC
GAGGCCGTGCTCGGCGATCTGCAAGGGGGCGACAGCAAGGAGAACCCGCAGGTGCAGGAG
CTCTACGGCTACCTGCGCGGCGTCGACTCCTTCAACTGGGGTTATGACCCCTACCACTAC
ACCACCCCGGAAGGCTCCTACGCCACCAACGCCGAGGGCAGCCAGCGCATCCTGGAGTTC
CGCGAAATGGTCAAGGCCATCAAGCAGAACATCGGCATGAACGTGGTGATGGACGTGGTC
TACAACCACACCAACGAGGCGGGCCTGGGGCCCAAGTCGGTGCTCGACAAGATAGTGCCC
TGGTACTATCAGCGCCTCAATCCGGAGACCGGCTCGGTGGAGAACTCCACCTGCTGCTCC
AACACGGCGCCGGAACACGCCATGTTCGCCAAGCTGATGGATGACTCCCTGGTCACCTGG
GCGCGCGACTACAAGATCGACGCCTTCCGCTTCGACCTGATGGGCCACCACCCGAAAGAT
CAGATGGTGCAGGCGCTGGCTGCGGTGAAGCAGGTCAACCCGGAGATGTACTTCTACGGC
GAGGGCTGGAACTTCGGCGAGGTGCAGGATGACAAGCGCTTCGTGCAGGCAACCCAGAAA
CACCTGGCCGGCACCGGCATCGGCTCCTTCTCCGACCGGCTGCGGGATGCGGTGCGTGGT
GGCAGTCCGTTCGACGGCGGCGACACCATTCGCAAGACCCAGGGCTTTGGCAACGGCGCC
CTGGTGGATGCCAACGAGATGGACGGCGTCGATCGCGCCACCGCCCTGCATCAGAGCGAC
CTGGTGCGCCTCGGCATGGCCGGCAACCTGAAGGAGTTCATTCTGACCGACAAGGACGGG
ATGCCGAAGAAGGGGGCCGACATCGACTACAACGGTCAGCCGGCGGGCTATGCCCAGGAT
CCGACCGAAATCCAGAACTACGTCGACAAGCACGACAACCAGACCCTGTTCGACAATCTG
ATCTACAAGGCGCCGCAAGGGGCCGATCTGGTGCGGATGCAGGGGGTATCGCTTGCCACC
GCCATGCTGGGGCAGGGCATTCCGTTTACCCACGCCGGTGTCGAGCTGCTGCGCTCCAAG
TCCATGGAGCGGGACAGCTACGACTCGGGTGACTGGTACAATCGGGTCGACTACACCCTG
GCCGACAACAACTTCGACAAGGGGCTGCCGCGCAAGGACAAGGATGGCGACAATTATCCG
CTGATCGAGCAGGTGCTCGGCAAGCACGTCAAACCGAGCGGTGCCGACATGGCGACCATG
GTGGGCTTCTATCAGGAGCTGGCCGAGCTGCGCCAATCCTCCCGTCTGCTGCGTCTGGGC
AGTGGCGCCGAGGTGATCAAGCGGGTCGATTTTCGCAATACCGGCCCGGATCAGGTGCCC
GGCCTCATCGTGATGACGGTGGATGACGGCATCAATGCAGGTGCGGATCTGGATCCGGCC
ATCGACGGTCTGGTGGTGATGATCAACGCCACCAATGCTCCCCAGAGCGTCAGCGACTTC
CGTGACGGCAACGATCAGCCCATCGACCTGACCAGCCTGCAGCTGAGCCCGGCCCACCAC
GGCGGCGAGAGCATCGCCCGCGATGCCGCCGTCAATGGCGGTACCCTGACCCTGGGTGCC
TGGTCGGCGGCGGTGTTCGTCAAGCCGCAGAGCGGTGCCCAGGGCAGCGGCCTGCCGGTC
GGCAAGAAGACTGACCTGAGCACGGTACCGCCGTTCGGTGACACAGCCGTCTATCTGAAG
GGGTTCCTCGATGAGTGGGGCAACACCAACCAGATGACCTTCACCAGCAACTTCATGTAC
GAGTTCACCACCGAGGTGAGCAGCGACAAGCTGGGCACCACCAACGTCAAGATCGCGGAC
GCCAGCTGGGGTCCCCTCAACTACGGCAGCTGCAACGCCGGTGACAAGCTGGTGGTCGGC
ACCCCGCTGACCCTCTGCAAGGGTGGCGATACCGGCAACATCGGGCTCGATCTGGCCAAG
GCGGGCAGCTACAAGTTCGTGTTTACCGCCATGAACAAGGACAAGCCCACCCTGAGCGTC
AGCTTTACCGAGCCGGTGCAGAGCTGCAAGGTGCTGGACACGGTGGCGGGCAATCCGCTC
GGCTACAACCTGTTCGTCAAGGGCGAGCTCTCCGGCTGGGCCGCTCAGCCACAGTACCAG
TTGAGCTACAAGGGGATGGATGGGGATCTCGCCATCTATCAGGCGGCCTTCAACTACACC
GGCAGCACCGAGTTCAAGGTGGCCAACGAGGACTGGAGCAAGGAGTACCTGCTCAACGGT
GGCGGTGCGCTGAAGGCGGAGACCGGTTACCCGTTCGCCTTCTCCCAGGCGGGCAGCGCC
AACAACAGCATCACCTTGCCGCAGGGGCTGTGGAGCGTGCTGGTGAAGGTTGACCCGGCT
GGTGTCAAGGCGGGTACCGCCGTGATCCAGGAGTGCAGCGCCAAGTAGTCATTCCCATCG
AGCCCGGGGCTGGCTCGGCAGCCCAGGGTTGAATTCCACCTTGCCAAGGGTGGGATAACA
CCGAGAGAGTAAGCAAAGCGCGACTGCCGACCGGCAGCCGCGCTTTTTCTTTGCTCGTGG
GCGAGGCAATAAAAAAGCCGCCCCGTTGGGGCGGCTGTTGGTTGTGCCGTCAACGGCCGG
CTTAGCGCTTGCGCAGCAGACGCAGGGCGTTGGCGGTGACCAGGGCGGTGGCGCCGGTGT
CGGCCAGCACCGCAATCCACAGGCCGGTGATGCCGAGCAGGCTGGTGACCAGGAAGATGG
CCTTGAGCCCCAGCGCCAGCGCTATGTTCTGGTGGATGTTGGCCAGTGCCGCGCGGGAGA
GCCGGATCATGGCGGCGACCCCGCCGAGCTGGTTGTGGGTCAGCGCCGCATCTGCGGTCT
CCAGCGCCACGTCGGTGCCGCCCCCCATGGCGATGCCGATGCTGGCCCGTTTCATGGCCG
GCGCGTCGTTGATGCCGTCGCCGATCATCGCAACCTTTTGCGTCAGACCGAGCTTGGCGA
TCTCATCGACCTTGCCCTCCGGCAGCAGGCCGGCGCGCCAGCCCATGCCGAGCTCGCCGG
CGATGGCCTCGGCGGCGCGGGGGTTGTCACCGGTCAGCATGATGCTTTGCAGGCCAAGCT
CGCTCAGCTCGCGCAGGGCCGGGGCCGCCTCGGGGCGGATCTGGTCGCGCAGGGCCAGCA
GGGCCGCCGGGGCGGCATCAGGCTGACCGAGCACCACCACCGTCTTGCCTTGCTGCTCCA
GGGTGGCGACCCTGGCCTGCATCGCCGCATCCAGGGTGGCGACCCGGCTCGGTGCCAGCA
ACTGCCAGAGGGTGCCGTTGATACGACCCTCCACCCCCATGCCGGGCAGGGCGCGCAACT
CCTGGGCCGCAGCGGGGCTGAGGCCCCGTTCGCCGGCCGCCGTCACCACGGCGCGGGCCA
GCGGGTGGTGGGAGCCCTGCTCGATGGCCGCTGCCAGTGCCAGCAGCTCGGCCTCAGGCT
GGCCATTGAGGCTCACCAGTTCGGTCAGCTGCGGCTTGCCCAGAGTCAGGGTGCCGGTCT
TGTCAAAGGCCAGGGTATCGATGTGGGCGAGGCGCTCCAGCGCGGCCCCCCCCTTGATGA
GGGCCCCCTGCCGGGTGGCTGCCGCCAGCGCCGAGGTGACCGCCGCAGGGGTGGAGATGA
CTAGGGCGCAGGGGCAGCCGATCAGCAGCAGCGCTAGCCCGCGATAGACCCACTCGTCCC
AGCTCTGACCGAAGGCGAGTGGCGGTACCAGCACCACCAGCAGGGCGACCAGCATCATGG
CTGGGGTATACCAGCGGCTGAAGCGGTCGATGAAGCGCTCGATGGGGGCGCGCTGGGTCT
CGGCCTCTTCGATGAGATGCAGGATGCGGTCGATGGCGTTGTTGCCGGGCTCGGACACCA
CTTCGAGACGCAGCACCCGATCCGCCGCTAGGCTGCCGGCGGGCACCTTGTCACCCTGAC
GGCGCTCCACCGGGATGGATTCGCCGGTCAGGGCGCTCTCGTCAAAGGCGCCGAGGGGGT
CGAGCAGGCGGGCATCGGCCGGCAGACGGGCGCCCGGGGCGATTTCGATGATGTCGCCTG
GACGCAGTTCATCGGCGGCCACCTCTTCCCGCACCTCGCCCTCGGCAGTGGTGCGGATGC
GCAGCGCCTTGTCAGGCACCAGCGCCATCAGTGCGGTGACCCCGGCGCGGGCGCGGCCGG
CGGCGTAGGCCTCCAGGTGTTCGCCCAGCATGAACAGCAGCAGCACCATGGCCGCTTCGG
CGGTTTCACCGAGGAACAGGGCCCCCACGGCAGCGACCGTCATCAGGGTCTCGATGGCGA
AGGGGGAGCCGCTTTTGGTCAGTGCCCACGCCTTGCGGGAGATGGGCCACAGCCCCCAGA
GGGTGGCCAGGGTAAACAGTGGCTGACCGATCTGGCTCGGCAGCAGGGCCGCCACCAACA
TCAGGCCGGCCAGCGACAGCGGTTGCCAATATTTGCCAAGCAGGGTCTGCAGCGGGCCGC
GTTCGCGGCCGGACTCCGGCTTGGCAGTTCGCTCGCCCTTGAGCTGGAAGCCGGCGGCCA
GCACGGCGGCGGTGACGGGATCGGGGGAGAGGCCGGGGGCCAGATCCACCACCAGCTTCT
CGGTGGCAAACAGCACGCGGGCCTGCTGCACGCCGCTCACCCGGCTGACGGCCGTCTCTA
TCTTGCGGGCGCAGCTGGGGCAGTCCATCCCCAGCACCTGCCAGCTGTGGCGGCGGCTGT
TCTGCTCGGGGGCCTCCAGCGGCGGCTCGTCCGCGGCGGAGGCGTGATCGTGCGCATGAC
CCTGCTCATGGTGATGGCCGTGGTCGTGTTGGGTGTCGGTGCAGCAGCCCCCTCTGGGGG
GCTCTTCGTCGCCGGGGACGTCGGCGACCCCGCGCGCCTGATGATCGTGGGGAGCCGGGG
TGGCCGCGCAACTGGCCGTTGCCGTGTTGTCACAGCAGTGGCTGGTGTGGCTGTGCTCGG
CCTGGGAGGCGGCCGCCTTGCTGACGGCCTTGATGGGGGCGGCGTGCTGATGGCTGCAGC
AGGATTTGCTCATGGTGCGTTCCTCTTGAGGGACCCCGCCCCTGCGGGATCCTGGATGAC
TGAGCCGAGTGTAAACCTTGGTGTTAAGTCCAAGGTCAACCCCCTTTCTCTCCGCTCCTC
CAGACGGGTGCTTTGGCGATCCTATATCCCTGTGATTGGCGGGTGTTTGTCCCCGCCCGG
CGGGCCTATACTGGAGGCCCTGATCCTCCCTCGATAATCAAGGACATAACATGAGCAATA
CCGTTACTCTGCAAGGCAACCCGGTTTCCGTCGCCGGTCACTTCCCGGTTGCCGGCGAAC
AGGCCAAGCCCTTCTCCCTGGTGGCCAAGGATCTCTGTGACGTGACCCTGGCGAACTTCG
CCGGTCAGCGCAAAATCCTGAACATCTTCCCGAGCGTCGATACCCCGACCTGCGCCACCT
CAGTGCGCAAGTTCAACGAGCAGGCAAGCAGCCTGAACAACGCCGTGGTGCTGTGCATCT
CCGCCGACCTGCCGTTCGCCCAGGCCCGCTTCTGCGGCGCCGAGGGTCTGGACAAGGTGG
TGAACCTGTCCACCCTGCGTGGCGTCTCCTTCCTGCAGGACTACGGCGTGGCCTTCTCCT
CCGGCCCGCTGGTGGGTCTGGCTGCCCGCGCCATCGTGGTGCTGGATGAGCACGACAAGG
TGCTGCACAGCGAGCTGGTGGCCGAAGTGGCCGACGAGCCGAACTACGCCGCCGCCCTGG
CCGTGCTGTAATCGCGTCGGGTCGACAAAAATCCCGCCGGGGCCATGCCCCGGCGGGATT
TTTTTATGGGCGGCTGACGTCAGGGGGAGGTGGCGACCGGCTGTGATGAGGGCTTGGGTT
GCCACTCCACATAGGGGCGGTGCAACCTGGCGTAGATCTCGGCCAGCTTGCCGGAGGCGG
CGAGCCGGTCAATCGCCTCGCCGAGGAAGCGATCCATTTCGTCGCCGGCGGGCCCCTTGG
CGATGATGAAGACATCCTCGAAATCCCCCAGGTGTTCCCGATGGATGTTGCTGAGCTTGA
GCCGGCGCAACATCAGGTCGGCCTCCTCCTGGGCCCAGATGAAGGCATCGATGCGACCGC
GGGAGAGCTTGCGCAGGGACTGCTCTATGCTCATCGACCGCTGCAGCGGAATGGGCAGAA
AGCCGGGGGTCGCCTCGATCAGCAGATCCCGCTTGGTGGGCACTATGCCGTAGGCCATGT
CGGGGGTGATGATGTGGTCGGTATTGCTGTAGAGCACGTGGGTCACCTTGCCGAAACTGC
GGGTGCTGAAGCGATAGGGCAGCAGGTCGGCATCCTGCAGGTTGCGGATGGCGGGCAGGC
TGAAGTCGGCGGTGCCGGCGATCACCCCGGCCATGGCCCGGGCGAGGGGATAGATGGTGA
TCCGGATGCTGATATCCGGATAGAGATCGTCGATGGCGCGCACCAGATCCACGAAAGGAC
CCGTCTTGTCGGCATTGATGAGCCCCGGCAACTCGCCGAGGTGGGCGTTGATGATGCGCA
CCGGTTTGGCGGCAGGGGCGGCCTGGGGATCGGCGCGGGAGAGCCCCAGGCTGGTCAGCC
CCAGCAGGGCGAGCAGCAGCAAGAGGGGCAGGGTGGGGGATCGGGTCATGGTCGGGTAGC
TCCGCCTTGAGAGGTTTTCTGAAGTGTAGCCAGCGGCACCCTGTCGCGGCGGTACGGCCC
GGAACCGGCATCTGGGCGGATTGGGTTTTACTTATGGGCCCCCGCTCACTAGACTTCGCC
CTCCCACTTGCTTATCCGTACCGTGCCATGACCTTTGACCAACTCGCCCTTGCCCCCGCC
CTGCTGGCGGCTCTGCCAACCAATCTTCAGCACCCGACCAGGGTACAGCAACTGGCCATT
CCCGCCGCGCTGGCGGGACGGGATCTGCTGGCGCTGGCCCGCACCGGCAGCGGCAAGACC
CTGGCGTTCGGCTTGCCGCTGCTGCAGCGGCTGGATCCCGCCCTGGCAGAGGTGCAGGGG
CTGGTGCTGGTACCGACCCGCGAGCTGGCGGTGCAGGTGAGCGAGGCGTTGCAGGGGCCG
GCCGCCGGGCTGGGTCTGCGGTTGGTGACCCTGTGCGGCGGGGTGGAACAGGCGCAGCAA
CAGGCCGAGCTGGCGCTGGGGCCGCAGCTGCTGGTGGCGACCCCGGGGCGGCTGCGGGAT
CTGCTGGGCCAGCAGCTGCTGACCCTGGCCGGCCTGCGCACTCTGGTGTTGGACGAGGCG
GACCGCCTGCTGGAGATGGGGTTCTGGCCCGATATCCAGTGGCTGATGAAGGCGATGCCG
GACGCGCGGCAGCAGATGCTCTTCTCCGCCACCCTGCCCGCCGAGCTGGAGGCGCTGGCC
ACCGGTTTGCTGAAAGAGCCCGCGCGGGTGGAGGCGGATCCTCGCAACAGCGTGGCCGAC
GACATCGAGGAGCGGCTCTATCTGGTCAACAAGAGCAGCAAGGTACCGGCGCTCATCAGC
CTGCTCAAGGCCCACGAGTGGCCGCAGGTGCTGGTCTTCATCAGTGCTCGCGACGACGCC
GACGGGGTGGCCCGCAAGCTGGCCAAGGCGGGCATCGCGGTGGCGGCCCTGCACGGTGAG
AAGGCGCAGGCGGTGCGCGAACAGGCGCTCGGCGACTTCAAGGCGGGCAAGGTGCGGGTG
CTGGTGGCCACCGATCTGATGGCGCGCGGCATTCACGTGGAGGCGCTGCCGCTGGTGATC
AACCTGGACTTGCCCGCCAGCGCCCCCGTCTATGTGCACCGCATCGGCCGCACCGCCCGG
GCCGGGCGCAGCGGGCTCGCCATCTCGCTCACCTGCCATGGCGAGGCCGACACCCTGGCG
GCGATCCGCACCCTCACCGGTCGCAAGCTGCCGCTGGCCGAGCTCACCGGCTTCCCGGTG
ACCGACAAGCCAGCCAGCGGGGAGGGCAAGCGCGCCCCCCGCGACAAACAGGCCAACCGT
CGCACCCAGGCCAAGCGCAGCGTCAAACAGTTCAAGGGCAAGGCGTAGCGACCCCGTCAT
GACCGGCGTGACAGGCCGGTTCATCGCAGCACCAAACAGTGAAAGGGTCGGGGCCAAACC
CTGACCCTTTCTGTTTGCCCACCTGGTCACTATCAAATAGCGGTCGCTTCGCTATGCTCC
ATGGGTTTCACCATGGAGGGATGACGAATGACCAGTCTGGTAATGGGCCCCCTGCTGGGC
CTCGAGTCAGAGACCGAGTACAGCATCTGTTTTATGGCGCAGGCCAGCTGCCAGAGTGCA
GCCGTGCGGATCAACGGCGAGCTGCTGGCCGCCAGCAAGCAGGCGGATACCCCGAGAGGC
GGTTTCTGGCGGCTGGTCTGGCAGGCCAGTCCCAAAAGCAAGGCCGGCACCCCCGTCGAC
TACGAGATCCTGCTGGACAAGCAGCCGGCGCAGGATCTGGCGGGATACGACAAGTGGCAG
TTCCATCTGCCGGGCAAGAAGGAGCCGGTGCGGATAGGCTACGCCTCCTGCAACGGTTTC
TCCGACTTCAAGCTGCTCACCTCCACCCCGGCCCCCTACGTCATGTGGGACAAGCTGGCC
GCGGAGCACAAGGCCCATCCCTTCTCCCTGTTGCTGATGGGAGGAGATCAGGTCTATGCG
GACTCCCTCTGGACGAGCGTGCCGACCCTCAAGGCCTGGAACGAGCTGGACCGGGCGGAG
AAGGTCAAGCGCAAGGCGACCCGGGCCATGGTGGAGCAGCTCGACCGCTTCTATTGCGAT
CTCTACTGCAAACAGTGGGGCCGCCTCGAGGTCGCCTTCATGCTGGCCCGGGTACCGAGC
GCCATGATGTGGGACGACCACGACATCTTCGATGGCTGGGGCAGCTACCCCGAGGATCTG
CAGCGCTGCGAGGTCTATCAGGCCATCTATGCCGCCGCCACCAAGTACTTCCGGCTGTTC
CAGCTGCGCACTGGCGCCAACGGGGCGTTGCTGGACAAGACGCTGAATCACCACTCCTGG
CGGCTCGGTTTTCGGGGCTACCAGATCCTGGCGCTGGACAACCGGGCCAATCGCACCCGC
GACCAGGTGATGAGCCCGTCCCAGTGGGAGCAGGTCAACGCCGCGCTGGCGGCCTGCGAC
ACGGGCCACCTGCTGGTACTGGCGGGGGTGCCCGTGGTCTATCGCGACTTCTCCTTCACC
GAGGCGGCGTTCGATGCCACCCCCTTGGAGGAGGAGCTGACCGACGATCTCAAGGATCAC
TGGCGGGCCAAGGCCCATCAGGGGGAGCGGGCCCGCCTCATCATGCGGCTGCTGGACAAC
GCCAGGCAGCGGCGCCAGAAGGAGCCTGGCTGCAAGACCCTGATCCTCTCAGGCGACGTG
CACGTGGGGTGCCTCGGGGTCATTCAGGACAAGCGGGAGGGGCTCAACGTACATCAGCTG
GTCTCCTCCGGCATCGTCCACCCCTGTCCCACCCAGTTTCAGTGGATGGGGATCCTGGCC
ATGACCAACGACGATCCCGAATACCTCGACGAGAGCCGGCTGATCCGCGCCGAGCTTATC
AAGCCGTTCGGCGCCCCCGTCTACCTGCGTACCCGCAACTTCGCCACCCTGCTGATGGGC
AGCGACGACAAGCTGTGGGCCAACTGGCATTGCGAGAACGGCGTGGCGGCCAGCTACCCG
CTGGCCTGATGGCCAGGAAAATGCGAAGGGCCCCGACGGGCCCTTTTTTCATTGCGTTGG
TGTGGCGGAGTCACGGGCGAAGAAGTCGCGCCGGAACTGGCCGAGCACCGCCTCCCTGTG
CTGCTGCCAGCTCGCCTCGTCCATGTTGCCCCGGCTGGCTGCCAGCTGCTGTTCGAGCTC
GGTCAATTGCTGCTGGTAGCGGCTGCGCTGATCCAGCTGTTGCTGGCGGCTGGCGGCAAA
CTGCAGGGTCGCCTCGGCCTCTGCAGCCGGCAGGAAGTGGCGAGCCAGGGTGGCGAGCTC
CTCGTCCCCCCACAGCTGGCGTGCCTGCAGCAGCCGGGCCGCCGGGTTGAACAACTCAGT
CGCCAGATCCGGGTGCTCCACCGCCCACTCATCCTGCAAGCGGCTGAGGGCATCCAGCCG
CTCGGCCAGCGGCAGCTGCTCGCTCTCCTGCGCCAGCTGCTCGAGCGCCAGGGCGTAGCG
CCCCTGCAGCCGAAACAGACTCTCCCCCTCGCCAAGCCAGCTGGCCTCTGCACCTTCCAG
ATTGGCCAGCCGCTCGGCCAGCGGCAGATCGCTGTCGCTTACCTCGCTGGCGAGCTGCTG
GCTCAGCGCCTCCGGCATGGCCCGCCAGCTGGCGGGAGGTGGCTCGGAGCCGGTCTGTGT
GGCGGCAACCGGCGAGGCGAGCGTCGGGGAGCCTGGCAGCTGTGCCTGCACGGGCGCAGC
GGCGCCCGATGGGGGCTGGCTGGTGGAGGCCGGGCGCGCCGGCTCCTCCTGTGCGCCCAA
GTTGAGCAGCAACAAGGCCAGCAGCGCCAGCGCCAGCAAGCCGTAACGGCGCTTCATCGG
CTGATCTCTCCCTTGACCGGAAAGTGATCGGAGAGGTTGCTGGCGGGCCAGAGGCTGCCA
TCGCTGCTGCGCGGGATCCAGACGCTGTTGAGGTTGTGGCTTGCGGCGCCGTACTCCCGG
CTCACCACCAGATAGTCCAGGTACTCCACGTTGGCACCGCCGGAGAGCGGGCCGCCGGCA
TAGGGGTTGATCCTGGGATCGAAAGTGGCCTCGGTGTAGCCGCCGTAGGCCGGCTCGTCG
GCGTTGAGATTGGCCAGCATGCCGGCGTAGTCATCGGCAAACTTGCGCTTGTTGACGTTG
AAGTCGCCGCCGTAGATGACGGTGTCGCTGGCGGGAATATTGAGGCTGGCGGCCAGGGTG
CGCATCTGGCCGAACTGGATCTGGCGCAGCCGACGCGCCTCGTCGGTGTCGAAGCTGGCG
GTGTGGGTGGCTAACAGGTGCCAGGCCTTGCCCCCCTTGATCACCTCCGCATACATCACC
CCCTTGTCGGCGAAGCAGTCGGTGCCGGTGCACTGGGGATAGACCAGCTGGGCCTCGCGC
ACTATGGGGTAGCGGCTGACGATCACCACGCCACCGTCGTGGATGTTGACCCCCGGCTTG
TCGAGCACCTTGGTCTGGTAGGGGTACTCTTTGGCCAGCGCTTGCAGGAAGCCCTCGCGG
CGGCCGTCGAACACCTCCTGCAGCAGCAGGGCGTCATAGCCCTTGAGGTGTTCGGGCAGC
AGCGCCAGCCGCTCGCCGATGCTGGAGGCGATCACCGGCAGCGCCCAGATGTTGTAGCTG
GCCACCTTCAACCTGGTTTCGGCAGGCTCGGGTTGCTCCACCTGTTTGGGCGGGGTCAGC
ATGTAGTGCAGATCGTCGTAGCGGCCGGTGAACTTGGCGGCGAAGGCCAGCTCCTGCGGC
CCGTTCAGGCGGTGGATGGCGCGATCGCTCTGCCAGCCTGAGTTGTCTGCCGGCGTCTCG
CCGCCGTGTTGCAGGGTGCTGTTCCACCAGGTGCCATCCATCTTCTGGTTGAGGCGGTAG
GTGTCACCGCTGGGGGTGGTGACCCGGGTTTCGAACAGATAGCTCTTGCCCGCCTTCACC
CCCTCGTAGCGGTTGAAGCTGAGCACCATGGCGCTCTCCCAGGGGCCCAGCTCAGTCCTG
TGCTGGATCCACTGGCTGCCGGCCTGCAGCTCGCCGGAGCCGCTCTGGCGGATCTCCAGC
TGGACCGGATCCGGGCTGTTGTTGGTGAGGTAGACATCGGTATCGGCCAGCGCCTGCAGC
GGAAACTGGCTGGCCAGCAGCAGGGCGGCATAACTGACGGGCTTGTGCATCATGAAGTCC
TTTTGGTTGAGACACGCAGGAAAGTGACTGTTATGGCGGGCACAGAGGTCATTTCATTTA
CATTTTTGTTACAAATAAATGAAAGGCCCCATATGGGGAGGCAGGGCGAGCGGACAGGTT
GGCGAAGAGGCGGGGCGTGCCGGTTGGCACGCCCCCGAGGGGATCAGCGGCTGGCCAGCG
GGTAGGTAAAGAGGGCCAGGTGGGCGAAGTTGAACAGGAAGTGGATCGCGATAGCGACGC
TGAGGCGCCCGCTCAGCAGGAAGGCCAGGCCATAGCAGGCCCCGGCCAGCGCGGCGAACA
GCACCAGCAGCGGGCCGCCGGCCAGGTGGGCGGCGCCGAACAGCAGGCTCGCTACCAGCA
CCCCAAGCCAGCGCCGGCTGCGCTCGGCGATCCCCTGCTGCAGGAAGCCGCGAAACAGCG
CCTCTTCCGCCACGCAGGTGAACAGCAGGTTGTTGAGGGCAAACAGCCACCACCAGCCGG
GCAGGCCCACCTCGGGCTTGAGGGCTCCCAGCTGCCAGGCGGCGACCAGCAGAGCAGCCA
GCGGCACCAGCAGCAATGCCAATCTGCGCCACTGAACGGCGCCGCCCGGGCCCAGCAGGG
CGGGCCAGGCCAGCAGCAGGCCGAAGAAGACCAGCGGCTTGTCGAGGTTGAGGTACATGT
TGAAGGGCACGCTGGCGGGGCCGGCCTGCACCTGATCCAGCACCTTAAGGTTGGTGAAGC
CGGGGATGAGGTGCAGCATCAGCGCCACCGCCCACAGCAGCACGGCGCCCAGGGCGACGG
TACGCCAGGGCTGGGGCAGGGTGGGGGTACGCCAGGCCAGCAGCAGGCCCGCCGCGCTGG
CCAGCAGGGCGACAGGGCTCAGATGGCCGAGGCCGAGAGCCGCCAGCAGGGCGACCGCCA
GCATGATAAAGCCGGGCAGACGCTGCCGGGCCAGACAGAGCAAGACGGCCAGCGCCAGTG
CTCCCCAGATGAGTGAATCAGGTAGAGGTAACATTGAGTCTCCAGGGCCGATGAAAGTGC
CGCACCTTAACAATGGGACATCCCATGAGACAAGGCTCAATAAGCTGGTCGGATCCCCAC
GCGGCAGGAGAGAGCAGGCGAGCGGCCATAAAAAAACCGGAGCTGGGCTCCGGTTTTGGC
AAGGATGCGACGCTATCAGCGGCCGGATTCGGCGATCACCCGGGCGATGATGTCGGCCCG
CAGGTTGGCGTCCAGCTCGCCCAGGGCGATCAGGCCGGCCTTGAAGATCACGTTCTTCGG
CAGGCTGACGTCGTCCAGGGTGGTGATGGCCTCCACGTGCAGGCCGTTCAGGCGGCTGGC
ATCGCGCGGGCTCAGGTTGACCTGGGTGTTCAGCACCTGCTTGCCCTTCTTCTTGGGCTG
GGCGGGTTTCTTCGGCTGCTCTTCCAGCTCGTCTTCCGGCAGTTCGTCATCAAAATCGTA
AATAGACATAGTCAATCCTGTTGGTTGGGCGAGGGGCCTTGAGCCCGACGTGGTTGTTCC
GATGGGGTCAATCAGCCCATATCCTCGTTGCGGATAAAGGCGCGCCAGGAGACGAGCACC
TGGGCAAAATCTTCCAGCCCGCACATGGCCAGCTGTTCATCATCGTAGTAGGCGAGATCG
TCGAGATCCTCATCCTGCTCGATATTGAGGACGTTGGCCTTCACCTCGGCCTCCTCGTGG
GTCAGCAGCAGGGAGTAGTCGCCGCCAAGCAGCCGGTATTCGGTGCGGGCCCGGCTGGAG
AGCTGATCGATGATGGCGAACAGCTCGTCGAGTTTCTCCTCGTCCTTGCCCACTTCGTCG
ATCAGCCACTGACCGATGGCCTCGTGGCCCATGGAGAACCGGGCGCGATAACCGCCAAAC
GGATCGCGGCGAAATTCATAATCCATAGTTCAGTCCATAGCGGAAGGGTGAGTCGTCATG
GGCAGGGGAAAATCCTGCTCCATGGCGGGGCGCATATAGCGTAAAGTGGCCTATTCTAGC
GAGCCCCCCCTCGCTTGTCTTGAAGATGTGGCATCTTTGCCCCGGTGCAGGCGCTTTGTG
GCCGGTCCGGCCCCCGCTTTGGAGATGTGATGCAGCTAAACGATACCCTCGCACGCCAGA
GAGTGAGCCGGGCGATACAGATCCTCTCTTCTTCGGTCAAGGTGATGGATGAGCCACAGC
GACTCATCATCGCCTCAAGCTATGCCCTGTTCGTTCAGCGGAGTGCCTATGCAGCTCAAT
GACACCCTCGCACGGCAAATCGTCAGCCGGGCCATGAAGATCCTCTCTTTCTCGGTCAAC
GTGATGGATGAGCATGGCCTTATCATCGCGTCCGGCAACCCGGAGCGGCTCCATCAGCGT
CATGAGGGGGCTGTGCTGGCGCTGACCGAGAACCGGGTGGTGGAGATCAGCGACGCGACC
GCCCGCGAGCTCAAGGGGGTGCGCCCCGGCATCAACCTGCCCATCGCCTATCAGGGGGAG
CTGCTCGGGGTCATCGGCATCTCGGGCGATCCGGACGAAGTGCGTGCTTACGCCGAGCTG
GTGCGGATGACCGCCGAGCTCATTCTGGAGCAGGCGGCGCTCACCGAACAACTGCAGTGG
GACAAGCGCCACAAGGAGGAGCTGGTGCTGCAGCTCATCCGTGGTGAAGGGCGCGAAGAT
CAGTTGCAGCAGGCGGCCCGCTTCCTCGGGCTGGATCTGGCCCAGCCGCGGGTGGTGGCG
GTGCTGGCGCTGGAGGAGGCCGACCCGGCCCGGCTGCGGGAGCTGGTGCATCTGCTGGAA
AACCCGGAGCGGGACAACTTGGTGGCCATCAACGGCCTGGACGAGATAGTGGTGCTCAAG
CCCGCCCAGCTCAGCGACGGCGTCTGGCAGTCAGAGCAGGAGCGCAGTCGCATCAAGCAG
TTGCTGGCCCGCATCCCCCACTTTCGGGTGCGCATCGGGGTGGGTGATTACTTCGCTGGC
ACCGGCGGGCTGGCGCGTTCCTACCAGACGGCGCGGGACACCTTGCGCCGCGGCATGCGG
CAGGCGCCGCGCAAGCAGGTCTATTTCTTCGAGGATTACCGGTTGCCGGTGCTGCTCGGC
AGTCTGGCGGACTCCTGGCAGGCGGATCAGCTGCGGGCCCCGCTGCACAAGCTGGTGCAG
GAGGATACAAAGGGAACACTGCAGAAGACGCTGCGCCAATATTTCTTGCAGGATTGTGAT
CTGCATCCCTGTGCCGAAGCCCTGTTCATCCACCCCAATACCCTGCGCTATCGGCTGACC
CGGATCGAGCAAATAACCGGGTTGAATTTCAACAAGTTAGATGACAAGTTCCTGCTCTAT
CTCGGGCTCAACCTCGACAGTTGAATTGTTCATATATACAGAAAGTTGCGTTTTTAAAAG
CTGATATTTGGTTTTTTGACCAAAGCATTCCGATCCCGGATCACCATAATGGCCACCATT
CACTCACTAGAAAGGTGCCCGTCATGACCCCGGTTACAGCCCTTGGCGCCCTCGCGGCGC
TCTCCATCGCCATCTTCCTGATCCTGAAGAAGGTGCCACCCGCTTACGGCATGATCGTCG
GCGCCCTGGCCGGCGGCCTGATCGGCGGTGCCGATCTGACCCAGACCGTCGCCCTGATGA
TCGGCGGTGCCCAGGGGATCACCACGGCGGTGATGCGGATCCTGGCGGCGGGCGTTCTGG
CCGGCGTGCTGATCGAATCGGGCGCCGCCACCACCATCGCCGAGACCATCGTCAAGAAGC
TGGGCGAAACCCGCGCCCTGCTGGCGCTGGCGCTGGCCACCCTGATCCTGACCGCGGTCG
GCGTGTTCGTGGACGTGGCCGTCATCACGGTCGCCCCCATTGCGCTGGCTATCGCCCGCC
GTGCCGATCTCTCCAAGGCGGCCATCCTGCTGGCGATGATCGGCGGCGGCAAGGCGGGCA
ACGTCATGTCGCCCAACCCCAACGCCATCGCGGCGGCGGACGCCTTCCACCTGCCCCTCA
CCTCTGTGATGGCGGCCGGCATCATCCCGGGCCTGTTCGGGCTGGTGATGGCCTACTGGC
TGGCCAAGCGCCTCAACAACAAGGGCTGCAAGGTCGCCGCCGACGAGGTGGTGAGCTTCG
ATGGCAGCAAGCTGCCGGGCTTTGCCGCCGCCATCAGCGCGCCGCTGGTGGCCATCCTGC
TGCTGGCCCTGCGCCCCATCGCCGGCATAGTGGTGGATCCGCTCATCGCACTGCCTCTCG
GTGGCCTGGTCGGCGCCCTGATGATGGGCAAGTTCGGCAAGGTGAACCAGTTTGCCGTCT
CGGGCCTGGCCCGCATGGCGCCGGTGGCCATCATGCTGCTGGGTACCGGTACCCTGGCGG
GCATCATCGCCAACTCCGGTCTCAAGGATGTGCTGATCAGCGGCCTGACCGCCTCCGGCC
TGCCCTCCTACCTGCTGGCCCCCATTTCCGGTGCCCTGATGTCCCTGGCGACCGCCTCGA
CCACCGCCGGTACCGTGGTAGCCTCCAACGTGTTCAGCTCCACCCTGCTCGAGCTTGGCA
TTAGCAGCCTGGCGGGGGCCGCCATGATCCACGCCGGTGCCACCGTGTTCGACCACATGC
CCCACGGCTCCTTCTTCCATGCCACCGGCGGCAGCGTCCACATGGGCGTGGGTGAGCGGC
TCAAACTCATCCCCTACGAAACCGCGGTCGGTCTGACCATCGCCGTTGTCTCCACCCTGA
TGTTTGGCGTGTTTGGCCTCGCCTAAGGAATTGATATGAAAATTGTTATCGCCCCCGATT
CATTCAAGGAGAGCCTCAGCGCCATGGCGGTGGCCGATGCCATCGAGGCCGGTTTCAAGC
AGGTACTGCCGGATGCCACCTACGTCAAATTGCCGATGGCTGATGGCGGCGAGGGGACTG
TGCAGTCCCTGGTGGACGCCACCGGCGGCCGCATTCTGCCCTTCCATGTGACCGCTCCCC
TCGGCAACAAGGTAGAGGGCTTCGTCGGCCTGCTGGGGGATGGCGAGCGCGCCGTCATCG
AGATGGCGGCGGCCTCCGGCCTGCATCTGGTGGCGCCCGAGCTGCGCAATCCACTGCACA
CCTCGAGCAGCGGCACCGGTGAGCTGATCCTGGCGGCCCTCGACATGGGGGTGAAGCACC
TGATCCTCGGCATCGGCGGCAGCGCCACCAATGACGGCGGTGCCGGCATGATCCAGGCGC
TTGGCGGCAAGCTGCTCAAACGCGACGGTACTCCCATCGCGCCGGGCGGCGCCGGTCTGG
CCGAGCTGGCCACCATCGATCTGAGCGGGCTGGATTCGCGCCTTGCCAAGATCACCATCG
AAGTGGCCTGCGATGTGGACAACCCGCTGTGCGGGCCGAAAGGGGCCTCCGCCGTGTTCG
GTCCGCAGAAGGGGGCGACCCCCACGATGGTGGCGCAGCTGGACGCCAACCTGGCCCACT
ACGCCGACTGCATCGAGCAGGCCCTCGGCAAGCAGGTGAAGGAGATCCCCGGGGCGGGCG
CCGCCGGCGGCATGGGGGCGGCCCTGGTGGGCCTGCTCGGCGCCGAGCTCAAGCCCGGCA
TCCAGATCGTCATCGAGGCGTTGAAGTTGGCCGAGGCGGTGGCCGACGCGGATCTGGTCA
TCACCGGCGAGGGGCGCATCGACAGCCAGACCATTCATGGCAAGACGCCAATCGGTGTCG
CACGCTGTGCCAAGCAGTTCGGCAAGCCGGTGATCGGTATCGCGGGTTGTCTGACCGACG
ACTGCGGCGTGGTGCACGAGCACGGGCTGGATGCGGTGTTTGCCGTGGTCAACCGCGCCA
TGTCCCTGCCGGAGGCGCTGGCCACCGCCACCACCAACCTGCAGCTCACGGCCCGCAACG
TGGCGGCGCTCTATCTGCTGCGACCCTGACCCTCTTCTGGCCGGTGCCTGGCGCCGGCCA
ACCCCGCCCCGTGTCGCGGTGACGACCCACTCAACTGTGGGTCAGCCCGAAACACCTTGC
CGATCCGTCGATCGGCTTTTTTCATTATCCCGCTGTATCCCCAGTGCTTTTCTGCGGTTT
CTGTATTCTGGCCGCCGACTTTGCGGCATAGTGATCCCCCATAGTACAAGGAGCCACCCA
TGATCTTGCTGACCCTGGGGGTACTGCTGTTTACCCTGACTCACCTCTACCCCTGCTTCG
CGCCCGACCACAGGATCCGGCTGCGCGAGCGGTTGGGGGAGCATCGCTACAAGGGACTCT
TCTCGCTGGTGCTGTTTATCGGCATCGCCTGCATCATTGCCGGCTGGCGCACCTCCAGCC
CCTTGCCGCTCTATTTTCTGCCCGCCTGGGGCCCGACCCTGATGATGGCGGTGATGCCCA
TCGCCCTGATCCTGTTCTGCTCCGGTCAGGGCCCCAACCACCTGCGGCGCTGGCTGGTGC
ATCCCCAGCTGCTCGGCACCCTGCTCTGGGCCGGTGCCCATCTGGCGGTCAACAGCGAGG
CCCGCTCCCTGGTGCTGTTTGGCGGCATCGGCCTGTGGGCGCTGGTGAGCATCGTCTGGA
CTTCGGTGCGGGACTGGCAGCGTCATCCCCGTCCGGCGGCCAACTGGTATGGCACCGGGC
TCAGCGTGGGGGCCGGGCTGGCGCTCACCGCCCTGCTGATCTTCTGGGGACACGGCATGC
TCACCGGCATCCCGCTCTATTGAGCCGGTGAACCGGCCGGCGTGTTCGCGCGTATGTCAC
TCATCTGCCTGACAGGAGTCACTCGATGAAAAGGATTGTCTTGTTGCTGACGCTGGCATC
CGGCATGGCCGGCGCCGCCTGCCCCGACTACTTCAACGTGGAGATGCGGGAGCTCAACAG
CACCCAGCGCCACAACCTCTGCCAGCTGACCGAGGGCAAGGTGGTGCTGGTGGTCAACAC
CGCCTCTTATTGTGGCTACAGCGGCCAGTTTCGGGATCTGGAGCGGCTCTATCAGGGCTA
CAAGGAGCAGGGGCTGGTGGTGCTGGGCTTCCCCTCCAACGACTTCAGACAGGAGGCGGG
CAACGAGAACAAGACCGCCGAGGTGTGCCGGCGCGACTATGGGGTCACCTTCCCCATGTT
CAACCGGGTGGCGGTGCGGGGCTCGGATGCGGTACCCCTGTTCAAGGGGCTGGCGGCGGC
AGCCGATGGCGATGCCCCCAACTGGAACTTCCACAAATACCTGGTGGGGCGCGACGGCAA
ACTCATCGGCAGCTACGGTGCCAACCAGAATCCGGCGGACGATCCCCTGCAACAAGAGGT
CAAACGGGCGCTCGGCCTTTAGCGCTACCCCGCGGCGGGCCGCTCTGGAATAATGGGGGC
CCGCTCTTCTCTCTGGTAATCCCGTGCTGCAACGTCTGCCCCAAATGGTGATCTTCGATG
CCCTGGTCCGTGAACAGGGGATCTCTGCCGCCGCCCGGCGGCTCGGCGTCTCCAAATCCC
ACATCAGCAAGCAGCTGGCCCAGCTGGAGACCGAACTCGGCGCCCAGCTGGTGCAGCGCA
CCACCCGCCGCTTCTCCCTCACCGAACTCGGCCAGGAGTATGCCCGCCACTGCCGTGCCC
TGGTAGCGGTGGCGCTGGAGGCGGACTCCATGGTGGCGGAGCGGCGCGGTAAGGTGAGTG
GCGTGCTCCATCTGGGGGTCGGTCAATCCTTCGGCCGGCTGCACGTGATCCCGCGCCTCA
AGGCGTTTCAGGATCGCTACCCCGAGCTGGAGCTGGAAGTCTCCCTGTTCGATCACCGCA
CCAATCTGGTGGATGAGGGGCTGGATCTCTGGATCACCACCTACGAGGACAAACCCGAGG
CCCTGGTGGGGCAGCGGCTGGCGGACATCGGCTTCGTGCTGGTGGCCTCGCCGGACTATC
TCTTGAGCCACGGCACCCCGCTGCACCCCAGAGACCTGGCTCAGCACAACTGCATCACCT
ACCAGAGCCGGGAGCGGCGCTACCACGAGTGGTCGTTTCGCCAGGGCAAGGAGCGCCAGA
CGGTGCAGGTGGCCGGCAACTACCGGGTGGATCTGGCGGAGGCGGTGCGCGACGCCGCCC
TGGCCGGGCTCGGCATCGCCTACGTGGCCAACTACCTGCTAGACAAGGAGCTGCAGTCCG
GCCAGCTGATCCCGCTGTTGCCCCAGTGGCGACCAAACCAGAAGATGGCGGTACACGCCG
TCTATGCCAGGCGCGAGCACCTGGATCCCAAGATCCGGCTGTTCATCGATTTCCTCAAGG
AGGGTTTCGGCCCCCATCCCTACTGGGAACAGCGGCTGGCCCCCTGGCTCGGTGGCAAAT
TGTCCGGTACAGAGGAATAATCGTTTCCATATAAGAACACTGGCTTTCGCTTGATACCAA
AATCGAGCCAAATCAGCCAGTTGCCGCAACCGGTATCGTGAAAACGTTTTTGCTAACAGG
GCTGTAACCAATTGGACTTGCAGTGGCGAGGCTGGGAGAGCAGAATCCGCGCCCATCTTT
CGCCCCACCTGATGGAGTCCCTATGATTGCCCTGCTCGGCATCCTGAGCATCCTGGCCCT
GGCCACGCTCTGCTCTGATAATCGTCGTCGTATCCCGTTGCGAACAGTGGGCCTGGCCCT
CTGCCTGCAGATCCTCTTCGCCGGCCTGGTGCTCTGGCTGCCCGCCGGTCAGCACGTGCT
GAACGGGGTGAGCGAGAGCGTGAGCAGCGTGATCGGTTACGGTCAGGAGGGGATCGCCTT
CCTGTTCGGCGATCTGGCCAAGTTCAAGCTGGGCTTCATTTTTGCCTTCAACGTGTTGCC
GGTCATCATCTTCTTCTCTGCGGTGATCGCCATCCTCTACCACATCGGCCTGATGCCGAA
AGTGATCGCCCTGCTTGGCGGCGGCCTGCAGAAGCTGCTGGGCACCGGCCGCGCCGAGAG
CCTCTCCGCCACCGCCAACATCTTCGTCGGCATGGTAGAGGCGCCGCTGGTGGTCAAACC
CTATCTCTCCAAGATGTCCGACTCCCAGTTCTTCGCGGTGATGAGCTGCGGCCTCGCCTC
CGTGGCGGGAGGTACCCTGGTGGGTTACGCCAGCATCGGGGTCGAGCTGAAATACCTGAT
CGCGGCGGCCTTCATGTCGGCGCCGGCCGGTCTGGCCATGGCCAAGATCCTGGTGCCGCC
TGCCGCCGAAGAAGAGGACCATCATCAGGACGTGGTGATCCCGCGTGCTACCAACGTGAT
TGAAGCGGCCGCCGATGGCGCCATGTCCGGTCTCAACATCGCGGTCGCCGTGGGGGCCAC
CCTGCTGGCCTTCGTTGGCGTGATCGCCATGCTCAACGGCCTGCTGGGCTGGGCCGGCGA
CCTGGTGGGGCTGGAGCTGAGCTTCCAGATCATCCTGGGCTGGCTGTTCGCTCCCGTCTC
CTGGCTGATCGGCATCCCCTGGGAGCAGGCTCAGGCCGCCGGCGCCCTGATCGGCACCAA
GATAGTGGTGAACGAGTTCGTTGCCTTCATCGCCCTGGTGCAGGACCAGACCCTGAGCGA
ATCGAGCAAGGCCATCGTCACCTTCGCCCTGTGCGGTTTCGCCAACATCTCCTCCATGGC
GATCCTGATCGGCGGCCTGGGCGCCATGGTGCCGGAGCGCAAATCCTTCATCGCCCGTTA
CGGCATGCGCGCCATCCTGGCGGGGGTGCTGGCGAACCTGATGAGCGCCTCGCTGGCCGG
CCTGTTCCTCGCCCTCTGATTGACCCCAGAAGTTAGCACCTTCCGGTCAGAGCCCGCTTC
GGCGGGCTTTTTTGCGCCCGTCTGCCGGCAAAAAAAAGCGCCTCAGGGAGGCGCGGGGGA
AAAAGACAGATTGGAAGCGTCACATGGGTGCCACTTGAATGAGGGATGAGCCATGCCATC
CAAGTGTGAAGCCATGATGCCTGAGGCTGTCTGAAGCCCTTCTGAGGCGATTCTTCATAC
TATGTTCATTTTGCTAAACGCAATGCGGGCTGGCTGGTCAGTGGCTCAGGGGGTCAGCAC
AAAGTGATCGGCGGTCTGTTGCTCCAGTGCCAGCAGCCAGCGTTTGATAGGGATGCCGCC
GGCATAACCGGTCAGCTCGCCGCTGCGGCCGATCACCCGGTGGCAGGGCACTATGATGCT
GAGCGGGTTGCGGCCGTTGGCGGCACCCACCGCCCGCACCGCCTTGGGATTGCCGATGGC
CTGGGCTATCTCGAGATAGCTGACTGTCTCACCGTAGGGAATGTCGCCCAGGGCGCGCCA
TACCGATTGCTGAAAAGGGGTGCCCCGGGCGGCGAGCGGCAGATCGAAGCGGCGCAGGCG
ACCGGCGAAGTAGGCAGCGAACTGCTCGACGAAAGGGGCGAGCGCCAAGTCGTCCCGCTG
CCACTGGTCGGTCGGGGTCACCGGTTGCTCGCCTCGCATGAACTCCACGTAACGCAGCCC
GTCCCGATCGATGGCGATGAGCAGGGGGCCATGGGCGTTGTCGCAAAAACTGTATTGCAT
GTTGTCATCCTCGGGTGTCGGGCCTAGTCCACGACCGGTTTGCCGCGGGTCGATTTGATC
TCCCCCTTGCGCTTCTTGGCATCGACCCGCTTGCGCTGGGAGCTGCGGGTCGGCTTGGTG
GCATGGCGCGCCTTGGGGCGCCAGGCTGCTTTTTTCAGCAGCTCCACCAGGCGGTTCATC
GCCTCCTTGCGGTTCATGTCCTGACTGCGATGGGTCTCGACCCGGATCAGAATGAAGCCG
TCGTGAACCCGGCTGTCGCTCAGCTTGTCGAGCCCCTCCTTGTAGAGCGGGGTGAGGCTG
GGGGAGCTGCGGTAATCGAAGCGCAACCAGACGGCGGAGTCGGTCTTGTTGACGTGCTGG
CCGCCGTTGCCCTGTGCCCGCATGGTCTGGAATTGCAGCTCATGCCAGGGCAGGGTGACG
CTGTTGGAGATGACTAACATACTGCTGTGCTCTTGTTTGGTGCAGCGGCGCAGGCTGGTT
CAGCTTGGTGCCTCATAATGGGGCGAGCTGCGCTCCCTTGGTGATGTCGGGAGAGTCCTG
CTCCAGACGTAAATGCTATCTTTTTGAAATTAAACAATAAAAAGACTTGGCACAAGAATT
GATTCCCCATTCATGACATACCATGGATTGGGAGCAACCAGATGAAGCTGATTACTGCGA
TTATCAAACCCTTCAAGTTGGATGACGTGCGCGAGGCCGTCGCCATCTTGGGGGTCGAGG
GTCTGACCGTGTCCGAGGTCAAAGGGTTTGGCCGCCAGAAGGGGCACACCGAATTATACC
GGGGAGCCGAGTATCAGGTCGACTTCCTGCCCAAGGTCAAGCTGGAGATCGCCACCGCCG
ATGACAACGTCGAAGGGGTGATCGAGGCGATCTGCAAGGCTGCCTACACCGGCAAGATAG
GTGACGGCAAGATCTTCGTCTATGACCTGCTGCAGGCCGTGCGCATTCGGACCGGCGAGA
ACGACGACGAGGCGCTCTGACGGCCCTGACGGGGCTGGTGGTCGATGGGGTGTCGCTGAT
TGACTCCATGGTGGGGCTGGATAGGATTCTATCCGGCCCCTTTGTTTGAACGACGTTTAA
ATATGTGATCCCGCAACGTCAGGATTTCTTGATCCCGCTGTCGAGCTCAATGCAAAATGC
AAACAGCAATGGTTCTCACTCGATATAGCAACTCAAGGAATGGATGATGAAAATGAAGAT
GTTGGCACTGGCTTTCTCTGCGTTGGCGGCTCAGTCGGCGTTTGCAGCAGGGGAAGTGAA
TGTCTACTCCAACCGCCAGGATGAGCTGATCAAGCCCATCATCCAGCAGTTCGAGAAAGA
GTCTGGCATCAAGGTCAACGTGGTGTTCGCCAAAGAGGGTCTGAACGAGCGTCTGGAGCG
GGAAGGCAAGCTCTCCCCGGCGGATCTGATGCTGACCGTCGACATCAGCCGGCTGACCGA
TCTGGTGGACAAGGGGCTGGTGCAGCCGGTGGACAGCAAGATCCTGCAGGAGAACATCCC
CGCCATCTATCGCGATCCGGACAATCGCTGGTTCGCCCTGACCACCCGCGTGCGCGCCAT
CTATTCCAGCAAGGATCGCCTCGGCAAGCTGGACACCATCAGCTACGAAGATCTGGCCAA
GCCTGAATTCAAAGGAAAAATCTGCACCCGCAGCGGCAAGCATGAGTACAATGTGGCGCT
GGTCTCCTCCATGATCGCTCATCACGGCATGGCGGATGCAAAAACCTGGCTGGAAGGGGT
CAAGGCCAACCTGGCGCGCAAGCCGCAGGGCAACGACCGGGATCAGGTCAAGGCGATCAA
GGATGGTATCTGTGACGTGTCGCTCGGCAACAGCTACTACCTGGGCGCCATGCTGAAGGA
TCCGGCGCAGAAGTCCTGGGCCGATGCCGTCTACATCAACTTCCCGAACCAGGGGGATCG
CGGTGCCCACGTCAACGTGAGCGGCGTGGCCATGACCAAGTATGCCAAGAACAAGGCCGA
GGCCCAGAAGCTGATGGAGTTTCTGGCCGGCGACACCGCCCAGCACATGTATGCTGACGT
GAATGCCGAGTATCCGGTCAAGGCCGGGGTCGAGCCTTCCGCCATGGTCAAGTCCTGGGG
CAGTTTCAAGTCTGACCCCATGCCGGTCAGCGATTACGCCAAGCACCGCAAGGACGCCTT
GCAGCTGCTGGATGAAGTGAAATTCGACTTGTAATCAGATGGGGCCAACGGCCCCATCAA
CCTCTGTGGACACATGAAAAATTTTGGATGGATTACCGGCAGCTGGGCCACCGCCCTGCT
GCTGGCTTTGCCGGTGCTTGCCCTGGTCTTCTCCGCCTTCTCGGCTGACGGAGATCTGTT
TCGCCATCTCGCCGATACGGTGCTTCCCGCTTATCTTGGCAATACCCTGGGGCTGGTTAT
CGGGGTGGTGCTGCTCAGTCTGCTGTTCGGCGTGCCCACCGCCTGGCTGGTGGCCATGTG
TCAGGTGCCGGGGCGCCGTGCCCTGCAGTGGGCGCTGATGCTGCCCATGGCCATGCCCTC
CTACATAGTGGCTTATGTCTACACGGATCTGCTCGACTACTCGGGCCCGTTGCAGGCGGG
GCTACGCACCCTGTTTGACTGGCAATCCCCCGCCGATTACTGGTTTCCGGGCATCCGCTC
CCTCGGCGGCGCCGCCTGGGTGCTGGCGCTGGTGCTGTTTCCCTACGTTTATCTGCTGAC
CCGCGCCTCCTTTCTGGAGCAGTCGGTCAGCCTCATTCACTCCAGCCGTCTGCTGGGCTG
CACCCCCTGGCAGAGTTTTCGCCGCCTCAGCCTGCCGCTGGCGCGCCCGGCCATCATGGT
GGCCGTCTCCCTAGTAGCGATGGAGACCCTGGCCGACTTTGCCACCGTCCACTTCTTTGC
CATCAACACCCTGACCACGGCGGTCTACGACACTTGGCTCGGCTACGGCAGTTTGGCCAC
CGCCGCCAAGCTCTCCTGCCTGATGCTGCTGGCGGTAGTGCTGCTGATCGCGATGGAGCG
TCGCTCCCGCCAGCGCCAGCAGGTGTTCCAGAAGTCGATGGGTCACGAACAGCCGTTGCG
CTACCCGCTCAAGGGGGCGCGACGCTGGTTGGCTGCGCTCTGGTGCTGGGGGCTGGTGCT
GGCCGGCTTCGGCCTGCCATTCGTCATCCTGCTGGATTATGGGGTGCGTTATTTCGAACT
CTCCTGGACGCCGGAGTTTGTCCGCTTCGCCGGCAACAGTCTGCTCATCTCGGCGCTGAC
TGCCCTGCTTGCCATGGGGATCGCCCTGTTGCTCGGTTTCTTCCGTCGCCTCGACGGTGG
AGTCAAAAGCCTGCTGCCCCTTCGCATCGCCGCCATGGGTTACGCCATGCCGGGTACCGT
GCTCGCCATCGGGGTGCTGGTGCCGCTCACCGCCCTCGACTTTGCCATCAACGATTTGGC
CGAGTGGCTGGGGCGCCAGGGGCCTGGGCTGCTGCTGACCGGTACCCTCACCGCCATCGT
GTTCGGCTATCTGGTGCGCTTCGTGGCCATCGCCATCGGCTCGGTGGAGAGCAGCATGGG
CAAGATCTCCCCCAGCCTCGACATGGCGGCCCGCTCCCTGGGGCAGGGAGATGGCGCCAT
GCTGCGGCGGGTGCACCTGCCGCTGGTGCGGCGCGGCCTGTTTGCCGGTGCCATGCTGGT
GTTCATCGAATCCATGAAGGAGCTGCCCGCAGCCCTGCTGCTGCGGCCGTTCAACTTCGA
TACCCTGGCGACCCACGTCTACCAGTTCGTGTCGGACGAGATGCTGGAGCGCGGCGCGCT
TGGTGCCATCGTCATCGTGCTGGTGGGGCTGTTGCCGCTGATCTGGGTCAACCGCAACCT
GGATGGGGCGGGGCACTGAGCCCGCCAACCTTGAAATGTTGTCCGGCCGCCGGTCGGTTT
GGTTCAAAAGAATATGAGGAAGTCAGCCTTGTCCTGTTTGCAGGTTGAAAATGTCAGTTG
CCGTTACAACGGCCGCAATGTGCTGGAACAGCTCTCCCTGACGGTGGCTGACAACGAGAT
TGTCTGCCTGCTGGGGGCGAGTGGCTGCGGCAAGACCACGCTGCTCAAGGCCATCGCCGG
CCTGCTGCCGCTGGCGGAGGGCACGATTCGCCTCGGCGATACCCTGCTCGACGGGCCGGG
TGCCAGCGTGCCGCCCGAGGAGCGCAACATCGGCATGATCTTTCAGGATTACGCCCTCTT
CCCCCACCTGACGGTGGCGGACAACGTCGGTTTCGGTCTGACCCGGCTCGATCGCCGTGC
CCGCCAGCAGCAGGTGGACGAGGCGCTGGCGTTGGTCAATCTGCAGGGGCTGGGGGATCG
CTATCCGCACCAGCTATCCGGTGGCCAGCAACAGCGGGTGGCCATCGCCCGGGCGCTGGT
GTGCAAGCCGAGATTGATGCTGCTGGACGAGCCCTTCTCCAACATCGACACCCAGGTACG
GATGAAGTTGATCCTCGAGATCCGCGCCCTGCTCAAGCAGCAGGGGATCGGCGCCATCTT
CGTCAGCCACAGCAAGGAGGAGGCCTTTGCTTTTGCCGATCGGCTGGCGCTGTTTCGCGC
GGGTCACATCGAGCAGGTGGGCCAGCCGGAACAGCTCTATCGCCGCCCCCAGAACCGCTT
CGTGGCGGAGTTTCTCGGCGGGGTCAACTACCTGGCGGCCGAGGTGGTGGACAGCCACTG
CGTGCGTACGGCGCTCGGGGTCATCTGCGGCAGCGAGCCTCACGGCCGGGCAGTGGGTGA
GCTGCTGCAACTGATGCTCAGGCCCCAGCAGTTGCTGCTGGAGAGCGCCGCGGATGGCGA
GCTCAAGGTGGTGGAGCAGCAGTTCCTCGGCCACCACTGCCGGGTGCTGTTCGAGAGCGG
CGAGCTGCGGCTGGAGGCGAGCATCGGCGAGCCGCTGGAGGGCGCGCGGGCGCGGGTCAG
GGTGCCCCCTCACGCGCTGGTGTTGTTTGACCCTTTACCCTGAACGCGTGATATCGTCGT
GAAATCAATGAACTGGAACCGCGCTGGTTTATAATCGCGCAACGCTATCCGCCCATATCG
CCAATGCCTGTTCAGGGGAGAGATATATGAAAGCCCAAGCCGGGATCTGCGCAGAGCCCA
ATCTGCACGCCCTCTATCTGATGTTCAACCGCACCGGTGACGCCGCCGAGCTGGTGGCCC
GTCTGGCCAGGTTGCCGGCCCTGTGGGAGGCGGTGGCCGCCGATTTCCCCGCTGCCGGCT
TCAGCGGTCTGGTGGCCGTCGGCGCCGACGCCTGGGATGGCCTCTATCCCGCCGCCCGTC
CGCCCCAGTTCCGTGGCTTTATGGCGCAATCCGCCAACGGCCAGGAGGCCCCCAACACCC
CGTTCGATCTGTTCGTGCAGTTGCGCGCCGATCGGGTGGATGTGCTGCACCACGCCGGTC
AGCGCGTCATGGCCCTGCTGGCCGGGCTGGTGGAGCTGGCGGAAGAGGTGCGCGGTTTTC
GCAACCTCGACTGCCGCGACCTGACCGGTTTCGTCGACGGCACCGAGAACCCGCAAGATG
AGCACCGCGCCGAAGTGGCGCTGCTGGCCGATGGCGAGTTTGCCGGTGGCTCCTACATCC
ACGTGCAGCGCTGGGTCCACGCCATGAGCGACTGGGAGAAGCTGGCGCAAAAAGAGCAGG
AAGACATCATAGGTCGCACCAAGGTCGACAACATCGAGTACGAGTCGGCCGACAAGCCGC
TGACTGCCCACATCAAGCGGGTCAACCTCAAGACCCCGAAGGGGGAGTCCATGGAGATCC
TGCGCCAGAGCATGCCCTGGGGCACCATGACCGAGCAGGGGCTCTACTTCATCTCCTGCT
GTCGCACTCCGCTGCACTTCAACGCTATGCTGGCCAGCATGTACAAGGGGGAGGGCAGTC
ACTTCGATCACCTGCTGCGCTTCACCAGTGCGGTGACCGGCGCGGCCTTCTTCGCCCCCT
CAGAAGATTTTCTGATAGGGCAGGGCAAATAAGCTCGACCCGCAGATAACAAAAATCCCG
GCCTTGGCCGGGATTTTGCGTTTTGGTGCAACCGCCACGGGGCGGTTGCCGCCCTTACGG
CGTCTGTTCGAACAGCTCAAGGGCGGAGAGATAGAGCTCCTCGATGTCGGTGTCGCTGGT
CGGGGTGATGAAGATGGTGTCGTCACCGGCGATGGTGCCGAGGATCCCTTCGGCCTTGCC
GAGGGAGTCGAGCAGGCGGGCGATCAGCTGGGCCGCACCCGGGCTGGTATGGATCACCAC
CAGAGCGCCGTTGTGGTCGACATCCAGCACCAGATTCTTGAGCGGGCTGGAGGTGGTGGG
CACGCCCAGTTCCACCGGCAGGCAGTAAACCATTTCCATCTTGGCATTGCGGGTGCGAAC
GGCGCCGAAGCGGCTCAGCATGCGCGATACCTTGGACTGGTTGATGTTTTCGAAGCCCAT
CTCTTGCAGGGCAGTCACTATCTCTGCCTGGGAGCCAAATCGTTCTTCTTTCAGCAAGGC
TTTAAAGGCCTTGGCCAGTTTTTCTTGCTTGTCGTTATGCTTCATCTTGGACTCACGAAT
GAGGAGGTTTGGCTGCCTGTCACGCTCAGGCGGCAGATATGAACAGCGTGCCCATTTTGC
ATTCATATGCCTATTTTTGCAAGGAAGCGGCGCTTGTTCTGCATATTGATTCAAATATAG
CTTGCATCCACCCATGCCAGCGTTAGAATCAGGACGAAATTTTGAAAACTTATTCAATTG
GGCTGTATGGGTATTGAATTAATCGGTATCGAAAAATCCTGGCACAAGGTGCCGGTACTG
CAACAGGTCAGCTTTCGGACCGCGCCCGGTGAAACCCTGGTGCTGCTGGGTCCGAGCGGT
GCCGGCAAGAGCTCTCTGCTGCGCATGATGAACCTGCTGGACACCCCGGATGCCGGTGTC
CTGCGCATCGGTGAAAGTGAATTTTCTTTCCCCTCCAGCCTCTCCACCGCCGAGTTCAAC
CGCCAGACCCAGGCGCTGCGCCGCAAGGTGGGCATGGTGTTCCAGCAGTACAACCTGTGG
CCCCATCTCACCGTGATGGAGAACCTCATCGAGGCGCCGGTCAAGCTGCTTGGCATGAGC
AAGGCGGCGGCCATGGAGAAGGGGGGCTATCTGCTGGCCCAGCTGCAACTGGCCGACAAG
CGCGACGCCTGGCCGGCGCGTCTCTCCGGTGGTCAGCAGCAGCGGGTGGCCATCGCCCGT
ACCCTGATGATGGATCCCCAGGTGCTGCTGTTTGACGAGCCGACCGCAGCCCTCGACCCC
GAGATCACCAAGGAAGTGGCGGAGATCATCCGCAACCTTGGCCAGACCGGCATCACCCAG
GTGGTGGTGACCCACGAGGTGGAGTTCGCCCGCAAGGTGGCCAGCCAGGTGATCTATCTG
GAGAAGGGGCGGATCATCGAAGCGGGCTCCGCCGCCATTTTCCAAGCCCCGCAAACCAGC
CGGTTTGCCGAATTCTTGATGCATTGATATTCAAATCGATAAGGAAGCTGTCATGAAAAA
GAGTCTGTTGCTGATCGCGGCCATGGGCCTGCTGAGCACCCAGGTGCTGGCGAAAGAGAT
CAAGTTCGCCACCGAGGCCACCTACGCACCGTTCGAATACCTGGACGACAAGAACGAGTT
CCAGGGGTTTGATATCGACCTGGCCCGCGCCATATGTGAACAGGCCAAGCTGGAGTGCAG
CTTCCACAACCAGGCTTTTGACAGCCTGATCCCCAGCCTGAAATTCCGTCGCTACGACGC
CGCCATCGCCGCCATGGACGTGACCCCGGAGCGGGCCGCCCAGGTCGACTTCTCCGACAT
CTATTACCAGAACTCCGCCGTGTTCGTGACCAAGAAGGGTGACTTCAAGGGGCCGGAAGA
TCTGGTGGACAAGACTGTTGGCGTGCAGAACGGCAGCTCCCACCAGTCCTATCTGGTGGA
CAACTGGGTGAGCAAGGGGCTGCTGACCGTGCCCTACGCCAGCTACCAGAGTGCCTTCCT
CGACATGATGAACGGCCGCACCGACGGCGTGTTTGCCGATACCGCGGTCGCCGCCGACTG
GCTCAAGCAGCACAAGGAGTACAGCGTGATCGGCGCACCTGTGACCGACGCCAAGTACTT
CGGTACCGGTTTTGGCATCGCGGTGGCCAAGGGCAATCAGGAACTGCTGACCCAGCTGAA
CAAGGGGCTGGCCGACATCAAGGCCAACGGCACCTATCAGAAGATCTACGACAAATATTT
CGCGCACTAAGCCATGTTGAGCCTGTTGTTGGATGCAGCCTGGATGACCCTCGGGCTGGC
CCTGGCATCCCTGGTCGGGGGCATGGTGCTGGCGCTGGCGTTTAGCGCCGCCGAGCTGAG
CAAGCAGCGGTGGCTGGTGTGGCCGGTAGCCACCCTCACCACGCTTATTCGCGGGTTGCC
CGAGCTGCTGGTGGTGCTGTTCATCTACTTCGGCTCGACCCAGGTGCTGTTCCTCATCAC
CGGCGAGTACGTGGAGTTCAGCCCGTTCGCCTGCGGCGTGCTGGCGCTCTCCCTGCTGTT
CGCCAGCTACGCCACCCAGACCCTGCGGGCCGCCCTCAATGCGGTGCCCGCCGGGCAGCG
GCTGGCGGCGTTGGCGCTCGGCCTTGGCAAGCGCCACATCTTCTTTCGCATCGTGCTGCC
CCAGGCCTGGCGGCACGCCCTGCCGGGACTCGGCAACCAGTGGCTGGTGCTGCTCAAGGA
CACTGCACTGGTGTCGCTTATCGGGGTGAACGAGATGATGCGCCAGGCCCAGATGGCCTC
GGCCAGTACCTATCAACCCTTCACCTGGTATGCCGCGGCGGCCCTCATCTACCTGGCCAT
CAGCCTGGTGAGTGAGTTCGGCTTGAAGCAGGCAGCCCGCTATACCCGCCGTTACGGAGG
CTGATCATGCAGGATTACCTGATGACCCTGCTGGGTGGCCTGGCGATTACTCTGCAACTG
ACCGCCGGCAGTCTGCTGCTGGGCGTGCTGATGGCGGCAGCCATGACCTGGGTGCTGGAG
CGCCGCATCCCGGTGGCGACCCAGCTGGTGCAGCTGTGGGTGCTGGTCTTCACCGGCACG
CCGCTGCTGATCCAGATCTTCCTCATCTACTACGGGCCGGGCCAGTTTGCCTGGCTCAAG
GAGGGGCCGCTCTGGCCGCTGCTCAAGCAGCCCTGGTTCTGCGCCGTGCTGGCGCTCGGC
TTCAACACCGCCGCCTACTCCACCCGCTTGTTCAAGGGGGCGCTCGATGCCATCCCGGCC
GGTGAGGTAGAGGCCTGCCGCGCGCTCGGCTTCTCCGCCGGCCAAACTCTGTGGATGAAG
GTGCGTCACGCCGCCCGGCGACTGGTACCCGCCTATTCCAACGAGGTGATCCTGGTGCTC
AAGGGGAGTTCGCTCGCCAGTACCATCACCATCATGGATGTGATGGGGCTGGCCCAGCGC
CTCAATGCTCAGACCTATGACACCCTGGCGGTGTTCACCGTGGCTGGTGCCCTCTACCTG
ACCATGAACGGATTGTTAACAATTGGTTTTCGTTGGTGTGAACGCAGGGCGCTGGCCTTC
CAGGGCTGAAGTCGGCAGATCTACCTATTAATGGTGAGGGGAAGTGCAGGAAATCTGTGC
TTCCCCTCCAATTTTTTGCATTTTCCCCCATTTTTATTCGCCGCCTGTTTATTGGCTCAC
AGAACCTGTGATTACAACTGTTATCAGATTGTTTTTTAGGGGGGGATCCTTTAAGGTTGG
GCGCACAACAAGAAACAACCTTAAACCTACGCTTAAACATGGAGTTGATCATGAAAGTTG
CCGTTCTGGGTGCCGCCGGTGGCATCGGCCAAGCCCTCGCTCTGCTGTTGAAAAACCGTC
TGCCTGCTGGTTCCGAATTGAGCCTGTATGACATCGCTCCGGTGACCCCGGGCGTGGCGG
TCGATCTGAGCCATATCCCGACTGACGTGAAAGTAAAAGGTTTCTGCGGTGAAGATCCGA
GCCCGGCTCTGGTCGGCGCCGATGTCGTGCTGATCTCCGCCGGCGTGGCTCGCAAGCCCG
GCATGGATCGTTCCGACCTGTTCAACATCAACGCCGGCATCGTCAAGAATCTGGTGGAAA
AGTGCGCCGCCTCCTGCCCGAAAGCGCTGATCGGCATCATCACCAACCCGGTCAACACCA
CGGTCGCCATCGCCGCCGAAGTGCTGAAGAAAGCCGGTGTCTATGACAAGCGTCGCCTGT
TCGGCGTCACCACCCTGGACGTGATCCGTGCCGAGACCTTCGTGGCCGAGGCCAAGGGTC
TGAACGTCGACAAGGTGCGCGTCAACGTGATCGGTGGCCACAGTGGCGTGACCATTCTGC
CGCTGCTCTCCCAGATTGAAGGTGCCAGCTTCACCGCTGACGAAGTGGCCGCCATGACCA
AGCGTATCCAGAACGCCGGTACCGAAGTGGTGGAAGCCAAGGCCGGTGGCGGTTCCGCCA
CTCTCTCCATGGGTCAGGCGGCCTGCCGTTTCGGTCTGTCGCTGATCAAGGGTCTGCAGG
GTGAAGCCAACGTCATCGAGTGCGCCTACGTGGAAGGTGACGGCAAGCACGCCACCTTCT
TCGCGCAGCCCATCCTGCTTGGCAAGAACGGCGTCGAAACCGTGCTGGACTACGGCAAGC
TGAGCGCCTTCGAACAAGAGGCGATGGATGGCATGCTGGCCACCCTGAAAGCCGATATCC
AGCTGGGTGTCGACTTCGTCAAGTAAGGCGTCCGGATGGACAGCAAGGGGAGCTTCGGCT
CCCCTTTGTCGTTATGGGCAGGTGGTGCCGGACTAAGGGGATGTCGCCGGCTGCCGATAA
CAGGGTGCTGCAGGAGATCCTTATGATGAAACCCATTACCCTTGTCGGCCTGCTCTGTTT
GCTGACGCCCCCATTGCTGACGGGCCAAGCGCAGGGGGCCGAGCCTTCCACCTCTGCCGC
CGCCGCGACGAGCGGGGCCACGCCGGCGACCAGTGCGCCGGCGCAGCCGGAGGTTGCCGC
CCCGTCCTCTGCTGAGGCTCCCGCACCGGCGGCCGTGCAAACTACGGCAACGCCATCCGC
CAACCCCTCTGCACCGGTTGCGGCAACGAGTACAACACCCGCCGCTGCGCCAGCGGCAGC
CCCCATTCCCGCGCCTGTCGCTGCAGAGGGCGACCGTTCGCCGAACAATCGTCCCATGAC
CAGCACCCCGGCCAGCGGCCTGACCGTGGACAGCGGCGCGCTGCAGGCGGTGCCGCTCTA
TCGTCAGGACGAGTTGCTCAACTGGATTGAGCAGGGCCGCCACCTGCAGCAGGTCAAGCA
GGACAGGTGCCAGCTCACCCAGGATATCGAGGTGCGGGCCGAGGTGATGAAGATCCCCTC
TTATCAGTTTCTGTGGGGGGACATGCTGGCCTGGGGGGTCTGCATCAAGCCCAATGCGGA
GCTGGGGGTGAAATTCATGTGGGATGCGGCCAACCAGGGGCTGGCGCCGGCGCTGGAGCA
ACTGGGTCGCTACTACTGGAAGGGCACCCTGGTGCAAAAGGACCTGCTCAAGGCCGAGAC
CCTGATGCGGGAGGCCGCCAGCCTGGGCTTCCAGCGGGCGCAGATCGAGTGGGTGGAGAT
GCTGTTGCAGGGCATGGGCAGCCCACTGGACTACGAGGAGGCGTATCACTGGCTGCACGG
CGCCGTCATCGGTGACAAGGCCACCCACCAGAAGGCGGCGAGCCTGCTCAGCCGGCTCGG
CAATCGCATGCCCGCCAACGCCATCGCCCGTGCCAAGGCGATGCACTGATCCCAAAAAAT
GACCCACGGATCTGCATCCGTGGGCCGGGAGGGGCCAGCCGCCGTGCCGTGACAAGCTGG
CCCCTCATCAAGTTATAGTGATCCGCCCGCCTTACAGATCTTGGTGGGGACCAAAAACTT
CGTAATGGAGCTGGCCGGCCGGAATACCCGACGCGATCAGCTGCTGCTTGACGGCCTGCA
TGAAGCCAAGAGGGCCACAGAAGTAGTAGTGGGCCTGCGGCGTGATGCGCTCCTGCACGG
CACTCAGATCCATGGTGCCGGCATGATGGTACTCTTCGCCCTGCACGTCACTGGCCTGCG
GCTCCCGATACCAGACCCGGCTCAGCAGGTTGGCGTGCTGGCGGGATTTTTGCTGAATAT
CCTCCCTGAAGGCATGCACGGCGCCCTGTTCGCAGGCGTGCAGCCAGGTGATGTCGGCCT
GATGGCTGCTCGTCAGCAGCTGGTTGAGCATGCTCATCATCGGCGTGACACCCACACCGG
CCGAGAGCAGTACCACCGGGGTATGGCCATCGGCTTTCAGGTAGAAATCGCCGGTGGGCG
GCATCAGCTCCACTTGATCGCCCTCCTGCAGATGATCGTGCAGCAGGTTGGAGACCTGGC
CGTGCGGCTCGCGCTTGACGCTGATGCGGTAGTGCTGGCCGTTGGGGGCATCTGAGAGGG
AGTACTGGCGGATCTCCTGATACTCGAGCTCGGGATGGACCAGCTTGATGCTGAGGTACT
GGCCCGGTTTGAAGTCCAGCACCGGCTTGCCATCCACCGGCGCCAGCAGGAAGGAGGTGA
TGAGCTCGCTCTCGACCCGCTTCTCCTTGATCAGGAAGGGGCGGGGGCCTTGCCAGCCAC
CGATCTCGTTCGCCTTCTCTTGATAAATCTCGCTCTCGCGGCCGATGAAGATGCTGGCGA
GCACGCCGTAAGCCTTGCCCCAGGCATCCAGCACCTCGTCGGTGACCGCACTTCCACCCA
ATTCTTTGAGCGTGGCCAAGAGATGACTACCTACAATGTGATATTGTTCTGGCTGGATCA
GGAAACCCGTGTGCTTGTGGGCGATGCGTTCCACGGCACCGGCCAGTGCCCCCAGGTTGT
CGATGTTCTTGGCGTAGGCCGCCACCGCATTGAACAGCGCCAGCGGCTGACCGCCGCTGC
GCTGGTGCGCCAGGTTGAAAATGTCCTTCAGCTCCGGGTTATGGCTGAACATGCGCTGGT
AGAAGTGCTGGGTGAGCGCGGGGCCCGCTGATTCGAGCAAAGGGATGGTGCTTTTGATGA
CGGCGATGGTGGCTTGGTCTAACATAGGGGTTCCTTGCTAATTGAACATCTAGAATGTCA
CTTAATAAGCTGCATCCTAGATGTTTATTTGATCTGAATCAATAATCAATTTCCGCGTGA
TGCGACACAGGCACTATGAGACTAACTAGCTATACCGATTTTGGATTGAGAGCCCTGCTC
TATCTGGCGACCCTGCCGGAGGGCGAATTGTCTAGCGTGGCCAAGGTCTCCGCCTTGTAT
GACGTCTCCCGCAACCACATGGTGAAGGTGGTGAACCAGCTGGTGAAACTGGGTTACCTG
CAGTCCCAGCGCGGCAAAAATGGCGGCATTCGCATGGCCTGCGCGCCGGAGAGCATCAAC
ATCGGCCAGGTGATCCGGGCGCTGGAAGGGAACCTGGACGGCATCGACTGCAACTCGCCG
GCTTGCCACATCGTCTCTGTCTGTCTGCTGAAGAGTGCCCTGAAAGAGGCGATGAATGCG
TTTCTGGCGGTGATGGACAGCTACACGCTGCAGGATCTGCTGGCCAATCGCGACGAGCTG
CAGCAGGTCTTCGGCGAGTTGATCCCGACCCTGGTGCTGGAGCCTGGCGACGAAGATGAG
TGAGCCGATCGCCGGCCAATGACGCAATAGAAAAAGGCTGCCATCGGCAGCCTTTTTTCA
ATCTTCCAGTCCCGACTCGTTTCGGTACAACGCCGGCATGATCCGCGCCATCTTCACCAT
GTTGTTCTCCACTTCCAGGATCTCGATGGGGTAGCCGGCCAGCCGCAGGCTGATGTTGGG
TTGGGGGATCTCCTCCAGATATTCGAGGATGACGCCGTTGAGGGTACGGGGCCCGTCGAT
GGGCAGTTGCCAGTTCATCTCCTTGTTGAGCTCGCGGATGCTGGCCGAGCCCTCCACCAG
GAAGGAGCCATCCGGCTGGGGATGGATCTCGTCGCTGGGCGCCGGGGTCATGGAGGTGGT
GAAGTCGCCCACTATCTCTTCCAGGATGTCGTCCAGGGTGATCAACCCCTGAATGTCGCC
ATACTCGTCGACGATGAGACCGATCCGCTCCTTGTTGCGCTGGAACTTGGCTAGTTGCAC
GTTGAGGGGCGTCCCTTCCGGAATGAAGTAAATCTCGTCCACTTCCCGCAGCAGGCTCGA
CTTGTTGAACTGATCCTTGGCCATCAGGCGCAGCGCGTCGCGGGCGTGCAGAAAACCCAC
CACGTCGTCGATGTTGTCGCGATAGAGCAGGATCTTGGTGTGGGCGCAGTGGGCCAGCTG
ACGCAGTATGGTCTTCCAGTCATCGTTGATGTCGATGGCGTAGATCTCGCTGCGCGGCAC
CATGATGTGCTCCACCGTCATCTTGTCCAGATCCAGGATGCTGAGCAGCATCTCCTGATG
GCGCTGGGGGATCAGACTGCCCGCCTCGTTGACGATGGTGCGCAGCTCCTCGGTATTGAG
GGAGTCATCCTTGTTCGGATTGATCTTCAGCAGCTTGAGCAGGCCGCTGGTGATGCCATT
GATCATCCAGACGAAGGGGGCAAGCGGCACCATCAGCCCCTTGAGCACCCAAGATGCTGG
ATAGGCGACTTTCTCCGGGAACATGGCCGCCAGGGTCTTGGGAGTCACTTCGCCAAACAC
CAGCACGATCAGGGTCAGGCCGAAAGTGGCGATGGCCACACCCAGATCCCCGAACAGACG
AATACAGACGATGGTGGCGATGGCTGACGCCAGGATGTTGACCAGGTTGTTTCCGATCAG
GATCAGCCCCAGCAGGCGGTCGGGCCGGGAGAGCAGTTTCTCCACCCGACGGGCAGCCTT
GTGCTTGGTCTGGGCCAGATGCCGCAGCTTGTAGCGGTTGAGCGACATCATGCCGGTTTC
AGAACTTGAGAAGAAGGCAGACATGAGGATCAAGATAACGAGAACAATCAGCAATGTACT
CGTTGAGATACTGTCCAAGAAGGGCTCCTGTGGGACTGTGTGATGAAGAAGTAGTGGGCG
TTCAGCTCAGCAGCACTTCTTTGACGAAGCGGCTGCCGAAGTAGGCCAGGGTCAGAATGA
AGCTGCCGATCAGGCTCAGGGTGATCACCTTGCGACCACGCCAGCCACGGGTATGGTGGC
CCCACAGCAGCAGCACGTAGACGCACCAGGCCAGGATCGAGAGGATGGCCTTGTGGGATT
TGCCCTGGGCGAACATGTCTTCGAGGAAGAAGAGGCCGGAGGCAATGGAGAGGGTCAGCA
ACAGGACGCCGGCCGAGATGAGCTGGAACAGCCGCTTCTCGACCGTCATCAGGGGCGGCA
TGGCCGGCAGCTGGCTGATCTTGCGCGTCTTCAGTTGCCGGTCCAGACAGGCAAGTTGCA
GCGCAAACAGGCAGGCGATCATCAATACCGAGTAGGCCATCAGCGCGAGGCCGATATGCA
GCAGCAGCTGGGGATGGGCCTCCAGGTGGGTGATATAGCGACCGGGAATGAGGGCGCTGG
CGGCCAGCAACAGGGCCGAGAAGCTGTAGACCACCGGCAGCAGGATCCAGCCGTTGAAGC
GGCGGGTGACGCAGGTCATGAAGCAGCTGATGATGAGACTGACCAGCGAGGCTACGTTGA
GCATGCTCAGATTCTGCCCGGAGTGGGTCACCAGCACCTCGCCGGAGAGGGCGGCGCCAT
GGGCGATCAGGGCCAGTCCGATACAGGCAAACAAGGGGGCTTGTCCCACTGGTTTGGCAC
TGAGCAGCAGGTGCAGAGAGGCGATGATGGCCAGCAGATAGAACGCCAGGGCCAGAACAG
AGATCACGATCATAACCGGGTCGTTGTCGAGCAAGCGATTGGGAATAGGAAGGGCAGTAT
ACCTTGCACAAGATGTGCTCGCCAGTTGTGCTGCCGCCGATCTGCCCATATATAGGCAGC
ATGTTGGGCCAGCCGCACAGGGCTGACCTCAGCCGAGTGCGGCGAATAATCGTCCTCATC
GTGCGAGTGAGGTATAATGCCTCCCATTTGTTACGCCAAGAACCGGAATGCGTCATGTTT
GAGAATTTGACTGAACGACTCTCGCGCACCCTGCGCAACGTCAGCGGCCGTGGCCGCCTG
ACCGAAGAGAACATCAAGGATACCTTGCGCGAAGTTCGCATGGCGCTGCTCGAGGCGGAC
GTCGCCCTGCCGGTGGTGCGTGACTTCGTCGCTCGTGTCAAGGAGCGGGCGGTGGGCCAG
GAAGTGGCCAAGTCCCTGAGCCCGGGCCAGGCCTTCATCAAGATTGTGCACGGCGAACTG
GTCTCCGTGATGGGGGAGGCCAACGAGCAGCTCAATCTGGCTGCCCAGCCGCCGGCCATC
ATCCTGATGGCGGGTCTGCAGGGTGCCGGTAAGACCACCACGGTCGGCAAACTGGCCAAG
CTGCTCAAGGAACGCAACAAGAAGAAGGTGCTGGTGGTCAGTGCGGACGTCTACCGCCCG
GCGGCCATCAAGCAGCTGGAGACCCTGGCCGGCGACATCGGCGTCGACTTCTTCCCGAGC
GATGCCAGCCAGAAGCCGGTGGACATCGCCAACGCGGCCATCGATCAGGCGCGCAAGAAG
TTCTATGACGTGGTGATCGTCGATACTGCCGGTCGTCTGCACGTCGATGGCGAGATGATG
GAGGAGATCAAACACCTTCACGCCACCATCAAGCCGGTGGAGACCCTGTTCGTGGTCGAC
GCCATGACGGGTCAGGATGCCGCCAATACGGCCAAGGCGTTCAACGAGGCGCTGCCGCTC
ACCGGCGTGATCCTCACCAAGGCGGACGGCGATGCTCGCGGCGGTGCCGCCCTGTCGGTG
CGCCACATCACCGGCAAGCCGGTCAAGTTCATCGGTATGGGCGAGAAGACCGACGCGCTG
GAGCCGTTCCACCCGGATCGTCTCGCCTCCCGCATCCTCGGCATGGGCGATGTGCTCTCT
CTCATCGAGGAGGTGGAGCGCACCGTCGATAAAGAGAAGGCTGCCAAGCTGGCCAGCAAG
GTCAAGAGTGGCAAGGGCTTCGATCTGGAAGACTTCCGCGAGCAACTGGCCCAGATGCGC
AACATGGGCGGCATGATGGGGATGCTCGACAAGCTGCCCGGCATGTCCGGCCTGCCGGAC
AACGTCAAGGATCAGATGGATGACAAGCTCACCGTGCGGATGGAGGCCATCATCAGCTCC
ATGACACCCAAGGAGCGTGCCCATCCCGACCTCATCAAGGGCTCCCGCAAGCGCCGTATC
GCCGCGGGTTCCGGCATGCAGGTGCAGGACGTCAACAAGCTGCTCAAGCAGTTCACCGAG
ATGCAGCGGATGATGAAGAAGATGTCCGGCAAGGGTGGCATGCGCAAGATGATGAGCCAG
ATGAAGAACATGCTGCCTCCCGGCTTCGGTGGCGGCCGCGGTCCGTTCTGATTATTCGGG
CTGACGTTGAGTGCGAGGGTCTGCCAGCGGCAGGCCCTTTTCATTGCGGCTCTGCGCAAA
AAATGGCTGGCTTGGTTGCAATTATTACGAATCCAAGTAGAATTATGCGGCTTATTTTAA
GCTAGGGTCCGCGTGTTTGCGGGCCTTGTTCATTAGATGTTAATGAGGACGATATGGTAA
CCATTCGTTTACAACGTGGTGGCGCGAAAAAGCGTCCGTTCTACCAGGTAGTAGTTGCTG
ACAGCCGTAACGCCCGCGACGGTCGTTTCATTGAGCGCGTTGGTTTCTTCAACCCGGTTG
CTTCTGGTAACGCTGAAAAGCTGAACCTGGACCTGGCTCGTATCGAGCATTGGGTTGCTA
CTGGTGCCGCTGTTTCTGACCGCGTTGCCAAGCTGATCAAAGACGCTGCCAAAGCTGCTT
AATCAGCCAAACGGTAAGGAGTTAAGGTGGAAAAACCTGTAGTTCTGGGCACCCTGGGTA
CCGTTTACGGCATCAAGGGCTGGCTTAAAGTGAACTCCTTCACCGATGTTGCCGAAGCGA
TTTTCGATTACAACCCCTGGCTGATCAATCAGAACGGGGTGTGGCGTGAAATTCAGGTTT
CATCCTGGAAGCGTCACAACAAGGGTCTGATCTGCAAACTCGATGGTATCGACGTGCGCG
AGGATGCCCTGGCATTGACCAATGTCGAGATTGGCGTAGCCGCCGATCTGTTGCCTGCGT
TGCCTGAGGGCGAGTTCTACTGGCGTGACCTGATTGGTTGCTCGGTAGTGACCACCAAGG
GATACGACATGGGCAAGGTGACCGAATTGATGGAAACCGGCTCCAACGATGTGTTGGTGG
TTGAGGCCAATGTAAAAGATGCCTTTGGTGCGAAGGAGCGGTTGATTCCGTTCCTGGAAG
AGCAGGTGATCAAGAATATTGATCTGACTGCTCGAACAATCGAAGTTGATTGGGATCCTG
GTTTCTAGTTTCCCGCGCTAACACGGGTGCCGGAGGTTTCTTATGTGGATTGGGGTGATT
AGCCTCTTCCCTGAAATGTTCCGAGCCATTACCGAGCACGGGGTAACGGGTCGGGCCGTC
AAGAGTGGCCTGCTGCAGATTGAGTGCTGGAACCCCCGGGACTTTACCCACGACAAACAC
CGTACGGTCGATGATCGTCCTTATGGTGGTGGGCCCGGCATGCTAATGATGGTTCAGCCG
CTGCGTGACGCGATTCATGCAGCCAAGCAAGCGGCGGGAGACGGGGCGAAAGTCATCTAT
CTCTCTCCTCAGGGACGCAAGCTGACTCAAGCGGGCGTGACCGAGTTGGCGACGAATCAG
AAACTGATTCTGGTAGCCGGTCGATACGAAGGTATCGATGAACGCGTGATACAAACCGAA
GTCGACGAAGAGTGGTCTATCGGGGATTACGTGTTAAGTGGTGGCGAGTTGCCTGCCATG
ACCCTGATCGATGCGGTTTCGCGTCTGGTCCCAGGGGTTTTGGGTGATCAGGCCAGTGCC
GAGCAGGACTCCTTTACGGACGGTCTGCTGGATCATCCCCACTATACTCGGCCGGAGGTG
TTGGATGGGCTGGCGGTGCCCGAGGCGCTGACAAGCGGCAATCACGAAGTGATTCGACGC
TGGCGTCTCAAGCAATCGCTCGGACGAACCTGGCAAAGAAGGCCGGAACTTATTAACAAC
CTAGCTCTGACTGACGAGCAAGAATCACTTCTTGCCGAGTATGTCCGCGAAGTGCGTGAC
AGCGTTAAGTAGAGTTTTCAGTTTATCCTAGGTAAGGAAAGACAATGAGCAAGATTATTC
AGCAGCTTGAACAAGAGCAAATGCGTACCGACATCCCGGCTTTTGCCCAGGGCGACACCG
TACGTGTTCAAGTTCGTGTTAAAGAAGGTGGTAAAGAGCGTCTGCAGGCTTTCGAAGGCA
TCGTGATTGCCAAGCGTAACCGCGGTCTGCACTCTGCTTTCACCGTTCGCAAGATCTCCA
ACGGCGAAGGTGTTGAGCGTGTATTCCAGACTCACTCTCCGCTGATCCACAGTGTAGAAC
TGAAGCGTCGTGGTGATGTTCGCCGCGCCAAACTGTACTACCTGCGCAACCTGTCCGGTA
AAGCTGCTCGTATCAAAGAGAAGCTCAACTAATTCGATTCGAATTGGTGTCGATATGTCG
GCGAAATGCTCGACAGGTAGTGAAAAGGCTCGCCAATGGCGAGCCTTTTTTGTATCCACT
TTCGGGTGTGCCGGCTCAACCTGGCTGGCTGACCCGCACCACTGAGTTGTCTCGCCCGAA
GGGGCCGGGTACGTAGTCATCCGCCGCCCAGTCGTTGTCGTAGCGGGTCTCCCCGTTCGG
CTGAACCAGCTGATAGCAGTACTCGAAATGGCTGGGGCCATCGGTCGGCAGGTTGAGGGT
GGTCTTGAACTCACCGCTCTTCATCCGCTTGAGCTCGATGGGTTGCCACTGGCTGAACTC
TCCCAGCAACAACACCTGCTCGGCCTCTCCCGCGGCCTCTCTTTCCACCGCAAAGGTCAC
CTTGACCTCGGGGCGGGACTTGAGAAATTGCTTGTTGATCGGCATGACGCCTCCTTGTCC
TGATTGCGAAAAATAGCGACTGTCTATTTTTATATCACTTTATGACAAGGATGTTGATAA
CAGAGATCAAGCGGGCAGGGCAAAGTAGCGCTGCAGCAGGCCGTGGGTGAAACCTATCTT
GAGGTAAAAGCCGCGGGGCAGGGTCAGGATCGGCTGGCCATTGCGGCCGATGGCCCGGGT
CAGCGCCTTGTTGTTGGCCGCCTTGGGACGCAGTTGCAGCACCTGGCCGTGGCGGGCACT
GATCTGCTCCACCTCTCCCAGCACTATCATGTCCATCAGCTCTTCCCAGTCCTGGCGCAG
CAGCATCTCCTCCTCTTCATTCGGGCTCCACAGCAGCGGCATGCCGATCCGGCGCTCGCC
GATGGGGATCTCTCGGCTGCCCTCCACCGGGATCCAGAGCACGCGGGAGAGCTTGTTGCG
CACGTTGGACTCCTCCCAGTGCTGGCCGCTGACACCGATCAGCGGTGCCACGCAGACGAA
GGTGGTTTCCAGCGGCTTGCCCTGAGGATCGATGGGGATCGTCTTGAGCTCGATGCCCAG
ATCCGGGAAGTCCTGCTCCGGCTTGCTGCCGGCGCTCGCTCCCAGCTGCCACTCGATTAG
CTGGCCGACCCAGCCCTTGTCCCGACGCAGATCCGCCGGCACGGCGATGTTGGCGTCGGC
GGCCAGCTGGGCCAGGGTGAAGCCGGCCATGGCGTAGGCGCGGGCCAGCAGTTCCTGTTC
GGAGCGGGGGTTGGCGGGCATGAGTGACTCCTGCAAAGAGGGATTATTCTAGCAACTCTG
ATCCTCCCTGAGGATCGCTGTTTTTATAACCGATCCTGGCAGGGGTATGCACAGGGGGGG
CAGTTTTGTGTGTAAGTGTTTATCGTAATGATTTTAAAGGGATTTGTCTCCAATTTATCG
ATGGGCGTCGCACTGGATCCTGCCTTGAAATAGTTGTCCAAGGGTTTGCTCGCGCTGTTT
CACACAGTTATCCACAGAAATCTTGGATAACTGCTTAAAAGTAGGAATAGTCACCCTGTT
GTTACAAAAAAATGTGAAACGGCACCGATTTTTGCGGCGATATCGGGGCAGATAGTGTGC
CACTCCTGTGGATAAAATAGCCGTGGTGGATCTTTGAACAGTCGAACTTGTTCACAATCC
GGATCCCGGATCGCCGGCGGTAAAAGACATGGATCTTGATCCAGCATTCTTTGTTTAACA
CCATGTATTTAAATACATATTTTGTTTTATATTGCATCCTGTATGCTGTGGGGCAGTTTG
GAGCAGATAAATAAAACTACTGTATATACCCGCTTGCTCACAGGCTTATGCACAGTCTGG
GTGGGCAAATTGTAGGATCTGATCCTTTAATTTGTTTATAAGTTTGCTTGAAATCGAAAG
TTATTCATGAATGGGGGATTGCAGTCCTTGTTTGCTGCCACGAGGTGAATGTGGAACAAT
CCCCTTATAGATTCAGCCTTTATAAGGTGATCACGTGATAGATGGCGACGGGTTTCGTCC
CAATGTCGGAATCGTGATCTGTAACCGTGACGGACAAGTATTGTGGGCCAAGCGTTATGG
GCAGCACTCCTGGCAGTTTCCGCAGGGAGGAGTTGATGACGGTGAGACGCCAGAGCAGGC
CATGTATCGTGAGCTGTATGAGGAGATAGGCCTCAAGCCCGAGGATGTGACCATCATGGC
GACCAGTCGCAACTGGTTGAAGTATCGCTTGCCAAAACGCCTCGTTCGTTGGGACAGTTC
ACCGGTCTGTATTGGCCAAAAACAAAAATGGTTCCTGCTGCAGCTGGATCCGGGCAGGGA
GTCCAGGATCCAGTTCGGTTGTCATGGTCATCCGGAGTTTGATGACTGGCGTTGGGTCAG
CTTCTGGTACCCGGTGCGTCAGGTGGTTTCCTTCAAGCGGGAAGTCTATCGCCGGGTGAT
GAAGGAGTTTGCCCCGCTGGCGATGCCGGTGCCGGCAGTGCAGGTCAACAAGAAGGATGG
GCGGCGTAATCGCGCCCGCTAAGGAGCACAGATTAGTTGTTAACGGAACTCAGACGCATC
GTCGAAAGCATGGCCGAAGCCAATACCCTCGAGCTGGCCTTGCAGGCATTGGTGAGCCAG
ACCCGGCTGGCCATGTCGGTGGACTGCTGTTCCGTTTACGTCTCCGAACCTGAAATGCGC
CGCTACCGGCTGGCTGCGACCGACGGTCTGGCCGAGTCGGCGGTGGGCAAGGCCACTCTG
CCGTTCGAGCAGGGTATCGTCGGCCTGGTAGGTCAACGCGAAGAGCTGATCAACCTGGCC
GATGCCCCCTCCCATCCCAGTTTCAAATTCCTGCCCGATGTGGCCGAAGAGGCGTTTCGC
TCCTTCCTCGGCGCCCCCATCATGCATCAGCGCCAGGTGGTGGGCATTCTGGTGGTGCAG
CAGAAGGAGAGCCGTCTCTTCGATGAGGGGGAGGAGTCCTTCATGGTCACCCTGGCGGCC
CAGCTGGCGGCGCGAATCGCCCAGGCTCAGGCCAAGGGGTGGCTGCAGAAGACCGACTGG
AGCAAGCCGCTGCGCGGCATTGCCGGGGCCAGCGGCATCGCCATGGCCAAGGCCTGGGTG
TGGCGGCCACGCAAGGAGCTGCGCTCCATCACCCCGCGCAAGGATGAGGATCACGCCAGC
CAGCTGGCGCGGCTGAACGTGGCGGTGGAAGAGGTGCGCCACGACCTGGAGAGTCTGGCC
CTGCGTTTTCGCGAGAGTTACAGCCAGGACTCGGTGGCGATCTTCGATATCTACCTGCAT
CTGCTGGACGATCCCGGCTACATCAAGCCGATCCGCAACAAGGTGAGCAAGGAGCACTGG
ACGGCGGTCTCGGCGGTCAAGCTCATCAGCGATCGTCTCATCGAGCAGTTCAAGGGGATG
AAGGATCCCTATCTGCAGGAGCGCTCCACCGATGTGAAGGACATCGCTCAGCGGCTCATC
AGTCGGCTGGTGCAAAACGAGCCCGAGCACATCGCCATCGGCGAGCCGGTGGTGCTGGTC
GCCGACGAGGTGACGGCCACCATCCTCGCCGAGGTGCCCCGCGAGTTCCTGACCGGGGTG
GTGTCCCTCAAGGGGGGCACCAACTCCCACGCCGCCATCCTGGCCCGCGCCATGGGGGTG
GCGGCCATCATGGGGGTGGATCTGCCGCTCGGCGACATCGGTGGTCGCATGTTGGTGGTC
GATGGCTACAGCGGCGATCTCTTCATCGAGCCCAACCAGGTGATCCTGACCGAGTACCGT
CAGCTGCTGAGCGAAGAGCGGGCGCTCGATACCCTGGTGCGCAGCGTCGACAACCAGCCC
TCCGAGACTGCCGATGGCGTGCCTGTCTCTCTGCTGCTCAACGCCGGCCTCAGCGCCGAC
ACCGAGATCTCTCTCAATCAGCTGGCGGACGGGGTCGGTCTCTATCGCACCGAGATCCCC
TTCATGCTGCAGGACAGCTTCCCCTCCGAGTGGGAGCAGACCGCCCGCTATCGCGGCATT
CTGGAGACCTATCGCAACCGGCCGGTCTGCATGCGGACCCTGGATGTGGGGGGTGACAAG
CAGTTGCCCTATTTCCCCATCGTCGAGGAAAATCCCTTCCTTGGCTGGCGGGGGATCCGG
CTCACCCTGGATCACCCCGAACTGTTCCTGGTGCAGCTCAAGGCAATGCTGCGGGCCAGC
GAAGGGCTGGACAATCTGGCCATCATGCTGCCGATGATCAGCAGCGTCAGTGAAATCAAG
GCCTCTCGCCGCCTGCTGGATCAGGCCTGGCGCGAGGTGTCGGAAGAGGCGGCCAGCCGT
GAGGCGGTGATCCGCTACCCGAGCCTCGGGGTGATGATCGAGGTGCCTTCCGCCCTCTAC
ATCCTGCCCGAGATGGCGCCGCTCATCGACTTCTGGTCGGTGGGCAGCAACGACCTGACC
CAGTACCTGCTGGCGGTGGATCGCAACAACGCCCGGGTCGCCAACATCTACGACGCCTTC
CATCCGGCGGTGATCCGTGCCCTGCAGCTGCTGGTCGATGCCTCCCATCGCTACCACAAA
CCGGTCTCGGTCTGTGGCGAGCTGGCCGGTGATCCGGTCGGGGTGCTGCTGCTGCTGGCC
ATGGGCTATCGTCGCTTCAGCATGAACACCCACAACATCGCACGCATCAAGTACGTACTG
CGCCAGGCCAACCTGAGCGAGCTGACTGTGCTGCTGACCGACGGCCTCAAGCACGACAAT
CCCCATGTGCTGCGCGGCCTGTTTGCCCGCTATCTGGAAGAGCACGGTCTGGGCGGTTTG
CTGCGTGCCGGTCACAAAACGAAACAGTCTGATTGATAATCATGCCTTGTCCCTGCTGAC
GAATGATCGGAAAATGCGGCTTTTCTTATGACTGGGGCCGCTTATGCAGCACGATGGATA
TTGGGTTTTCTCGCAGATTGATCCCGTAGCATTCAGTTTGGGACCACTATCGGTACGCTG
GTATGGTCTCATGTACCTGTTTGGCTTCGCTTTTGCCATGTGGCTGGCGGGGCGTCGCGC
CGATGCGCCGAACAGCGGCTGGACCCGCAACGAGGTGTCGGACCTGCTGTTTTACGGCTT
CCTCGGGGTGATCCTGGGTGGTCGGGTCGGTTACGTGCTGTTCTACAACTTCGACATGTT
CCTGGCCGATCCCCTCTACCTGTTCAAGATCTGGACCGGTGGCATGTCGTTCCACGGCGG
CCTGATCGGGGTCATCACCGCCATGGTCTGGTTTGCCCACAAGACCAAGCGCCACTTCTT
TACCGTGGCCGATTTCGTGGCACCGCTCATTCCGTTTGGCCTCGGCGTCGGCCGCATCGG
CAACTTCCTCAACGGCGAGCTGTGGGGTCGGGTCACCGATGTGCCCTGGGCCATCATCTT
CCCGGAGGCGGGCCCCGAGCCGCGCCACCCCTCTCAGCTCTACCAGTTCGCACTGGAAGG
GGTGGTACTGTTCATCATCCTCAACCTGTTCTGGCGCAAGAACCCGCCGCGCGGCGCCAT
CTCCGGCATGTTCCTGCTGTTCTACGGCCTGTTCCGCTTCCTGGTGGAATTCGTACGCCA
GCCTGACAGCCAGCTGGGGCTCTACTTCAACGAGATCAGCATGGGCCAGATCCTCTCTAC
TCCGATGATCCTCATCGGTGCCCTGATGATCTGGGCCGCTTACAAGCGCCCGCAGCTGTT
CGGCAACGCCGTGAAGGAGGCAAAACAATGAGAGCCTATCTCGACCTGATGCAGAAGATC
CTGGATGAGGGGACCGTCAAGTCCGACCGTACCGGCACCGGCACCGTCTCCCTGTTCGGC
CATCAGATGCGCTTCAACCTGGCCGAAGGCTTCCCGCTGGTGACCACCAAGAAGTGCCAC
CTGCGCTCCATCATTCACGAGCTGCTCTGGTTCCTCAACGGCGACACCAATACCGCCTAT
CTGAAAGAAAATGGTGTCAGTATCTGGGACGAGTGGGCCGACGAGAACGGCGATCTTGGC
CCGGTCTACGGCGCCCAGTGGCGCTCCTGGCCGGCGGCTGACGGGTCTGTCATCGACCAG
ATCCAGAAGGCGGTGGACGACATCAAGCACAACCCGGATTCCCGTCGCATCATCGTCTCC
GCCTGGAACGTGGGCGAGCTGGACAAGATGGCGCTGGCTCCCTGCCACGCCTTCTTCCAG
TTCTACGTGGCGGACGGCAAACTCTCCTGCCAGCTCTACCAGCGCAGCTGTGACGTCTTC
CTCGGCCTGCCGTTCAACATCGCCAGCTATGCTTTGCTGACCCACATGATGGCCCAGCAG
TGCGACCTGGAGGTGGGGGACTTCGTCTGGACCGGTGGTGACGTGCACCTCTACTCCAAC
CACATGGAGCAGACCGCGCTGCAGCTCTCCCGCGAGCCGCGCCCGCTGCCGACCCTGCTG
ATCAAACGCAAGCCGGACTCCATCTTCGACTACCAGTTCGAGGATTTTGAGATCGAGGGT
TACGACCCCCATCCCGGCATCAAGGCGCCCGTCGCCATCTGATGTGAAAGGCGCCCATGA
GGCGCCTTTTTTATGCATAAAAGCCACAGAATATTCATTCTTATGGGGGAGTTTCGAGTG
ATATCCGCCCGAGAGAAAACCTGCTTATAGCAGGCATGTTTGATTTTTGCCTTCGGTTTT
TTCGTTGTATTTCGCAGTAAGAAACGATTTTTCACGGATTGTTATCGGATATAGACTCAA
ATCAAAGTAAGACTGTGGATATTTTAACCATGAGCGACGTAATCAAGAAGTTCCTCAAAC
TGGAGGCCGCCTCCGGAATAATTCTGATCATGGCAGCCATGCTGGCCATGATTCTGGCCA
ACAGCGGCCTGGCCGGCAGCTATCAGGCTTTCCTCGATACCCAGGTGCAGGTGCGCATTG
CCGCCCTCGACATCAACAAGCCGCTGCTGCTCTGGATCAACGACGGCTTCATGGCTGTCT
TCTTCCTGCTGGTCGGCCTCGAGGTGAAGCGCGAGATGCTGGAGGGGGCCCTCTCTTCCC
GGGTGCAGGCCACCTTCCCGGCCATCGCGGCGGTGGGCGGCATGCTGGCGCCAGCCCTGA
TCTATGCCTTCTTCAATTACTCGGACGAAGTGGCGCGTGCCGGCTGGGCCATTCCCGCCG
CTACCGACATCGCCTTTGCCCTCGGGGTGATGGCGCTGCTGGGCAAGCGGGTGCCGGTGA
GCCTCAAGGTGTTTCTGCTGGCGCTGGCCATCATGGATGACCTGGGGGTCATCATCATCA
TCGCGCTGTTCTACACCCAGCAGTTGTCGCTGACGGCGCTGGCGATCGGCATCCTGGCGA
CCCTGACCTTGCTGTGGATGAATCGCCGCGGCGAGGATCGGATCAGCCTCTACATGCTGG
TCGGGCTGGTGCTCTGGGTGGCGGTGCTGAAGTCGGGCGTCCATGCGACCCTGGCCGGCG
TGGTGGTGGGCTTCATGATCCCGCTCAACGGCAAGCGTTATGAGTCGCCACTCAAGCATC
TGGAGCATGCCCTGCACCCCTGGAGTGCCTACCTGATCCTGCCGCTGTTCGCCTTTGCCA
ACGCCGGGGTGTCGCTGGAGGGGATAGGTCTCTCCTCCCTGCTGAGCCCGGTGCCCATGG
GCATCATGCTGGGGCTGTTCATCGGCAAGCCGCTCGGGGTGTTCACCATCAGCTGGCTGT
CGGTCAAGCTGGGCATTGCCCAACTGCCACCTGGGGTCAACTTCAGACAGATCTTTGCGG
TCAGCATTCTGTGCGGCATCGGCTTTACCATGTCGATGTTCATCGCCTCGCTGGCCTTCG
AGCACGGCGGATTGGATTACGGCAGCTACTCTCGCCTCGGGATCCTGGTGGGATCCACCC
TGGCGGCGGTCGTCGGTTATCTTGCCCTGCGCATGGCGCTCCCGAACCGGGAGGCCGATC
AAAGCACGGAGGGGTTATGAAAAGAGTAGGATGGTGGGCCATGCTGGCGCTGAGCCAGGC
GGCCTGGGCCGGCAGTCTGCAGGATTGCCAGCAGGATGCAGCCTCGGCCAGCTGCTCGGC
CTACCTCAGCGGCGTGGTCGACAGCGCCCTGCTGTTGGGGGACAAGCAGGCCAAGGCGCA
GTTTGGTGAGACCTTCGCCGAGCGGGCACTGAGCAGCCGGGCCGGCGAGCGGGTCAAGCA
GTCCAACAAGCACTACTGCGGGGAACGGATGCCGGATCCGGTCAGCCTCAAGACCCACCT
GCAGGAGCAGTTCGGCGCGAACAAGGTTGACTCGATCAGCGACATGTATGACATTCTGGC
GGCTGAACTCAGTTGCTACCGGAGCCCGCGCCAGGCGGGAACCCCATCGGATGTCACACC
TTAACTACAACCATCTCTATTATTTTTGGATGACCCAGAAGAAGGGCTCCGTCACGCAAG
CGGCGGAAGCCCTCTTTTTGACCCCGCAGACCGTCACCGGCCAGATCAAGCTGCTGGAGC
AGCGCCTCGGCGGCAAATTGCTGATAAGAAAGGGGCGCTCCCTGGAGGCTACCGAGCTGG
GCCAGCTGGTATTCCGCTATGCCGACAAGATGTTCAGCCTCTCCTACGAGATGCTGGATA
TCGTCAACTACCGCAAGGAGAGCCAGATCCTGTTCGACGTCGGCATCGCAGACGCCCTCT
CCAAACGCCTCGCCAGCCGGGTGCTGCTCTCCGTCATCCCCAATGATGGCTCCATCCACC
TGCGCTGCTTCGAATCGACCCACGAGCTGTTGCTGGAGCAGCTGAGCGAACACAAGCTCG
ACATGATCCTCTCCGACTGCCCGGTGGACTCCAGCCAGCACGCCGGCCTGCTCTCCAAGC
GACTTGGTGGTTGCGGGGTCAGCTTCTTCTGCAAGGCGCCGCTGCCATCGCTGCAGTTTC
CCGCCTGTCTGGAGGAGCGCAAGCTGCTGATCCCCGGCCGGCGTACCGCCATGGGTCGTC
AGCTGACCCAGTGGTTCGAGCAGCAGGGGGTCTCCCCCAGCATTCTCGGCGAGTTTGACG
ATGCGGCCCTGATGAAGGCGTTCGGCTTCTTCAACCAGGGCATCTTCATGGCACCCACCA
TCTACCGGGAGGAGATCCTGGAAGGGGAGGGGGTGATGCTGCTGGGCGAGACCCAGGATC
TGATGGAGGAGTACTACGTCATCTTCGCCGAGCGGATGATCCAGCACCCGGCGGTAAAAC
GGGTGTGCGAGAGTGATTTCTCCTTCCTGTTTGCCGGCCAGGAGGACTTTGCCATGATTC
AACCGGCAACCCTGTCATTTTAAATTGACGGGCCACAGAGTATGATTCTTGCCTCGAACG
AGAGGGAATGAGATGCAACTGGAAGAGATGGAGGCCAATGCGAGCCGGGCGGTGGCACTG
CTCAAGGCGCTGGCCAATGAACGGCGGCTGTTTATCCTGTGTCAGCTGCTGGAGCGGGAG
CTGTCGGTGGGGGAGCTCAACGAGCGGCTTGGTCTGAGTCAGTCGGCGTTGTCACAACAC
CTGGCCGTGCTGCGGCGGGATGAACTGGTGGAGACGCGCAAGGAGGCCCAGACGGTCTAC
TATTCGCTGCGCAGCTACGAGGTGCGCGAGATGATAGGGTTGCTGCACAAGTTGTACTGC
AGCGAACAGAAATAAAAAACCGGCACAAAGGCCGGTTTTTTCAGCTTTATCAGCAGACGC
TGATTAAGCCATAGCTTTGATCTGGGCAGACAGGCGGCTCTTGTGACGAGCAGCTTTGTT
CTTGTGGATCAGGCCTTTGGTCGCCATACGATCCATGATCGGCTGAGCAACAGCGAAAGC
GGCAGTCGCAGCAGCCTTGTCGCCAGAGGCGATGGCAGCGATGACTTTCTTCAGGTAGGT
ACGGGTCATGGAACGACGGCTGGCGTTGTGCTGACGACGTTTCTCTGACTGAAGAGCGCG
CTTCTTAGCAGATTTGATGTTAGCCAAGGTAAAACTCCTAAAACTGTCTTAGCGAGTGTA
TTGAAAAGGCCCGGAAATATGCCTTCTCAACCACATATTGTCAAATGATTTGTGCAAATA
AACACCGCCCCCCGGTGGTGTGTCAGGTGGGAGACGGTTAAACTGTCGGCCGATTCTATC
AGCATTCTTTTCATTCCGACAGTTCCAGAGGCCTCGTCTTGAGTAAGAAATTGATCAAAT
CCGGCATGATAGTGTCCGGAATGACGTTGGCGTCCCGCGTGATGGGCTTGGTTCGCGATG
TGGTCATCGCCAATCTGCTTGGCGCCGGGGTGGCCGCAGACGTCTTCTTCTTTGCCAACC
GCATTCCCAACTTTCTGCGCCGCCTGTTCGCCGAAGGAGCCTTCAACCAGGCCTTTGTTC
CCGTGATGACGGAGTACAAGAAAAAGGGCGACGAGAGCGAAGTGCGCGAGTTGCTGGCTG
CGGTGGCGGGCACCCTGGGGGGGATCGTTACCGTGGTCACCCTGCTCGGGGTGCTGGGGT
CAGGCGTGCTGACCGCCCTGTTTGGCTGGGGCTGGTTCTGGGACTGGCTGCACGGCGGGC
CGGCGGCCGAGAAGTTCGAGATGGCCAGCCTGATGCTCAAGATCACCTTCCCCTACCTCT
GGTTCATCACCTTCACCGCCATGGCGGGGGCCATTCTCAACACCTTCGGCCGCTTCGGGG
TCTCCTCCTTTACCCCTATCTTTCTCAACATCACCATGATTGCCGCCGCCTGGTGGATTT
CACCCTGGCTCGACAACCCCGAGCTGGCGCTGGCCATCGGTGTCTTCCTCGGCGGTCTGG
TGCAGTTCCTGTTCCAGTTCCCCTTCCTGCGCCAGCTCAACATGCTGGTGTGGCCCAAGT
GGGGTTGGCACCACCCGGGGGTGGTGAAGATCCGTACCCTGATGATCCCGGCCCTGTTCG
GGGTCTCGGTCAGCCAGATCAACCTGCTGGTCAACACCATGCTCGCCTCCTTCCTGGCGA
CCGGTGCCATCAGCTACCTCTATTACTCGGATCGGCTGCTGGAGTTCCCGCTCGGCATGT
TCGGCGTCGCCATCAGCACCGTCATTCTGCCGGCGCTGGCCAAGAAGCACGTGGATGCCG
ACCCGGCCGACTTCTCCCGTACCATGGACTGGGGGGTGCGGATGGTGATGCTGCTCGGCC
TGCCGGCCATGGTGGGCATCGCCGTGCTGCGTGAGCCCATCCTGCGGGTGCTGTTCATGC
GCGGCGAGTTCGGCCTGTACGAAGTGAGCATGTCGAGCGCCAGTTTGCTGGCATCGACCA
CGGGTTTGCTGTCGCTGATGCTGATCAAGGTGCTGGCGCCGGGCTACTACGCCCGCCAGG
ATACCCGCACGCCGGTGCGGATCGGGATGATCTCGATGGCGGCCAACATGGTCTGCAACC
TGCTCTTCATCTATCCGCTCGGCTACGTGGGGCTGGCCCTCTCGACCGCCTGCTCGGGCA
CGCTGAACGCGGCTTTGCTGTTCAGGGGGCTCCATCAGCAGAGCGTCTACCGCCCGTCCC
GTCACACCGGGGTATTCTGTCTCAAACTGCTGACCGCCAGCCTGCTGATGGGGGGCGTGC
TCTTGTACCTCTCGCCGGATCTGGCCCAGTGGGGCGCCTGGCACATGAGCAAGGCGACCA
TGCAGTTGGCCATGCTGCTGGTCGTGGGGGGGGCCATCTATGCCGGTGTCCTGCTGGCGC
TTGGGATCCGGCCAAGAGATCTGAGAGCGGGGCGGGACGACTGAGTCAGCCCCTGCGGCG
AGATAGCCCCGCCTGAACCTGTTGTCGGGGCGGAGCGGCTGAAATCGGGTCAGCAACAGG
GCTGACCCGGCGTGCCGCCTGATATATAATCCGGCGATTTTCATAGCAGCAAAGCACAAG
GCACTGATGGAGCTTATCCGCGGTATTCACAATATCAAGCCCCGTCACCGGGGGTGTGTA
TTGACCATTGGCAACTTTGATGGGGTCCATCAGGGTCATCATGCCGTGCTGGCTCGTTTG
CAGGAAAAGGCCTCCCAGCTCGGCCTGCCGGCCTGCGTCATGCTGTTCGAACCCCAGCCG
CTGGAGCTGTTTGCCGGGGCCGCGGCGCCGGCCCGCCTCAGCCGCCTGCGGGAAAAGTAC
GAGGCGCTCAAGGGGATGCAGATCGATCGCATGCTCTGCGTGCGCTTCAACCACCGCTTT
GCCGAGCAGTCCGCCACCACCTTCATCGAGCAGCTGCTGGTGGAGAAACTCGGCGTGCAC
TATCTGGTGGTCGGCGACGATTTTCGCTTCGGCAAGGGGCGGGAAGGGGACTTCCACCTG
CTGGAGGAGGCCGGCCGGCGCTTCGGCTTCGAGGTGATCAGCACCCAGAGCTTCCAGTTG
TCCCGTCAGCGGGTGAGTAGCACGCTGGTGCGCGAGGCCCTCGCGGCTGGCCGGATGGCG
GAGGTGGAGCTGATGCTCGGCCGTCCCTATACCATCAGCGGTCGAGTGGCCCACGGTGAA
AAGCTGGGCCGCACCATAGGTTTTCCCACCGCCAATCTGGCCCTCAAGCGTCAGGTGATC
CCGGTCGGTGGCGTGTTCGCGGTGGAAGTGATATGTTCCGGCAAGACCTTCCCCGGTGTC
GCCAATGTGGGTGTACGGCCGACCTTGAGCGGTACACAAGACAGATTGGAAGTACATCTA
TTTGATTTTTCTGGCGACCTTTATGGTCAACAGGTCAAGGTGCTGCTTCGCCACAAGCTG
CGCGAAGAGCAGAAGTTTGCCTCTTTCACCGCCTTGAAAGAGCAGATCGAACGAGATGCC
CTGGCGGCCCGAGCCTGGTTCGGGCTGCCACAATTTCATTTACCCAGCACTCTTTTAGAA
AAGAAGGGAACCCAGGACTGATGAGCGACTATAAACACACCCTGAATCTTCCGGAAACCG
AGTTTCCGATGCGTGGCGATCTGGCCAAGCGCGAACCCAACATGCTGAAACGTTGGTACG
ATCAGGATCTTTACGGCGCCATTCGCCGCGCCAAAGCGGGCAAGCCTTCGTTCATTCTGC
ACGATGGCCCCCCCTATGCGAACGGCAGCATTCACATCGGTCACTCGGTCAACAAGATCC
TCAAAGACATCATCATCAAGTCCAAGGGCCTCTCCGGCTTCGACTCCCCCTACGTGCCGG
GCTGGGACTGCCACGGTCTGCCCATTGAGCTGAAAGTGGAAGGCATGGTCGGCAAGCCGG
GCGAGAAGGTTTCCGCCGCCGAGTTCCGCGCCGAGTGCCGCAAATACGCCAAGACCCAGA
TCGAAGCGCAGAAGACCGACTTCATCCGTCTGGGCGTGCTGGGTGACTGGGAACACCCCT
ACCTGACCATGGATTTTGGCACCGAAGCCAACATCATCCGCTCCATGGCCAAGATCGTTG
AAAACGGCCACCTGCACAAAGGCTCCAAGCCGGTGCACTGGTGTACCGATTGCGGCTCCG
CCTTGGCTGAAGCCGAGGTGGAGTACTACGACAAGAACTCCCCCTCCATCGACGTGCGCT
TCAAGGCCGTCGACGAGGCTGCCGTGGCTGCCAAGTTTGACTGCGCCGAAGGCCACACCG
GCAAGGGACCCCTCTCTGCCGTGATCTGGACCACCACCCCGTGGACCCTGCCGGCCAACC
GCGCCATCGCCATGCACGCCGATCTCGACTATGCGCTGGTGCAGGTCGAGAGTGACAATC
CCGAGCGTCTGATCCTGGCCGCCGAGCTGGTGAAGGACGTGATGGATCGCGCCGGCATCG
AGCACTTCCACAACCTGGGCTACGCCAAGGGCGCGGCGCTCGAGCTGCTGCGCTTCAACC
ACCCCTTCTACAGCTTCGACGTGCCTGTGGTGCTGGGTGATCACGTCACCCTGGACGCCG
GTACCGGCGCGGTGCACACCGCCCCTGGCCACGGTCAGGAAGACTTCGTGGTCGGTCAGA
AGTACGGTCTGGAAGTGGCCAACCCGGTGGGCAGCAACGGCGTCTATCTGCCGGATACCG
AACTGTTTGCCGGCCAGCACGTGTTCAAGGCCAATGCGGCCGTGGTCGAGGTGCTGACCG
AGCGTGGCGCCCTGCTGCACCACAAGGTGTTCAACCACTCCTACCCGCACTGCTGGCGTC
ACAAGACCCCGATCATCTTCCGTGCCACCCCCCAGTGGTTCATCAGCATGGAGCAGAAGG
GTCTGCGCAAGCGCGCCCTGGAAGAGATCGAGCGTATCGAGACTCAGGGCATCGCCGAAC
ACGGCCAGAGCGGTTGGGTCCCGGCCTGGGGCAAGAACCGCATTCAGGCGATGGTCGAGA
ACCGTCCTGACTGGTGTATCTCCCGTCAGCGTACCTGGGGCGTGCCCATCTCCCTGTTCG
TCCACAAGGATACCCAGGCGCTGCACCCGGATTCCGTGCGTCTGATGGAAGAGGTGGCCA
AGCGGGTCGAGCAGTCCGGTATCCAGGCCTGGTGGGATCTGGACAAGGCCGAGCTGCTGG
GCGCGGACGCCGACAACTACGAGAAAGTGCCCGATACCCTGGACGTCTGGTTTGACTCCG
GCTCTACCCACGCCTCCGTGGTCGATGCCCGTCCCGAGTTCAACGGCAAGCCGGCCGACA
TGTATCTGGAAGGCTCTGACCAGCACCGTGGCTGGTTCATGTCCTCCCTGATGATCGGCG
TTGCCATGAAGGACAAGGCCCCCTACAACCAGGTGCTGACTCACGGCTTCACCGTGGACG
GTCAGGGCCGCAAGATGTCCAAGTCCATCGGCAACGTGGTGAGCCCGCAGGACGTGATGA
ACAAGCTGGGTGCCGACATCCTGCGTCTGTGGGTCGCCAGCACCGACTACACCGGCGAGA
TGACCGTTTCCGACGAGATCCTCAAGCGCTCCGCCGACGCCTATCGTCGTATTCGCAACA
CCGCCCGCTTCCTGCTGGCCAACCTGAACGGCTTCAATCCGGCGACCGACATGGTGGCAC
CGGCCGACATGGTAGTGGTGGATCGTTGGGCCGTAGGCCGTGCCAAGGCGGTACAGGCCG
AGATCATGGCCGCGTTCGACGAGTACAACTTCCACGGTGTGACCCAGAAGCTGATGCAGT
TCTGCTCCATCGAGATGGGCTCCTTCTATCTGGACGTCATCAAGGATCGTCAGTACACCG
CCAAGGCTGACAGCCTGGCCCGTCGCTCCTGCCAGACCGCCCTCTATCACATCGCCGAAG
CCATGGTGCGCTGGATGGCGCCCATCATGAGCTTCACCGCCGACGAGATCTGGGCCCTGC
TGCCGGGTGAGCGCGGCGAGTTCGTGTTCACCGAGGAGTGGTACGACGGCCTGTTCGGGC
TGGAAGCGGGCGAAGTGCTGAACGACGAGTTCTGGGCCGAGATCCTCACCGTGCGCGGTG
AAGTGAACAAGGCGCTGGAAGTGGCCCGTGGCGAGAAGCGCATCGGTGGTTCTCTGCAGG
CAGAGCTGACTCTGTTCGCCAAGCCTGAGCTGGCTGCGCGTCTGAACGCCCTGGCCGATG
AGCTGCGCTTCGTGCTGCTCACCTCCAAGGCCAAGGTGGTCAGCGTCGATGCCGCACCGG
CTGAGGCCGTGGCAACCGAGCGCGATGACCTGTGGCTGAGCGTGGCCCAGTCTGCCGCCG
CCAAGTGCGACCGCTGCTGGCACCATGTGGAAGACGTGGGCACCATCGCGGGCCACGAAG
AGATCTGTGGCCGCTGCGTCACCAACGTCGAGGGTGACGGCGAAACTCGTCAATTTGCCT
GATGAACATGACTCAACATAAAAGCGGCCTGCGTTGGCTGTGGCTGGCGGTGCTGGCCTT
CGTACTGGACCAGGCGAGCAAGCTCGCCGTGGTCAAGCTGCTGCCGTTTGGCTACCCGGG
GGTGGAGATCACCCCCTTCTTCAACCTGGTCCACGTCTACAACAAGGGGGCTGCTTTCAG
CTTCCTGGCGGATCAAGGCGGCTGGCAGCGCTGGTTCTTCGCCGTGCTGGCGTTCGCCAT
CTGCGGCCTGCTGATCCACTGGCTGCGCAAGCAGTCGGTCACCCAGCGCTGGAGCGGCAT
CGCCTACTCGCTGATCATCGGCGGGGCGCTCGGCAACGTGTTTGACCGGCTGGTGCTGGG
TCATGTGGTCGACTTCCTCGACTTCTACTGGCAGCGCGCCCATTGGCCGGCGTTCAATCT
GGCCGACAGCTTCATCTTCATCGGTGCCGCCATGATCGTGCTGGACGGCTTGCGTGGCGA
GAAAAAACAGGACGCAAACTCATGAGTCAGCTGATTGCTGCGGACAGCAGCGTACTGTTC
CATTTCGCCATCAAGCTGGAAGACGGCTCGGTGGCCGACAGCACGGCGCTGCACGGCAAG
CCGGCCCGTCTGCGGATGGGCGACGGCAGTCTGACGCCGAGCTTCGAGCAGTGCCTGCTG
GGGCTGCGCGAAGGGGAGAGCAAGAGCTTCACCCTGGCGCCGGAAGAGGCCTTTGGCCTC
TCCAACCCCGACAACATCTACCATCTGGACCGCGCCAAGTTCGGCGCCGATGTGGAGCCG
AAAGTCGGCACCATCATACTGTTCGACCAGCCCAACGGCAGCGAGCTGCCGGGTATCGTC
CGGGCGGTGGCAGGTATGTCGGTGACGGTCGATTTCAACCATCCCCTGGCCGGTCACACC
GTCACCTTCGAGGTGGAGATCCTGGGGGTTGATGACGAGGAGAAGGTGCACTGATGGATA
TCCTGCTCGCAAATCCCCGCGGCTTCTGTGCCGGTGTCGACCGCGCCATCAGCATCGTCG
AGAGCGCGCTGGAGAAGTTCGGTGCCCCCATCTATGTCCGTCATGAAGTGGTGCACAACC
GCTACGTGGTGAACAAGCTCAAGGAGGCGGGCGCCGTCTTCGTCGAGGAGCTGGATGAGG
TGCCGGACGACAGCATCGTCATCTTCTCCGCCCACGGCGTCTCCAAGGCGGTACGCGAGA
TGGCCAAGTCCCGCGCCCTCAAGGTGTTCGATGCCACCTGTCCGCTGGTGACCAAGGTGC
ACATGGAGGTCCATCGCGCCAGCCGCAAGGGCTCCGAAGCCGTGCTCATCGGCCACGCCG
GCCACCCTGAGGTGATCGGTACCATGGGGCAGTACGAGAATCGCGAGGGCGGCATGTATC
TGGTGGAGACGCCGGCAGACGTGGCCAGGCTCAAGGTGAAGAACCCGGACGATCTCTGCT
TCGTGACCCAGACCACCCTCAGCGTGGACGAGACCTCGGACGTGATCGATGCATTGCGGG
CTCACTTCCCCAAGATCCAGGGGCCGCGCAAGGATGACATCTGCTACGCCACCCAGAACC
GCCAGGATGCGGTGCGGGAGATGGCCGGGCTGGTGGACGCCATGCTGGTGGTGGGGTCGC
GCAACTCCTCCAACTCCAACCGCCTGCGGGAGCTGGCCGAGAAGGTGGGCGCCAAGGCCT
ACCTCATCGACGACGCCTCCATGATCGAGGCCGGTTGGCTGGCGGGAGTCAAGGCGATCG
GTGTCACCGCCGGTGCCTCCGCCCCCGAGGTGCTGGTGCAGTCCGTCATCACCCGTCTGC
GCGAGCTGGGCGGCAAGGTGGTGGCCGAACACCCCGGTCGTGAAGAGAACGTGGTGTTTG
AAGTGCCGCCGGAACTGCGCATCCTGTGAGCGATGCGTCCCCTGCGGGACTACACCGTCT
CTGATTGAGCCACCTCCAGCGAGGTGGCTTTTTCATGGGTGATTCTTATGGCTCTTGTTG
GCCGCTTTGCCGTGAGATCGCAGCGAAATTTGATGATGTATGTCCAAGATTTGAGTAGAT
TGAATTGCAAGCGAAGGTTCGCGGCCTAGACTGCTGATGAACTTATCACCGGCTTGATGG
CAGATGGATGTGCAGCCGGCCCCCCGACAAAATCAGAGCGAAACAGGATGTTTTTGCGTT
CAGGTTTTAGCCTCATCGAGCTGATGGTCACCATTGCGCTCGTCTCTATCTTGCTGACGC
TGGGAGTCCCCTCCTTCAGCGCGATAATGCGCAACATGACGTTGACCAGCCAGGCCAACA
ACTTCGTGGCCGCCATCAACCTTGCCCGCTCCGAAGCCATTCGCCGCAATACGGCGGTCA
CCCTCTCCGCCTCCACCAGCAATCTGACCCAGAACCACTGGGAATCAGGTTGGCAGATCT
GGGTCGACAGCAACGGCAACGGCACCCTGGACAACGGCGAGTTGCTGCGACTCTTTCCCG
ACATGGGGGCAGGCACCCTGGTCAGCAATACGTCGCTGGTACGTTTCAGTGGCAATGGCT
TTCTCGATGGTCGCGCCCAGGCGGCGCTGGTGTTTTCCCTGCAGCCGCCCGACTGCGCGC
AGGAGGCATCGCGCGACATCACGATCACCCCGGCCGGCCGCCCTTCAATCACGGAGACCA
GCTGCATATGAAGCACCAGCAAGGCGTCTCGCTGCTTGAAATCATGATCGCCGTGCTGGT
GTTGTCGATCGGCATCCTCGGCATGGCGACCCTGCAGTTGCAGGCACTCAAGAGCAACCA
GTCGGCCCTGACCCGGACCGAGGCGACCCAGTTTGCCTACATGATCACCGACATGATGCG
GGCCAACCGCAGCGCGGCTCTGCTCGGCCAGTACAACGTCGGCCTGGGGGAGGCGGTCTC
CGGCAGCTCGATGGCGATACAGGATGTGCAGTACTGGAAACAGGCGCTCGGCGGCCTGCC
CGGCGGTGACGGGGCCATTGCCGTGAGTGCCGGACAGGCGACCATCACCATCCAGTGGGA
TGCCAGCCGGCTGGCCACCGAGCCTGCGCTGCGCAGCATGACCCTGAGGACGGATCTGTG
AACGGGCGGCGCACCTTGCTGCGCCAGGCCGGTGTCGGTCTGGTGGAGGTGATGATCGCC
CTGCTGCTGTCGCTGCTGACGGTCGGGGTCATCATCCAGGTGCTGCTTGGCAACCACAAA
ACCTACCTGACCGGTGAGGCCATCGCCCGGGTGCAGGAGGACAGCCGGTTTGCAGTCAAC
CTGCTGCAACAAGAGCTGCGGATGGTGGGTTACCAGGGCTGCCTCAGCAAGCAGGGGGTC
AACATCACCAATACCCTCAACGGGGCGACGGCGTTGCCCTACAACTTCACCGTCTATCTG
CGCGGCTATGACAATGTCACGGCGACGCTGCCTGCGCCGTTGTCGGCCCTGTTTACCTCG
GCAGAGCCCAAACCCAAGCCGGGAACCGACGTGCTGCTGGTGCAGGGGCCTACCGGCAGC
GGTGTGCCGGTGACCCGCAACAACAGTGCGGCCCAGCTGTTCGTGCAGCAACTCTCCAGC
AAGGCCAACTACTGCGGCACCGGCAAGCAGGGCTACAGCGACCTGTGCGAGGGGGACATC
GTCATGGTCTCCGACTGCCAGAAGGCGCGGATCTTCCAGATCACCCAGACCCAAGTGGTG
GGAGGGGGCAGCGAGGTCAACATCGGCCACTCCAACGACAACAAATACACCCCGGGCAAT
GCCGTCAGCTCCTGGGGCGGGGCCAGCAGCCCGGTCGAAGAGCGCTTCGGCGCCGGTTCG
GTATTGAGCCGGATGGAAACCCGGGTCTATTACATCGCCCGTCCCTCGGCCGGCGCCCCC
TATGCCCTCTATCGCAAGAGCGGGCTGGGGGCGGGCATGCCGCTGGTGGACGGGGTCACC
GATATCCAGCTGACCTTCGGTGAGGATCAGAACCGGGATCGGGCGGCGGATCGTTACGTG
AGTGCCGCCAGCAACCCGAACTGGGACAACGTGCTGGGGATCGGCGTTCAGCTGTTGATG
CGCAGCAACCAGGGCAATGTGGTGTCGGATCCGCAGGCCATCAGCTTCGCCGGCGCTACC
TTCCAGGCAACCGACAGCCACTGGTACTGGGTGGCCGAAACCACGGTCGCCTTGCGCAAC
CGGCTGCCATGAGGAGGAAGGCATGATGGGGCGACAAGGGGGAATGGCACTGGTGATCAG
CCTGATTTTTCTCGCGGTAGTGAGCCTGCTGGCGATGGCCAGCATGCAGAGCGCCCTGCT
GCAGGAGAAGATGGCGGGCAACCAGAAGGAGTCGCAACAGGCGCTGCAGGCGGCGGAGGC
GGCACTGCGCGCTGCCGAGCGCTATCTGGAGGCGGGCAACTCAGGCCCCTACGACAACAG
CGCCGGCCTCTATGAGTTCGTCAGCGTGGCGGTGGATCCCGCTTCTCCCTCCACGGCCTG
GCGGACCTATGCCAATAGCGGGCTGGCGGGACGGGCCCCAGAGTACTTCATCGAGCGGCT
GCCCTACACCCAGAGCAGCAACGAGAGCCTGGCGGTGGACGAACCCATCAGCGAGCGCCG
TCTTTATCGCATCACGGCTCGGGGATTCGGCCTCTCGGACGAGAGCCGGGTGCTGTTGCA
ATCGACCTACAGCCGCTAGGAGGGAACCATGCGTGCATCTGGCTACGGATTTTGTGCCCT
GTTGCTCTGCACCCAGGTGCAGGCGGCGCTCGACATCGCCCAGGTTCCCCTCTATCTCGG
CACCCGGGCCGAACCCAACATCATGTTCAGTCTGGATGACTCCGGCTCGATGCACTTCGA
GCTGATGCCGGAGGATTTGATCGAAAACAGCGCTCGCTACGTCTATCCCCGTGCCGACAA
CGTCTATGGCAGCGAGGACTATGACAACCGGACCGTGACCTTCACCAGCAACAACGATCG
CAACGCCTACACCCGCTCGAGCAACAACAACAAGCTCTACTACAACCCCTTGCTGAGCTA
CCGCCCCTGGGCCAAGGCGGACGGTACCCTGATGGCGAATGCCAGCATCAGCTGCGCGCC
GCACAACCCCTTCAACATCGCCGCCGGCTGTCGCGACCTGACCAAGAACAACCGCTCGAA
GTCGTTGCGCTACTACACCGGGTTCTCCTCCAGCGACTACAACGATGACGAGACCTTCTG
GCCCGCCGTCTATTTCGCCTACAAGGGCAGCGGTGACGTAAAGAGGGCGAGCAGTTATAC
CCGGGTCGAGATAAAGTCGGGCAGCACCTATGGCGGGCGTCCCAATCGCAGCGACTGCAA
GAGTGCTCCTGTCTGTACCTATGAGGAGGAGATTCAGAACTTCGCCAACTGGTACACCTA
CTATCGCTCCCGGATCCTGGCGGCCCGGGCCGGGGTCGGTCGTGCCTTCGCCAGCCAGGG
ACAGGCCCTGCGGGTGGGGTTTGCCACCATCAATGCCAGCGGCAGCGTGATCCGCGGGGT
GGCGCCCTTCTCCGGCACCGATCGCAACGCCTTTTTCAGCGACCTCTACAGCCGCGACAT
TCCGGCCGCCGGCACGCCGCTGCGCACCAGCCTGAAGGATGTGGGGGAGTACTTCTCCCG
CACCGACAACAATGGCCCCTGGGCGGCCAGCGCCGGCAGCACCTTGCCCCACCTAACTTG
CCGGCAGAGCTACAACATCCTGATGACCGATGGCTACTGGAACGGGGATACCCCCTCTGT
GGGGGATCTGGACAAGGATGGCTACAGCAATACCCTGGCCGACGTGGCCTACAAGTACTG
GAAAACAGACCTGCGTGCCGATCTGGCCGACAAGGTGCCGACCAGCACGGCAGATCCCGC
CAACTGGCAGCATCTGGTCAACTTTACCGTGGGGCTCGGGGTCAACGGGTCGCTCAATCC
GGCCAACGGCATCCCGAACAGCTGGCCCAATCCCCATGATCCGGATGACAAGGAGTACAA
GAACGCGACCTACATTCCGGAGTACAAGATAGATGACCTGTGGCACGCGGCGCTCAACAG
CAAGGGCAGCTTCTTCAGCGCGGGTGACCCCGACGTCTTTGCCGCGGCCCTGAGCAGTAC
CCTGGCCCAGATCGCGGCCCGCAACAGCTCCGCCAGTTCGGTGACCGCAAACGCCACCCG
GCTGGACAGCAATACCCACATCTATCAGGCCCGCTACAACAGTGGCGACTGGTCCGGGCA
GCTCATCTCCATTCCGCTCAACAGCGACGGCTCGCTGGGCAACATGGCCTGGGATGCCGC
AACCCAGATCCCTGCCCATACCGCCCGCAGCCTCTTCACTCGCCAGAACGGGGTCGGCAT
TCCCTTCACCTGGGCCGATCTCAACGCCACCAATCGCGCCCTGTTCAACCTCGCCGGTGA
CAACCAGGGGGAAAACCGGGTCGCCTACTTGCGCGGTGATCGCAGCCGTGAGCAGAGCAA
TGGCGGCCTGTTCCGCAGTCGCAGCGACCTGCTGGGGGACATCATCAACTCGGATCCCGT
CTATGTCGGCAACCGGGACTACGGCTATGGCAGCGCCACCGGCCTGACCCAGGCCGAGCG
GGAGGGCTACCAGAGTTTCCTTGGCTCGACGGCCATCAGTCGCCGTACTCCCATGCTCTA
CGTGGGGGCCAACGACGGCATGCTGCACGGTTTTCGGGTCGCCAACGGGGTGGAGACGCT
GGGCTACATCCCGGCCAGCCTGCTGGGGGATCTGAGCCTGCTGACCAAGCCGGATTACAG
CCACCGCTACTATGTGGACGGTACGCCCAAGGTGGGGGATGCCTATCTTGGCAGCAGCTG
GAAAACCGTGCTGCTGGGGTCGACCGGCGCCGGAGGCAAGGCGGTCTTTGCCATCGACGT
GACGGCCCCCGACAACTTCACTGCCGACAAGATGTTGTGGGAGTTTACCAACGCCGAGAT
GGGGGTAGCGCTGGCTGCGCCGACCCTGGTCCGGGTGAAGTCCGGCAACAAATGGGTGGC
GCTGGTGGCCAACGGCTACAACAGTACCAGCCAGACCGCCCGGCTGTTTGTGCTGGATCT
GGCGACCGGCGCCGTGATCAAGGAAATCGATACCCAGGCGGGCTCGGCCAGCGAACCCAA
TGGCCTCTCATCCCCCCTGCCGGTAGACGAGGACGGCGATCGGGTGGCGGACTATGTCTA
TGCCGGCGATCTGCAGGGCAATCTGTGGAAATTCGACCTGACCGACAACAACAGCGCCCA
GTGGGGGAGCGCCTTCAAGACCGGCAACAAGCCAAAACCGCTGTTTCAGGCGTGCAACGG
GACCTGCTCTGCCAGCACGCGCCAGCCCATCACCATGCGCCCGCTGGCCATCCGCCATCC
CAAGGGGGGCATCATGGTGCTGATGGGGACCGGCAGCTATTTCACCAATGACGACAAGCT
GTTGCCGGCAACCCCCAGGCTGGAGGCCGTCTACGGCATCTGGGATGCGGGGGCGACCGT
GCTCGCCAGCCAGTTGCAGCAGCAGAGCATCACTCACGAATACTCCGCCAATGGCACCAC
CATCAAGTTCAATGTGAGGGTGGTCTCCAACACGGCAGTCAACTACACCAGTCAGAAAGG
GTGGTATCTGGTACTGAAGTCCCCTGCGTTGAGCAAGGGGGTAGGGGAGCGAGCCGTTTC
GGAGATGCTCTACCGCAACAAACGGCTGATCTTCAATACCCTGATCCCCTCGGCGGATGC
CTGTGACTTTGGTGGACGCTCCTGGCTGATGGAGCTGGATCCTGTCTCGGGGGCGCTTCT
GAGCTACTCGGTGTTCGACGTCAATGGCGATGGGGCCGTCAATGATGACGACTATGTGGG
GATCAAGGACGGCAGCGGCAACGACATCAAGGTGCCGGTCAGTGGCAAGCAGTTTGACGA
GCTCACCACGACGCCGAGCGTGGTGGAGGAGGATGCCGACATGGAGCGCAAGTACATCAG
TGGTTCCAGCGGCAATATCTCGGTCACCCTGGAAGAGGGGGCGGGTGACCTTGGGGGTCG
CCAGTCCTGGTTGCAACTGAAGTAGAGGTGGAGATGGCGCGTGGATTTTCCCTGCTGGAG
CTGATGATTGCGGTAGCCGTGATGGCGATTCTGACCCTGATTGCCTACCCCAGCTACAAC
AGCTACATGGCGTCGGCCAAGCGGGCCGAGGCCAAGGCGGCGCTGCTCGAGGCGGCGCAA
TACATGGAGCGGCAGTTTACCGCCGATGGCAACTATGATGGTGGCAACCTGGCCTCAGCC
GGACTGGCCACCTTGCCCAGGGATGGCGGGGCTGCCTATTACAATCTGGCGCTCAATGCC
AGCGGCGCCCGCTATACCCTGACGGCGATCCCGACCGGAGTGATGAACGGCGACCCCTGC
GGTTTGCTGACTCTGGATCAGGGGGGACAGCAGGGGGTGTCGATGGCCAGCATGACGGCC
GCCGAGTGCTGGTAATGCGTTACCAGCAGGCTGCTGGGGTCTTGATGTCAGCCTTGTTGA
GGGTGAGGGTATCGCAGGCGGTGCTGCCGCTCTTGTCACCCACCTGCGCTCCCTTGCTGG
TGGCGATCAGGGTGTAGGTGGTTGCGGTAGCCCCGGAGATGGTGAAGTCGTAGTAGCTGC
TGGTGGGATTGCCCACCTGGGACGGGGTCGTGCCGTAGCTGGTGTTGGAGACTCTGAACT
CTTCCTGTTTCAGCTGCATGCTGAGCAGGCCCTTGAACGCCTCGGCTCGACGGGATTTGC
GCAAACCGTCGCTGAAACTGGGGTAGGCGATGGATGCAATGATGGCGACGATGGCGACTG
CAACGAGCAGTTCCAGCAGCGTGATTCCGGACTGTTTGGCTTTCATGGGGCGGCATGCTT
CGTGAAACAGGTTGATACTATAGGATAGTACTGACGGTGTGCTCTACTGGCATGTGCAAA
AAGAAAGGAGTCTTGAACGATGGAAGGCAGAAAGGGCAGATCCGCCGGTTTTACCCTGAT
AGAGCTGATGGTCGCCCTGTCTCTGGTCGCTCTGCTGCTGACCGTTGCGATTCCCAGTTA
TCAATCACTGCGCCAGGAGCAGATGGTCAAGGCCGCCACCCAGGCGGTGTATACGGATGT
GATGTTGCTGAAGTCCGAGGCCATCAAGCGTAATCGCACCCTGCAATTCATCATCTTCAA
CAGCGGCACCAGCAATTGGTGTTACCGCATTTTTATTGATGGCAGCTGTAACAGTTGCAG
CGATCACTGTTCCAGCATTGAGGGGCGCAAGGGGGGCGATGCCAGTGAATATCCCGGTAT
CAGCCTGGTTGCCAGCTACAGTGAATCGTCAAGCAACATCAGGCCCCTGAGTATCTCTCC
CAGAAGGTCCTCCCTGACGGCGGGGAATATTGCCATCTCATCCGGTACCTACTCCATGCA
GGTCAAGACCAACAATGTCGGACGTGTGCGTACCTGCGGAGTCAGCAATGTCAGTGGGGT
GCCTGCATGTTGAGAGCACCAAGGGGATTCAACGTGGTGGAGCTGATGGTTGCCATGGTC
GCAGGCCTGCTGCTGGTCGCCGCGGTGACATCCTTGTTCGCCACCATCCTCAGGGTCAAT
CAAACCTCCATGCAGGTGAGCCGCCTCAATCAGGAGCTGCAGAGCGTCACCGACATGATT
GCCCGTGACGTGCAGCGCACCGGTTATGATCAGGGGGCGACAGCCTTTCTCGGCGCGGCA
TCGGGAGCCAGATCTCCTTTCTATTTCGATACCAGCAGTGATCTGATGAATGAGACGGTC
ACAGGCTCCAAGATTTATCGCTGCATTAGGCTGAAATACGATGATGATAACAACGGCTCT
CTTGGGACTGATGAAACTTATATCTACAGCTACGACAGTGCCGACAAAGGGGTGCAGCTT
GGCACCAGTTGTAGCACCGGCAGCCTGCTGAGTACCGACAATACCATCGAAATTACGGAT
CTCACCTTCTCGCTGTTGAGTGGCAGCGTCTCGTCAGGTGCACGGACGGTGCGGCTGAAC
ATATCAGGCCAGTTCAAGGCCAATACCGCACTCAAACTCACTCTGCAGCGTGATATCAAG
CTGCGCAACGACGGGTATTGATGTCATGCAACGTCATCTTGGTTTTACCACCTTCACCGT
TACCTTGCTGCTTACTGTGATGTTGCTGAGCATCTCGCTGCTGGTGGGCAAGCTGATGGT
GTCTGACCGCCGTGTCAGCCTCAACGAAGTGCAGTATCGACAGGCGCTGGCCCTGGCCGA
ACTGGGTTTATCCGACGGGGTCGGCCGTTTGGCACAGGACGCAAGTTGGCGTAGCGCCAG
CAGTGGCGTGTCGGTCACTGTGTCGGCCGGTACCTATACCCTGTTTGCGCTGGACGACAC
AGCCGTGACCGTGGGCGGGGCGAGCGTGACGCCGGTCAGGGTGCGAGCCCAGGCTACCCT
GGTTGACAGTACTGCCAATGCCGATGTGGAGATAAAGACCATCAAGGTCAGCGTATTGGC
TGGCACCCCGGCTGCCCCCCTGACGGTTGCCGGTGGCATGGCCGTTTCCGGCAACTTTAC
CGTGGTGGCCAATCCCAACGGGGGCGGGCCTGGGGTGCCGCTCTCCATCTGGACCAACGG
TAATGTGGATCTGACCAATGGTTCCGGTCAGACCTGCCATCAGGGGGATTACAGCGGAGG
GTGCAGTGCCTACATCAGCCAGAAGGGGGACAAACAGTCGGACATCAAGGACAACGATAC
CGCCTTCCCAAGCGACCTGGTCTGGTATCTGTTCAACGAGAATGACGATGCAACAGGATG
GGCCAATCTGGAGTCGCGGGCAGTGCAGATGCTGACCAATTGCGATTCGTTGTCGACCGC
CTCCCGTGGACTCATCATCGTCGATGGGGACTGCAAGCCGGGCGGTTCGATCGGTTCGGT
TGCCGCACCTGTGGTACTTATCGTGCGCAACGGGGATCTGATGGTCAACGGCAACGCCAC
CCTCTATGGGCTGGTGTTCGCCTACTCCTCCACACCCGCCACGACTACCAACGATATCAG
CCTGAAGGGGGGCGCTATCGTCAATGGCGCTGTGGTTGCCAACTACCAACTGGGCAAGAC
CGCCAACGGGACCTTCGACGCCAAGTACGACCAGGCGGTGCTGAGCAATATCGAGAATGG
AGCCGCATTTCAGATCATTAACCTAGTGCCCGGTAGCTGGCGGGACTGGTAGGAGCGAAC
ATGAAACCGCACAAGGGATTCGGGCTGTTGGAGATCTTGATCACCCTGGTTCTGCTCGGG
GTGGGGGTGGCCGGGTTGGTGGCCATGTCGCGCGGGATCCTCGGGGCCTCCCAGGATGGT
CGGCGCTATGAGGTGGCGATGCGGCTGGCCGAGTCGAAACTCGATGATTTTCGTACCTTC
AACGGCGTAGTGAGTGCCGTCTCTCCGCTCACAGCCTATAACAGCATTGCGGCGGGCACC
AGTACGGTCACCCCCGCCGACGGCGGCGGGACCTATACCCTGAGCTGGACCGTCAACAAC
CAGTACTGGAATGGTACGGCCTGGCAGACGACGGCCCCGGCGGGATACCTGCAGTCCTAC
CCGGGTCGCAAGGTCGTCAACGTAACCGTCAGCTGGAGCGACAATGACGGGAATCCAGTC
TCGTTGTTATTGGCCGGTGCAGTGTCGCCGGCAGAGTCACTGGCCCAGAACCAGTTGAAT
GGCGGGCTCGATACCAGTCGCGAACCTCCCCAGGTGGTCTATACCCCGGGGGTGGCGCCG
GACGTCATCTCCATCCAGATCGATCAGGAAGGGCGCAAGCAGGAGACCAGCAAACCGCTG
CCGACGGTGACCTCCAAGGATGGCACCGTCGGCAAACTGGTGCAGTTCGAGACGGTCACC
TACAAGCCCGACAACGGCGGCAACACCCAGCAGGTGCTGCAGGATCTGGCCTCGGTCTCC
TGCTCTTGCAGTTACGGCTCGAGCGTCAATGCCTACCTGCCGGGCCAGGCGATCCTGACC
GACAGCAATCTGCTCTACTGGAGCGTGGGCTCCCAGGTCACCAAGCAGACCGGCATCCTC
AACAGCAGCGTCAAGGATCAACCCACTCTCTGCACCAGTTGCTGCAAGAACCACTTCGAT
GGCAGTGGCAGCAGCTTTGATCAGTTCTACTCCCCGCTGCACACCAACAGGCAGCGCTAT
AACAGCTCGCTCACCTCGGTCAACAGTGGCGACTATGTGGATGCCTGCCGCTTCGTCCGG
CTCGATGGCTATTATCGCCCTCTGCCCGAGTGGAACCTGATCAAAGTCATAGTGACCAGC
GCCGACTTCCTCGCCAAGACGGCCAATCAGACCAGCTACCAGAATTACATCAAGTACGTG
GTCACCACCTACATCACCTGGCAGAAGAACACCCTCAACTGGACCGCGAACCCCATCGCC
ACGCCACCGACCATCACCGAGTTTGCCGACTGGTTGCCTGCCAACGCGGCGGCGGGGGGG
GATACCACGACCAAGGTCACCATGAGCACGGGCACGGCCCAGCTGATCGCGCGCGGCATC
TATGTGGATGTGCTCTCGCCCACCTATCTGGCCGCACTCGACCTGACCTCGCAGGATCTG
CTGGCCAGGGTGCCATTCCAGGATATCAACCTGACCATGCTGGCCGAGTGGAGTCTGGTG
CCCTTGAGTGGCCAGTTGACCGGCAGTGTCTCCGACTATGTGGGGGTGACCAACGAGACG
GTCAAGACGGTGGTCGATCTCAACAACTACTACTTTGGTAGCTACAGTCGCGGCTACCTG
TCTGCCAAGAAGAGCACCAAGGATGCCTCCAACGTGTTGCAGAGCGCGTCGATCAAGGTG
ACCGCCTATCAAGGCAACTCGGGGATCACCGCCTCGCTCATCTCTCCAGTGGATCAGAGT
GAAGCCAAGAGCGCCAGCATGCCGGTGGCGATCGATACCAGCGCCCAAACCGTACCGACC
CTGACCGTGTCGGGGCGGATCGAATGTCTGGAGAAGGTCAGCAACAAGGACCCATCCCCC
ACGGCGTGCAACAAGAACACCTTCAACGGGTTGAGCGTGACCACCACCACCACGGGGGCC
ACCTGCCGTATCGACAAGCCCCAGGCCAACAACCAGCCGGCCACCTATGTCTGCACGGCG
GCGCAAAACAGCAGCCTGGTGGTGAGTTTCTCCTACAGCGCCCAGGGCAACACCACCTAT
CTGCTGAAGCCGGCGTCGTTGAGCATCGCCATGACACCGCCCGCCAGCGGTCAGGTGATC
ACCGGGCCCTGTGGCCTGCTGGTGGACAACGGCGTGACCAACGCGAGCAGCCTGACTTGT
ACCCCCTGAGTCTTGGGCGCTGGCACAGCCAGCGCCTTTTCTTTATCATTCCCCATCATT
TTCGAATTCAAGATGCATCGCCATGGCAAAAGCCCTCTCTCTGATGCTTGCCCAGTTGAA
TCTGACGGTAGGCGCCATCGAAGATAACTGTGACAAGGTGCTGGCGGCAGCCGCCGAAGC
CGATCGGCAAGGCGCCGATCTGCTGGTCTGCTCCGAACTGGCCCTGACCGGCTACCCGCC
GGAAGATCTGCTGCTGCGCGCCGATCTGATGATCCGGGTGGAGGCCGCGCTGACCCGCAT
CGCGGCATGGCAGGGGGCTTGCGCCATTCTGGTGGGTCACCCCTGGCGTGAAGGGGAGGC
GCTCTACAACGCCGCCTCCCTCTATGAACAGGGGCAGCTGGTCGCACGCTACTTCAAGCA
GGATCTGCCCAACTACGGGGTCTTCGACGAGAAGCGCTACTTCACCGCGGCAACCGAGAC
CTGCGTGGTCCCCTTCCGTGGTCATCAGCTGGGCTTGCTCATCTGCGAAGATCTCTGGCA
GCCGGGGCCGGCGTTGGCCGCCAAGGCCGCTGGAGCCGAGCTGCTGCTCACCATCAATGC
CTCACCCTACGATCAGGAAAAACCCTGGATCCGCCGTGAGCTGATGGCGGAGCGCTGCGA
TCAGACCGGTCTGCCGCTCATCTACCTCAACCAGGTATGCGGTCAGGACGAGCTGATCTT
CGACGGCTGCTCCAAGGTGTTCAACAGCCAGGGCGAGCTGACCCACAAGCTGGCCCCCTT
TGCCGAAGAGCTGGCGCTGGTGCGCTTTGCCGATGGTCAGCCGGTAAAGGAGCGGGAACC
CGCCGCACCACTGGAACCCTTGGCCGAGACCTATCAGGCACTGGTACTGGCGGTGCGCGA
CTACGTCACCAAGAACGGCTTCCACGGCGCCGTGCTGGGCCTCTCCGGCGGCATCGACTC
GGCGCTGACCCTGGCCATCGCGGCCGATGCCATCGGTGCCGACAAGGTGCAGGCGGTGAT
GATGCCATTCCGCTACACCGCCCAGATGAGCGTGGAAGATGCCAAGGAGCAGGCCGAACG
GATGGGGGTGGAGTTCAACATCATTTCCATCGAGCCAATGTTCGAAGGCTTTATGGCCCA
GCTGGCGCCGCTGTTTGAAGGGACCGCCCGCGACACCACCGAAGAGAACCTGCAGGCTCG
CTGCCGTGGTGTGTTGTTGATGGCGCTCTCCAACAAGCGTCGTCGCATCGTGCTGACCAC
CGGCAACAAGAGCGAGATGGCGGTGGGCTATGCCACCCTGTACGGCGACATGGCCGGCGG
TTTCGACGTGCTCAAGGATGTCCCCAAGACGCTGGTCTTCAAGCTGTGCGAATACCGCAA
TTCCGTCGATTATGTGATCCCGCAGCGGGTCATCGACCGTCCTCCTTCGGCAGAATTGGC
ACCGGACCAGGTGGATCAGGACAGCCTGCCCCCCTATGACATCCTGGATGCCATCCTCAA
GCGCTATGTGGAAGAAGATGCCTCCGTGGCCGACATGGTGGCGGAAGGCTTCGAGGAGGC
GGTGGTGCGCAAGGTGATCCGTCTCGTGGATCTCAACGAATACAAGCGCCGTCAGGCGGC
GGTCGGGCCCCGCATCACGGCCCGCAACTTTGGTAAGGATCGCCGTTACCCCATCACGTC
CGGGTTTGGCAAACAGAACTGGTAAGGAGTCACCATGAAGAAGATTGAAGCCATCATCAA
ACCGTTCAAGCTGGACGATGTGCGCGAGGCCCTGGCCGAAATCGGCATCAACGGCATGAC
GGTATCCGAGGTCAAGGGCTTCGGCCGCCAGAAGGGCCACACCGAGCTCTATCGCGGCGC
CGAGTATATGGTCGACTTCCTGCCCAAGGTGAAGGTGGAGCTGGTAGTGCAGGACGAGGA
TCTCGATGCCTGCCTGGAAGCGATCCAGAACACCGCCCGTACCGGCAAGATTGGTGACGG
CAAAATCTTCGTCTGCGAGGTGGAGCGGGTCATCCGCATCCGTACCGGCGAAGAGAACGA
AGACGCCATCTGACGGATGGCCGAGCCTTGTGATGAGCCAACGAATGGAGACTCGAGCCC
GCTGATGCCCTGGATGCGCCTCGTTGCGGTGGCCGGCCTGCTGGCCGGTCTGACCGCCTG
CAGTACCCGGCCGCCGGCCCAGCCGGAAAACCTGTGCCAGATCTTTCGCGAGAAGCCGGA
CTGGCACGAGGCGGCGCTCAAGATGAACGAGAAGTGGGGAACGCCTGTGCAGGTGGTGAT
GGCCATGATGTATCAGGAGTCCTCCTTCGTGCACGATGCCCAGCCGCCGATGCAGTATTT
CCTCTTCATTCCGACCGGGCGGGCCAGCTCGGCTTATGGCTACGCTCAGGTGAAAGACGA
GACTTGGGCCGACTATCAGCGAGAGACCGGCAACAGCTGGAGCGATCGCGATGACTTTGC
CGACGCCATCGACTTCATGGGCTGGTACACTCACAAGGCCCAGCGGCTGAACGGCACCTC
CAAGTGGGATGCGTATGGCCAGTATCTCAACTATCACGAAGGGTGGGGTGGCTATCGGCG
TGGCAGCTACCGCAGCAAGGGATGGCTGATGAAGACATCCCGCAAGGTGGAGGCTCGCGC
CCAGCGCTACGGCGCCCAGTATCGACAATGCAAGGATCAGCTCTCCAGCGGGGGCTGGTT
CTGGTAACCAAATCAGGAGTCAGAAATGCCGTTATTGGACAGTTTTACCGTTGACCACAC
CCGCATGGCCGCGCCGGCGGTACGTGTGGCCAAGACCATGCAGACCCCGAACAAGGACAC
CATTACCGTGTTCGACCTGCGTTTCTGCGTGCCGAACCAGGAGATCCTCTCCGAGCGCGG
CATCCACACCCTCGAGCACCTGTTTGCCGGCTTTATGCGTGACCATCTCAATGGGGATGG
GGTTGAGATCATCGACATCTCTCCCATGGGCTGCCGCACCGGCTTCTACATGAGCCTGAT
CGGTGCACCGGACGAAGCCCGGGTTGGCGCCGCCTGGCAGGCCGCCATGAGCGACGTGCT
GACCGTGCAGGAGCAGGGCAAGATCCCCGAGCTGAACGAATATCAGTGCGGTACCTACAG
CATGCACTCGCTGGAAGAGGCCCATGCCATCGCCCGCCACGTGCTGGAGCGCGGCATCGG
CGTCAACCGCAATGACGAGCTGGCCCTGCCGGAAGAGAAGCTGAAAAGCCTCTGATCCCG
GGATGGCAAACATGAAAAAGGCCGGTCAATGACCGGCCTTTTTGCGTTTGGCGAGTTCAG
GATGGCAGCGGCATCACCCGGTTGCGGCCCAGCTCCTTGGCCTTGTAGAGCAGCTTGTCG
GTGCGCTCGACCAGGCTGTCGCCCGTCTCCTGACCATTGTATTCGCCCACCCCGAACGAG
GCGGTGATGTGGTCGATGCGCCGGCCCGACTTGCGATCAAGGATCGACATCTTCTCGATG
GCCCGGCGCAGGCTCTCCGCCATCTGGCGGCTCAGCGCCAGGTTGCGCATGGGAAGCAGC
AGGGCAAACTCTTCGCCGCCGAGGCGGTAGGCGGTGACGCCCTCCTTGCAGGTCTCCCGC
AGTCGCTTGCTGAAGGCGCGCAGCACCTGATCTCCCAGCAGGTGGCCATATTCGTCGTTG
AAACTCTTGAAGCGGTCGATATCGGCGAGGATCAGCGAGAAGGGCTGCTTGCTGCGCAGC
AGGCTGTCTATCTCCAGATCGAAGGCGCGCCGGTTGAGCAGGCTGGTGAGGGCATCCTCG
TTGGCCAGCTTGCGGGTCTCGTTGAGCGCCTCGCGCAGCTCCTTGATCTCCTTCTCGGCG
CTGCTGAGCTGGTTGCGAAAGTGCATGGTCGACATGCGCACGTCCCGCGACTCGCGCACC
AGATCCCGCAGGATCCCCATGGTGTCCTCCAGGCTCAGCCCCTCGTCATCGATGAGGCTC
AGCCGGTCGAAACTCTTGTCGAGCATCTCCTGGAACATGCCGGTATCCGAGATGGCATCC
TGCATGGTGTGGCCGAGCTCGTTGGCCATGGCGGCCAGGTTGAGCTTCATCGCCTCCATC
TGCTGCTCGTCCTGGGCGGCGAGGTGCTGGTGATAGAGGCGTTCGCAGGTGGTGAGAGAG
CAGGTGCCCTGCAACTTGATGGCCTGATCGATGGCCTGATTGAGCTCGGGCATGCTGGCC
GCCACATAGTTATACCAAAGGGTGTAATTATCCGGCGTGGTGGGGATTTGATACTTGATC
ATCAGGGGAACCGCCTGCTTGAGATAGGCGGCGGATTGGGCGAACGAATCCTTGCTCATG
AGTTCCATGTCTCATCATGACTGCAAACTGTGCATAGTATGACAGAGAGATTGGCCAAAA
GGCAGTCGATGGATGCCATTCGCCCCCCCCTCCGATATAATGTCGCCGTTACCACCTACC
CTAAGGCCTGCTTATGTCTCAAAAAGATCCTTTCCTCGAACGCGAGGCCGAAAAATACGA
GAATCCGATCGCCAGTCGCGAGCTGATCCTCGACCTCATCAAGGGCCATGAAAAGCCCAT
GTCCCGTGAAGAGTTGGCCAAGGTCCTCAAGCTGACCGAAGAAGAGCCGCTGGAAGCCTT
GCGTCGTCGTCTGCGCGCCATGGAGCGCGACGGTCAACTGGTCTTCACCCGCAACCAGTG
TTACGCCCTGCCGGATCGCCTGAATCTGGTCAAAGGCTATGTGCTCGGCCACAAGGATGG
CTTCGGTTTCCTGCGTCCCGAGGGTGGTGGCCCGGATCTGTTCCTGAACAACCGCGAGAT
GCAGCGCCTGATGCACGGCGACTACGCCCTGGTGCAGCCGACCGAGATCGACCGCAAGGG
TCGCCAGGAGGCGCGTCTGGTGCGCCTGCTCAAGGCTCGCGAGGCGGACATCGTCGGTCG
CTATTTCGTCGAGAACGGCGTCGGTTTCGTGGTACCCGACGACAGCCGTATCGGCCAGGA
CATCATCATCCCGGAAGGGGAGAACAAGGGGGCTCGCCAGAGCCAGGTGGTGGTTGTGCG
CATCAACCAGCGCGCCACCGCCCGCTTCAACGCGGTCGGCACCGTATTGGAAGTGCTGGG
TGAAAACATGGCACCCGGCATGGAGATCGAGATTGCCCTGCGTACCCACGGCATCCCGCA
CACCTGGCCCGAGGAGGTGACCAAGGAGGTTGCTGGTCTGGGCGAGCAGGTGCCGGAGAA
GGCCAAAGAGGGTCGCATCGACCTGCGTGCCCTGCCGCTGGTCACCATCGACGGGGAAGA
TGCCCGCGACTTCGATGACGCCGTCTTCTGTGAAGCCAAGCGCGGCGGCGGCTGGCGCCT
GTGGGTCGCCATTGCCGACGTCTCCGCCTATGTGAAGCCGGGCACCGCCCTCGACACCGA
GGCCTATCAGCGCGGCAACTCGGTCTACTTCCCCGAGTTCGTGGTGCCCATGCTGCCGGA
GGTGCTCTCCAACGGCCTCTGCTCGCTCAACCCGCAGGTTGACCGCCTCTGCATGGTGTG
CGAGATGACCATCTCCGCCGCCGGCCGCATGTCCGGCTACAAGTTCTACGAAGCGGTGAT
GAACTCCCACGCCCGTATGACCTACACCAAGGTGGCGGCGATCCTGGATGGCGATCCCAA
GTTGCGCCAGCAGTACGAGCCGCTAGTGGGCCACATCGAGGAGCTCAACAACCTCTACAA
GGCGCTCAAGCATGCCCGCCATCAGCGCGGTGCGGTGGAGTTCGAGAGCGAAGAGACCCG
CTTCATCTTCAACGCCCAGCGCAAGATCGACCGCATCGTGCCGCTGGTGCGCAACGACGC
CCACAAGATCATCGAAGAGTGCATGATCCAGGCGAACGTGGCTGCCGCCCGTTACATCGA
GAAGAACGAGGCTGCCGCCCTGTTCCGGGTGCACGACCGTCCGGGCGAAGAGCGTCTGAC
CGGCTTCCGTGACTTCCTGGCCGAGCTGGGCCTGGAGCTCAAGGGGGGCCTGGAGCCCGA
GCCGAAAGACTTTGCCGACCTGGCCGCCAAGTTTGAAGGGCGCCCGGATGCGGAGCTGCT
TTCCACCATGTTGCTGCGCTCCATGCGTCAGGCCATCTATCAGGCCGACAACATCGGCCA
CTTCGGTCTGGCGCTGAAGTCCTACGCTCACTTCACCTCGCCGATCCGTCGTTACCCAGA
CCTCATCCTGCACCGGGCGATCAAGTATCAGACCGCCAAGGAGCAGCAGGGCAACCTGCG
CCACAAGTGGACTCCGAGCGGTGGCTACCACTACCAGCTGGAAGAAGTGGATCCGATGGG
CGAGCACTGCTCCATGACCGAGCGCCGCGCCGATGACGCCACTCGCGACGTGGCCGACTG
GCTCAAGTGCGAGTACATGCTGGATCACGTGGGTGACGAGTTCGACGGCGTCATCGCCAG
CGTCACCGGCTTTGGCTTCTTCGTGCGTCTGGCCGAGATCCACATCGACGGTCTGGTGCA
CGTCAGCACCCTCACCAACGACTACTACCAGTTCGACCCGCTGCACCAGCAGCTGATCGG
CGAGAACTTCCGCCGCCGCTACCGTCTGGGTGACAAGGTGAGGGTCAAGGTGATGGGCGT
GAACCTGGACGATCGCAAGATCGACTTTGTGATGGTGGAAGAGCCCCTCAAGATCACCGG
CAAGAACGCCAAGCAGGCGGTGCGCAAGATGGCCGAGATCAAGAAGGAGAAGGCCAAGAG
CGCCGAGCGCCACGACAAACGCAAAGAGAAAGAGGGCAAGGACCACGGTAAATCAGCCAA
GGGCGGCCGTGCCAAACCCAGCAACAGACGACCGAGCAAAAAAGCGCGCGACAAGGCCAA
GGGGTAAACCCTCGGCCCATGCTTGGAGCCGGCGACCCGGTCTGAGGTCGTAAGGGGCTG
ATGGCCCCGGGGTATCTACTACAGCGCCCGATAGTCCCGGAGACGAAAAAAATCCGAACC
CTGTTACCGGGGTTCGGATTTTTTTATGGTCATCGAAGTGGGGGAGGGGCTGCCACTACT
GTTTATGTACTCTTCCTGTGTAGCGTTTTCTCACCTCCGCCACGTTTTTTATGCGGTGGT
TTTGGCATAGGCCGCGGCCTTTAGCTCTAAGTATTTAGCGACCACCGCTACCAGCGGTAT
CCAATTCTTATTTGGCTGGCAATCTGAATACTTGTAGTGATCTCGGGTTTCTAACATTTT
TAGGTCGGTATTGGCGAGCGCACTCAGACCACCGATGAAACCAATATACTGGTAACCCGC
TTCCAGCAATGTAGGTGCTTTTGCTACGAGCGCTTGAATGGTTGGTTCACGGCCTGTTTC
GGTTGCTGATGTGTTGGCTTCGCTGGTGCTCCGTTCAATGGCTGCCCGTATGGTGGACAG
GGCATAGTGTTTATCTGTGCTCGGTGGCTCGGTTACCACTGGCTCTATGGTGTGTAGCAT
ATCGGTCCATGTCATTCGACGATAGTTTGAAGGCCAATCACCAATGTTATCCAAGGGAAG
GACGGTCAGTGCCAAGTAATGGAATTGGCACGTCCCATAAACAGTATTCGGCAGGGCGCG
TCGAATTGCGATCTCTTGTTCCTGCAACTGTTCAGCAAGTGCGCTACTAGAGGGATGTGT
AAAGAATTTTGCCTCTATCACTAGTGCGGTGTCACCGTGTCGAAAAAAGAGATCTGGCAC
AACAGCCCTTGCCTTTTGAGCTGATTCAATATCATCTGCCCAGCCAGGTTGGTTTGGTTT
AACCACATCTCGAATCGGGTTCAGTTCGGCAACAGCCTCAGTATCGCTTAATCGTTTCGA
TGCACACCAAGGTAGACCCAGTTGTTTAAAAAGGGCTCCCAAGCCCGCAAAATCATCTGC
CATAAGCAAGTGTGGTAACAACATTGTCGCGTATTGGCGTTCACTGCGGGCTGTATCTGA
GAAGAAGTAAGGCATCTTGTGATCCTGTGACGAGATTAAGCGGGAGTTAGGGGGACAACA
TAGTGCCTATCCGCTTCAGGTGGTCAATCGTCGAGTTGTTGACTCCTACATGGCACTCAA
AATGATGGCTATCTCTCTAGACTGCAGTGTCAGGGTGTTTTTCCATATTTTCGATCAGAG
ATATGGTTAATACCATCAGATGTGGGTACTTCTCCAAGAGCAAATGGATTGACACCTTCA
AGGCAGCCGACGTTGTAGGCGAAAACGCTTGGATCGGAGCGACGCTGATGGTGGGTATAT
ATGCCGCAGACTTTGCAGAAATAGTGTTTGGCCGTATGTGTATTGAATTGATACAGGGTA
AGCAACTCTTCACCTTGAAGGATGCGCAGACTGGCGACAGGAACAGAAGAGCAAATGGCA
CCACGACGACGGCAGATAGAACAATTGCAACGCCTCGGGTTTTCGACTCCGTTCGGCAAG
CTCAGTTCAATAACAACCCCGCCACAATGGCAAATTACTCTGTGGATCGGACTGATTTGA
ACGTTCCCAATAGCTTTGAAATCTGCCATTTTTCAGTAAACCCCAATGCTTGGCTTAGGG
ACTGGACACATAGTGCGTTGACAGCCCATCTTGAGTCGTTTGTTAAGTTGCAATAGCACG
TAGCTTTGCTTGAGCACACACCGTGATTAAACTCTCTGTCGTGCGCTCTACTTCAAAATA
ACCACCAGACACTGAAAGTTGATGCACATTCAATGAATCTGAACCAAGTTTTTTAAACCA
ATAAGGAGCAAGCGAGCATTGTGCTGAGCCCGTTGCCAAATCTTCAGATATACCAATTTT
AGGGGCGAAGTATCTTAGAACATAACAACTCTTTCCATTTGCGGCTGTCACGATTAGAGC
ATAATAGCCATTGAGTTTCTTCAATCGTTCATCGTCTGGCTGGAAATTCATTACCCTCTC
TACAGAGGGTAAAACCAAGACTAAATCTCGAGTAGAAAAAACGTCAATGGCATCGGCAGC
TAAGTCAGATATCTCTACTGGAGCAGGACAAGGCTGGCCCTCCCAACTCGGCAGCAAAAG
TGTATATAGGCCATTTCTTTTAGCAATAACAACTTCACCGTGTCTGCTACTGAAAACCAC
CTCATCCAGCGAGTACTTGGAAATAATTGCAGCGCCAGCTCCCAAACTACCGTGACCGCA
AAGATTAATTTCACCATCCAATGCAAACCAACGAATATGAAATTTTCCGTCAACTTTAGT
AATGAAGGAAGTAACTGGCAGCCCAATGTCACGGGTGATTTGATGCAACTCGTTATCGGG
AAGCCAGTTTTTTAGCTCTAACACGCCACAAGGATTGCCAAAGGCCGATTCACCGATAAA
CACATCATAAATATCAATTTTGATAATCCACAATCCTTGACTGAAACTTAATCAAAATTA
GATGGAAGACGGTACTAACACATTGGTGCCGCCTTCCATCTAGCCCTGCTTCGCTCTGAT
AGCAATCATTAGCAATATCATTAAAAAACCACTTATTAATTTCTTGCCTCTGACGCTGAA
TGTGTTCGCATGACTTCCGTATTTTTCTCGCGCATTGCCGTTGTGAGGAAAAACCGTGGC
GGTGTTTGCCATGATATGTGCCGACAAGGCTACCGCCCCTGAATTCCAGCCTCCAGTCTG
CTGCGTGGTTTCGTTGGCCTGGTTCATGGGTGACTCCGACGAGACGGTTGCCAAACGGCT
ATGGTAGCGAGTGCCGCCGGGGAGAAAAGAGGGGAGTAATGATTTCCTGAGCAGGATCAA
CAAATTAATTGGCATGGGGGGGCTTTGTGCGTAGTGCGCCAATACGGCGAGTTTCAGGTA
TCAGCAAGTGCATCAGAGGGGCAGGGTATTGGCTCCCCCCTGTAATCCGCCGAGGGGAGG
GCGCAAGGTCAAGAGCGCCATCAGGAATGATGGCGCAGCCGCAGTTGGGCATGGATGCCC
CATCTGCGGCGGTCCGTCCGACCTTGTGCTTGACCCGAGGGAAACCGCGCAGCGGTCGGA
TTGGCGGGGGAAGGCCTTCTTGGTGACTTCTTGGGCCAGCAAGACGTCACTCGCCGCAGC
CCGCAGGGCGGGCGAAACCCCGCATAGTGGCAATCCCGCAGGGATTGGGATGCTTGGCAC
[truncated: 4,505,554 more chars]
